# Supplementary material for: Proteomic Analysis Revealed the Potential Role of MAGE-D2 in the Therapeutic Targeting of Triple-Negative Breast Cancer
Source: Mol Cell Proteomics. 2023 Dec 20;23(1):100703. doi: 10.1016/j.mcpro.2023.100703 (PMC10835320; doi:10.1016/j.mcpro.2023.100703)
Supplement: Supplemental Table S1 [file mmc2.xlsx]

## Sheet: Sheet1
203835 UniProtKB human protein entries were published on Feb 11, 2022
Order	Title	Charge	Precursor_MH	Peptide_Type	Peptide	Peptide_MH	Modifications	Refined_Score	SVM_Score	Score	E-value	Precursor_Mass_Error(Da)	Precursor_Mass_Error(ppm)	Target_Decoy	Q-value	Proteins	Protein_Type	FileID	isComplexSatisfied	isFilterIn
1	C5.46206.46206.2.0.dta	2	2514.32	0	GVPQIEVTFDIDANGILNVSAVDK	2514.31	null	128.61	30.7695	4.33e-14	1	0.00652	2.59316	2	0	sp|P11142|HSP7C_HUMAN /tr|E9PNE6|E9PNE6_HUMAN /tr|A8K7Q2|A8K7Q2_HUMAN /tr|B4E1Q1|B4E1Q1_HUMAN /tr|V9HW22|V9HW22_HUMAN /tr|Q96H53|Q96H53_HUMAN /tr|E9PKE3|E9PKE3_HUMAN /tr|Q96BE0|Q96BE0_HUMAN /tr|Q96IS6|Q96IS6_HUMAN /tr|E9PM13|E9PM13_HUMAN /tr|E9PS65|E9PS65_HUMAN /tr|B3KTV0|B3KTV0_HUMAN /tr|Q53GZ6|Q53GZ6_HUMAN /	0	5	1	1
2	C5.46204.46204.2.0.dta	2	2530.3	0	GVPQIEVTFDIDANGILNVTATDK	2530.3	null	119.413	29.5091	1.53e-13	1	-0.006375	-2.51946	2	0	sp|P0DMV8|HS71A_HUMAN /sp|P34931|HS71L_HUMAN /sp|P0DMV9|HS71B_HUMAN /tr|B4DWK5|B4DWK5_HUMAN /tr|B4DVU9|B4DVU9_HUMAN /tr|B4E388|B4E388_HUMAN /tr|B4DFN9|B4DFN9_HUMAN /tr|A8K5I0|A8K5I0_HUMAN /tr|B4DNX1|B4DNX1_HUMAN /tr|A0A1U9X7W7|A0A1U9X7W7_HUMAN /tr|V9GZ37|V9GZ37_HUMAN /tr|B4DNT8|B4DNT8_HUMAN /tr|B4E1T6|B4E1T6_HUMAN /tr|B4E1S9|B4E1S9_HUMAN /tr|B3KTT5|B3KTT5_HUMAN /tr|B4DI39|B4DI39_HUMAN /tr|B2RCQ9|…	0	5	1	1
3	C5.25899.25899.2.0.dta	2	1180.62	0	ISGLIYEETR	1180.62	null	166.84	26.8246	2.24e-12	1	0.002497	2.11499	2	0	sp|P62805|H4_HUMAN /tr|B2R4R0|B2R4R0_HUMAN /tr|Q6B823|Q6B823_HUMAN /tr|Q0VAS5|Q0VAS5_HUMAN /	0	5	1	1
4	C5.42863.42863.2.0.dta	2	1701.91	0	AVFVDLEPTVIDEVR	1701.91	null	128.152	24.3909	2.55e-11	1	0.002262	1.3291	2	0	sp|Q71U36|TBA1A_HUMAN /sp|P68363|TBA1B_HUMAN /sp|Q9BQE3|TBA1C_HUMAN /tr|F8VS66|F8VS66_HUMAN /tr|F8VWV9|F8VWV9_HUMAN /tr|F8VRZ4|F8VRZ4_HUMAN /tr|B7Z1K5|B7Z1K5_HUMAN /tr|F8VVB9|F8VVB9_HUMAN /tr|A8JZY9|A8JZY9_HUMAN /tr|B3KT06|B3KT06_HUMAN /tr|A0A1W2PQM2|A0A1W2PQM2_HUMAN /tr|Q8N532|Q8N532_HUMAN /tr|F5H5D3|F5H5D3_HUMAN /tr|B4DN58|B4DN58_HUMAN /tr|B3KPS3|B3KPS3_HUMAN /tr|F8VRK0|F8VRK0_HUMAN /tr|F8VQQ4|…	0	5	1	1
5	C3.35446.35446.2.0.dta	2	2514.31	0	GVPQIEVTFDIDANGILNVSAVDK	2514.31	null	110.155	22.1133	2.49e-10	1	-0.000325	-0.12926	2	0	sp|P11142|HSP7C_HUMAN /tr|E9PNE6|E9PNE6_HUMAN /tr|A8K7Q2|A8K7Q2_HUMAN /tr|B4E1Q1|B4E1Q1_HUMAN /tr|V9HW22|V9HW22_HUMAN /tr|Q96H53|Q96H53_HUMAN /tr|E9PKE3|E9PKE3_HUMAN /tr|Q96BE0|Q96BE0_HUMAN /tr|Q96IS6|Q96IS6_HUMAN /tr|E9PM13|E9PM13_HUMAN /tr|E9PS65|E9PS65_HUMAN /tr|B3KTV0|B3KTV0_HUMAN /tr|Q53GZ6|Q53GZ6_HUMAN /	0	3	1	1
6	C3.35452.35452.2.0.dta	2	2530.31	0	GVPQIEVTFDIDANGILNVTATDK	2530.3	null	115.084	21.9093	3.05e-10	1	0.003239	1.28008	2	0	sp|P0DMV8|HS71A_HUMAN /sp|P34931|HS71L_HUMAN /sp|P0DMV9|HS71B_HUMAN /tr|B4DWK5|B4DWK5_HUMAN /tr|B4DVU9|B4DVU9_HUMAN /tr|B4E388|B4E388_HUMAN /tr|B4DFN9|B4DFN9_HUMAN /tr|A8K5I0|A8K5I0_HUMAN /tr|B4DNX1|B4DNX1_HUMAN /tr|A0A1U9X7W7|A0A1U9X7W7_HUMAN /tr|V9GZ37|V9GZ37_HUMAN /tr|B4DNT8|B4DNT8_HUMAN /tr|B4E1T6|B4E1T6_HUMAN /tr|B4E1S9|B4E1S9_HUMAN /tr|B3KTT5|B3KTT5_HUMAN /tr|B4DI39|B4DI39_HUMAN /tr|B2RCQ9|…	0	3	1	1
7	C5.46213.46213.2.0.dta	2	2514.32	0	GVPQIEVTFDIDANGILNVSAVDK	2514.31	null	96.9267	20.8244	9.04e-10	1	0.00652	2.59316	2	0	sp|P11142|HSP7C_HUMAN /tr|E9PNE6|E9PNE6_HUMAN /tr|A8K7Q2|A8K7Q2_HUMAN /tr|B4E1Q1|B4E1Q1_HUMAN /tr|V9HW22|V9HW22_HUMAN /tr|Q96H53|Q96H53_HUMAN /tr|E9PKE3|E9PKE3_HUMAN /tr|Q96BE0|Q96BE0_HUMAN /tr|Q96IS6|Q96IS6_HUMAN /tr|E9PM13|E9PM13_HUMAN /tr|E9PS65|E9PS65_HUMAN /tr|B3KTV0|B3KTV0_HUMAN /tr|Q53GZ6|Q53GZ6_HUMAN /	0	5	1	1
8	C5.33999.33999.2.0.dta	2	1787.93	0	TITLEVEPSDTIENVK	1787.93	null	119.924	20.5836	1.15e-09	1	0.00154	0.861333	2	0	sp|P62979|RS27A_HUMAN /sp|P0CG48|UBC_HUMAN /sp|P0CG47|UBB_HUMAN /sp|P62987|RL40_HUMAN /tr|F5H388|F5H388_HUMAN /tr|F5GYU3|F5GYU3_HUMAN /tr|Q5U5U6|Q5U5U6_HUMAN /tr|Q5RKT7|Q5RKT7_HUMAN /tr|B4DV12|B4DV12_HUMAN /tr|J3QSA3|J3QSA3_HUMAN /tr|Q96MH4|Q96MH4_HUMAN /tr|B2RDW1|B2RDW1_HUMAN /tr|Q5PY61|Q5PY61_HUMAN /tr|Q66K58|Q66K58_HUMAN /tr|F5H2Z3|F5H2Z3_HUMAN /tr|Q49A90|Q49A90_HUMAN /tr|J3QS39|J3QS39_HUMAN /…	0	5	1	1
9	C5.27594.27594.2.0.dta	2	1130.6	0	FPGQLNADLR	1130.6	null	156.492	20.5822	1.15e-09	1	0.001128	0.997705	2	0	sp|P04350|TBB4A_HUMAN /sp|Q9BVA1|TBB2B_HUMAN /sp|A6NNZ2|TBB8B_HUMAN /sp|P07437|TBB5_HUMAN /sp|Q13509|TBB3_HUMAN /sp|Q13885|TBB2A_HUMAN /sp|P68371|TBB4B_HUMAN /sp|Q9BUF5|TBB6_HUMAN /sp|Q3ZCM7|TBB8_HUMAN /sp|Q9H4B7|TBB1_HUMAN /tr|A5D907|A5D907_HUMAN /tr|Q8N6N5|Q8N6N5_HUMAN /tr|B3KS31|B3KS31_HUMAN /tr|Q8IWP6|Q8IWP6_HUMAN /tr|B7ZAF0|B7ZAF0_HUMAN /tr|M0R2D3|M0R2D3_HUMAN /tr|B2RBD5|B2RBD5_HUMAN /tr|A0A…	0	5	1	1
10	C1.27363.27363.2.0.dta	2	1530.8	0	VPTANVSVVDLTCR	1530.79	Carbamidomethyl[C](13)	115.102	18.0461	1.45e-08	1	0.002404	1.57043	2	0	sp|P04406|G3P_HUMAN /tr|V9HVZ4|V9HVZ4_HUMAN /tr|Q2TSD0|Q2TSD0_HUMAN /tr|A4UCT1|A4UCT1_HUMAN /tr|E7EUT5|E7EUT5_HUMAN /tr|Q5ZEY3|Q5ZEY3_HUMAN /tr|Q0QET7|Q0QET7_HUMAN /	0	1	1	1
11	C5.46202.46202.3.0.dta	3	2530.31	0	GVPQIEVTFDIDANGILNVTATDK	2530.3	null	62.2994	17.2829	3.12e-08	1	0.007918	3.12927	2	0	sp|P0DMV8|HS71A_HUMAN /sp|P34931|HS71L_HUMAN /sp|P0DMV9|HS71B_HUMAN /tr|B4DWK5|B4DWK5_HUMAN /tr|B4DVU9|B4DVU9_HUMAN /tr|B4E388|B4E388_HUMAN /tr|B4DFN9|B4DFN9_HUMAN /tr|A8K5I0|A8K5I0_HUMAN /tr|B4DNX1|B4DNX1_HUMAN /tr|A0A1U9X7W7|A0A1U9X7W7_HUMAN /tr|V9GZ37|V9GZ37_HUMAN /tr|B4DNT8|B4DNT8_HUMAN /tr|B4E1T6|B4E1T6_HUMAN /tr|B4E1S9|B4E1S9_HUMAN /tr|B3KTT5|B3KTT5_HUMAN /tr|B4DI39|B4DI39_HUMAN /tr|B2RCQ9|…	0	5	1	1
12	C1.13641.13641.2.0.dta	2	1910.79	0	SSGSPYGGGYGSGGGSGGYGSR	1910.79	null	48.9323	15.8804	1.27e-07	1	0.000559	0.292549	2	0	sp|P51991|ROA3_HUMAN /tr|B4DDB6|B4DDB6_HUMAN /tr|A0A384NL63|A0A384NL63_HUMAN /tr|A0A7I2V5D8|A0A7I2V5D8_HUMAN /tr|A0A7I2V2R3|A0A7I2V2R3_HUMAN /tr|B4E036|B4E036_HUMAN /tr|B4E3E6|B4E3E6_HUMAN /tr|A0A7I2V4G0|A0A7I2V4G0_HUMAN /tr|A0A7I2V402|A0A7I2V402_HUMAN /tr|H7C1J8|H7C1J8_HUMAN /tr|Q8NFG3|Q8NFG3_HUMAN /tr|Q66K53|Q66K53_HUMAN /	0	1	1	1
13	C5.31292.31292.2.1.dta	2	1170.69	0	IALTDNALIAR	1170.68	null	107.009	15.4642	1.92e-07	1	0.003409	2.91197	2	0	sp|P18124|RL7_HUMAN /tr|O95036|O95036_HUMAN /tr|A8MUD9|A8MUD9_HUMAN /tr|A0A024R814|A0A024R814_HUMAN /	0	5	1	1
14	C5.23894.23894.2.0.dta	2	1765.74	0	FSSCGGGGGSFGAGGGFGSR	1765.73	Carbamidomethyl[C](4)	61.8156	15.4465	1.96e-07	1	0.004723	2.67481	2	0	sp|P04264|K2C1_HUMAN /tr|H6VRG3|H6VRG3_HUMAN /tr|H6VRF8|H6VRF8_HUMAN /tr|H6VRG1|H6VRG1_HUMAN /tr|H6VRG0|H6VRG0_HUMAN /tr|H6VRG2|H6VRG2_HUMAN /	0	5	1	1
15	C5.29526.29526.2.1.dta	2	1295.65	0	TTYLVLDEADR	1295.65	null	134.727	15.3241	2.21e-07	1	-0.000746	-0.575774	2	0	sp|P17844|DDX5_HUMAN /tr|A0A7I2V5F5|A0A7I2V5F5_HUMAN /tr|Q7Z2V5|Q7Z2V5_HUMAN /tr|B4DNG2|B4DNG2_HUMAN /tr|B5BUE6|B5BUE6_HUMAN /tr|J3KRZ1|J3KRZ1_HUMAN /tr|Q59E92|Q59E92_HUMAN /tr|J3QSF1|J3QSF1_HUMAN /tr|A0A7I2V507|A0A7I2V507_HUMAN /tr|J3KTA4|J3KTA4_HUMAN /tr|A0A0G2JLI4|A0A0G2JLI4_HUMAN /tr|A0A7I2V2S0|A0A7I2V2S0_HUMAN /tr|B4DN41|B4DN41_HUMAN /	0	5	1	1
16	C1.40863.40863.2.0.dta	2	2126.07	0	LLQDSVDFSLADAINTEFK	2126.07	null	90.632	14.7828	3.8e-07	1	0.002488	1.17024	2	0	sp|P08670|VIME_HUMAN /tr|V9HWE1|V9HWE1_HUMAN /tr|B3KRK8|B3KRK8_HUMAN /tr|B0YJC4|B0YJC4_HUMAN /tr|A0A1B0GVG8|A0A1B0GVG8_HUMAN /tr|A0A1B0GTT5|A0A1B0GTT5_HUMAN /tr|Q53HU8|Q53HU8_HUMAN /	0	1	1	1
17	C3.9696.9696.2.0.dta	2	976.45	0	AGFAGDDAPR	976.448	null	122.151	14.6764	4.23e-07	1	0.001738	1.77992	2	0	sp|Q6S8J3|POTEE_HUMAN /sp|P63261|ACTG_HUMAN /sp|P68133|ACTS_HUMAN /sp|P62736|ACTA_HUMAN /sp|P68032|ACTC_HUMAN /sp|P60709|ACTB_HUMAN /sp|P63267|ACTH_HUMAN /sp|A5A3E0|POTEF_HUMAN /sp|P0CG38|POTEI_HUMAN /sp|P0CG39|POTEJ_HUMAN /tr|A8K3K1|A8K3K1_HUMAN /tr|A0A804GS07|A0A804GS07_HUMAN /tr|I3L3I0|I3L3I0_HUMAN /tr|B3KUD3|B3KUD3_HUMAN /tr|G5E9R0|G5E9R0_HUMAN /tr|E7EVS6|E7EVS6_HUMAN /tr|A0A6Q8PGD7|A0A6Q8PGD…	0	3	1	1
18	C1.17409.17409.2.0.dta	2	1381.65	0	ALEESNYELEGK	1381.65	null	99.4385	14.3683	5.75e-07	1	0.000476	0.344516	2	0	sp|P13645|K1C10_HUMAN /tr|A0A1B0GVI3|A0A1B0GVI3_HUMAN /	0	1	1	1
19	C3.26280.26280.2.0.dta	2	1851.94	0	SLVEASSSGVSVLSLCEK	1851.94	Carbamidomethyl[C](16)	91.6556	14.2329	6.59e-07	1	0.002398	1.29486	2	0	sp|Q9UQ80|PA2G4_HUMAN /tr|A8K6Y1|A8K6Y1_HUMAN /tr|Q6PIN5|Q6PIN5_HUMAN /tr|F8W0A3|F8W0A3_HUMAN /tr|A0A024RB85|A0A024RB85_HUMAN /tr|F8VR77|F8VR77_HUMAN /tr|H0YIN7|H0YIN7_HUMAN /tr|Q05D08|Q05D08_HUMAN /	0	3	1	1
20	C3.7156.7156.2.0.dta	2	1694.7	0	NQGGYGGSSSSSSYGSGR	1694.7	null	48.7703	13.9768	8.51e-07	1	0.004104	2.42167	2	0	sp|P09651|ROA1_HUMAN /tr|A0A7I2YQX9|A0A7I2YQX9_HUMAN /tr|Q3MI39|Q3MI39_HUMAN /tr|A0A024RB53|A0A024RB53_HUMAN /tr|A0A024RAZ7|A0A024RAZ7_HUMAN /tr|B4E0B5|B4E0B5_HUMAN /tr|Q6IPF2|Q6IPF2_HUMAN /tr|A0A7I2V3R8|A0A7I2V3R8_HUMAN /tr|F8W6I7|F8W6I7_HUMAN /tr|A0A7I2YQY2|A0A7I2YQY2_HUMAN /tr|H0YH80|H0YH80_HUMAN /tr|Q9BSM5|Q9BSM5_HUMAN /tr|A0A2R8Y4L2|A0A2R8Y4L2_HUMAN /	0	3	1	1
21	C5.33198.33198.2.0.dta	2	989.579	0	VFLENVIR	989.578	null	113.254	13.6304	1.2e-06	1	0.001576	1.5926	2	0	sp|P62805|H4_HUMAN /tr|B2R4R0|B2R4R0_HUMAN /tr|Q6B823|Q6B823_HUMAN /tr|Q0VAS5|Q0VAS5_HUMAN /	0	5	1	1
22	C5.12012.12012.2.0.dta	2	773.442	0	ELLAEAK	773.44	null	157.101	13.5539	1.3e-06	1	0.001592	2.05834	2	0	sp|Q5M775|CYTSB_HUMAN /tr|B4E2A4|B4E2A4_HUMAN /tr|A0A7I2YQJ3|A0A7I2YQJ3_HUMAN /tr|A0A7I2V416|A0A7I2V416_HUMAN /tr|A0A7I2V486|A0A7I2V486_HUMAN /tr|A0A7P0TAS3|A0A7P0TAS3_HUMAN /tr|A0A7I2V451|A0A7I2V451_HUMAN /tr|A0A7P0T9K0|A0A7P0T9K0_HUMAN /tr|A0A7P0Z4I1|A0A7P0Z4I1_HUMAN /tr|A0A7I2V562|A0A7I2V562_HUMAN /tr|A0A7P0TB87|A0A7P0TB87_HUMAN /tr|A0A7P0TBP2|A0A7P0TBP2_HUMAN /tr|A0A024QYY9|A0A024QYY9_HUMAN /…	0	5	1	1
23	C1.25816.25816.2.0.dta	2	1817.93	0	SLETENSALQLQVTER	1817.92	null	33.5561	13.4757	1.4e-06	1	0.001789	0.98409	2	0	sp|P20700|LMNB1_HUMAN /tr|A0A0D9SFY5|A0A0D9SFY5_HUMAN /tr|E9PBF6|E9PBF6_HUMAN /tr|Q6DC98|Q6DC98_HUMAN /tr|A0A0D9SFE5|A0A0D9SFE5_HUMAN /	0	1	1	1
24	C3.21325.21325.2.0.dta	2	1575.79	0	ILGADTSVDLEETGR	1575.79	null	72.0269	13.4132	1.5e-06	1	0.003771	2.39309	2	0	sp|P25705|ATPA_HUMAN /tr|K7EQH4|K7EQH4_HUMAN /tr|K7ERX7|K7ERX7_HUMAN /tr|K7EK77|K7EK77_HUMAN /tr|K7EJP1|K7EJP1_HUMAN /tr|B4DGW3|B4DGW3_HUMAN /tr|K7ESA0|K7ESA0_HUMAN /tr|V9HW26|V9HW26_HUMAN /	0	3	1	1
25	C5.24545.24545.2.0.dta	2	1303.62	0	FSGSGSGTDFTLK	1303.62	null	86.9862	13.0639	2.12e-06	1	0.001742	1.33628	2	0	sp|A2NJV5|KV229_HUMAN /sp|A0A087WW87|KV240_HUMAN /sp|P06310|KV230_HUMAN /sp|A0A075B6S2|KVD29_HUMAN /sp|P01614|KVD40_HUMAN /sp|P01615|KVD28_HUMAN /sp|A0A075B6S6|KVD30_HUMAN /sp|A0A075B6P5|KV228_HUMAN /sp|A0A0A0MRZ7|KVD26_HUMAN /tr|A0A5C2GY26|A0A5C2GY26_HUMAN /tr|A0A5C2FX87|A0A5C2FX87_HUMAN /tr|A0A5C2GIQ6|A0A5C2GIQ6_HUMAN /tr|A0A5C2FZ78|A0A5C2FZ78_HUMAN /tr|A0A5C2GX40|A0A5C2GX40_HUMAN /tr|A0A5C2G5V…	0	5	1	1
26	C5.11604.11604.2.0.dta	2	960.512	0	VTDALNATR	960.511	null	117.33	13.0637	2.12e-06	1	0.001241	1.29202	2	0	sp|P10809|CH60_HUMAN /tr|B3GQS7|B3GQS7_HUMAN /tr|A0A7I2V2X6|A0A7I2V2X6_HUMAN /tr|A0A7I2YQK6|A0A7I2YQK6_HUMAN /tr|A0A7I2V599|A0A7I2V599_HUMAN /tr|B7Z5E7|B7Z5E7_HUMAN /tr|A0A024R3X4|A0A024R3X4_HUMAN /tr|B7Z4F6|B7Z4F6_HUMAN /tr|B7Z597|B7Z597_HUMAN /	0	5	1	1
27	C3.24287.24287.2.0.dta	2	989.578	0	VFLENVIR	989.578	null	127.353	12.9907	2.28e-06	1	0.000569	0.574993	2	0	sp|P62805|H4_HUMAN /tr|B2R4R0|B2R4R0_HUMAN /tr|Q6B823|Q6B823_HUMAN /tr|Q0VAS5|Q0VAS5_HUMAN /	0	3	1	1
28	C1.39593.39593.3.0.dta	3	3097.51	0	DMAIATGGAVFGEEGLTLNLEDVQPHDLGK	3097.51	null	13.6254	12.9856	2.29e-06	1	-0.001914	-0.617915	2	0	sp|P10809|CH60_HUMAN /tr|B3GQS7|B3GQS7_HUMAN /tr|A0A7I2V2X6|A0A7I2V2X6_HUMAN /tr|A0A7I2YQK6|A0A7I2YQK6_HUMAN /tr|A0A7I2V599|A0A7I2V599_HUMAN /tr|B7Z5E7|B7Z5E7_HUMAN /tr|A0A024R3X4|A0A024R3X4_HUMAN /tr|B7Z4F6|B7Z4F6_HUMAN /tr|B7Z597|B7Z597_HUMAN /tr|B7Z532|B7Z532_HUMAN /	0	1	1	1
29	C5.28052.28052.2.0.dta	2	1450.72	0	TTPSVVAFTADGER	1450.72	null	82.5766	12.98	2.31e-06	1	0.003225	2.22304	2	0	sp|P38646|GRP75_HUMAN /tr|A0A384P5G6|A0A384P5G6_HUMAN /tr|H0Y8K0|H0Y8K0_HUMAN /tr|V9HW84|V9HW84_HUMAN /tr|Q8N1C8|Q8N1C8_HUMAN /tr|A0A7I2V2S7|A0A7I2V2S7_HUMAN /tr|A0A7I2V2G2|A0A7I2V2G2_HUMAN /tr|B7Z1V7|B7Z1V7_HUMAN /tr|A0A3B3ITI4|A0A3B3ITI4_HUMAN /tr|A0A7I2V3F7|A0A7I2V3F7_HUMAN /tr|B7Z4V2|B7Z4V2_HUMAN /tr|D6RCD7|D6RCD7_HUMAN /	0	5	1	1
30	C1.38527.38527.3.0.dta	3	1958.98	0	GHYTEGAELVDSVLDVVR	1958.98	null	45.397	12.9679	2.33e-06	1	0.00019	0.096989	2	0	sp|Q9BVA1|TBB2B_HUMAN /sp|P07437|TBB5_HUMAN /sp|Q13509|TBB3_HUMAN /sp|Q13885|TBB2A_HUMAN /sp|P68371|TBB4B_HUMAN /tr|A5D907|A5D907_HUMAN /tr|Q8N6N5|Q8N6N5_HUMAN /tr|Q8IWP6|Q8IWP6_HUMAN /tr|B7ZAF0|B7ZAF0_HUMAN /tr|B2RBD5|B2RBD5_HUMAN /tr|A0A0B4J269|A0A0B4J269_HUMAN /tr|Q5ST81|Q5ST81_HUMAN /tr|Q5JP53|Q5JP53_HUMAN /tr|A0A024QZU2|A0A024QZU2_HUMAN /tr|Q9BV28|Q9BV28_HUMAN /tr|O43209|O43209_HUMAN /tr|Q8I…	0	1	1	1
31	C5.27558.27558.3.0.dta	3	1639.94	0	KVPQVSTPTLVEVSR	1639.94	null	101.361	12.8657	2.59e-06	1	0.001955	1.19212	2	0	sp|P02768|ALBU_HUMAN /tr|A0A087WWT3|A0A087WWT3_HUMAN /tr|B7WNR0|B7WNR0_HUMAN /tr|F6KPG5|F6KPG5_HUMAN /tr|B2RBS8|B2RBS8_HUMAN /tr|H0YA55|H0YA55_HUMAN /tr|A0A0C4DGB6|A0A0C4DGB6_HUMAN /tr|D6RHD5|D6RHD5_HUMAN /tr|Q56G89|Q56G89_HUMAN /tr|A8K9P0|A8K9P0_HUMAN /tr|B4DPP6|B4DPP6_HUMAN /tr|C9JKR2|C9JKR2_HUMAN /tr|B4DPR2|B4DPR2_HUMAN /	0	5	1	1
32	C3.29017.29017.2.0.dta	2	1586.84	0	LAVEALSSLDGDLAGR	1586.84	null	47.9731	12.5975	3.38e-06	1	0.004204	2.64929	2	0	sp|P12277|KCRB_HUMAN /tr|V9HWH2|V9HWH2_HUMAN /tr|V9HW77|V9HW77_HUMAN /tr|B4DP56|B4DP56_HUMAN /tr|G3V4N7|G3V4N7_HUMAN /tr|A0A0S2Z471|A0A0S2Z471_HUMAN /	0	3	1	1
33	C5.29566.29566.3.0.dta	3	2255.96	0	HNDDEQYAWESSAGGSFTVR	2255.96	null	68.2442	12.4767	3.81e-06	1	0.003172	1.40605	2	0	sp|P08238|HS90B_HUMAN /sp|P07900|HS90A_HUMAN /sp|Q14568|HS902_HUMAN /tr|B4DGL0|B4DGL0_HUMAN /tr|Q8TBA7|Q8TBA7_HUMAN /tr|Q2VPJ6|Q2VPJ6_HUMAN /tr|A0A024RD80|A0A024RD80_HUMAN /tr|Q6PK50|Q6PK50_HUMAN /tr|K9JA46|K9JA46_HUMAN /	0	5	1	1
34	C3.6167.6167.3.0.dta	3	2190.92	0	HLDGEEDGSSDQSQASGTTGGR	2190.91	null	33.2296	12.2903	4.6e-06	1	0.006659	3.03937	2	0	sp|Q9UNF1|MAGD2_HUMAN /tr|A0A024R9Y7|A0A024R9Y7_HUMAN /tr|Q5H907|Q5H907_HUMAN /tr|Q5H909|Q5H909_HUMAN /	0	3	1	1
35	C1.41796.41796.2.0.dta	2	2530.31	0	GVPQIEVTFDIDANGILNVTATDK	2530.3	null	87.4168	12.2602	4.74e-06	1	0.008913	3.5225	2	0	sp|P0DMV8|HS71A_HUMAN /sp|P34931|HS71L_HUMAN /sp|P0DMV9|HS71B_HUMAN /tr|B4DWK5|B4DWK5_HUMAN /tr|B4DVU9|B4DVU9_HUMAN /tr|B4E388|B4E388_HUMAN /tr|B4DFN9|B4DFN9_HUMAN /tr|A8K5I0|A8K5I0_HUMAN /tr|B4DNX1|B4DNX1_HUMAN /tr|A0A1U9X7W7|A0A1U9X7W7_HUMAN /tr|V9GZ37|V9GZ37_HUMAN /tr|B4DNT8|B4DNT8_HUMAN /tr|B4E1T6|B4E1T6_HUMAN /tr|B4E1S9|B4E1S9_HUMAN /tr|B3KTT5|B3KTT5_HUMAN /tr|B4DI39|B4DI39_HUMAN /tr|B2RCQ9|…	0	1	1	1
36	C5.44669.44669.3.0.dta	3	2365.34	0	KPLVIIAEDVDGEALSTLVLNR	2365.33	null	55.4226	12.2259	4.9e-06	1	0.002966	1.25395	2	0	sp|P10809|CH60_HUMAN /tr|B3GQS7|B3GQS7_HUMAN /tr|A0A7I2V2X6|A0A7I2V2X6_HUMAN /tr|A0A7I2YQK6|A0A7I2YQK6_HUMAN /tr|A0A7I2V599|A0A7I2V599_HUMAN /tr|B7Z5E7|B7Z5E7_HUMAN /tr|A0A024R3X4|A0A024R3X4_HUMAN /tr|B7Z4F6|B7Z4F6_HUMAN /tr|B9VPB4|B9VPB4_HUMAN /tr|A0A7I2YQ71|A0A7I2YQ71_HUMAN /tr|A0A7I2V5M1|A0A7I2V5M1_HUMAN /tr|B7Z597|B7Z597_HUMAN /tr|B7Z532|B7Z532_HUMAN /tr|A0A7I2V5K3|A0A7I2V5K3_HUMAN /tr|B9VP19…	0	5	1	1
37	C3.22875.22875.3.0.dta	3	2528.17	0	TGDFQLHTNVNDGTEFGGSIYQK	2528.17	null	39.3181	12.186	5.1e-06	1	0.004927	1.94884	2	0	sp|P45880|VDAC2_HUMAN /tr|A0A024QZN9|A0A024QZN9_HUMAN /tr|A0A024QZT0|A0A024QZT0_HUMAN /tr|A0A0A0MR02|A0A0A0MR02_HUMAN /tr|B4DKM5|B4DKM5_HUMAN /	0	3	1	1
38	C1.35168.35168.2.0.dta	2	2074.99	0	AEDNADTLALVFEAPNQEK	2074.99	null	14.4362	11.8262	7.31e-06	1	-0.001096	-0.528195	2	0	sp|P12004|PCNA_HUMAN /tr|Q6FHF5|Q6FHF5_HUMAN /tr|Q6FI35|Q6FI35_HUMAN /	0	1	1	1
39	C3.20663.20663.2.0.dta	2	2475.23	0	EAPATQASSTTQLTDTQVLAAENK	2475.22	null	28.9986	11.7186	8.14e-06	1	0.005441	2.19819	2	0	sp|Q9UNF1|MAGD2_HUMAN /tr|A0A024R9Y7|A0A024R9Y7_HUMAN /tr|Q5H909|Q5H909_HUMAN /tr|B4DX55|B4DX55_HUMAN /tr|B4DNG7|B4DNG7_HUMAN /	0	3	1	1
40	C5.18439.18439.2.0.dta	2	973.606	0	SGVSLAALKK	973.604	null	106.072	11.6673	8.57e-06	1	0.002089	2.14564	2	0	sp|P10412|H14_HUMAN /sp|P16403|H12_HUMAN /sp|P16402|H13_HUMAN /tr|A3R0T7|A3R0T7_HUMAN /tr|A3R0T8|A3R0T8_HUMAN /tr|Q4VB24|Q4VB24_HUMAN /tr|B2R984|B2R984_HUMAN /	0	5	1	1
41	C5.22807.22807.2.0.dta	2	973.534	0	IEISELNR	973.531	null	125.954	11.582	9.33e-06	1	0.002272	2.33377	2	0	sp|P04264|K2C1_HUMAN /sp|P35908|K22E_HUMAN /tr|H6VRG3|H6VRG3_HUMAN /tr|H6VRF8|H6VRF8_HUMAN /tr|H6VRG1|H6VRG1_HUMAN /tr|H6VRF9|H6VRF9_HUMAN /tr|H6VRG0|H6VRG0_HUMAN /tr|H6VRG2|H6VRG2_HUMAN /	0	5	1	1
42	C3.7269.7269.2.0.dta	2	1235.53	0	FSSSSGYGGGSSR	1235.53	null	100.97	11.5224	9.91e-06	1	0.001213	0.981766	2	0	sp|P35527|K1C9_HUMAN /	0	3	1	1
43	C3.7925.7925.2.0.dta	2	1198.52	0	DSYVGDEAQSK	1198.52	null	76.092	11.475	1.04e-05	1	0.002232	1.86229	2	0	sp|P63261|ACTG_HUMAN /sp|P68133|ACTS_HUMAN /sp|P62736|ACTA_HUMAN /sp|P68032|ACTC_HUMAN /sp|P60709|ACTB_HUMAN /sp|P63267|ACTH_HUMAN /tr|A8K3K1|A8K3K1_HUMAN /tr|I3L3I0|I3L3I0_HUMAN /tr|B3KUD3|B3KUD3_HUMAN /tr|G5E9R0|G5E9R0_HUMAN /tr|E7EVS6|E7EVS6_HUMAN /tr|A0A6Q8PFE4|A0A6Q8PFE4_HUMAN /tr|Q53G76|Q53G76_HUMAN /tr|Q53GK6|Q53GK6_HUMAN /tr|B8ZZJ2|B8ZZJ2_HUMAN /tr|J3KT65|J3KT65_HUMAN /tr|I3L3R2|I3L3R2_HU…	0	3	1	1
44	C5.12996.12996.2.0.dta	2	777.39	0	FSGVPDR	777.389	null	130.72	11.4194	1.1e-05	1	0.000992	1.27607	2	0	sp|A0A075B6R9|KVD24_HUMAN /sp|A0A0C4DH68|KV224_HUMAN /sp|A2NJV5|KV229_HUMAN /sp|A0A075B6S2|KVD29_HUMAN /sp|A0A0A0MRZ7|KVD26_HUMAN /tr|A0A5C2FYQ1|A0A5C2FYQ1_HUMAN /tr|A0A5C2GTW5|A0A5C2GTW5_HUMAN /tr|A0A5C2G1Z7|A0A5C2G1Z7_HUMAN /tr|A0A5C2G6L3|A0A5C2G6L3_HUMAN /tr|A0A5C2GRB4|A0A5C2GRB4_HUMAN /tr|A0A5C2G6D8|A0A5C2G6D8_HUMAN /tr|A0A5C2GTB8|A0A5C2GTB8_HUMAN /tr|A0A5C2GFQ8|A0A5C2GFQ8_HUMAN /tr|A0A5C2GYY…	0	5	1	1
45	C1.41095.41095.2.0.dta	2	2409.21	0	FDGALNVDLTEFQTNLVPYPR	2409.21	null	22.1551	11.3685	1.16e-05	1	0.000256	0.106259	2	0	sp|Q9NY65|TBA8_HUMAN /sp|Q6PEY2|TBA3E_HUMAN /sp|P0DPH7|TBA3C_HUMAN /sp|Q71U36|TBA1A_HUMAN /sp|P0DPH8|TBA3D_HUMAN /sp|P68366|TBA4A_HUMAN /sp|P68363|TBA1B_HUMAN /sp|Q9BQE3|TBA1C_HUMAN /tr|Q7Z3M3|Q7Z3M3_HUMAN /tr|Q9UQM3|Q9UQM3_HUMAN /tr|B4DDU2|B4DDU2_HUMAN /tr|B7Z1K5|B7Z1K5_HUMAN /tr|B4DQK4|B4DQK4_HUMAN /tr|F8VVB9|F8VVB9_HUMAN /tr|C9JDS9|C9JDS9_HUMAN /tr|A8JZY9|A8JZY9_HUMAN /tr|B3KT06|B3KT06_HUMAN /…	0	1	1	1
46	C3.32377.32377.3.0.dta	3	2576.31	0	VTDGALVVVDCVSGVCVQTETVLR	2576.31	Carbamidomethyl[C](11);Carbamidomethyl[C](16)	20.0186	11.3577	1.17e-05	1	0.004397	1.70671	2	0	sp|P13639|EF2_HUMAN /tr|A0A384N6H1|A0A384N6H1_HUMAN /tr|B4DRE8|B4DRE8_HUMAN /tr|B4DPU3|B4DPU3_HUMAN /tr|Q6PK56|Q6PK56_HUMAN /tr|B4DMC6|B4DMC6_HUMAN /	0	3	1	1
47	C5.23977.23977.2.0.dta	2	1137.55	0	ESYSVYVYK	1137.55	null	113.034	11.237	1.32e-05	1	0.001553	1.36522	2	0	sp|Q5QNW6|H2B2F_HUMAN /sp|P58876|H2B1D_HUMAN /sp|Q99880|H2B1L_HUMAN /sp|P62807|H2B1C_HUMAN /sp|Q99877|H2B1N_HUMAN /sp|P57053|H2BFS_HUMAN /sp|O60814|H2B1K_HUMAN /sp|Q93079|H2B1H_HUMAN /sp|Q99879|H2B1M_HUMAN /tr|Q0D2M2|Q0D2M2_HUMAN /tr|A8K9J7|A8K9J7_HUMAN /tr|B4DR52|B4DR52_HUMAN /tr|A0A024RCL8|A0A024RCL8_HUMAN /tr|A0A024QZZ7|A0A024QZZ7_HUMAN /tr|A0A024RCJ9|A0A024RCJ9_HUMAN /tr|I6L9F7|I6L9F7_HUMAN /…	0	5	1	1
48	C1.34614.34614.2.0.dta	2	1586.84	0	LAVEALSSLDGDLAGR	1586.84	null	49.3695	11.0029	1.67e-05	1	0.000936	0.589852	2	0	sp|P12277|KCRB_HUMAN /tr|V9HWH2|V9HWH2_HUMAN /tr|V9HW77|V9HW77_HUMAN /tr|B4DP56|B4DP56_HUMAN /tr|G3V4N7|G3V4N7_HUMAN /tr|A0A0S2Z471|A0A0S2Z471_HUMAN /	0	1	1	1
49	C1.33731.33731.2.0.dta	2	1815.91	1	FSGSGSGTDFTLKISR(13)	1815.91	null	65.8225	10.9708	1.72e-05	1	0.001448	0.797395	2	0	sp|A2NJV5|KV229_HUMAN (99)/sp|A0A087WW87|KV240_HUMAN (100)/sp|P06310|KV230_HUMAN (99)/sp|A0A075B6S2|KVD29_HUMAN (99)/sp|P01614|KVD40_HUMAN (100)/sp|P01615|KVD28_HUMAN (99)/sp|A0A075B6S6|KVD30_HUMAN (99)/sp|A0A075B6P5|KV228_HUMAN (99)/sp|A0A0A0MRZ7|KVD26_HUMAN (99)/tr|A0A5C2FX87|A0A5C2FX87_HUMAN (79)/tr|A0A5C2GIQ6|A0A5C2GIQ6_HUMAN (79)/tr|A0A5C2FZ78|A0A5C2FZ78_HUMAN (79)/tr|A0A5C2FTK2|A0A5C2FTK2_H…	0	1	1	1
50	C1.38782.38782.2.0.dta	2	1540.78	0	VVIGMDVAASEFFR	1540.78	null	60.4807	10.9343	1.78e-05	1	-9e-05	-0.058412	2	0	sp|P06733|ENOA_HUMAN /tr|A0A2R8Y6G6|A0A2R8Y6G6_HUMAN /tr|E2DRY6|E2DRY6_HUMAN /tr|A0A024R4F1|A0A024R4F1_HUMAN /	0	1	1	1
51	C3.14420.14420.2.0.dta	2	838.504	0	ALPAPIEK	838.503	null	118.951	10.9174	1.81e-05	1	0.001195	1.42516	2	0	sp|P0DOX5|IGG1_HUMAN /sp|P01860|IGHG3_HUMAN /sp|P01857|IGHG1_HUMAN /tr|Q8NF17|Q8NF17_HUMAN /tr|Q5EBM2|Q5EBM2_HUMAN /tr|A0A5J6KJ24|A0A5J6KJ24_HUMAN /tr|A0A4W9A917|A0A4W9A917_HUMAN /tr|Q5EFE5|Q5EFE5_HUMAN /tr|Q6MZV7|Q6MZV7_HUMAN /tr|A0A286YES1|A0A286YES1_HUMAN /tr|Q6N095|Q6N095_HUMAN /tr|Q6N097|Q6N097_HUMAN /tr|Q6N030|Q6N030_HUMAN /tr|A8K008|A8K008_HUMAN /tr|Q6PYX1|Q6PYX1_HUMAN /tr|A0A0A0MS08|A0A0A…	0	3	1	1
52	C1.32231.32231.2.0.dta	2	1790.89	0	SYELPDGQVITIGNER	1790.89	null	23.8632	10.9151	1.82e-05	1	0.001499	0.837013	2	0	sp|Q6S8J3|POTEE_HUMAN /sp|P63261|ACTG_HUMAN /sp|P68133|ACTS_HUMAN /sp|P62736|ACTA_HUMAN /sp|Q9BYX7|ACTBM_HUMAN /sp|P68032|ACTC_HUMAN /sp|Q562R1|ACTBL_HUMAN /sp|P60709|ACTB_HUMAN /sp|P63267|ACTH_HUMAN /sp|A5A3E0|POTEF_HUMAN /tr|K4EP00|K4EP00_HUMAN /tr|A8K3K1|A8K3K1_HUMAN /tr|A0A804GS07|A0A804GS07_HUMAN /tr|G8FSY7|G8FSY7_HUMAN /tr|B3KPP5|B3KPP5_HUMAN /tr|B3KUD3|B3KUD3_HUMAN /tr|E7EVS6|E7EVS6_HUMAN …	0	1	1	1
53	C3.22600.22600.2.0.dta	2	1566.78	0	ITPSYVAFTPEGER	1566.78	null	54.8326	10.7793	2.08e-05	1	0.002895	1.84774	2	0	sp|P11021|BIP_HUMAN /tr|B4DEF7|B4DEF7_HUMAN /tr|A0A7P0TB36|A0A7P0TB36_HUMAN /tr|V9HWB4|V9HWB4_HUMAN /tr|A0A7P0TAI0|A0A7P0TAI0_HUMAN /	0	3	1	1
54	C5.13781.13781.2.0.dta	2	772.469	0	IGVITNR	772.468	null	122.14	10.4837	2.8e-05	1	0.001034	1.33857	2	0	sp|P62701|RS4X_HUMAN /tr|Q96IR1|Q96IR1_HUMAN /tr|Q53HV1|Q53HV1_HUMAN /tr|B2R491|B2R491_HUMAN /	0	5	1	1
55	C5.11233.11233.2.0.dta	2	1088.53	0	QDVDNASLAR	1088.53	null	81.011	10.447	2.9e-05	1	0.001482	1.36146	2	0	sp|P08670|VIME_HUMAN /tr|V9HWE1|V9HWE1_HUMAN /tr|B3KRK8|B3KRK8_HUMAN /tr|B0YJC5|B0YJC5_HUMAN /tr|B0YJC4|B0YJC4_HUMAN /tr|Q53HU8|Q53HU8_HUMAN /	0	5	1	1
56	C3.24801.24801.2.0.dta	2	1686.8	0	NIAFFSTNCVEGTAR	1686.79	Carbamidomethyl[C](9)	51.9562	10.2826	3.42e-05	1	0.006834	4.05148	2	0	sp|P05023|AT1A1_HUMAN /	0	3	1	1
57	C1.10242.10242.2.0.dta	2	1232.6	0	SGGGGGGGLGSGGSIR	1232.6	null	53.5296	10.2421	3.56e-05	1	0.001113	0.902971	2	0	sp|P35527|K1C9_HUMAN /	0	1	1	1
58	C3.32436.32436.2.0.dta	2	2576.31	0	VTDGALVVVDCVSGVCVQTETVLR	2576.31	Carbamidomethyl[C](11);Carbamidomethyl[C](16)	16.9643	10.1326	3.98e-05	1	0.005456	2.11776	2	0	sp|P13639|EF2_HUMAN /tr|A0A384N6H1|A0A384N6H1_HUMAN /tr|B4DRE8|B4DRE8_HUMAN /tr|B4DPU3|B4DPU3_HUMAN /tr|Q6PK56|Q6PK56_HUMAN /tr|B4DMC6|B4DMC6_HUMAN /	0	3	1	1
59	C3.17779.17779.2.0.dta	2	1315.76	0	VLQATVVAVGSGSK	1315.76	null	62.7801	10.1223	4.02e-05	1	0.002015	1.53144	2	0	sp|P61604|CH10_HUMAN /tr|S4R3N1|S4R3N1_HUMAN /tr|Q9UNM1|Q9UNM1_HUMAN /tr|A0A024R3X7|A0A024R3X7_HUMAN /tr|A0A384N6A4|A0A384N6A4_HUMAN /tr|B8ZZL8|B8ZZL8_HUMAN /	0	3	1	1
60	C5.7007.7007.2.0.dta	2	905.452	0	CDVDIRK	905.451	Carbamidomethyl[C](1)	128.507	10.1185	4.03e-05	1	0.001162	1.28334	2	0	sp|P63261|ACTG_HUMAN /sp|Q562R1|ACTBL_HUMAN /sp|P60709|ACTB_HUMAN /tr|A0A804GS07|A0A804GS07_HUMAN /tr|E7EVS6|E7EVS6_HUMAN /tr|A0A6Q8PFE4|A0A6Q8PFE4_HUMAN /tr|Q53G76|Q53G76_HUMAN /tr|Q53GK6|Q53GK6_HUMAN /tr|Q96DE1|Q96DE1_HUMAN /tr|Q53G99|Q53G99_HUMAN /tr|Q8WVW5|Q8WVW5_HUMAN /tr|F1BXA6|F1BXA6_HUMAN /tr|B7ZAP6|B7ZAP6_HUMAN /tr|Q9UE89|Q9UE89_HUMAN /tr|B4E3A4|B4E3A4_HUMAN /tr|A5GZ75|A5GZ75_HUMAN /tr|B…	0	5	1	1
61	C3.21745.21745.3.0.dta	3	2255.96	0	HNDDEQYAWESSAGGSFTVR	2255.96	null	23.1467	10.1065	4.08e-05	1	0.003674	1.62858	2	0	sp|P08238|HS90B_HUMAN /sp|P07900|HS90A_HUMAN /sp|Q14568|HS902_HUMAN /tr|B4DGL0|B4DGL0_HUMAN /tr|Q8TBA7|Q8TBA7_HUMAN /tr|Q2VPJ6|Q2VPJ6_HUMAN /tr|A0A024RD80|A0A024RD80_HUMAN /tr|Q6PK50|Q6PK50_HUMAN /tr|K9JA46|K9JA46_HUMAN /	0	3	1	1
62	C3.29738.29738.3.0.dta	3	2689.36	0	NERPDGVLLTFGGQTALNCGVELTK	2689.36	Carbamidomethyl[C](19)	25.3432	10.0997	4.11e-05	1	0.002972	1.10509	2	0	sp|P27708|PYR1_HUMAN /tr|F8VPD4|F8VPD4_HUMAN /tr|Q53SY7|Q53SY7_HUMAN /	0	3	1	1
63	C1.42278.42278.3.0.dta	3	3322.9	2	NDEELNKLLGKVTIAQGGVLPNIQAVLLPK(7)(11)	3322.9	null	30.1611	10.0406	4.36e-05	1	0.003685	1.10897	2	0	sp|Q9BTM1|H2AJ_HUMAN (96)(100)/sp|Q99878|H2A1J_HUMAN (96)(100)/sp|Q16777|H2A2C_HUMAN (96)(100)/sp|P20671|H2A1D_HUMAN (96)(100)/sp|P0C0S8|H2A1_HUMAN (96)(100)/sp|Q6FI13|H2A2A_HUMAN (96)(100)/sp|Q96KK5|H2A1H_HUMAN (96)(100)/tr|A0A0U1RR32|A0A0U1RR32_HUMAN (96)(100)/tr|A4FTV9|A4FTV9_HUMAN (96)(100)/tr|A0A0U1RRH7|A0A0U1RRH7_HUMAN (96)(100)/tr|A0A024RAS2|A0A024RAS2_HUMAN (96)(100)/tr|A3KPC7|A3KPC7_HUMA…	0	1	1	1
64	C3.20171.20171.2.0.dta	2	1487.71	0	TTPSYVAFTDTER	1487.7	null	80.3268	9.9399	4.82e-05	1	0.004645	3.12227	2	0	sp|P48741|HSP77_HUMAN /sp|P54652|HSP72_HUMAN /sp|P0DMV8|HS71A_HUMAN /sp|P34931|HS71L_HUMAN /sp|P11142|HSP7C_HUMAN /sp|P0DMV9|HS71B_HUMAN /sp|P17066|HSP76_HUMAN /tr|E9PQQ4|E9PQQ4_HUMAN /tr|B4DI54|B4DI54_HUMAN /tr|B4DWK5|B4DWK5_HUMAN /tr|B2R6X5|B2R6X5_HUMAN /tr|E9PNE6|E9PNE6_HUMAN /tr|B4DFN9|B4DFN9_HUMAN /tr|A8K5I0|A8K5I0_HUMAN /tr|V9HW22|V9HW22_HUMAN /tr|E9PKE3|E9PKE3_HUMAN /tr|A0A1U9X7X4|A0A1U9X7…	0	3	1	1
65	C5.27558.27558.2.2.dta	2	1092.68	2	KQKKVAPR(3)(4)	1092.69	null	40.1853	9.93609	4.84e-05	1	-0.008826	-8.07732	2	0	tr|Q8NI09|Q8NI09_HUMAN (3)(4)/	0	5	1	1
66	C5.15386.15386.2.0.dta	2	809.441	0	LASYLDK	809.44	null	131.045	9.84121	5.32e-05	1	0.000805	0.994514	2	0	sp|Q04695|K1C17_HUMAN /sp|Q99456|K1C12_HUMAN /sp|P13645|K1C10_HUMAN /sp|P02533|K1C14_HUMAN /sp|P08727|K1C19_HUMAN /sp|P35527|K1C9_HUMAN /sp|P08779|K1C16_HUMAN /sp|P19012|K1C15_HUMAN /tr|B4DWU0|B4DWU0_HUMAN /tr|B4E2P9|B4E2P9_HUMAN /tr|B4DJM5|B4DJM5_HUMAN /tr|K7EPJ9|K7EPJ9_HUMAN /tr|C9JM50|C9JM50_HUMAN /tr|B4E204|B4E204_HUMAN /tr|A0A1B0GVI3|A0A1B0GVI3_HUMAN /tr|A0A3B3ITG2|A0A3B3ITG2_HUMAN /tr|B4E2J…	0	5	1	1
67	C1.29952.29952.2.0.dta	2	1513.78	0	GVVDSEDLPLNISR	1513.79	null	30.6491	9.83161	5.37e-05	1	-0.00069	-0.455811	2	0	sp|P08238|HS90B_HUMAN /sp|P07900|HS90A_HUMAN /tr|B4DGL0|B4DGL0_HUMAN /tr|Q86U12|Q86U12_HUMAN /tr|Q8TBA7|Q8TBA7_HUMAN /tr|Q96HX7|Q96HX7_HUMAN /tr|B4DMA2|B4DMA2_HUMAN /tr|O75322|O75322_HUMAN /tr|A8K3W9|A8K3W9_HUMAN /tr|Q9H6X9|Q9H6X9_HUMAN /tr|Q2VPJ6|Q2VPJ6_HUMAN /tr|A0A024RD80|A0A024RD80_HUMAN /tr|K9JA46|K9JA46_HUMAN /	0	1	1	1
68	C5.21772.21772.2.0.dta	2	994.488	0	LGLDYEER	994.484	null	113.688	9.78899	5.61e-05	1	0.004071	4.09358	2	0	sp|Q99623|PHB2_HUMAN /tr|F5H3X6|F5H3X6_HUMAN /tr|A0A7I2V5F0|A0A7I2V5F0_HUMAN /tr|F5GWA7|F5GWA7_HUMAN /tr|J3KPX7|J3KPX7_HUMAN /tr|F5GY37|F5GY37_HUMAN /tr|B4DW05|B4DW05_HUMAN /	0	5	1	1
69	C1.38831.38831.2.0.dta	2	1951.97	0	VFEVSLADLQNDEVAFR	1951.98	null	32.6464	9.71959	6.01e-05	1	-0.002534	-1.29817	2	0	sp|P61247|RS3A_HUMAN /tr|B7Z3M5|B7Z3M5_HUMAN /tr|Q6NXR8|Q6NXR8_HUMAN /tr|H0Y8L7|H0Y8L7_HUMAN /tr|D6RI02|D6RI02_HUMAN /tr|D6RED7|D6RED7_HUMAN /tr|D6RGE0|D6RGE0_HUMAN /tr|A8K4W0|A8K4W0_HUMAN /tr|D6RAS7|D6RAS7_HUMAN /tr|D6RB09|D6RB09_HUMAN /tr|E9PFI5|E9PFI5_HUMAN /tr|D6RAT0|D6RAT0_HUMAN /tr|D6RG13|D6RG13_HUMAN /	0	1	1	1
70	C5.27537.27537.3.0.dta	3	1639.94	0	KVPQVSTPTLVEVSR	1639.94	null	82.0081	9.7175	6.02e-05	1	0.001329	0.810397	2	0	sp|P02768|ALBU_HUMAN /tr|A0A087WWT3|A0A087WWT3_HUMAN /tr|B7WNR0|B7WNR0_HUMAN /tr|F6KPG5|F6KPG5_HUMAN /tr|B2RBS8|B2RBS8_HUMAN /tr|H0YA55|H0YA55_HUMAN /tr|A0A0C4DGB6|A0A0C4DGB6_HUMAN /tr|D6RHD5|D6RHD5_HUMAN /tr|Q56G89|Q56G89_HUMAN /tr|A8K9P0|A8K9P0_HUMAN /tr|B4DPP6|B4DPP6_HUMAN /tr|C9JKR2|C9JKR2_HUMAN /tr|B4DPR2|B4DPR2_HUMAN /	0	5	1	1
71	C1.18799.18799.2.0.dta	2	1780.8	0	TDYNASVSVPDSSGPER	1780.8	null	40.3869	9.63427	6.54e-05	1	0.004317	2.42419	2	0	sp|P61978|HNRPK_HUMAN /tr|B4DUQ1|B4DUQ1_HUMAN /tr|A0A024R228|A0A024R228_HUMAN /tr|Q5EC54|Q5EC54_HUMAN /tr|Q5T6W2|Q5T6W2_HUMAN /	0	1	1	1
72	C3.22363.22363.2.0.dta	2	1113.69	1	IAIQKEKK(5)	1113.69	null	59.8717	9.55384	7.09e-05	1	0.002434	2.18553	2	0	sp|Q9UI33|SCNBA_HUMAN (35)/tr|A0A6Q8PGY6|A0A6Q8PGY6_HUMAN (35)/tr|A0A6Q8PF78|A0A6Q8PF78_HUMAN (35)/tr|A0A6Q8PFM8|A0A6Q8PFM8_HUMAN (35)/tr|A0A6Q8PGN4|A0A6Q8PGN4_HUMAN (35)/tr|A0A6Q8PGY3|A0A6Q8PGY3_HUMAN (35)/	0	3	1	1
73	C4.46759.46759.2.0.dta	2	2530.3	0	GVPQIEVTFDIDANGILNVTATDK	2530.3	null	129.167	9.51172	7.4e-05	1	0.000624	0.246611	2	0	sp|P0DMV8|HS71A_HUMAN /sp|P34931|HS71L_HUMAN /sp|P0DMV9|HS71B_HUMAN /tr|B4DWK5|B4DWK5_HUMAN /tr|B4DVU9|B4DVU9_HUMAN /tr|B4E388|B4E388_HUMAN /tr|B4DFN9|B4DFN9_HUMAN /tr|A8K5I0|A8K5I0_HUMAN /tr|B4DNX1|B4DNX1_HUMAN /tr|A0A1U9X7W7|A0A1U9X7W7_HUMAN /tr|V9GZ37|V9GZ37_HUMAN /tr|B4DNT8|B4DNT8_HUMAN /tr|B4E1T6|B4E1T6_HUMAN /tr|B4E1S9|B4E1S9_HUMAN /tr|B3KTT5|B3KTT5_HUMAN /tr|B4DI39|B4DI39_HUMAN /tr|B2RCQ9|…	0	4	1	1
74	C3.14379.14379.2.0.dta	2	838.504	0	ALPAPIEK	838.503	null	120.425	9.51052	7.41e-05	1	0.001185	1.41323	2	0	sp|P0DOX5|IGG1_HUMAN /sp|P01860|IGHG3_HUMAN /sp|P01857|IGHG1_HUMAN /tr|Q8NF17|Q8NF17_HUMAN /tr|Q5EBM2|Q5EBM2_HUMAN /tr|A0A5J6KJ24|A0A5J6KJ24_HUMAN /tr|A0A4W9A917|A0A4W9A917_HUMAN /tr|Q5EFE5|Q5EFE5_HUMAN /tr|Q6MZV7|Q6MZV7_HUMAN /tr|A0A286YES1|A0A286YES1_HUMAN /tr|Q6N095|Q6N095_HUMAN /tr|Q6N097|Q6N097_HUMAN /tr|Q6N030|Q6N030_HUMAN /tr|A8K008|A8K008_HUMAN /tr|Q6PYX1|Q6PYX1_HUMAN /tr|A0A0A0MS08|A0A0A…	0	3	1	1
75	C3.21573.21573.2.0.dta	2	1415.64	0	FTDEEVDELYR	1415.63	null	77.2895	9.34444	8.74e-05	1	0.003497	2.47027	2	0	sp|O14950|ML12B_HUMAN /sp|P19105|ML12A_HUMAN /tr|Q53HL1|Q53HL1_HUMAN /tr|J3QRS3|J3QRS3_HUMAN /	0	3	1	1
76	C1.38242.38242.3.0.dta	3	2576.31	0	VTDGALVVVDCVSGVCVQTETVLR	2576.31	Carbamidomethyl[C](11);Carbamidomethyl[C](16)	11.4787	9.31064	9.04e-05	1	0.002094	0.812792	2	0	sp|P13639|EF2_HUMAN /tr|A0A384N6H1|A0A384N6H1_HUMAN /tr|B4DRE8|B4DRE8_HUMAN /tr|B4DPU3|B4DPU3_HUMAN /tr|Q6PK56|Q6PK56_HUMAN /tr|B4DMC6|B4DMC6_HUMAN /	0	1	1	1
77	C3.9661.9661.2.1.dta	2	976.45	0	AGFAGDDAPR	976.448	null	52.9029	9.26622	9.46e-05	1	0.001739	1.78094	2	0	sp|Q6S8J3|POTEE_HUMAN /sp|P63261|ACTG_HUMAN /sp|P68133|ACTS_HUMAN /sp|P62736|ACTA_HUMAN /sp|P68032|ACTC_HUMAN /sp|P60709|ACTB_HUMAN /sp|P63267|ACTH_HUMAN /sp|A5A3E0|POTEF_HUMAN /sp|P0CG38|POTEI_HUMAN /sp|P0CG39|POTEJ_HUMAN /tr|A8K3K1|A8K3K1_HUMAN /tr|A0A804GS07|A0A804GS07_HUMAN /tr|I3L3I0|I3L3I0_HUMAN /tr|B3KUD3|B3KUD3_HUMAN /tr|G5E9R0|G5E9R0_HUMAN /tr|E7EVS6|E7EVS6_HUMAN /tr|A0A6Q8PGD7|A0A6Q8PGD…	0	3	1	1
78	C3.32437.32437.3.0.dta	3	2576.31	0	VTDGALVVVDCVSGVCVQTETVLR	2576.31	Carbamidomethyl[C](11);Carbamidomethyl[C](16)	11.8234	9.14849	0.000106	1	0.005647	2.1919	2	0	sp|P13639|EF2_HUMAN /tr|A0A384N6H1|A0A384N6H1_HUMAN /tr|B4DRE8|B4DRE8_HUMAN /tr|B4DPU3|B4DPU3_HUMAN /tr|Q6PK56|Q6PK56_HUMAN /tr|B4DMC6|B4DMC6_HUMAN /	0	3	1	1
79	C3.11728.11728.2.0.dta	2	1341.67	0	FGQGGAGPVGGQGPR	1341.67	null	47.6044	9.14675	0.000107	1	0.002831	2.11006	2	0	sp|P23246|SFPQ_HUMAN /tr|Q86VG2|Q86VG2_HUMAN /tr|A0A384N5Z8|A0A384N5Z8_HUMAN /tr|Q9BSV4|Q9BSV4_HUMAN /	0	3	1	1
80	C3.16098.16098.2.0.dta	2	1861.88	0	SPSDSSTASTPVAEQIER	1861.88	null	31.8374	9.087	0.000113	1	0.002117	1.13702	2	0	sp|Q16643|DREB_HUMAN /tr|B7Z2Z0|B7Z2Z0_HUMAN /tr|B3KSQ7|B3KSQ7_HUMAN /tr|D6R9Q9|D6R9Q9_HUMAN /tr|A0A2Z6ATB6|A0A2Z6ATB6_HUMAN /	0	3	1	1
81	C5.31897.31897.2.0.dta	2	1829.81	0	TDASSASSFLDSDELER	1829.8	null	56.3003	9.08373	0.000113	1	0.003869	2.11443	2	0	sp|Q14498|RBM39_HUMAN /tr|A0A0U1RQW2|A0A0U1RQW2_HUMAN /tr|H0Y4X3|H0Y4X3_HUMAN /tr|Q6N037|Q6N037_HUMAN /tr|A0A0U1RQH7|A0A0U1RQH7_HUMAN /tr|B4DRA0|B4DRA0_HUMAN /tr|B4DLM0|B4DLM0_HUMAN /tr|Q6MZY7|Q6MZY7_HUMAN /tr|Q68DD9|Q68DD9_HUMAN /tr|B7Z4L7|B7Z4L7_HUMAN /tr|E1P5S2|E1P5S2_HUMAN /tr|A0A384NQ03|A0A384NQ03_HUMAN /tr|B4E1M7|B4E1M7_HUMAN /tr|B3KWX7|B3KWX7_HUMAN /tr|G3XAC6|G3XAC6_HUMAN /	0	5	1	1
82	C3.9658.9658.2.1.dta	2	976.45	0	AGFAGDDAPR	976.448	null	53.0972	8.98013	0.000126	1	0.001665	1.70516	2	0	sp|Q6S8J3|POTEE_HUMAN /sp|P63261|ACTG_HUMAN /sp|P68133|ACTS_HUMAN /sp|P62736|ACTA_HUMAN /sp|P68032|ACTC_HUMAN /sp|P60709|ACTB_HUMAN /sp|P63267|ACTH_HUMAN /sp|A5A3E0|POTEF_HUMAN /sp|P0CG38|POTEI_HUMAN /sp|P0CG39|POTEJ_HUMAN /tr|A8K3K1|A8K3K1_HUMAN /tr|A0A804GS07|A0A804GS07_HUMAN /tr|I3L3I0|I3L3I0_HUMAN /tr|B3KUD3|B3KUD3_HUMAN /tr|G5E9R0|G5E9R0_HUMAN /tr|E7EVS6|E7EVS6_HUMAN /tr|A0A6Q8PGD7|A0A6Q8PGD…	0	3	1	1
83	C5.24643.24643.2.0.dta	2	845.511	0	SGVSLAALK	845.509	null	94.1141	8.86709	0.000141	1	0.001528	1.8072	2	0	sp|P10412|H14_HUMAN /sp|P16403|H12_HUMAN /sp|P16402|H13_HUMAN /tr|A3R0T7|A3R0T7_HUMAN /tr|A3R0T8|A3R0T8_HUMAN /tr|Q4VB24|Q4VB24_HUMAN /tr|B2R984|B2R984_HUMAN /	0	5	1	1
84	C5.11969.11969.2.0.dta	2	1493.74	0	SQYEQLAEQNRK	1493.73	null	83.5882	8.729	0.000162	1	0.001451	0.971391	2	0	sp|P13645|K1C10_HUMAN /tr|A0A1B0GVI3|A0A1B0GVI3_HUMAN /	0	5	1	1
85	C1.32240.32240.3.0.dta	3	2263.12	0	GPAVGIDLGTTYSCVGVFQHGK	2263.12	Carbamidomethyl[C](14)	19.2823	8.72752	0.000162	1	0.002367	1.0459	2	0	sp|P11142|HSP7C_HUMAN /tr|E9PQQ4|E9PQQ4_HUMAN /tr|E9PNE6|E9PNE6_HUMAN /tr|V9HW22|V9HW22_HUMAN /tr|E9PKE3|E9PKE3_HUMAN /tr|E9PLF4|E9PLF4_HUMAN /tr|Q53HF2|Q53HF2_HUMAN /tr|E9PI65|E9PI65_HUMAN /tr|E9PK54|E9PK54_HUMAN /tr|B3KTV0|B3KTV0_HUMAN /tr|B4DTX2|B4DTX2_HUMAN /tr|E9PN25|E9PN25_HUMAN /tr|E9PPY6|E9PPY6_HUMAN /tr|E9PQK7|E9PQK7_HUMAN /tr|Q53GZ6|Q53GZ6_HUMAN /	0	1	1	1
86	C5.31263.31263.2.1.dta	2	1170.69	0	IALTDNALIAR	1170.68	null	88.8759	8.69728	0.000167	1	0.003665	3.13065	2	0	sp|P18124|RL7_HUMAN /tr|O95036|O95036_HUMAN /tr|A8MUD9|A8MUD9_HUMAN /tr|A0A024R814|A0A024R814_HUMAN /	0	5	1	1
87	C5.34194.34194.2.1.dta	2	1513.78	0	GVVDSEDIPLNLSR	1513.79	null	78.4494	8.5373	0.000196	1	-0.003164	-2.09012	2	0	sp|Q12931|TRAP1_HUMAN /tr|Q53G55|Q53G55_HUMAN /tr|I3L0K7|I3L0K7_HUMAN /tr|I3L239|I3L239_HUMAN /tr|Q9BV61|Q9BV61_HUMAN /tr|A0A140VJY2|A0A140VJY2_HUMAN /tr|Q8N9Z3|Q8N9Z3_HUMAN /tr|Q53FS6|Q53FS6_HUMAN /	0	5	1	1
88	C5.18434.18434.2.0.dta	2	973.606	0	SGVSLAALKK	973.604	null	90.6378	8.49882	0.000204	1	0.001797	1.84572	2	0	sp|P10412|H14_HUMAN /sp|P16403|H12_HUMAN /sp|P16402|H13_HUMAN /tr|A3R0T7|A3R0T7_HUMAN /tr|A3R0T8|A3R0T8_HUMAN /tr|Q4VB24|Q4VB24_HUMAN /tr|B2R984|B2R984_HUMAN /	0	5	1	1
89	C5.8989.8989.2.0.dta	2	906.469	0	FLEQQNK	906.468	null	130.24	8.48123	0.000207	1	0.000693	0.764506	2	0	sp|P08670|VIME_HUMAN /sp|Q9NSB2|KRT84_HUMAN /sp|P14136|GFAP_HUMAN /sp|Q14533|KRT81_HUMAN /sp|P48668|K2C6C_HUMAN /sp|P05787|K2C8_HUMAN /sp|Q01546|K22O_HUMAN /sp|Q8N1N4|K2C78_HUMAN /sp|P12035|K2C3_HUMAN /sp|P78386|KRT85_HUMAN /sp|P04259|K2C6B_HUMAN /sp|P13647|K2C5_HUMAN /sp|O43790|KRT86_HUMAN /sp|P78385|KRT83_HUMAN /sp|P08729|K2C7_HUMAN /sp|O95678|K2C75_HUMAN /sp|Q5XKE5|K2C79_HUMAN /sp|P02538|K2C6A…	0	5	1	1
90	C1.38799.38799.2.0.dta	2	1540.78	0	VVIGMDVAASEFFR	1540.78	null	54.7706	8.40224	0.000224	1	-1.8e-05	-0.011682	2	0	sp|P06733|ENOA_HUMAN /tr|A0A2R8Y6G6|A0A2R8Y6G6_HUMAN /tr|E2DRY6|E2DRY6_HUMAN /tr|A0A024R4F1|A0A024R4F1_HUMAN /	0	1	1	1
91	C1.19535.19535.2.0.dta	2	1323.62	0	EEAENTLQSFR	1323.62	null	146.662	8.37834	0.00023	1	0.00303	2.28918	2	0	sp|P08670|VIME_HUMAN /tr|V9HWE1|V9HWE1_HUMAN /tr|B3KRK8|B3KRK8_HUMAN /tr|B0YJC5|B0YJC5_HUMAN /tr|B0YJC4|B0YJC4_HUMAN /tr|Q53HU8|Q53HU8_HUMAN /	0	1	1	1
92	C4.37558.37558.3.1.dta	3	2451.33	1	VAPEEHPVLLTEAPLNPKANR(18)	2451.32	null	23.8214	8.23906	0.000264	1	0.002611	1.06514	2	0	sp|P63261|ACTG_HUMAN (113)/sp|P60709|ACTB_HUMAN (113)/tr|Q562X9|Q562X9_HUMAN (30)/tr|Q562V5|Q562V5_HUMAN (30)/tr|A0A804GS07|A0A804GS07_HUMAN (104)/tr|I3L3I0|I3L3I0_HUMAN (113)/tr|G5E9R0|G5E9R0_HUMAN (113)/tr|E7EVS6|E7EVS6_HUMAN (113)/tr|Q562Z7|Q562Z7_HUMAN (30)/tr|A0A6Q8PFE4|A0A6Q8PFE4_HUMAN (70)/tr|Q53G76|Q53G76_HUMAN (113)/tr|Q53GK6|Q53GK6_HUMAN (113)/tr|J3KT65|J3KT65_HUMAN (113)/tr|I3L3R2|I3L3…	0	4	1	1
93	C3.23801.23801.2.1.dta	2	2142.03	0	YVELFLNSTAGASGGAYEHR	2142.02	null	45.2658	8.20708	0.000273	1	0.007397	3.45327	2	0	sp|P31943|HNRH1_HUMAN /tr|H0YB39|H0YB39_HUMAN /tr|A0A384MEJ3|A0A384MEJ3_HUMAN /tr|G8JLB6|G8JLB6_HUMAN /	0	3	1	1
94	C3.24807.24807.2.0.dta	2	1787.93	0	TITLEVEPSDTIENVK	1787.93	null	41.6532	8.17096	0.000283	1	0.004592	2.56834	2	0	sp|P62979|RS27A_HUMAN /sp|P0CG48|UBC_HUMAN /sp|P0CG47|UBB_HUMAN /sp|P62987|RL40_HUMAN /tr|F5H388|F5H388_HUMAN /tr|F5GYU3|F5GYU3_HUMAN /tr|Q5U5U6|Q5U5U6_HUMAN /tr|Q5RKT7|Q5RKT7_HUMAN /tr|B4DV12|B4DV12_HUMAN /tr|J3QSA3|J3QSA3_HUMAN /tr|Q96MH4|Q96MH4_HUMAN /tr|B2RDW1|B2RDW1_HUMAN /tr|Q5PY61|Q5PY61_HUMAN /tr|Q66K58|Q66K58_HUMAN /tr|F5H2Z3|F5H2Z3_HUMAN /tr|Q49A90|Q49A90_HUMAN /tr|J3QS39|J3QS39_HUMAN /…	0	3	1	1
95	C4.46092.46092.2.0.dta	2	2126.07	0	LLQDSVDFSLADAINTEFK	2126.07	null	101.121	8.14852	0.000289	1	0.001663	0.782196	2	0	sp|P08670|VIME_HUMAN /tr|V9HWE1|V9HWE1_HUMAN /tr|B3KRK8|B3KRK8_HUMAN /tr|B0YJC4|B0YJC4_HUMAN /tr|A0A1B0GVG8|A0A1B0GVG8_HUMAN /tr|A0A1B0GTT5|A0A1B0GTT5_HUMAN /tr|Q53HU8|Q53HU8_HUMAN /	0	4	1	1
96	C3.10945.10945.2.1.dta	2	1262.6	0	SLLEGEGSSGGGGR	1262.6	null	60.8139	8.13629	0.000293	1	0.00198	1.5682	2	0	sp|P13645|K1C10_HUMAN /tr|A0A1B0GVI3|A0A1B0GVI3_HUMAN /	0	3	1	1
97	C3.19798.19798.2.0.dta	2	1808.91	0	SQVFSTAADGQTQVEIK	1808.9	null	42.0591	8.13017	0.000294	1	0.00271	1.49815	2	0	sp|P38646|GRP75_HUMAN /tr|A0A384P5G6|A0A384P5G6_HUMAN /tr|A1XP52|A1XP52_HUMAN /tr|B7Z4T3|B7Z4T3_HUMAN /tr|V9HW84|V9HW84_HUMAN /tr|Q8N1C8|Q8N1C8_HUMAN /tr|A0A7I2V2S7|A0A7I2V2S7_HUMAN /tr|A0A7I2V2G2|A0A7I2V2G2_HUMAN /tr|B7Z1V7|B7Z1V7_HUMAN /tr|A0A7I2YQB2|A0A7I2YQB2_HUMAN /tr|B7Z4V2|B7Z4V2_HUMAN /tr|D6RCD7|D6RCD7_HUMAN /	0	3	1	1
98	C5.14176.14176.2.0.dta	2	1018.52	0	SLQSVAEER	1018.52	null	99.4932	8.08072	0.000309	1	0.002081	2.04317	2	0	sp|P61313|RL15_HUMAN /tr|B4DLP4|B4DLP4_HUMAN /tr|A0A024R2Q4|A0A024R2Q4_HUMAN /tr|A0A2R8YEM3|A0A2R8YEM3_HUMAN /tr|A0A2R8Y738|A0A2R8Y738_HUMAN /tr|E7EQV9|E7EQV9_HUMAN /tr|E7EX53|E7EX53_HUMAN /	0	5	1	1
99	C5.19273.19273.2.2.dta	2	1093.53	0	FADLSEAANR	1093.53	null	102.198	7.97918	0.000342	1	0.001548	1.4156	2	0	sp|P08670|VIME_HUMAN /tr|V9HWE1|V9HWE1_HUMAN /tr|B3KRK8|B3KRK8_HUMAN /tr|B0YJC5|B0YJC5_HUMAN /tr|B0YJC4|B0YJC4_HUMAN /tr|Q53HU8|Q53HU8_HUMAN /	0	5	1	1
100	C3.18420.18420.2.0.dta	2	845.51	0	SGVSLAALK	845.509	null	92.2198	7.9062	0.000368	1	0.001288	1.52334	2	0	sp|P10412|H14_HUMAN /sp|P16403|H12_HUMAN /sp|P16402|H13_HUMAN /tr|A3R0T7|A3R0T7_HUMAN /tr|A3R0T8|A3R0T8_HUMAN /tr|Q4VB24|Q4VB24_HUMAN /tr|B2R984|B2R984_HUMAN /	0	3	1	1
101	C3.18788.18788.2.0.dta	2	1588.88	0	THINIVVIGHVDSGK	1588.88	null	48.56	7.89543	0.000372	1	0.002926	1.84155	2	0	sp|Q05639|EF1A2_HUMAN /sp|P68104|EF1A1_HUMAN /sp|Q5VTE0|EF1A3_HUMAN /tr|A0A2R8Y488|A0A2R8Y488_HUMAN /tr|A0A4D5RA74|A0A4D5RA74_HUMAN /tr|A0A2R8YDN5|A0A2R8YDN5_HUMAN /tr|A0A4D5RA70|A0A4D5RA70_HUMAN /tr|B4DNE0|B4DNE0_HUMAN /tr|Q6IPT9|Q6IPT9_HUMAN /tr|A0A4D5RA52|A0A4D5RA52_HUMAN /tr|A0A4D5RAA9|A0A4D5RAA9_HUMAN /tr|Q6IPS9|Q6IPS9_HUMAN /tr|A0A7I2V659|A0A7I2V659_HUMAN /tr|Q6NSH7|Q6NSH7_HUMAN /tr|A0A4D5R…	0	3	1	1
102	C3.16910.16910.2.1.dta	2	1500.68	0	QEYDEAGPSIVHR	1500.71	null	65.2005	7.88018	0.000378	1	-0.02544	-16.952	2	0	sp|P68133|ACTS_HUMAN /sp|P62736|ACTA_HUMAN /sp|P68032|ACTC_HUMAN /tr|A8K3K1|A8K3K1_HUMAN /tr|B3KPP5|B3KPP5_HUMAN /tr|B3KUD3|B3KUD3_HUMAN /tr|A0A173GMX4|A0A173GMX4_HUMAN /tr|A0A804HKV3|A0A804HKV3_HUMAN /tr|B4DUI8|B4DUI8_HUMAN /tr|Q7Z7J6|Q7Z7J6_HUMAN /tr|B7Z6P1|B7Z6P1_HUMAN /tr|A6NL76|A6NL76_HUMAN /tr|D2JYH4|D2JYH4_HUMAN /	0	3	1	1
103	C3.21645.21645.2.0.dta	2	1658.85	0	NQVALNPQNTVFDAK	1658.85	null	54.3122	7.81535	0.000403	1	0.002988	1.80125	2	0	sp|P0DMV8|HS71A_HUMAN /sp|P0DMV9|HS71B_HUMAN /tr|B4E388|B4E388_HUMAN /tr|B4DFN9|B4DFN9_HUMAN /tr|A8K5I0|A8K5I0_HUMAN /tr|B4DNX1|B4DNX1_HUMAN /tr|B4DNT8|B4DNT8_HUMAN /tr|B4E1T6|B4E1T6_HUMAN /tr|A0A0G2JIW1|A0A0G2JIW1_HUMAN /tr|Q59EJ3|Q59EJ3_HUMAN /tr|A0A1U9X7W4|A0A1U9X7W4_HUMAN /	0	3	1	1
104	C3.7179.7179.2.0.dta	2	1694.7	0	NQGGYGGSSSSSSYGSGR	1694.7	null	28.6438	7.77652	0.000419	1	0.003192	1.88352	2	0	sp|P09651|ROA1_HUMAN /tr|A0A7I2YQX9|A0A7I2YQX9_HUMAN /tr|Q3MI39|Q3MI39_HUMAN /tr|A0A024RB53|A0A024RB53_HUMAN /tr|A0A024RAZ7|A0A024RAZ7_HUMAN /tr|B4E0B5|B4E0B5_HUMAN /tr|Q6IPF2|Q6IPF2_HUMAN /tr|A0A7I2V3R8|A0A7I2V3R8_HUMAN /tr|F8W6I7|F8W6I7_HUMAN /tr|A0A7I2YQY2|A0A7I2YQY2_HUMAN /tr|H0YH80|H0YH80_HUMAN /tr|Q9BSM5|Q9BSM5_HUMAN /tr|A0A2R8Y4L2|A0A2R8Y4L2_HUMAN /	0	3	1	1
105	C3.17671.17671.2.0.dta	2	1179.6	0	YEELQITAGR	1179.6	null	64.1829	7.76199	0.000425	1	0.002567	2.17616	2	0	sp|P04264|K2C1_HUMAN /sp|P04259|K2C6B_HUMAN /tr|H6VRG3|H6VRG3_HUMAN /tr|H6VRF8|H6VRF8_HUMAN /tr|H6VRG1|H6VRG1_HUMAN /tr|H6VRF9|H6VRF9_HUMAN /tr|H6VRG0|H6VRG0_HUMAN /tr|H6VRG2|H6VRG2_HUMAN /	0	3	1	1
106	C3.31496.31496.2.0.dta	2	1799.9	0	AYLPVNESFGFTADLR	1799.9	null	25.5323	7.73614	0.000437	1	0.002776	1.54231	2	0	sp|P13639|EF2_HUMAN /tr|A0A384N6H1|A0A384N6H1_HUMAN /tr|Q8TA90|Q8TA90_HUMAN /tr|B4DPU3|B4DPU3_HUMAN /	0	3	1	1
107	C3.20913.20913.2.1.dta	2	944.532	0	AGLQFPVGR	944.531	null	72.974	7.73577	0.000437	1	0.001152	1.21965	2	0	sp|P16104|H2AX_HUMAN /sp|Q9BTM1|H2AJ_HUMAN /sp|Q93077|H2A1C_HUMAN /sp|Q99878|H2A1J_HUMAN /sp|Q16777|H2A2C_HUMAN /sp|Q8IUE6|H2A2B_HUMAN /sp|Q96QV6|H2A1A_HUMAN /sp|P0C0S5|H2AZ_HUMAN /sp|P04908|H2A1B_HUMAN /sp|P20671|H2A1D_HUMAN /sp|P0C0S8|H2A1_HUMAN /sp|Q6FI13|H2A2A_HUMAN /sp|Q96KK5|H2A1H_HUMAN /sp|Q71UI9|H2AV_HUMAN /sp|Q7L7L0|H2A3_HUMAN /tr|A0A0U1RR32|A0A0U1RR32_HUMAN /tr|A4FTV9|A4FTV9_HUMAN /tr|A…	0	3	1	1
108	C3.29493.29493.3.0.dta	3	2088.1	0	VNPCIGGVILFHETLYQK	2088.09	Carbamidomethyl[C](4)	27.0104	7.66456	0.000469	1	0.005571	2.66798	2	0	sp|P04075|ALDOA_HUMAN /tr|H3BR04|H3BR04_HUMAN /tr|H3BMQ8|H3BMQ8_HUMAN /tr|H3BU78|H3BU78_HUMAN /tr|H3BQN4|H3BQN4_HUMAN /tr|H3BUH7|H3BUH7_HUMAN /tr|J3KPS3|J3KPS3_HUMAN /tr|V9HWN7|V9HWN7_HUMAN /tr|H3BPS8|H3BPS8_HUMAN /	0	3	1	1
109	C3.9652.9652.2.1.dta	2	976.45	0	AGFAGDDAPR	976.448	null	41.1872	7.62993	0.000485	1	0.001391	1.42455	2	0	sp|Q6S8J3|POTEE_HUMAN /sp|P63261|ACTG_HUMAN /sp|P68133|ACTS_HUMAN /sp|P62736|ACTA_HUMAN /sp|P68032|ACTC_HUMAN /sp|P60709|ACTB_HUMAN /sp|P63267|ACTH_HUMAN /sp|A5A3E0|POTEF_HUMAN /sp|P0CG38|POTEI_HUMAN /sp|P0CG39|POTEJ_HUMAN /tr|A8K3K1|A8K3K1_HUMAN /tr|A0A804GS07|A0A804GS07_HUMAN /tr|I3L3I0|I3L3I0_HUMAN /tr|B3KUD3|B3KUD3_HUMAN /tr|G5E9R0|G5E9R0_HUMAN /tr|E7EVS6|E7EVS6_HUMAN /tr|A0A6Q8PGD7|A0A6Q8PGD…	0	3	1	1
110	C5.20579.20579.3.0.dta	3	1325.76	0	DNIQGITKPAIR	1325.75	null	81.0775	7.61768	0.000491	1	0.001959	1.47765	2	0	sp|P62805|H4_HUMAN /tr|B2R4R0|B2R4R0_HUMAN /tr|Q0VAS5|Q0VAS5_HUMAN /	0	5	1	1
111	C3.34672.34672.2.0.dta	2	2126.07	0	LLQDSVDFSLADAINTEFK	2126.07	null	30.4745	7.52139	0.000541	1	0.002423	1.13966	2	0	sp|P08670|VIME_HUMAN /tr|V9HWE1|V9HWE1_HUMAN /tr|B3KRK8|B3KRK8_HUMAN /tr|B0YJC4|B0YJC4_HUMAN /tr|A0A1B0GVG8|A0A1B0GVG8_HUMAN /tr|A0A1B0GTT5|A0A1B0GTT5_HUMAN /tr|Q53HU8|Q53HU8_HUMAN /	0	3	1	1
112	C5.18451.18451.2.0.dta	2	973.606	0	SGVSLAALKK	973.604	null	87.9496	7.38961	0.000617	1	0.002298	2.3603	2	0	sp|P10412|H14_HUMAN /sp|P16403|H12_HUMAN /sp|P16402|H13_HUMAN /tr|A3R0T7|A3R0T7_HUMAN /tr|A3R0T8|A3R0T8_HUMAN /tr|Q4VB24|Q4VB24_HUMAN /tr|B2R984|B2R984_HUMAN /	0	5	1	1
113	C1.23528.23528.2.0.dta	2	1487.7	0	TTPSYVAFTDTER	1487.7	null	86.7771	7.34968	0.000642	1	0.002452	1.64818	2	0	sp|P48741|HSP77_HUMAN /sp|P54652|HSP72_HUMAN /sp|P0DMV8|HS71A_HUMAN /sp|P34931|HS71L_HUMAN /sp|P11142|HSP7C_HUMAN /sp|P0DMV9|HS71B_HUMAN /sp|P17066|HSP76_HUMAN /tr|E9PQQ4|E9PQQ4_HUMAN /tr|B4DI54|B4DI54_HUMAN /tr|B4DWK5|B4DWK5_HUMAN /tr|B2R6X5|B2R6X5_HUMAN /tr|E9PNE6|E9PNE6_HUMAN /tr|B4DFN9|B4DFN9_HUMAN /tr|A8K5I0|A8K5I0_HUMAN /tr|V9HW22|V9HW22_HUMAN /tr|E9PKE3|E9PKE3_HUMAN /tr|A0A1U9X7X4|A0A1U9X7…	0	1	1	1
114	C5.18699.18699.2.1.dta	2	1092.58	0	VHIEIGPDGR	1092.58	null	108.435	7.28126	0.000688	1	0.00131	1.199	2	0	sp|P55795|HNRH2_HUMAN /sp|P52597|HNRPF_HUMAN /sp|P31943|HNRH1_HUMAN /tr|H0YBD7|H0YBD7_HUMAN /tr|H0YB39|H0YB39_HUMAN /tr|A0A384MEJ3|A0A384MEJ3_HUMAN /tr|H0YBG7|H0YBG7_HUMAN /tr|B4DP51|B4DP51_HUMAN /tr|B4DFK9|B4DFK9_HUMAN /tr|A0A024R7T3|A0A024R7T3_HUMAN /tr|E9PCY7|E9PCY7_HUMAN /tr|B4DP00|B4DP00_HUMAN /tr|B4DKS8|B4DKS8_HUMAN /tr|A0A384MDT2|A0A384MDT2_HUMAN /tr|G8JLB6|G8JLB6_HUMAN /tr|Q68DG4|Q68DG4_H…	0	5	1	1
115	C1.18472.18472.3.0.dta	3	1762.78	0	FAQHGTFEYEYSQR	1762.78	null	21.5747	7.27187	0.000694	1	0.001256	0.71251	2	0	sp|P23246|SFPQ_HUMAN /tr|Q6PIX2|Q6PIX2_HUMAN /tr|Q86VG2|Q86VG2_HUMAN /tr|A0A384N5Z8|A0A384N5Z8_HUMAN /tr|Q9BSV4|Q9BSV4_HUMAN /tr|H0Y9K7|H0Y9K7_HUMAN /	0	1	1	1
116	C5.28043.28043.2.0.dta	2	1450.72	0	TTPSVVAFTADGER	1450.72	null	65.0449	7.23355	0.000721	1	0.003316	2.28577	2	0	sp|P38646|GRP75_HUMAN /tr|A0A384P5G6|A0A384P5G6_HUMAN /tr|H0Y8K0|H0Y8K0_HUMAN /tr|V9HW84|V9HW84_HUMAN /tr|Q8N1C8|Q8N1C8_HUMAN /tr|A0A7I2V2S7|A0A7I2V2S7_HUMAN /tr|A0A7I2V2G2|A0A7I2V2G2_HUMAN /tr|B7Z1V7|B7Z1V7_HUMAN /tr|A0A3B3ITI4|A0A3B3ITI4_HUMAN /tr|A0A7I2V3F7|A0A7I2V3F7_HUMAN /tr|B7Z4V2|B7Z4V2_HUMAN /tr|D6RCD7|D6RCD7_HUMAN /	0	5	1	1
117	C1.26517.26517.2.0.dta	2	1647.85	0	NFILDQTNVSAAAQR	1647.84	null	44.9579	7.19173	0.000752	1	0.003341	2.0275	2	0	sp|Q00839|HNRPU_HUMAN /tr|A0A1W2PQL0|A0A1W2PQL0_HUMAN /tr|A0A1W2PPL4|A0A1W2PPL4_HUMAN /tr|A0A1W2PQ74|A0A1W2PQ74_HUMAN /tr|Q7Z4Q5|Q7Z4Q5_HUMAN /tr|Q5RI18|Q5RI18_HUMAN /tr|A0A1W2PP35|A0A1W2PP35_HUMAN /tr|B4DLR3|B4DLR3_HUMAN /tr|A0A1W2PPS1|A0A1W2PPS1_HUMAN /tr|A0A1W2PRZ7|A0A1W2PRZ7_HUMAN /tr|A0A1W2PPH7|A0A1W2PPH7_HUMAN /tr|A0A1W2PQD4|A0A1W2PQD4_HUMAN /tr|A0A1W2PP34|A0A1W2PP34_HUMAN /tr|Q96BA7|Q96BA7…	0	1	1	1
118	C2.36660.36660.2.0.dta	2	1329.8	1	TLLIKTVETR(5)	1329.8	null	43.8539	7.16096	0.000776	1	0.002598	1.95368	2	0	sp|P08670|VIME_HUMAN (445)/tr|V9HWE1|V9HWE1_HUMAN (445)/tr|Q53HU8|Q53HU8_HUMAN (445)/	0	2	1	1
119	C3.19518.19518.2.0.dta	2	1359.71	0	NTGIICTIGPASR	1359.7	Carbamidomethyl[C](6)	55.7408	7.15706	0.000779	1	0.007927	5.82994	2	0	sp|P14618|KPYM_HUMAN /tr|H3BQ34|H3BQ34_HUMAN /tr|H3BTJ2|H3BTJ2_HUMAN /tr|V9HWB8|V9HWB8_HUMAN /tr|B4DNK4|B4DNK4_HUMAN /tr|A0A024R609|A0A024R609_HUMAN /tr|A0A804F6T5|A0A804F6T5_HUMAN /tr|H3BT25|H3BT25_HUMAN /tr|A0A024R5Z9|A0A024R5Z9_HUMAN /tr|H3BUW1|H3BUW1_HUMAN /tr|H3BTN5|H3BTN5_HUMAN /tr|B4DRT3|B4DRT3_HUMAN /tr|A0A804F729|A0A804F729_HUMAN /tr|H3BU13|H3BU13_HUMAN /	0	3	1	1
120	C5.36383.36383.2.0.dta	2	1604.9	0	LLIYGASTTATGIPAR	1604.9	null	53.3854	7.09949	0.000825	1	0.003358	2.09234	2	0	tr|A0A5C2GSN2|A0A5C2GSN2_HUMAN /	0	5	1	1
121	C2.32182.32182.2.0.dta	2	989.58	0	VFLENVIR	989.578	null	117.484	7.09173	0.000831	1	0.002216	2.23934	2	0	sp|P62805|H4_HUMAN /tr|B2R4R0|B2R4R0_HUMAN /tr|Q6B823|Q6B823_HUMAN /tr|Q0VAS5|Q0VAS5_HUMAN /	0	2	1	1
122	C5.3667.3667.2.0.dta	2	703.375	0	IAGEASR	703.373	null	119.208	7.05848	0.000859	1	0.001268	1.80274	2	0	sp|P33778|H2B1B_HUMAN /sp|Q5QNW6|H2B2F_HUMAN /sp|P58876|H2B1D_HUMAN /sp|P62807|H2B1C_HUMAN /sp|Q99877|H2B1N_HUMAN /sp|Q6DN03|H2B2C_HUMAN /sp|P57053|H2BFS_HUMAN /sp|P23527|H2B1O_HUMAN /sp|O60814|H2B1K_HUMAN /sp|Q6DRA6|H2B2D_HUMAN /sp|Q93079|H2B1H_HUMAN /sp|Q99879|H2B1M_HUMAN /sp|Q16778|H2B2E_HUMAN /sp|P06899|H2B1J_HUMAN /tr|A0A024RCJ2|A0A024RCJ2_HUMAN /tr|Q0D2M2|Q0D2M2_HUMAN /tr|A8K9J7|A8K9J7_HUMA…	0	5	1	1
123	C3.22429.22429.2.0.dta	2	1647.85	0	NFILDQTNVSAAAQR	1647.84	null	29.5834	7.04295	0.000873	1	0.00396	2.40314	2	0	sp|Q00839|HNRPU_HUMAN /tr|A0A1W2PQL0|A0A1W2PQL0_HUMAN /tr|A0A1W2PPL4|A0A1W2PPL4_HUMAN /tr|A0A1W2PQ74|A0A1W2PQ74_HUMAN /tr|Q7Z4Q5|Q7Z4Q5_HUMAN /tr|Q5RI18|Q5RI18_HUMAN /tr|A0A1W2PP35|A0A1W2PP35_HUMAN /tr|B4DLR3|B4DLR3_HUMAN /tr|A0A1W2PPS1|A0A1W2PPS1_HUMAN /tr|A0A1W2PRZ7|A0A1W2PRZ7_HUMAN /tr|A0A1W2PPH7|A0A1W2PPH7_HUMAN /tr|A0A1W2PQD4|A0A1W2PQD4_HUMAN /tr|A0A1W2PP34|A0A1W2PP34_HUMAN /tr|Q96BA7|Q96BA7…	0	3	1	1
124	C5.21708.21708.2.0.dta	2	1780.8	0	TDYNASVSVPDSSGPER	1780.8	null	60.1959	7.00026	0.000911	1	-0.000809	-0.454291	2	0	sp|P61978|HNRPK_HUMAN /tr|B4DUQ1|B4DUQ1_HUMAN /tr|A0A024R228|A0A024R228_HUMAN /tr|Q5EC54|Q5EC54_HUMAN /tr|Q5T6W2|Q5T6W2_HUMAN /	0	5	1	1
125	C2.22610.22610.2.0.dta	2	1423.67	0	ELAEDGYSGVEVR	1423.67	null	110.539	6.99062	0.00092	1	0.002701	1.89721	2	0	sp|P23396|RS3_HUMAN /tr|H0YEU2|H0YEU2_HUMAN /tr|E9PL09|E9PL09_HUMAN /tr|Q53G83|Q53G83_HUMAN /tr|E9PK82|E9PK82_HUMAN /tr|F2Z2S8|F2Z2S8_HUMAN /tr|H0YCJ7|H0YCJ7_HUMAN /tr|E9PQ96|E9PQ96_HUMAN /tr|E9PJH4|E9PJH4_HUMAN /tr|E9PPU1|E9PPU1_HUMAN /tr|H0YF32|H0YF32_HUMAN /	0	2	1	1
126	C5.32721.32721.2.0.dta	2	1095.68	2	IAIQKEKK(5)(7)	1095.68	null	35.2287	6.94766	0.00096	1	-0.000844	-0.7703	2	0	sp|Q9UI33|SCNBA_HUMAN (35)(37)/tr|A0A6Q8PGY6|A0A6Q8PGY6_HUMAN (35)(37)/tr|A0A6Q8PF78|A0A6Q8PF78_HUMAN (35)(37)/tr|A0A6Q8PFM8|A0A6Q8PFM8_HUMAN (35)(37)/tr|A0A6Q8PGN4|A0A6Q8PGN4_HUMAN (35)(37)/tr|A0A6Q8PGY3|A0A6Q8PGY3_HUMAN (35)(37)/	0	5	1	1
127	C3.18194.18194.2.0.dta	2	1588.81	0	LAETQEEISAEVAAK	1588.81	null	50.454	6.908	0.000999	1	0.004744	2.98589	2	0	sp|Q9Y383|LC7L2_HUMAN /tr|B3KSL5|B3KSL5_HUMAN /tr|A0A0A6YYJ8|A0A0A6YYJ8_HUMAN /tr|B3KRR1|B3KRR1_HUMAN /	0	3	1	1
128	C4.8033.8033.2.0.dta	2	1694.7	0	NQGGYGGSSSSSSYGSGR	1694.7	null	88.9104	6.88676	0.00102	1	0.002492	1.47047	2	0	sp|P09651|ROA1_HUMAN /tr|A0A7I2YQX9|A0A7I2YQX9_HUMAN /tr|Q3MI39|Q3MI39_HUMAN /tr|A0A024RB53|A0A024RB53_HUMAN /tr|A0A024RAZ7|A0A024RAZ7_HUMAN /tr|B4E0B5|B4E0B5_HUMAN /tr|Q6IPF2|Q6IPF2_HUMAN /tr|A0A7I2V3R8|A0A7I2V3R8_HUMAN /tr|F8W6I7|F8W6I7_HUMAN /tr|A0A7I2YQY2|A0A7I2YQY2_HUMAN /tr|H0YH80|H0YH80_HUMAN /tr|Q9BSM5|Q9BSM5_HUMAN /tr|A0A2R8Y4L2|A0A2R8Y4L2_HUMAN /	0	4	1	1
129	C3.29636.29636.3.0.dta	3	2264.11	0	AEFEVHEVYAVDVLVSSGEGK	2264.11	null	16.3903	6.79941	0.00111	1	0.006295	2.78034	2	0	sp|Q9UQ80|PA2G4_HUMAN /tr|A8K6Y1|A8K6Y1_HUMAN /tr|Q6PIN5|Q6PIN5_HUMAN /tr|A0A024RB85|A0A024RB85_HUMAN /tr|F8VR77|F8VR77_HUMAN /tr|Q05D08|Q05D08_HUMAN /	0	3	1	1
130	C3.32886.32886.2.0.dta	2	1951.98	0	VFEVSLADLQNDEVAFR	1951.98	null	27.3074	6.73967	0.00118	1	0.003598	1.84326	2	0	sp|P61247|RS3A_HUMAN /tr|B7Z3M5|B7Z3M5_HUMAN /tr|Q6NXR8|Q6NXR8_HUMAN /tr|H0Y8L7|H0Y8L7_HUMAN /tr|D6RI02|D6RI02_HUMAN /tr|D6RED7|D6RED7_HUMAN /tr|D6RGE0|D6RGE0_HUMAN /tr|A8K4W0|A8K4W0_HUMAN /tr|D6RAS7|D6RAS7_HUMAN /tr|D6RB09|D6RB09_HUMAN /tr|E9PFI5|E9PFI5_HUMAN /tr|D6RAT0|D6RAT0_HUMAN /tr|D6RG13|D6RG13_HUMAN /	0	3	1	1
131	C3.32088.32088.2.0.dta	2	1784.91	0	LFIGGLSFETTDESLR	1784.91	null	15.5764	6.70789	0.00122	1	0.003223	1.8057	2	0	sp|Q32P51|RA1L2_HUMAN /sp|P09651|ROA1_HUMAN /tr|A0A024QZ98|A0A024QZ98_HUMAN /tr|A0A024RB53|A0A024RB53_HUMAN /tr|A0A024RAZ7|A0A024RAZ7_HUMAN /tr|A0A024RC46|A0A024RC46_HUMAN /tr|Q0VAC0|Q0VAC0_HUMAN /tr|B4DP35|B4DP35_HUMAN /tr|B4E0B5|B4E0B5_HUMAN /tr|Q6IPF2|Q6IPF2_HUMAN /tr|F8W646|F8W646_HUMAN /tr|F8VZ49|F8VZ49_HUMAN /tr|A0A7I2V3R8|A0A7I2V3R8_HUMAN /tr|F8VTQ5|F8VTQ5_HUMAN /tr|A0A7I2YQ85|A0A7I2YQ85_H…	0	3	1	1
132	C3.24803.24803.2.0.dta	2	1787.93	0	TITLEVEPSDTIENVK	1787.93	null	30.672	6.68441	0.00125	1	0.004232	2.36699	2	0	sp|P62979|RS27A_HUMAN /sp|P0CG48|UBC_HUMAN /sp|P0CG47|UBB_HUMAN /sp|P62987|RL40_HUMAN /tr|F5H388|F5H388_HUMAN /tr|F5GYU3|F5GYU3_HUMAN /tr|Q5U5U6|Q5U5U6_HUMAN /tr|Q5RKT7|Q5RKT7_HUMAN /tr|B4DV12|B4DV12_HUMAN /tr|J3QSA3|J3QSA3_HUMAN /tr|Q96MH4|Q96MH4_HUMAN /tr|B2RDW1|B2RDW1_HUMAN /tr|Q5PY61|Q5PY61_HUMAN /tr|Q66K58|Q66K58_HUMAN /tr|F5H2Z3|F5H2Z3_HUMAN /tr|Q49A90|Q49A90_HUMAN /tr|J3QS39|J3QS39_HUMAN /…	0	3	1	1
133	C5.17236.17236.2.0.dta	2	1081.55	0	TLSDYNIQK	1081.55	null	89.3264	6.64271	0.0013	1	0.001576	1.45717	2	0	sp|P62979|RS27A_HUMAN /sp|P0CG48|UBC_HUMAN /sp|P0CG47|UBB_HUMAN /sp|P62987|RL40_HUMAN /tr|F5H388|F5H388_HUMAN /tr|F5GYU3|F5GYU3_HUMAN /tr|Q5U5U6|Q5U5U6_HUMAN /tr|Q5RKT7|Q5RKT7_HUMAN /tr|B4DV12|B4DV12_HUMAN /tr|Q8WYN9|Q8WYN9_HUMAN /tr|Q96MH4|Q96MH4_HUMAN /tr|B2RDW1|B2RDW1_HUMAN /tr|Q5PY61|Q5PY61_HUMAN /tr|Q66K58|Q66K58_HUMAN /tr|F5H2Z3|F5H2Z3_HUMAN /tr|M0R2S1|M0R2S1_HUMAN /tr|Q49A90|Q49A90_HUMAN /…	0	5	1	1
134	C5.10726.10726.2.0.dta	2	777.357	0	CDVDIR	777.356	Carbamidomethyl[C](1)	123.565	6.62828	0.00132	1	0.001177	1.51411	2	0	sp|P63261|ACTG_HUMAN /sp|Q562R1|ACTBL_HUMAN /sp|P60709|ACTB_HUMAN /tr|A0A804GS07|A0A804GS07_HUMAN /tr|E7EVS6|E7EVS6_HUMAN /tr|A0A6Q8PFE4|A0A6Q8PFE4_HUMAN /tr|Q53G76|Q53G76_HUMAN /tr|Q53GK6|Q53GK6_HUMAN /tr|Q96DE1|Q96DE1_HUMAN /tr|Q53G99|Q53G99_HUMAN /tr|Q8WVW5|Q8WVW5_HUMAN /tr|F1BXA6|F1BXA6_HUMAN /tr|B7ZAP6|B7ZAP6_HUMAN /tr|Q9UE89|Q9UE89_HUMAN /tr|B4E3A4|B4E3A4_HUMAN /tr|A5GZ75|A5GZ75_HUMAN /tr|B…	0	5	1	1
135	C5.8943.8943.2.0.dta	2	906.469	0	FLEQQNK	906.468	null	123.701	6.62751	0.00132	1	0.00065	0.717069	2	0	sp|P08670|VIME_HUMAN /sp|Q9NSB2|KRT84_HUMAN /sp|P14136|GFAP_HUMAN /sp|Q14533|KRT81_HUMAN /sp|P48668|K2C6C_HUMAN /sp|P05787|K2C8_HUMAN /sp|Q01546|K22O_HUMAN /sp|Q8N1N4|K2C78_HUMAN /sp|P12035|K2C3_HUMAN /sp|P78386|KRT85_HUMAN /sp|P04259|K2C6B_HUMAN /sp|P13647|K2C5_HUMAN /sp|O43790|KRT86_HUMAN /sp|P78385|KRT83_HUMAN /sp|P08729|K2C7_HUMAN /sp|O95678|K2C75_HUMAN /sp|Q5XKE5|K2C79_HUMAN /sp|P02538|K2C6A…	0	5	1	1
136	C4.24224.24224.2.0.dta	2	1615.89	2	VSKASGVSKATEVSK(3)(9)	1615.89	null	36.5268	6.61896	0.00133	1	0.001096	0.678264	2	0	sp|Q9UNF1|MAGD2_HUMAN (59)(65)/tr|A0A024R9Y7|A0A024R9Y7_HUMAN (59)(65)/tr|B4DX55|B4DX55_HUMAN (59)(65)/tr|B4DNG7|B4DNG7_HUMAN (59)(65)/	0	4	1	1
137	C1.25492.25492.2.0.dta	2	1295.65	0	TTYLVLDEADR	1295.65	null	48.2055	6.60571	0.00135	1	0.002685	2.07232	2	0	sp|P17844|DDX5_HUMAN /tr|A0A7I2V5F5|A0A7I2V5F5_HUMAN /tr|Q7Z2V5|Q7Z2V5_HUMAN /tr|B4DNG2|B4DNG2_HUMAN /tr|B5BUE6|B5BUE6_HUMAN /tr|J3KRZ1|J3KRZ1_HUMAN /tr|Q59E92|Q59E92_HUMAN /tr|J3QSF1|J3QSF1_HUMAN /tr|A0A7I2V507|A0A7I2V507_HUMAN /tr|J3KTA4|J3KTA4_HUMAN /tr|A0A0G2JLI4|A0A0G2JLI4_HUMAN /tr|A0A7I2V2S0|A0A7I2V2S0_HUMAN /tr|B4DN41|B4DN41_HUMAN /	0	1	1	1
138	C3.23971.23971.2.0.dta	2	1025.51	0	EAFQLFDR	1025.51	null	93.9545	6.57097	0.0014	1	0.002498	2.43587	2	0	sp|P60660|MYL6_HUMAN /tr|F8W1R7|F8W1R7_HUMAN /tr|G3V1V0|G3V1V0_HUMAN /tr|B7Z6Z4|B7Z6Z4_HUMAN /tr|G8JLA2|G8JLA2_HUMAN /tr|G3V1Y7|G3V1Y7_HUMAN /tr|J3KND3|J3KND3_HUMAN /	0	3	1	1
139	C2.18314.18314.2.0.dta	2	838.505	0	ALPAPIEK	838.503	null	127.022	6.56849	0.0014	1	0.001383	1.64937	2	0	sp|P0DOX5|IGG1_HUMAN /sp|P01860|IGHG3_HUMAN /sp|P01857|IGHG1_HUMAN /tr|Q8NF17|Q8NF17_HUMAN /tr|Q5EBM2|Q5EBM2_HUMAN /tr|A0A5J6KJ24|A0A5J6KJ24_HUMAN /tr|A0A4W9A917|A0A4W9A917_HUMAN /tr|Q5EFE5|Q5EFE5_HUMAN /tr|Q6MZV7|Q6MZV7_HUMAN /tr|A0A286YES1|A0A286YES1_HUMAN /tr|Q6N095|Q6N095_HUMAN /tr|Q6N097|Q6N097_HUMAN /tr|Q6N030|Q6N030_HUMAN /tr|A8K008|A8K008_HUMAN /tr|Q6PYX1|Q6PYX1_HUMAN /tr|A0A0A0MS08|A0A0A…	0	2	1	1
140	C5.29492.29492.2.0.dta	2	1295.65	0	TTYLVLDEADR	1295.65	null	78.4943	6.54747	0.00143	1	0.000905	0.698492	2	0	sp|P17844|DDX5_HUMAN /tr|A0A7I2V5F5|A0A7I2V5F5_HUMAN /tr|Q7Z2V5|Q7Z2V5_HUMAN /tr|B4DNG2|B4DNG2_HUMAN /tr|B5BUE6|B5BUE6_HUMAN /tr|J3KRZ1|J3KRZ1_HUMAN /tr|Q59E92|Q59E92_HUMAN /tr|J3QSF1|J3QSF1_HUMAN /tr|A0A7I2V507|A0A7I2V507_HUMAN /tr|J3KTA4|J3KTA4_HUMAN /tr|A0A0G2JLI4|A0A0G2JLI4_HUMAN /tr|A0A7I2V2S0|A0A7I2V2S0_HUMAN /tr|B4DN41|B4DN41_HUMAN /	0	5	1	1
141	C5.27567.27567.3.0.dta	3	1639.94	0	KVPQVSTPTLVEVSR	1639.94	null	69.3384	6.50845	0.00149	1	-0.000815	-0.49697	2	0	sp|P02768|ALBU_HUMAN /tr|A0A087WWT3|A0A087WWT3_HUMAN /tr|B7WNR0|B7WNR0_HUMAN /tr|F6KPG5|F6KPG5_HUMAN /tr|B2RBS8|B2RBS8_HUMAN /tr|H0YA55|H0YA55_HUMAN /tr|A0A0C4DGB6|A0A0C4DGB6_HUMAN /tr|D6RHD5|D6RHD5_HUMAN /tr|Q56G89|Q56G89_HUMAN /tr|A8K9P0|A8K9P0_HUMAN /tr|B4DPP6|B4DPP6_HUMAN /tr|C9JKR2|C9JKR2_HUMAN /tr|B4DPR2|B4DPR2_HUMAN /	0	5	1	1
142	C1.39430.39430.2.0.dta	2	2087.15	0	VLVLLSGGVDSTVCTALLNR	2087.15	Carbamidomethyl[C](14)	24.0623	6.46728	0.00155	1	-0.000877	-0.42019	2	0	sp|P49915|GUAA_HUMAN /tr|A0A140VJK6|A0A140VJK6_HUMAN /tr|Q53F90|Q53F90_HUMAN /tr|B4DUT7|B4DUT7_HUMAN /	0	1	1	1
143	C1.23133.23133.2.0.dta	2	1657.79	0	SGGGFSSGSAGIINYQR	1657.79	null	26.1147	6.44285	0.00159	1	0.001676	1.01098	2	0	sp|P04264|K2C1_HUMAN /tr|H6VRG3|H6VRG3_HUMAN /tr|H6VRF8|H6VRF8_HUMAN /tr|H6VRG1|H6VRG1_HUMAN /tr|H6VRF9|H6VRF9_HUMAN /tr|H6VRG0|H6VRG0_HUMAN /tr|H6VRG2|H6VRG2_HUMAN /	0	1	1	1
144	C5.19375.19375.2.0.dta	2	997.57	2	KKALDER(1)(2)	997.568	null	35.033	6.43545	0.0016	1	0.002682	2.68854	2	0	sp|Q16643|DREB_HUMAN (197)(198)/tr|B3KSQ7|B3KSQ7_HUMAN (147)(148)/tr|D6R9W4|D6R9W4_HUMAN (196)(197)/tr|A0A2Z6ATB6|A0A2Z6ATB6_HUMAN (197)(198)/	0	5	1	1
145	C1.37669.37669.2.0.dta	2	1886.95	0	EELIAELQDCEGLIVR	1886.95	Carbamidomethyl[C](10)	27.5954	6.41766	0.00163	1	-0.005176	-2.74305	2	0	sp|O43175|SERA_HUMAN /tr|A0A2C9F2M7|A0A2C9F2M7_HUMAN /tr|A0A286YFB2|A0A286YFB2_HUMAN /tr|A0A286YF34|A0A286YF34_HUMAN /tr|A0A286YFC8|A0A286YFC8_HUMAN /tr|A0A286YF22|A0A286YF22_HUMAN /tr|V9HW79|V9HW79_HUMAN /tr|A0A286YFL2|A0A286YFL2_HUMAN /tr|A0A286YFA2|A0A286YFA2_HUMAN /tr|A0A286YFM8|A0A286YFM8_HUMAN /tr|A0A286YER3|A0A286YER3_HUMAN /	0	1	1	1
146	C2.20685.20685.2.0.dta	2	1473.73	0	ANENSNIQVLSER	1473.73	null	108.206	6.34461	0.00175	1	0.003193	2.16661	2	0	sp|Q6UN15|FIP1_HUMAN /tr|B4DTW7|B4DTW7_HUMAN /	0	2	1	1
147	C5.26843.26843.2.0.dta	2	1198.71	0	AVFPSIVGRPR	1198.71	null	62.9411	6.33304	0.00177	1	0.001907	1.59088	2	0	sp|Q6S8J3|POTEE_HUMAN /sp|P63261|ACTG_HUMAN /sp|P68133|ACTS_HUMAN /sp|P62736|ACTA_HUMAN /sp|P68032|ACTC_HUMAN /sp|P60709|ACTB_HUMAN /sp|P63267|ACTH_HUMAN /sp|A5A3E0|POTEF_HUMAN /sp|P0CG38|POTEI_HUMAN /tr|A8K3K1|A8K3K1_HUMAN /tr|A0A804GS07|A0A804GS07_HUMAN /tr|I3L3I0|I3L3I0_HUMAN /tr|B3KUD3|B3KUD3_HUMAN /tr|G5E9R0|G5E9R0_HUMAN /tr|E7EVS6|E7EVS6_HUMAN /tr|Q53G76|Q53G76_HUMAN /tr|Q53GK6|Q53GK6_HUMAN…	0	5	1	1
148	C5.22577.22577.2.0.dta	2	1323.62	0	EEAENTLQSFR	1323.62	null	74.8875	6.32734	0.00178	1	0.003347	2.52868	2	0	sp|P08670|VIME_HUMAN /tr|V9HWE1|V9HWE1_HUMAN /tr|B3KRK8|B3KRK8_HUMAN /tr|B0YJC5|B0YJC5_HUMAN /tr|B0YJC4|B0YJC4_HUMAN /tr|Q53HU8|Q53HU8_HUMAN /	0	5	1	1
149	C1.26124.26124.3.1.dta	3	1912.97	0	DEATAAVIDLNDRPIGSR	1912.97	null	13.7411	6.30609	0.00182	1	0.002521	1.31784	2	0	sp|Q9NTZ6|RBM12_HUMAN /tr|B4DRP9|B4DRP9_HUMAN /tr|Q69YJ7|Q69YJ7_HUMAN /tr|B3KQH4|B3KQH4_HUMAN /	0	1	1	1
150	C5.37838.37838.2.0.dta	2	1676.89	0	LLIYDASSLEGGVPSR	1676.89	null	66.4919	6.28574	0.00186	1	0.001198	0.71442	2	0	tr|A0A5C2FTW2|A0A5C2FTW2_HUMAN /	0	5	1	1
151	C3.21301.21301.3.0.dta	3	2106.99	0	EGRPSGEAFVELESEDEVK	2106.98	null	13.1529	6.24206	0.00194	1	0.007685	3.6474	2	0	sp|P31943|HNRH1_HUMAN /tr|E7EQJ0|E7EQJ0_HUMAN /tr|D6RIH9|D6RIH9_HUMAN /tr|D6RJ04|D6RJ04_HUMAN /tr|A0A384MEJ3|A0A384MEJ3_HUMAN /tr|D6RFM3|D6RFM3_HUMAN /tr|E9PCY7|E9PCY7_HUMAN /tr|D6RIT2|D6RIT2_HUMAN /tr|D6R9T0|D6R9T0_HUMAN /tr|D6RIU0|D6RIU0_HUMAN /tr|D6RAM1|D6RAM1_HUMAN /tr|D6RBM0|D6RBM0_HUMAN /tr|G8JLB6|G8JLB6_HUMAN /tr|D6RDL0|D6RDL0_HUMAN /tr|D6RDU3|D6RDU3_HUMAN /tr|E7EN40|E7EN40_HUMAN /	0	3	1	1
152	C4.27768.27768.2.0.dta	2	1450.72	0	TTPSVVAFTADGER	1450.72	null	117.377	6.2143	0.002	1	0.00355	2.44707	2	0	sp|P38646|GRP75_HUMAN /tr|A0A384P5G6|A0A384P5G6_HUMAN /tr|H0Y8K0|H0Y8K0_HUMAN /tr|V9HW84|V9HW84_HUMAN /tr|Q8N1C8|Q8N1C8_HUMAN /tr|A0A7I2V2S7|A0A7I2V2S7_HUMAN /tr|A0A7I2V2G2|A0A7I2V2G2_HUMAN /tr|B7Z1V7|B7Z1V7_HUMAN /tr|A0A3B3ITI4|A0A3B3ITI4_HUMAN /tr|A0A7I2V3F7|A0A7I2V3F7_HUMAN /tr|B7Z4V2|B7Z4V2_HUMAN /tr|D6RCD7|D6RCD7_HUMAN /	0	4	1	1
153	C2.45114.45114.3.0.dta	3	2530.31	0	GVPQIEVTFDIDANGILNVTATDK	2530.3	null	54.7266	6.20849	0.00201	1	0.005934	2.34517	2	0	sp|P0DMV8|HS71A_HUMAN /sp|P34931|HS71L_HUMAN /sp|P0DMV9|HS71B_HUMAN /tr|B4DWK5|B4DWK5_HUMAN /tr|B4DVU9|B4DVU9_HUMAN /tr|B4E388|B4E388_HUMAN /tr|B4DFN9|B4DFN9_HUMAN /tr|A8K5I0|A8K5I0_HUMAN /tr|B4DNX1|B4DNX1_HUMAN /tr|A0A1U9X7W7|A0A1U9X7W7_HUMAN /tr|V9GZ37|V9GZ37_HUMAN /tr|B4DNT8|B4DNT8_HUMAN /tr|B4E1T6|B4E1T6_HUMAN /tr|B4E1S9|B4E1S9_HUMAN /tr|B3KTT5|B3KTT5_HUMAN /tr|B4DI39|B4DI39_HUMAN /tr|B2RCQ9|…	0	2	1	1
154	C2.15103.15103.2.0.dta	2	851.43	0	DTLMISR	851.429	Oxidation[M](4)	138.791	6.19788	0.00203	1	0.001164	1.36711	2	0	sp|P01859|IGHG2_HUMAN /sp|P0DOX5|IGG1_HUMAN /sp|P01860|IGHG3_HUMAN /sp|P01861|IGHG4_HUMAN /sp|P01857|IGHG1_HUMAN /tr|Q8NF17|Q8NF17_HUMAN /tr|Q5EBM2|Q5EBM2_HUMAN /tr|A0A5J6KJ24|A0A5J6KJ24_HUMAN /tr|A0A4W9A917|A0A4W9A917_HUMAN /tr|Q5EFE5|Q5EFE5_HUMAN /tr|S6AWD9|S6AWD9_HUMAN /tr|S6BGE0|S6BGE0_HUMAN /tr|S6C4Q7|S6C4Q7_HUMAN /tr|Q6MZV7|Q6MZV7_HUMAN /tr|A0A286YES1|A0A286YES1_HUMAN /tr|Q6N095|Q6N095_HUMA…	0	2	1	1
155	C5.21735.21735.2.0.dta	2	1780.8	0	TDYNASVSVPDSSGPER	1780.8	null	50.6391	6.16944	0.00209	1	0.001622	0.910827	2	0	sp|P61978|HNRPK_HUMAN /tr|B4DUQ1|B4DUQ1_HUMAN /tr|A0A024R228|A0A024R228_HUMAN /tr|Q5EC54|Q5EC54_HUMAN /tr|Q5T6W2|Q5T6W2_HUMAN /	0	5	1	1
156	C4.18625.18625.2.0.dta	2	1132.53	0	GYSFTTTAER	1132.53	null	139.098	6.15084	0.00213	1	0.001983	1.75095	2	0	sp|P63261|ACTG_HUMAN /sp|P60709|ACTB_HUMAN /tr|A0A804GS07|A0A804GS07_HUMAN /tr|I3L3I0|I3L3I0_HUMAN /tr|E7EVS6|E7EVS6_HUMAN /tr|A0A6Q8PFE4|A0A6Q8PFE4_HUMAN /tr|Q53G76|Q53G76_HUMAN /tr|Q53GK6|Q53GK6_HUMAN /tr|Q53G99|Q53G99_HUMAN /tr|Q8WVW5|Q8WVW5_HUMAN /tr|B7ZAP6|B7ZAP6_HUMAN /tr|B4E3A4|B4E3A4_HUMAN /tr|I3L1U9|I3L1U9_HUMAN /tr|A0A2R8YEA7|A0A2R8YEA7_HUMAN /tr|B4E335|B4E335_HUMAN /tr|V9HVZ7|V9HVZ7_HU…	0	4	1	1
157	C1.37631.37631.2.0.dta	2	1701.91	0	AVFVDLEPTVIDEVR	1701.91	null	23.4886	6.08398	0.00227	1	-0.000382	-0.224454	2	0	sp|Q71U36|TBA1A_HUMAN /sp|P68363|TBA1B_HUMAN /sp|Q9BQE3|TBA1C_HUMAN /tr|F8VS66|F8VS66_HUMAN /tr|F8VWV9|F8VWV9_HUMAN /tr|F8VRZ4|F8VRZ4_HUMAN /tr|B7Z1K5|B7Z1K5_HUMAN /tr|F8VVB9|F8VVB9_HUMAN /tr|A8JZY9|A8JZY9_HUMAN /tr|B3KT06|B3KT06_HUMAN /tr|A0A1W2PQM2|A0A1W2PQM2_HUMAN /tr|Q8N532|Q8N532_HUMAN /tr|F5H5D3|F5H5D3_HUMAN /tr|B4DN58|B4DN58_HUMAN /tr|B3KPS3|B3KPS3_HUMAN /tr|F8VRK0|F8VRK0_HUMAN /tr|F8VQQ4|…	0	1	1	1
158	C1.11083.11083.2.2.dta	2	976.448	0	AGFAGDDAPR	976.448	null	29.7968	6.03565	0.00239	1	0.000165	0.16898	2	0	sp|Q6S8J3|POTEE_HUMAN /sp|P63261|ACTG_HUMAN /sp|P68133|ACTS_HUMAN /sp|P62736|ACTA_HUMAN /sp|P68032|ACTC_HUMAN /sp|P60709|ACTB_HUMAN /sp|P63267|ACTH_HUMAN /sp|A5A3E0|POTEF_HUMAN /sp|P0CG38|POTEI_HUMAN /sp|P0CG39|POTEJ_HUMAN /tr|A8K3K1|A8K3K1_HUMAN /tr|A0A804GS07|A0A804GS07_HUMAN /tr|I3L3I0|I3L3I0_HUMAN /tr|B3KUD3|B3KUD3_HUMAN /tr|G5E9R0|G5E9R0_HUMAN /tr|E7EVS6|E7EVS6_HUMAN /tr|A0A6Q8PGD7|A0A6Q8PGD…	0	1	1	1
159	C2.30675.30675.2.0.dta	2	1383.79	2	EKETKALSLAR(2)(5)	1383.78	null	21.2824	5.95541	0.00259	1	0.002843	2.05451	2	0	sp|P35580|MYH10_HUMAN (1481)(1484)/sp|P35749|MYH11_HUMAN (1481)(1484)/sp|P35579|MYH9_HUMAN (1474)(1477)/tr|A0A7R6KYT5|A0A7R6KYT5_HUMAN (2824)(2827)/tr|A0A024QZJ4|A0A024QZJ4_HUMAN (1481)(1484)/tr|B1PS43|B1PS43_HUMAN (1488)(1491)/tr|Q68D89|Q68D89_HUMAN (82)(85)/tr|A0A0U4BW16|A0A0U4BW16_HUMAN (1477)(1480)/tr|A0A024QZJ6|A0A024QZJ6_HUMAN (1481)(1484)/tr|O14794|O14794_HUMAN (131)(134)/tr|Q7Z7R0|Q7Z7R0_…	0	2	1	1
160	C1.10298.10298.2.0.dta	2	1088.53	0	QDVDNASLAR	1088.53	null	66.1269	5.89525	0.00274	1	0.001559	1.4322	2	0	sp|P08670|VIME_HUMAN /tr|V9HWE1|V9HWE1_HUMAN /tr|B3KRK8|B3KRK8_HUMAN /tr|B0YJC5|B0YJC5_HUMAN /tr|B0YJC4|B0YJC4_HUMAN /tr|Q53HU8|Q53HU8_HUMAN /	0	1	1	1
161	C1.38312.38312.2.0.dta	2	2576.3	0	VTDGALVVVDCVSGVCVQTETVLR	2576.31	Carbamidomethyl[C](11);Carbamidomethyl[C](16)	16.9993	5.86466	0.00283	1	-0.000816	-0.316733	2	0	sp|P13639|EF2_HUMAN /tr|A0A384N6H1|A0A384N6H1_HUMAN /tr|B4DRE8|B4DRE8_HUMAN /tr|B4DPU3|B4DPU3_HUMAN /tr|Q6PK56|Q6PK56_HUMAN /tr|B4DMC6|B4DMC6_HUMAN /	0	1	1	1
162	C2.27783.27783.2.0.dta	2	1211.68	0	QITVNDLPVGR	1211.67	null	130.246	5.82573	0.00294	1	0.001017	0.839335	2	0	sp|Q06830|PRDX1_HUMAN /sp|P32119|PRDX2_HUMAN /tr|B4DF70|B4DF70_HUMAN /tr|A0A384NPQ2|A0A384NPQ2_HUMAN /tr|V9HW12|V9HW12_HUMAN /tr|B2R4P2|B2R4P2_HUMAN /tr|A0A0A0MRQ5|A0A0A0MRQ5_HUMAN /tr|A0A0A0MSI0|A0A0A0MSI0_HUMAN /	0	2	1	1
163	C3.9573.9573.2.0.dta	2	1493.74	0	SQYEQLAEQNRK	1493.73	null	44.0058	5.80736	0.003	1	0.001642	1.09926	2	0	sp|P13645|K1C10_HUMAN /tr|A0A1B0GVI3|A0A1B0GVI3_HUMAN /	0	3	1	1
164	C4.33082.33082.2.0.dta	2	1792.87	0	ELAQQVQQVAAEYCR	1792.86	Carbamidomethyl[C](14)	85.3026	5.76096	0.00314	1	0.002788	1.55505	2	0	sp|P17844|DDX5_HUMAN /tr|A0A7I2V5F5|A0A7I2V5F5_HUMAN /tr|Q7Z2V5|Q7Z2V5_HUMAN /tr|B4DNG2|B4DNG2_HUMAN /tr|B5BUE6|B5BUE6_HUMAN /tr|J3KRZ1|J3KRZ1_HUMAN /tr|Q59E92|Q59E92_HUMAN /tr|A0A7I2V507|A0A7I2V507_HUMAN /tr|J3KTA4|J3KTA4_HUMAN /tr|A0A0G2JLI4|A0A0G2JLI4_HUMAN /tr|A0A7I2V2S0|A0A7I2V2S0_HUMAN /tr|J3QRQ7|J3QRQ7_HUMAN /tr|B4DN41|B4DN41_HUMAN /	0	4	1	1
165	C4.46764.46764.3.0.dta	3	2530.3	0	GVPQIEVTFDIDANGILNVTATDK	2530.3	null	56.3527	5.66841	0.00344	1	-7.2e-05	-0.028455	2	0	sp|P0DMV8|HS71A_HUMAN /sp|P34931|HS71L_HUMAN /sp|P0DMV9|HS71B_HUMAN /tr|B4DWK5|B4DWK5_HUMAN /tr|B4DVU9|B4DVU9_HUMAN /tr|B4E388|B4E388_HUMAN /tr|B4DFN9|B4DFN9_HUMAN /tr|A8K5I0|A8K5I0_HUMAN /tr|B4DNX1|B4DNX1_HUMAN /tr|A0A1U9X7W7|A0A1U9X7W7_HUMAN /tr|V9GZ37|V9GZ37_HUMAN /tr|B4DNT8|B4DNT8_HUMAN /tr|B4E1T6|B4E1T6_HUMAN /tr|B4E1S9|B4E1S9_HUMAN /tr|B3KTT5|B3KTT5_HUMAN /tr|B4DI39|B4DI39_HUMAN /tr|B2RCQ9|…	0	4	1	1
166	C3.9567.9567.2.0.dta	2	1493.74	0	SQYEQLAEQNRK	1493.73	null	44.2236	5.63935	0.00354	1	0.002097	1.40386	2	0	sp|P13645|K1C10_HUMAN /tr|A0A1B0GVI3|A0A1B0GVI3_HUMAN /	0	3	1	1
167	C1.34101.34101.2.0.dta	2	1714.91	0	SSGPTSLFAVTVAPPGAR	1714.91	null	25.0642	5.63043	0.00357	1	-0.001632	-0.951652	2	0	sp|Q00839|HNRPU_HUMAN /tr|A0A1W2PP35|A0A1W2PP35_HUMAN /tr|B4DLR3|B4DLR3_HUMAN /tr|A0A1W2PPS1|A0A1W2PPS1_HUMAN /tr|A0A1W2PP22|A0A1W2PP22_HUMAN /tr|Q96BA7|Q96BA7_HUMAN /tr|B3KX72|B3KX72_HUMAN /tr|A0A1X7SBS1|A0A1X7SBS1_HUMAN /	0	1	1	1
168	C5.28031.28031.2.0.dta	2	1450.72	0	TTPSVVAFTADGER	1450.72	null	53.346	5.62058	0.00361	1	0.003309	2.28094	2	0	sp|P38646|GRP75_HUMAN /tr|A0A384P5G6|A0A384P5G6_HUMAN /tr|H0Y8K0|H0Y8K0_HUMAN /tr|V9HW84|V9HW84_HUMAN /tr|Q8N1C8|Q8N1C8_HUMAN /tr|A0A7I2V2S7|A0A7I2V2S7_HUMAN /tr|A0A7I2V2G2|A0A7I2V2G2_HUMAN /tr|B7Z1V7|B7Z1V7_HUMAN /tr|A0A3B3ITI4|A0A3B3ITI4_HUMAN /tr|A0A7I2V3F7|A0A7I2V3F7_HUMAN /tr|B7Z4V2|B7Z4V2_HUMAN /tr|D6RCD7|D6RCD7_HUMAN /	0	5	1	1
169	C3.21941.21941.2.0.dta	2	1817.93	0	SLETENSALQLQVTER	1817.92	null	20.1893	5.61886	0.00362	1	0.002009	1.10511	2	0	sp|P20700|LMNB1_HUMAN /tr|A0A0D9SFY5|A0A0D9SFY5_HUMAN /tr|E9PBF6|E9PBF6_HUMAN /tr|Q6DC98|Q6DC98_HUMAN /tr|A0A0D9SFE5|A0A0D9SFE5_HUMAN /	0	3	1	1
170	C3.18392.18392.2.0.dta	2	845.51	0	SGVSLAALK	845.509	null	80.7687	5.61562	0.00363	1	0.001401	1.65699	2	0	sp|P10412|H14_HUMAN /sp|P16403|H12_HUMAN /sp|P16402|H13_HUMAN /tr|A3R0T7|A3R0T7_HUMAN /tr|A3R0T8|A3R0T8_HUMAN /tr|Q4VB24|Q4VB24_HUMAN /tr|B2R984|B2R984_HUMAN /	0	3	1	1
171	C3.22440.22440.2.0.dta	2	1647.85	0	NFILDQTNVSAAAQR	1647.84	null	30.5158	5.52663	0.00396	1	0.00394	2.391	2	0	sp|Q00839|HNRPU_HUMAN /tr|A0A1W2PQL0|A0A1W2PQL0_HUMAN /tr|A0A1W2PPL4|A0A1W2PPL4_HUMAN /tr|A0A1W2PQ74|A0A1W2PQ74_HUMAN /tr|Q7Z4Q5|Q7Z4Q5_HUMAN /tr|Q5RI18|Q5RI18_HUMAN /tr|A0A1W2PP35|A0A1W2PP35_HUMAN /tr|B4DLR3|B4DLR3_HUMAN /tr|A0A1W2PPS1|A0A1W2PPS1_HUMAN /tr|A0A1W2PRZ7|A0A1W2PRZ7_HUMAN /tr|A0A1W2PPH7|A0A1W2PPH7_HUMAN /tr|A0A1W2PQD4|A0A1W2PQD4_HUMAN /tr|A0A1W2PP34|A0A1W2PP34_HUMAN /tr|Q96BA7|Q96BA7…	0	3	1	1
172	C2.11618.11618.2.0.dta	2	1435.72	0	LQSSQEPEAPPPR	1435.72	null	101.489	5.48275	0.00414	1	0.002227	1.55114	2	0	sp|Q9UNF1|MAGD2_HUMAN /tr|A0A024R9Y7|A0A024R9Y7_HUMAN /tr|B4DWM5|B4DWM5_HUMAN /tr|Q5H907|Q5H907_HUMAN /tr|Q5H909|Q5H909_HUMAN /tr|B4DX55|B4DX55_HUMAN /	0	2	1	1
173	C1.10937.10937.2.0.dta	2	1493.74	0	SQYEQLAEQNRK	1493.73	null	61.8469	5.43778	0.00433	1	0.000997	0.667455	2	0	sp|P13645|K1C10_HUMAN /tr|A0A1B0GVI3|A0A1B0GVI3_HUMAN /	0	1	1	1
174	C5.19320.19320.2.2.dta	2	1093.53	0	FADLSEAANR	1093.53	null	84.0406	5.43046	0.00436	1	0.001274	1.16504	2	0	sp|P08670|VIME_HUMAN /tr|V9HWE1|V9HWE1_HUMAN /tr|B3KRK8|B3KRK8_HUMAN /tr|B0YJC5|B0YJC5_HUMAN /tr|B0YJC4|B0YJC4_HUMAN /tr|Q53HU8|Q53HU8_HUMAN /	0	5	1	1
175	C3.24523.24523.2.0.dta	2	1475.8	0	NGSFGVLVATNVAAR	1475.8	null	26.9963	5.39705	0.00451	1	0.005775	3.91314	2	0	sp|Q9NR30|DDX21_HUMAN /	0	3	1	1
176	C2.31733.31733.2.0.dta	2	1095.68	2	IAIQKEKK(5)(7)	1095.68	null	39.1038	5.39465	0.00452	1	0.000561	0.512012	2	0	sp|Q9UI33|SCNBA_HUMAN (35)(37)/tr|A0A6Q8PGY6|A0A6Q8PGY6_HUMAN (35)(37)/tr|A0A6Q8PF78|A0A6Q8PF78_HUMAN (35)(37)/tr|A0A6Q8PFM8|A0A6Q8PFM8_HUMAN (35)(37)/tr|A0A6Q8PGN4|A0A6Q8PGN4_HUMAN (35)(37)/tr|A0A6Q8PGY3|A0A6Q8PGY3_HUMAN (35)(37)/	0	2	1	1
177	C1.28511.28511.2.0.dta	2	1095.67	2	IAIQKEKK(5)(7)	1095.68	null	36.1709	5.38454	0.00457	1	-0.002912	-2.65772	2	0	sp|Q9UI33|SCNBA_HUMAN (35)(37)/tr|A0A6Q8PGY6|A0A6Q8PGY6_HUMAN (35)(37)/tr|A0A6Q8PF78|A0A6Q8PF78_HUMAN (35)(37)/tr|A0A6Q8PFM8|A0A6Q8PFM8_HUMAN (35)(37)/tr|A0A6Q8PGN4|A0A6Q8PGN4_HUMAN (35)(37)/tr|A0A6Q8PGY3|A0A6Q8PGY3_HUMAN (35)(37)/	0	1	1	1
178	C1.22710.22710.2.0.dta	2	1359.71	0	NTGIICTIGPASR	1359.7	Carbamidomethyl[C](6)	69.3616	5.33182	0.00481	1	0.003177	2.33654	2	0	sp|P14618|KPYM_HUMAN /tr|H3BQ34|H3BQ34_HUMAN /tr|H3BTJ2|H3BTJ2_HUMAN /tr|V9HWB8|V9HWB8_HUMAN /tr|B4DNK4|B4DNK4_HUMAN /tr|A0A024R609|A0A024R609_HUMAN /tr|A0A804F6T5|A0A804F6T5_HUMAN /tr|H3BT25|H3BT25_HUMAN /tr|A0A024R5Z9|A0A024R5Z9_HUMAN /tr|H3BUW1|H3BUW1_HUMAN /tr|H3BTN5|H3BTN5_HUMAN /tr|B4DRT3|B4DRT3_HUMAN /tr|A0A804F729|A0A804F729_HUMAN /tr|H3BU13|H3BU13_HUMAN /	0	1	1	1
179	C1.15291.15291.2.0.dta	2	1143.63	0	FATHAAALSVR	1143.63	null	85.8407	5.31931	0.00487	1	0.001817	1.58881	2	0	sp|P23246|SFPQ_HUMAN /tr|Q6PIX2|Q6PIX2_HUMAN /tr|Q86VG2|Q86VG2_HUMAN /tr|A0A384N5Z8|A0A384N5Z8_HUMAN /tr|Q9BSV4|Q9BSV4_HUMAN /	0	1	1	1
180	C3.14793.14793.2.0.dta	2	1093.53	0	FADLSEAANR	1093.53	null	76.268	5.27172	0.00511	1	0.00112	1.02421	2	0	sp|P08670|VIME_HUMAN /tr|V9HWE1|V9HWE1_HUMAN /tr|B3KRK8|B3KRK8_HUMAN /tr|B0YJC5|B0YJC5_HUMAN /tr|B0YJC4|B0YJC4_HUMAN /tr|Q53HU8|Q53HU8_HUMAN /	0	3	1	1
181	C3.20761.20761.2.0.dta	2	1450.72	0	TTPSVVAFTADGER	1450.72	null	32.9395	5.27162	0.00511	1	0.003064	2.11206	2	0	sp|P38646|GRP75_HUMAN /tr|A0A384P5G6|A0A384P5G6_HUMAN /tr|H0Y8K0|H0Y8K0_HUMAN /tr|V9HW84|V9HW84_HUMAN /tr|Q8N1C8|Q8N1C8_HUMAN /tr|A0A7I2V2S7|A0A7I2V2S7_HUMAN /tr|A0A7I2V2G2|A0A7I2V2G2_HUMAN /tr|B7Z1V7|B7Z1V7_HUMAN /tr|A0A3B3ITI4|A0A3B3ITI4_HUMAN /tr|A0A7I2V3F7|A0A7I2V3F7_HUMAN /tr|B7Z4V2|B7Z4V2_HUMAN /tr|D6RCD7|D6RCD7_HUMAN /	0	3	1	1
182	C5.38252.38252.2.0.dta	2	1694.86	0	ALDVGSGSGILTACFAR	1694.85	Carbamidomethyl[C](14)	47.6873	5.20683	0.00545	1	0.002898	1.70988	2	0	sp|P22061|PIMT_HUMAN /tr|A0A3F2YNX8|A0A3F2YNX8_HUMAN /tr|C9J0F2|C9J0F2_HUMAN /tr|A0A384MDK7|A0A384MDK7_HUMAN /tr|A0A0A0MRJ6|A0A0A0MRJ6_HUMAN /tr|B7Z972|B7Z972_HUMAN /	0	5	1	1
183	C5.31069.31069.2.0.dta	2	945.553	0	AVFPSIVGR	945.552	null	80.8125	5.20065	0.00548	1	0.001524	1.61176	2	0	sp|Q6S8J3|POTEE_HUMAN /sp|P63261|ACTG_HUMAN /sp|P68133|ACTS_HUMAN /sp|P62736|ACTA_HUMAN /sp|P68032|ACTC_HUMAN /sp|P60709|ACTB_HUMAN /sp|P63267|ACTH_HUMAN /sp|A5A3E0|POTEF_HUMAN /sp|P0CG38|POTEI_HUMAN /tr|A8K3K1|A8K3K1_HUMAN /tr|A0A804GS07|A0A804GS07_HUMAN /tr|I3L3I0|I3L3I0_HUMAN /tr|B3KUD3|B3KUD3_HUMAN /tr|G5E9R0|G5E9R0_HUMAN /tr|E7EVS6|E7EVS6_HUMAN /tr|Q53G76|Q53G76_HUMAN /tr|Q53GK6|Q53GK6_HUMAN…	0	5	1	1
184	C3.7031.7031.2.0.dta	2	1354.63	0	DSYVGDEAQSKR	1354.62	null	36.0781	5.19212	0.00553	1	0.002873	2.12088	2	0	sp|P63261|ACTG_HUMAN /sp|P68133|ACTS_HUMAN /sp|P62736|ACTA_HUMAN /sp|P68032|ACTC_HUMAN /sp|P60709|ACTB_HUMAN /sp|P63267|ACTH_HUMAN /tr|A8K3K1|A8K3K1_HUMAN /tr|I3L3I0|I3L3I0_HUMAN /tr|B3KUD3|B3KUD3_HUMAN /tr|G5E9R0|G5E9R0_HUMAN /tr|E7EVS6|E7EVS6_HUMAN /tr|A0A6Q8PFE4|A0A6Q8PFE4_HUMAN /tr|Q53G76|Q53G76_HUMAN /tr|Q53GK6|Q53GK6_HUMAN /tr|B8ZZJ2|B8ZZJ2_HUMAN /tr|J3KT65|J3KT65_HUMAN /tr|I3L3R2|I3L3R2_HU…	0	3	1	1
185	C1.11092.11092.2.2.dta	2	976.448	0	AGFAGDDAPR	976.448	null	38.3651	5.16012	0.00571	1	0.000161	0.164883	2	0	sp|Q6S8J3|POTEE_HUMAN /sp|P63261|ACTG_HUMAN /sp|P68133|ACTS_HUMAN /sp|P62736|ACTA_HUMAN /sp|P68032|ACTC_HUMAN /sp|P60709|ACTB_HUMAN /sp|P63267|ACTH_HUMAN /sp|A5A3E0|POTEF_HUMAN /sp|P0CG38|POTEI_HUMAN /sp|P0CG39|POTEJ_HUMAN /tr|A8K3K1|A8K3K1_HUMAN /tr|A0A804GS07|A0A804GS07_HUMAN /tr|I3L3I0|I3L3I0_HUMAN /tr|B3KUD3|B3KUD3_HUMAN /tr|G5E9R0|G5E9R0_HUMAN /tr|E7EVS6|E7EVS6_HUMAN /tr|A0A6Q8PGD7|A0A6Q8PGD…	0	1	1	1
186	C3.14675.14675.2.0.dta	2	1695.87	0	GAEAANVTGPGGVPVQGSK	1695.87	null	14.0165	5.13757	0.00584	1	0.002477	1.46061	2	0	sp|P67809|YBOX1_HUMAN /tr|Q7KZ24|Q7KZ24_HUMAN /tr|H0Y449|H0Y449_HUMAN /tr|Q6PKI6|Q6PKI6_HUMAN /	0	3	1	1
187	C1.31844.31844.2.0.dta	2	1114.68	0	VLITTDLLAR	1114.68	null	49.3046	5.11253	0.00598	1	0.000926	0.830729	2	0	sp|Q14240|IF4A2_HUMAN /sp|P60842|IF4A1_HUMAN /tr|A8K7F6|A8K7F6_HUMAN /tr|Q96B07|Q96B07_HUMAN /tr|E7EQG2|E7EQG2_HUMAN /tr|Q9NZE6|Q9NZE6_HUMAN /tr|B4DNH2|B4DNH2_HUMAN /	0	1	1	1
188	C2.20672.20672.2.0.dta	2	1473.73	0	ANENSNIQVLSER	1473.73	null	96.9214	5.09413	0.0061	1	0.004366	2.96255	2	0	sp|Q6UN15|FIP1_HUMAN /tr|B4DTW7|B4DTW7_HUMAN /	0	2	1	1
189	C4.28036.28036.2.0.dta	2	944.532	0	AGLQFPVGR	944.531	null	135.42	5.0373	0.00645	1	0.001246	1.31917	2	0	sp|P16104|H2AX_HUMAN /sp|Q9BTM1|H2AJ_HUMAN /sp|Q93077|H2A1C_HUMAN /sp|Q99878|H2A1J_HUMAN /sp|Q16777|H2A2C_HUMAN /sp|Q8IUE6|H2A2B_HUMAN /sp|Q96QV6|H2A1A_HUMAN /sp|P0C0S5|H2AZ_HUMAN /sp|P04908|H2A1B_HUMAN /sp|P20671|H2A1D_HUMAN /sp|P0C0S8|H2A1_HUMAN /sp|Q6FI13|H2A2A_HUMAN /sp|Q96KK5|H2A1H_HUMAN /sp|Q71UI9|H2AV_HUMAN /sp|Q7L7L0|H2A3_HUMAN /tr|A0A0U1RR32|A0A0U1RR32_HUMAN /tr|A4FTV9|A4FTV9_HUMAN /tr|A…	0	4	1	1
190	C5.12204.12204.2.0.dta	2	976.45	0	AGFAGDDAPR	976.448	null	83.4795	5.03672	0.00645	1	0.001605	1.64371	2	0	sp|Q6S8J3|POTEE_HUMAN /sp|P63261|ACTG_HUMAN /sp|P68133|ACTS_HUMAN /sp|P62736|ACTA_HUMAN /sp|P68032|ACTC_HUMAN /sp|P60709|ACTB_HUMAN /sp|P63267|ACTH_HUMAN /sp|A5A3E0|POTEF_HUMAN /sp|P0CG38|POTEI_HUMAN /sp|P0CG39|POTEJ_HUMAN /tr|A8K3K1|A8K3K1_HUMAN /tr|A0A804GS07|A0A804GS07_HUMAN /tr|I3L3I0|I3L3I0_HUMAN /tr|B3KUD3|B3KUD3_HUMAN /tr|G5E9R0|G5E9R0_HUMAN /tr|E7EVS6|E7EVS6_HUMAN /tr|A0A6Q8PGD7|A0A6Q8PGD…	0	5	1	1
191	C1.25530.25530.3.0.dta	3	2255.96	0	HNDDEQYAWESSAGGSFTVR	2255.96	null	11.0416	5.01848	0.00657	1	0.002794	1.2385	2	0	sp|P08238|HS90B_HUMAN /sp|P07900|HS90A_HUMAN /sp|Q14568|HS902_HUMAN /tr|B4DGL0|B4DGL0_HUMAN /tr|Q8TBA7|Q8TBA7_HUMAN /tr|Q2VPJ6|Q2VPJ6_HUMAN /tr|A0A024RD80|A0A024RD80_HUMAN /tr|Q6PK50|Q6PK50_HUMAN /tr|K9JA46|K9JA46_HUMAN /	0	1	1	1
192	C1.19708.19708.3.0.dta	3	1495.79	0	TYSLGSALRPSTSR	1495.79	null	10.3353	4.97603	0.00685	1	0.00334	2.23294	2	0	sp|P08670|VIME_HUMAN /tr|V9HWE1|V9HWE1_HUMAN /tr|B3KRK8|B3KRK8_HUMAN /tr|B0YJC4|B0YJC4_HUMAN /tr|A0A1B0GVG8|A0A1B0GVG8_HUMAN /tr|A0A1B0GTT5|A0A1B0GTT5_HUMAN /tr|Q53HU8|Q53HU8_HUMAN /	0	1	1	1
193	C3.34414.34414.2.0.dta	2	1582.92	0	QVLLSAAEAAEVILR	1582.92	null	18.8717	4.94947	0.00704	1	0.002335	1.47513	2	0	sp|P78371|TCPB_HUMAN /tr|B7Z4R3|B7Z4R3_HUMAN /tr|Q9H369|Q9H369_HUMAN /tr|V9HW96|V9HW96_HUMAN /	0	3	1	1
194	C5.8594.8594.2.0.dta	2	1694.7	0	NQGGYGGSSSSSSYGSGR	1694.7	null	43.6217	4.86015	0.00769	1	0.002042	1.20493	2	0	sp|P09651|ROA1_HUMAN /tr|A0A7I2YQX9|A0A7I2YQX9_HUMAN /tr|Q3MI39|Q3MI39_HUMAN /tr|A0A024RB53|A0A024RB53_HUMAN /tr|A0A024RAZ7|A0A024RAZ7_HUMAN /tr|B4E0B5|B4E0B5_HUMAN /tr|Q6IPF2|Q6IPF2_HUMAN /tr|A0A7I2V3R8|A0A7I2V3R8_HUMAN /tr|F8W6I7|F8W6I7_HUMAN /tr|A0A7I2YQY2|A0A7I2YQY2_HUMAN /tr|H0YH80|H0YH80_HUMAN /tr|Q9BSM5|Q9BSM5_HUMAN /tr|A0A2R8Y4L2|A0A2R8Y4L2_HUMAN /	0	5	1	1
195	C3.31793.31793.2.0.dta	2	1701.91	0	AVFVDLEPTVIDEVR	1701.91	null	18.5554	4.85994	0.00769	1	0.00226	1.32792	2	0	sp|Q71U36|TBA1A_HUMAN /sp|P68363|TBA1B_HUMAN /sp|Q9BQE3|TBA1C_HUMAN /tr|F8VS66|F8VS66_HUMAN /tr|F8VWV9|F8VWV9_HUMAN /tr|F8VRZ4|F8VRZ4_HUMAN /tr|B7Z1K5|B7Z1K5_HUMAN /tr|F8VVB9|F8VVB9_HUMAN /tr|A8JZY9|A8JZY9_HUMAN /tr|B3KT06|B3KT06_HUMAN /tr|A0A1W2PQM2|A0A1W2PQM2_HUMAN /tr|Q8N532|Q8N532_HUMAN /tr|F5H5D3|F5H5D3_HUMAN /tr|B4DN58|B4DN58_HUMAN /tr|B3KPS3|B3KPS3_HUMAN /tr|F8VRK0|F8VRK0_HUMAN /tr|F8VQQ4|…	0	3	1	1
196	C3.12038.12038.2.0.dta	2	809.441	0	LASYLDK	809.44	null	82.8366	4.82777	0.00794	1	0.001066	1.31696	2	0	sp|Q04695|K1C17_HUMAN /sp|Q99456|K1C12_HUMAN /sp|P13645|K1C10_HUMAN /sp|P02533|K1C14_HUMAN /sp|P08727|K1C19_HUMAN /sp|P35527|K1C9_HUMAN /sp|P08779|K1C16_HUMAN /sp|P19012|K1C15_HUMAN /tr|B4DWU0|B4DWU0_HUMAN /tr|B4E2P9|B4E2P9_HUMAN /tr|B4DJM5|B4DJM5_HUMAN /tr|K7EPJ9|K7EPJ9_HUMAN /tr|C9JM50|C9JM50_HUMAN /tr|B4E204|B4E204_HUMAN /tr|A0A1B0GVI3|A0A1B0GVI3_HUMAN /tr|A0A3B3ITG2|A0A3B3ITG2_HUMAN /tr|B4E2J…	0	3	1	1
197	C4.27706.27706.2.0.dta	2	1450.72	0	TTPSVVAFTADGER	1450.72	null	106.751	4.80374	0.00813	1	0.003353	2.31127	2	0	sp|P38646|GRP75_HUMAN /tr|A0A384P5G6|A0A384P5G6_HUMAN /tr|H0Y8K0|H0Y8K0_HUMAN /tr|V9HW84|V9HW84_HUMAN /tr|Q8N1C8|Q8N1C8_HUMAN /tr|A0A7I2V2S7|A0A7I2V2S7_HUMAN /tr|A0A7I2V2G2|A0A7I2V2G2_HUMAN /tr|B7Z1V7|B7Z1V7_HUMAN /tr|A0A3B3ITI4|A0A3B3ITI4_HUMAN /tr|A0A7I2V3F7|A0A7I2V3F7_HUMAN /tr|B7Z4V2|B7Z4V2_HUMAN /tr|D6RCD7|D6RCD7_HUMAN /	0	4	1	1
198	C4.45066.45066.3.0.dta	3	2365.34	0	KPLVIIAEDVDGEALSTLVLNR	2365.33	null	28.4671	4.80296	0.00814	1	0.005172	2.18658	2	0	sp|P10809|CH60_HUMAN /tr|B3GQS7|B3GQS7_HUMAN /tr|A0A7I2V2X6|A0A7I2V2X6_HUMAN /tr|A0A7I2YQK6|A0A7I2YQK6_HUMAN /tr|A0A7I2V599|A0A7I2V599_HUMAN /tr|B7Z5E7|B7Z5E7_HUMAN /tr|A0A024R3X4|A0A024R3X4_HUMAN /tr|B7Z4F6|B7Z4F6_HUMAN /tr|B9VPB4|B9VPB4_HUMAN /tr|A0A7I2YQ71|A0A7I2YQ71_HUMAN /tr|A0A7I2V5M1|A0A7I2V5M1_HUMAN /tr|B7Z597|B7Z597_HUMAN /tr|B7Z532|B7Z532_HUMAN /tr|A0A7I2V5K3|A0A7I2V5K3_HUMAN /tr|B9VP19…	0	4	1	1
199	C3.11900.11900.2.0.dta	2	1001.54	0	VLNTNIDGR	1001.54	null	55.7951	4.79108	0.00824	1	-0.000783	-0.781798	2	0	sp|P62269|RS18_HUMAN /tr|A0A0G2JQH2|A0A0G2JQH2_HUMAN /tr|Q5GGW2|Q5GGW2_HUMAN /	0	3	1	1
200	C2.9199.9199.2.0.dta	2	786.448	0	LASGVPSR	786.447	null	120.056	4.77252	0.00839	1	0.000734	0.933312	2	0	tr|A0A5C2FXP4|A0A5C2FXP4_HUMAN /	0	2	1	1
201	C5.29578.29578.2.0.dta	2	1246.68	0	IYVGNLPTDVR	1246.68	null	89.1283	4.6695	0.00929	1	0.000858	0.688229	2	0	sp|Q13242|SRSF9_HUMAN /tr|H0YIB4|H0YIB4_HUMAN /tr|B4DFT9|B4DFT9_HUMAN /tr|A8K3M9|A8K3M9_HUMAN /tr|S4R3G0|S4R3G0_HUMAN /	0	5	1	1
202	C3.27035.27035.2.0.dta	2	1445.77	0	SLLINAVEASCIR	1445.78	Carbamidomethyl[C](11)	30.4065	4.66555	0.00933	1	-0.004899	-3.38849	2	0	sp|P32322|P5CR1_HUMAN /sp|Q96C36|P5CR2_HUMAN /tr|Q8TBX0|Q8TBX0_HUMAN /tr|E7D7X9|E7D7X9_HUMAN /tr|A0A1B2JLU7|A0A1B2JLU7_HUMAN /tr|A0A087WZR9|A0A087WZR9_HUMAN /tr|J3QKT4|J3QKT4_HUMAN /tr|A0A024R8U9|A0A024R8U9_HUMAN /tr|A0A0S2Z5U6|A0A0S2Z5U6_HUMAN /tr|E7D7Y0|E7D7Y0_HUMAN /tr|E2QRB3|E2QRB3_HUMAN /tr|A0A087WTV6|A0A087WTV6_HUMAN /tr|J3KR12|J3KR12_HUMAN /tr|Q4W8W1|Q4W8W1_HUMAN /tr|Q2TU78|Q2TU78_HUMAN /t…	0	3	1	1
203	C1.35095.35095.2.0.dta	2	1360.7	0	EGDVLTLLESER	1360.7	null	83.9095	4.62738	0.00969	1	0.001536	1.12884	2	0	sp|P62857|RS28_HUMAN /tr|B2R4R9|B2R4R9_HUMAN /	0	1	1	1
204	C5.28963.28963.2.0.dta	2	1575.79	0	ILGADTSVDLEETGR	1575.79	null	44.2305	4.58015	0.0101	1	0.002388	1.51543	2	0	sp|P25705|ATPA_HUMAN /tr|K7EQH4|K7EQH4_HUMAN /tr|K7ERX7|K7ERX7_HUMAN /tr|K7EK77|K7EK77_HUMAN /tr|K7EJP1|K7EJP1_HUMAN /tr|B4DGW3|B4DGW3_HUMAN /tr|K7ESA0|K7ESA0_HUMAN /tr|V9HW26|V9HW26_HUMAN /	0	5	1	1
205	C1.10651.10651.2.0.dta	2	960.512	0	VTDALNATR	960.511	null	77.1061	4.55429	0.0104	1	0.001011	1.05256	2	0	sp|P10809|CH60_HUMAN /tr|B3GQS7|B3GQS7_HUMAN /tr|A0A7I2V2X6|A0A7I2V2X6_HUMAN /tr|A0A7I2YQK6|A0A7I2YQK6_HUMAN /tr|A0A7I2V599|A0A7I2V599_HUMAN /tr|B7Z5E7|B7Z5E7_HUMAN /tr|A0A024R3X4|A0A024R3X4_HUMAN /tr|B7Z4F6|B7Z4F6_HUMAN /tr|B7Z597|B7Z597_HUMAN /	0	1	1	1
206	C1.24542.24542.2.0.dta	2	944.532	0	AGLQFPVGR	944.531	null	99.9812	4.51798	0.0108	1	0.000926	0.980381	2	0	sp|P16104|H2AX_HUMAN /sp|Q9BTM1|H2AJ_HUMAN /sp|Q93077|H2A1C_HUMAN /sp|Q99878|H2A1J_HUMAN /sp|Q16777|H2A2C_HUMAN /sp|Q8IUE6|H2A2B_HUMAN /sp|Q96QV6|H2A1A_HUMAN /sp|P0C0S5|H2AZ_HUMAN /sp|P04908|H2A1B_HUMAN /sp|P20671|H2A1D_HUMAN /sp|P0C0S8|H2A1_HUMAN /sp|Q6FI13|H2A2A_HUMAN /sp|Q96KK5|H2A1H_HUMAN /sp|Q71UI9|H2AV_HUMAN /sp|Q7L7L0|H2A3_HUMAN /tr|A0A0U1RR32|A0A0U1RR32_HUMAN /tr|A4FTV9|A4FTV9_HUMAN /tr|A…	0	1	1	1
207	C3.15411.15411.2.0.dta	2	1381.65	0	ALEESNYELEGK	1381.65	null	62.8703	4.51715	0.0108	1	0.001943	1.40629	2	0	sp|P13645|K1C10_HUMAN /tr|A0A1B0GVI3|A0A1B0GVI3_HUMAN /	0	3	1	1
208	C5.8157.8157.2.0.dta	2	958.497	0	VLENAEGAR	958.495	null	97.1174	4.50387	0.0109	1	0.001902	1.98436	2	0	sp|P38646|GRP75_HUMAN /tr|A0A384P5G6|A0A384P5G6_HUMAN /tr|H0Y8K0|H0Y8K0_HUMAN /tr|V9HW84|V9HW84_HUMAN /tr|Q8N1C8|Q8N1C8_HUMAN /tr|A0A7I2V2S7|A0A7I2V2S7_HUMAN /tr|A0A7I2V2G2|A0A7I2V2G2_HUMAN /tr|B7Z1V7|B7Z1V7_HUMAN /tr|A0A3B3ITI4|A0A3B3ITI4_HUMAN /tr|A0A7I2V3F7|A0A7I2V3F7_HUMAN /tr|B7Z4V2|B7Z4V2_HUMAN /tr|D6RCD7|D6RCD7_HUMAN /	0	5	1	1
209	C1.40440.40440.2.0.dta	2	1457.87	0	LIGQIVSSITASLR	1457.87	null	20.4289	4.48194	0.0112	1	0.002562	1.75736	2	0	sp|Q6PEY2|TBA3E_HUMAN /sp|P0DPH7|TBA3C_HUMAN /sp|Q71U36|TBA1A_HUMAN /sp|P0DPH8|TBA3D_HUMAN /tr|Q9UQM3|Q9UQM3_HUMAN /tr|B4DQK4|B4DQK4_HUMAN /tr|F8VQQ4|F8VQQ4_HUMAN /tr|Q1ZYQ1|Q1ZYQ1_HUMAN /	0	1	1	1
210	C3.21109.21109.2.0.dta	2	1211.68	0	QITVNDLPVGR	1211.67	null	98.559	4.4088	0.012	1	0.001135	0.93672	2	0	sp|Q06830|PRDX1_HUMAN /sp|P32119|PRDX2_HUMAN /tr|B4DF70|B4DF70_HUMAN /tr|A0A384NPQ2|A0A384NPQ2_HUMAN /tr|V9HW12|V9HW12_HUMAN /tr|B2R4P2|B2R4P2_HUMAN /tr|A0A0A0MRQ5|A0A0A0MRQ5_HUMAN /tr|A0A0A0MSI0|A0A0A0MSI0_HUMAN /	0	3	1	1
211	C2.25614.25614.2.0.dta	2	1359.71	0	NTGIICTIGPASR	1359.7	Carbamidomethyl[C](6)	75.2004	4.37899	0.0124	1	0.003737	2.74839	2	0	sp|P14618|KPYM_HUMAN /tr|H3BQ34|H3BQ34_HUMAN /tr|H3BTJ2|H3BTJ2_HUMAN /tr|V9HWB8|V9HWB8_HUMAN /tr|B4DNK4|B4DNK4_HUMAN /tr|A0A024R609|A0A024R609_HUMAN /tr|A0A804F6T5|A0A804F6T5_HUMAN /tr|H3BT25|H3BT25_HUMAN /tr|A0A024R5Z9|A0A024R5Z9_HUMAN /tr|H3BUW1|H3BUW1_HUMAN /tr|H3BTN5|H3BTN5_HUMAN /tr|B4DRT3|B4DRT3_HUMAN /tr|A0A804F729|A0A804F729_HUMAN /tr|H3BU13|H3BU13_HUMAN /	0	2	1	1
212	C1.24769.24769.2.0.dta	2	1211.68	0	QITVNDLPVGR	1211.67	null	32.5621	4.37875	0.0124	1	0.001323	1.09188	2	0	sp|Q06830|PRDX1_HUMAN /sp|P32119|PRDX2_HUMAN /tr|B4DF70|B4DF70_HUMAN /tr|A0A384NPQ2|A0A384NPQ2_HUMAN /tr|V9HW12|V9HW12_HUMAN /tr|B2R4P2|B2R4P2_HUMAN /tr|A0A0A0MRQ5|A0A0A0MRQ5_HUMAN /tr|A0A0A0MSI0|A0A0A0MSI0_HUMAN /	0	1	1	1
213	C5.8247.8247.2.0.dta	2	958.497	0	VLENAEGAR	958.495	null	90.8029	4.37219	0.0125	1	0.001685	1.75796	2	0	sp|P38646|GRP75_HUMAN /tr|A0A384P5G6|A0A384P5G6_HUMAN /tr|H0Y8K0|H0Y8K0_HUMAN /tr|V9HW84|V9HW84_HUMAN /tr|Q8N1C8|Q8N1C8_HUMAN /tr|A0A7I2V2S7|A0A7I2V2S7_HUMAN /tr|A0A7I2V2G2|A0A7I2V2G2_HUMAN /tr|B7Z1V7|B7Z1V7_HUMAN /tr|A0A3B3ITI4|A0A3B3ITI4_HUMAN /tr|A0A7I2V3F7|A0A7I2V3F7_HUMAN /tr|B7Z4V2|B7Z4V2_HUMAN /tr|D6RCD7|D6RCD7_HUMAN /	0	5	1	1
214	C2.23827.23827.2.0.dta	2	845.51	0	SGVSLAALK	845.509	null	113.477	4.37156	0.0125	1	0.000721	0.852741	2	0	sp|P10412|H14_HUMAN /sp|P16403|H12_HUMAN /sp|P16402|H13_HUMAN /tr|A3R0T7|A3R0T7_HUMAN /tr|A3R0T8|A3R0T8_HUMAN /tr|Q4VB24|Q4VB24_HUMAN /tr|B2R984|B2R984_HUMAN /	0	2	1	1
215	C1.11095.11095.2.1.dta	2	976.449	0	AGFAGDDAPR	976.448	null	45.3284	4.35286	0.0127	1	0.000486	0.497722	2	0	sp|Q6S8J3|POTEE_HUMAN /sp|P63261|ACTG_HUMAN /sp|P68133|ACTS_HUMAN /sp|P62736|ACTA_HUMAN /sp|P68032|ACTC_HUMAN /sp|P60709|ACTB_HUMAN /sp|P63267|ACTH_HUMAN /sp|A5A3E0|POTEF_HUMAN /sp|P0CG38|POTEI_HUMAN /sp|P0CG39|POTEJ_HUMAN /tr|A8K3K1|A8K3K1_HUMAN /tr|A0A804GS07|A0A804GS07_HUMAN /tr|I3L3I0|I3L3I0_HUMAN /tr|B3KUD3|B3KUD3_HUMAN /tr|G5E9R0|G5E9R0_HUMAN /tr|E7EVS6|E7EVS6_HUMAN /tr|A0A6Q8PGD7|A0A6Q8PGD…	0	1	1	1
216	C3.11195.11195.2.0.dta	2	1532.72	0	AVTEQGAELSNEER	1532.72	null	37.4024	4.26245	0.0139	1	0.003289	2.14586	2	0	sp|P27348|1433T_HUMAN /tr|E9PG15|E9PG15_HUMAN /tr|Q53RR5|Q53RR5_HUMAN /	0	3	1	1
217	C5.24101.24101.2.0.dta	2	1621.72	0	SLTSDDTAVYYCAR	1621.72	Carbamidomethyl[C](12)	61.8001	4.25747	0.014	1	0.002616	1.61311	2	0	tr|A0A5C2GLS4|A0A5C2GLS4_HUMAN /tr|A0A7S5EVE0|A0A7S5EVE0_HUMAN /tr|A0A5C2GE70|A0A5C2GE70_HUMAN /tr|A0A7S5EV50|A0A7S5EV50_HUMAN /tr|A0A7S5EUY5|A0A7S5EUY5_HUMAN /tr|A0A7S5C3L3|A0A7S5C3L3_HUMAN /tr|A0A5C2GKS1|A0A5C2GKS1_HUMAN /tr|A0A5C2GAH8|A0A5C2GAH8_HUMAN /tr|A0A5C2GE64|A0A5C2GE64_HUMAN /tr|A0A7S5ETU7|A0A7S5ETU7_HUMAN /tr|A0A5C2GSB1|A0A5C2GSB1_HUMAN /	0	5	1	1
218	C3.17896.17896.2.0.dta	2	1455.69	0	DLTTAGAVTQCYR	1455.69	Carbamidomethyl[C](11)	40.2132	4.2403	0.0142	1	0.0027	1.85479	2	0	sp|Q02543|RL18A_HUMAN /tr|M0R3D6|M0R3D6_HUMAN /tr|B2R4C0|B2R4C0_HUMAN /tr|M0R0P7|M0R0P7_HUMAN /tr|Q32XH3|Q32XH3_HUMAN /tr|B4DM74|B4DM74_HUMAN /tr|M0R117|M0R117_HUMAN /tr|M0R1A7|M0R1A7_HUMAN /	0	3	1	1
219	C2.13940.13940.2.0.dta	2	1532.72	0	AVTEQGAELSNEER	1532.72	null	72.8554	4.17965	0.0151	1	0.004283	2.79438	2	0	sp|P27348|1433T_HUMAN /tr|E9PG15|E9PG15_HUMAN /tr|Q53RR5|Q53RR5_HUMAN /	0	2	1	1
220	C3.28109.28109.3.0.dta	3	2241.11	0	TELFIAAEGIHTGQFVYCGK	2241.1	Carbamidomethyl[C](18)	10.6591	4.17097	0.0152	1	0.010937	4.88019	2	0	sp|P62917|RL8_HUMAN /tr|G3V1A1|G3V1A1_HUMAN /tr|E9PKZ0|E9PKZ0_HUMAN /tr|B4DVG7|B4DVG7_HUMAN /tr|E9PKU4|E9PKU4_HUMAN /	0	3	1	1
221	C3.21006.21006.2.1.dta	2	1348.67	0	HFSVEGQLEFR	1348.66	null	58.7238	4.16058	0.0154	1	0.002587	1.91819	2	0	sp|P08238|HS90B_HUMAN /sp|Q58FF7|H90B3_HUMAN /sp|Q58FG1|HS904_HUMAN /sp|P07900|HS90A_HUMAN /sp|Q14568|HS902_HUMAN /tr|B4DGL0|B4DGL0_HUMAN /tr|Q86U12|Q86U12_HUMAN /tr|Q8TBA7|Q8TBA7_HUMAN /tr|Q96HX7|Q96HX7_HUMAN /tr|B4DMA2|B4DMA2_HUMAN /tr|O75322|O75322_HUMAN /tr|Q2VPJ6|Q2VPJ6_HUMAN /tr|A0A024RD80|A0A024RD80_HUMAN /tr|Q6PK50|Q6PK50_HUMAN /tr|K9JA46|K9JA46_HUMAN /	0	3	1	1
222	C4.18525.18525.2.0.dta	2	838.504	0	ALPAPIEK	838.503	null	121.672	4.14247	0.0156	1	0.001226	1.46213	2	0	sp|P0DOX5|IGG1_HUMAN /sp|P01860|IGHG3_HUMAN /sp|P01857|IGHG1_HUMAN /tr|Q8NF17|Q8NF17_HUMAN /tr|Q5EBM2|Q5EBM2_HUMAN /tr|A0A5J6KJ24|A0A5J6KJ24_HUMAN /tr|A0A4W9A917|A0A4W9A917_HUMAN /tr|Q5EFE5|Q5EFE5_HUMAN /tr|Q6MZV7|Q6MZV7_HUMAN /tr|A0A286YES1|A0A286YES1_HUMAN /tr|Q6N095|Q6N095_HUMAN /tr|Q6N097|Q6N097_HUMAN /tr|Q6N030|Q6N030_HUMAN /tr|A8K008|A8K008_HUMAN /tr|Q6PYX1|Q6PYX1_HUMAN /tr|A0A0A0MS08|A0A0A…	0	4	1	1
223	C3.16165.16165.2.0.dta	2	1354.73	0	ALGQNPTNAEVLK	1354.73	null	44.1152	4.12139	0.016	1	0.001974	1.45711	2	0	sp|P14649|MYL6B_HUMAN /sp|P60660|MYL6_HUMAN /tr|B4E368|B4E368_HUMAN /tr|F8W1R7|F8W1R7_HUMAN /tr|G3V1V0|G3V1V0_HUMAN /tr|B7Z6Z4|B7Z6Z4_HUMAN /tr|G8JLA2|G8JLA2_HUMAN /tr|Q6IBG5|Q6IBG5_HUMAN /tr|A0A024RB31|A0A024RB31_HUMAN /tr|F8W1I5|F8W1I5_HUMAN /tr|J3KND3|J3KND3_HUMAN /tr|F8VPF3|F8VPF3_HUMAN /	0	3	1	1
224	C1.26795.26795.2.0.dta	2	945.552	0	AVFPSIVGR	945.552	null	99.1079	4.10848	0.0162	1	0.000884	0.934904	2	0	sp|Q6S8J3|POTEE_HUMAN /sp|P63261|ACTG_HUMAN /sp|P68133|ACTS_HUMAN /sp|P62736|ACTA_HUMAN /sp|P68032|ACTC_HUMAN /sp|P60709|ACTB_HUMAN /sp|P63267|ACTH_HUMAN /sp|A5A3E0|POTEF_HUMAN /sp|P0CG38|POTEI_HUMAN /tr|A8K3K1|A8K3K1_HUMAN /tr|A0A804GS07|A0A804GS07_HUMAN /tr|I3L3I0|I3L3I0_HUMAN /tr|B3KUD3|B3KUD3_HUMAN /tr|G5E9R0|G5E9R0_HUMAN /tr|E7EVS6|E7EVS6_HUMAN /tr|Q53G76|Q53G76_HUMAN /tr|Q53GK6|Q53GK6_HUMAN…	0	1	1	1
225	C5.28474.28474.2.0.dta	2	1348.66	0	HFSVEGQLEFR	1348.66	null	76.5503	4.08509	0.0165	1	-0.000633	-0.469353	2	0	sp|P08238|HS90B_HUMAN /sp|Q58FF7|H90B3_HUMAN /sp|Q58FG1|HS904_HUMAN /sp|P07900|HS90A_HUMAN /sp|Q14568|HS902_HUMAN /tr|B4DGL0|B4DGL0_HUMAN /tr|Q86U12|Q86U12_HUMAN /tr|Q8TBA7|Q8TBA7_HUMAN /tr|Q96HX7|Q96HX7_HUMAN /tr|B4DMA2|B4DMA2_HUMAN /tr|O75322|O75322_HUMAN /tr|Q2VPJ6|Q2VPJ6_HUMAN /tr|A0A024RD80|A0A024RD80_HUMAN /tr|Q6PK50|Q6PK50_HUMAN /tr|K9JA46|K9JA46_HUMAN /	0	5	1	1
226	C1.29541.29541.2.0.dta	2	1686.79	0	NIAFFSTNCVEGTAR	1686.79	Carbamidomethyl[C](9)	14.2831	4.02062	0.0176	1	0.001832	1.08609	2	0	sp|P05023|AT1A1_HUMAN /	0	1	1	1
227	C2.32074.32074.2.0.dta	2	1526.74	0	EYTDVYPEIIER	1526.74	null	80.0951	3.99673	0.018	1	0.00451	2.95401	2	0	sp|Q9Y5V3|MAGD1_HUMAN /sp|Q9UNF1|MAGD2_HUMAN /tr|A0A024R254|A0A024R254_HUMAN /tr|A0A024R9Y7|A0A024R9Y7_HUMAN /tr|B4DWM5|B4DWM5_HUMAN /tr|Q5H907|Q5H907_HUMAN /tr|Q5H909|Q5H909_HUMAN /tr|B4DX55|B4DX55_HUMAN /	0	2	1	1
228	C4.11656.11656.2.0.dta	2	976.45	0	AGFAGDDAPR	976.448	null	118.164	3.99344	0.0181	1	0.001557	1.59455	2	0	sp|Q6S8J3|POTEE_HUMAN /sp|P63261|ACTG_HUMAN /sp|P68133|ACTS_HUMAN /sp|P62736|ACTA_HUMAN /sp|P68032|ACTC_HUMAN /sp|P60709|ACTB_HUMAN /sp|P63267|ACTH_HUMAN /sp|A5A3E0|POTEF_HUMAN /sp|P0CG38|POTEI_HUMAN /sp|P0CG39|POTEJ_HUMAN /tr|A8K3K1|A8K3K1_HUMAN /tr|A0A804GS07|A0A804GS07_HUMAN /tr|I3L3I0|I3L3I0_HUMAN /tr|B3KUD3|B3KUD3_HUMAN /tr|G5E9R0|G5E9R0_HUMAN /tr|E7EVS6|E7EVS6_HUMAN /tr|A0A6Q8PGD7|A0A6Q8PGD…	0	4	1	1
229	C4.15069.15069.2.0.dta	2	851.43	0	DTLMISR	851.429	Oxidation[M](4)	136.749	3.9704	0.0185	1	0.001159	1.36124	2	0	sp|P01859|IGHG2_HUMAN /sp|P0DOX5|IGG1_HUMAN /sp|P01860|IGHG3_HUMAN /sp|P01861|IGHG4_HUMAN /sp|P01857|IGHG1_HUMAN /tr|Q8NF17|Q8NF17_HUMAN /tr|Q5EBM2|Q5EBM2_HUMAN /tr|A0A5J6KJ24|A0A5J6KJ24_HUMAN /tr|A0A4W9A917|A0A4W9A917_HUMAN /tr|Q5EFE5|Q5EFE5_HUMAN /tr|S6AWD9|S6AWD9_HUMAN /tr|S6BGE0|S6BGE0_HUMAN /tr|S6C4Q7|S6C4Q7_HUMAN /tr|Q6MZV7|Q6MZV7_HUMAN /tr|A0A286YES1|A0A286YES1_HUMAN /tr|Q6N095|Q6N095_HUMA…	0	4	1	1
230	C2.23073.23073.2.0.dta	2	936.542	0	LIIYEGTK	936.54	null	109.233	3.90985	0.0196	1	0.001548	1.65289	2	0	tr|A0A5C2FVY1|A0A5C2FVY1_HUMAN /tr|A0A5C2G2Z4|A0A5C2G2Z4_HUMAN /tr|A0A5C2GJ48|A0A5C2GJ48_HUMAN /tr|A0A5C2GU88|A0A5C2GU88_HUMAN /tr|A0A5C2FWS4|A0A5C2FWS4_HUMAN /tr|A0A5C2GHT0|A0A5C2GHT0_HUMAN /	0	2	1	1
231	C1.24965.24965.2.0.dta	2	1345.73	0	TAVVVGTITDDVR	1345.73	null	34.9965	3.88786	0.0201	1	0.001961	1.4572	2	0	sp|Q07020|RL18_HUMAN /tr|A0A024QZD1|A0A024QZD1_HUMAN /tr|J3QQ67|J3QQ67_HUMAN /tr|F8VUA6|F8VUA6_HUMAN /tr|G3V203|G3V203_HUMAN /tr|F8VYV2|F8VYV2_HUMAN /tr|B4DDY5|B4DDY5_HUMAN /tr|Q0QEW2|Q0QEW2_HUMAN /tr|H0YHA7|H0YHA7_HUMAN /tr|A0A075B7A0|A0A075B7A0_HUMAN /	0	1	1	1
232	C4.45058.45058.3.0.dta	3	2365.34	0	KPLVIIAEDVDGEALSTLVLNR	2365.33	null	33.3571	3.88203	0.0202	1	0.005168	2.18489	2	0	sp|P10809|CH60_HUMAN /tr|B3GQS7|B3GQS7_HUMAN /tr|A0A7I2V2X6|A0A7I2V2X6_HUMAN /tr|A0A7I2YQK6|A0A7I2YQK6_HUMAN /tr|A0A7I2V599|A0A7I2V599_HUMAN /tr|B7Z5E7|B7Z5E7_HUMAN /tr|A0A024R3X4|A0A024R3X4_HUMAN /tr|B7Z4F6|B7Z4F6_HUMAN /tr|B9VPB4|B9VPB4_HUMAN /tr|A0A7I2YQ71|A0A7I2YQ71_HUMAN /tr|A0A7I2V5M1|A0A7I2V5M1_HUMAN /tr|B7Z597|B7Z597_HUMAN /tr|B7Z532|B7Z532_HUMAN /tr|A0A7I2V5K3|A0A7I2V5K3_HUMAN /tr|B9VP19…	0	4	1	1
233	C5.43401.43401.3.0.dta	3	2576.31	0	VTDGALVVVDCVSGVCVQTETVLR	2576.31	Carbamidomethyl[C](11);Carbamidomethyl[C](16)	19.689	3.86373	0.0206	1	0.001262	0.489849	2	0	sp|P13639|EF2_HUMAN /tr|A0A384N6H1|A0A384N6H1_HUMAN /tr|B4DRE8|B4DRE8_HUMAN /tr|B4DPU3|B4DPU3_HUMAN /tr|Q6PK56|Q6PK56_HUMAN /tr|B4DMC6|B4DMC6_HUMAN /	0	5	1	1
234	C4.46774.46774.3.1.dta	3	2514.31	0	GVPQIEVTFDIDANGILNVSAVDK	2514.31	null	39.7354	3.8506	0.0208	1	0.002086	0.829652	2	0	sp|P11142|HSP7C_HUMAN /tr|E9PNE6|E9PNE6_HUMAN /tr|A8K7Q2|A8K7Q2_HUMAN /tr|B4E1Q1|B4E1Q1_HUMAN /tr|V9HW22|V9HW22_HUMAN /tr|Q96H53|Q96H53_HUMAN /tr|E9PKE3|E9PKE3_HUMAN /tr|Q96BE0|Q96BE0_HUMAN /tr|Q96IS6|Q96IS6_HUMAN /tr|E9PM13|E9PM13_HUMAN /tr|E9PS65|E9PS65_HUMAN /tr|B3KTV0|B3KTV0_HUMAN /tr|Q53GZ6|Q53GZ6_HUMAN /	0	4	1	1
235	C1.19896.19896.2.0.dta	2	1311.66	0	TGYTLDVTTGQR	1311.65	null	29.5466	3.84159	0.021	1	0.001309	0.997977	2	0	sp|O60506|HNRPQ_HUMAN /sp|O43390|HNRPR_HUMAN /tr|B2R8Z8|B2R8Z8_HUMAN /tr|B2R7W4|B2R7W4_HUMAN /tr|A0A7I2YQN2|A0A7I2YQN2_HUMAN /tr|A0A7I2V5Q6|A0A7I2V5Q6_HUMAN /tr|A0A7I2V4Z0|A0A7I2V4Z0_HUMAN /tr|A0A6Q8PHG0|A0A6Q8PHG0_HUMAN /tr|B7Z645|B7Z645_HUMAN /tr|A0A7I2V2F0|A0A7I2V2F0_HUMAN /tr|A0A6Q8PEX7|A0A6Q8PEX7_HUMAN /tr|A0A7I2V2F2|A0A7I2V2F2_HUMAN /tr|Q59GL1|Q59GL1_HUMAN /tr|Q0VGD6|Q0VGD6_HUMAN /tr|A0A7I2…	0	1	1	1
236	C2.27948.27948.2.0.dta	2	1345.73	0	TAVVVGTITDDVR	1345.73	null	93.632	3.81209	0.0216	1	0.001308	0.971962	2	0	sp|Q07020|RL18_HUMAN /tr|A0A024QZD1|A0A024QZD1_HUMAN /tr|J3QQ67|J3QQ67_HUMAN /tr|F8VUA6|F8VUA6_HUMAN /tr|G3V203|G3V203_HUMAN /tr|F8VYV2|F8VYV2_HUMAN /tr|B4DDY5|B4DDY5_HUMAN /tr|Q0QEW2|Q0QEW2_HUMAN /tr|H0YHA7|H0YHA7_HUMAN /tr|A0A075B7A0|A0A075B7A0_HUMAN /	0	2	1	1
237	C1.14239.14239.3.1.dta	3	1516.7	0	QEYDESGPSIVHR	1516.7	null	21.1956	3.80944	0.0217	1	0.000786	0.518229	2	0	sp|Q6S8J3|POTEE_HUMAN /sp|P63261|ACTG_HUMAN /sp|Q9BYX7|ACTBM_HUMAN /sp|P60709|ACTB_HUMAN /sp|A5A3E0|POTEF_HUMAN /sp|P0CG38|POTEI_HUMAN /sp|P0CG39|POTEJ_HUMAN /tr|A0A2R8YFE2|A0A2R8YFE2_HUMAN /tr|A0A804GS07|A0A804GS07_HUMAN /tr|A0A6Q8PFE4|A0A6Q8PFE4_HUMAN /tr|Q53G76|Q53G76_HUMAN /tr|Q53GK6|Q53GK6_HUMAN /tr|Q96DE1|Q96DE1_HUMAN /tr|L0R5C4|L0R5C4_HUMAN /tr|Q53G99|Q53G99_HUMAN /tr|Q8WVW5|Q8WVW5_HUMAN /…	0	1	1	1
238	C2.30440.30440.2.0.dta	2	1530.8	0	VPTANVSVVDLTCR	1530.79	Carbamidomethyl[C](13)	63.7918	3.77308	0.0225	1	0.002878	1.88007	2	0	sp|P04406|G3P_HUMAN /tr|V9HVZ4|V9HVZ4_HUMAN /tr|Q2TSD0|Q2TSD0_HUMAN /tr|A4UCT1|A4UCT1_HUMAN /tr|E7EUT5|E7EUT5_HUMAN /tr|Q5ZEY3|Q5ZEY3_HUMAN /tr|Q0QET7|Q0QET7_HUMAN /	0	2	1	1
239	C3.24280.24280.2.0.dta	2	989.578	0	VFLENVIR	989.578	null	76.6099	3.76821	0.0226	1	0.000608	0.614403	2	0	sp|P62805|H4_HUMAN /tr|B2R4R0|B2R4R0_HUMAN /tr|Q6B823|Q6B823_HUMAN /tr|Q0VAS5|Q0VAS5_HUMAN /	0	3	1	1
240	C2.16778.16778.2.0.dta	2	1067.59	0	IAQITGPPDR	1067.58	null	95.0085	3.74815	0.023	1	0.000985	0.922644	2	0	sp|Q96AE4|FUBP1_HUMAN /tr|A0A1Z1G4M2|A0A1Z1G4M2_HUMAN /tr|E9PEB5|E9PEB5_HUMAN /tr|B4E0X8|B4E0X8_HUMAN /tr|A0A384MDX9|A0A384MDX9_HUMAN /tr|B4DT31|B4DT31_HUMAN /tr|B4DWL1|B4DWL1_HUMAN /tr|Q59FU3|Q59FU3_HUMAN /	0	2	1	1
241	C5.16737.16737.2.0.dta	2	807.4	0	LAADDFR	807.4	null	100.003	3.73298	0.0234	1	0.000747	0.925193	2	0	sp|Q04695|K1C17_HUMAN /sp|P13645|K1C10_HUMAN /sp|O76015|KRT38_HUMAN /sp|Q2M2I5|K1C24_HUMAN /sp|Q15323|K1H1_HUMAN /sp|P02533|K1C14_HUMAN /sp|P05783|K1C18_HUMAN /sp|P08727|K1C19_HUMAN /sp|P08779|K1C16_HUMAN /sp|Q7Z3Y7|K1C28_HUMAN /sp|Q14532|K1H2_HUMAN /sp|P19012|K1C15_HUMAN /sp|O76013|KRT36_HUMAN /sp|Q14525|KT33B_HUMAN /sp|Q92764|KRT35_HUMAN /sp|O76014|KRT37_HUMAN /sp|P13646|K1C13_HUMAN /tr|B4DWU0|…	0	5	1	1
242	C5.9271.9271.2.0.dta	2	816.458	0	EIQTAVR	816.457	null	111.454	3.7262	0.0235	1	0.000641	0.785099	2	0	sp|P33778|H2B1B_HUMAN /sp|Q96A08|H2B1A_HUMAN /sp|Q5QNW6|H2B2F_HUMAN /sp|P58876|H2B1D_HUMAN /sp|Q99880|H2B1L_HUMAN /sp|P62807|H2B1C_HUMAN /sp|Q99877|H2B1N_HUMAN /sp|P57053|H2BFS_HUMAN /sp|P23527|H2B1O_HUMAN /sp|O60814|H2B1K_HUMAN /sp|Q93079|H2B1H_HUMAN /sp|Q99879|H2B1M_HUMAN /sp|Q16778|H2B2E_HUMAN /sp|P06899|H2B1J_HUMAN /tr|A0A024RCJ2|A0A024RCJ2_HUMAN /tr|Q0D2M2|Q0D2M2_HUMAN /tr|A8K9J7|A8K9J7_HUMA…	0	5	1	1
243	C2.26238.26238.2.0.dta	2	1189.61	0	VATWFNQPAR	1189.61	null	100.601	3.65031	0.0253	1	0.001645	1.38281	2	0	sp|P26373|RL13_HUMAN /tr|Q6NZ55|Q6NZ55_HUMAN /tr|B4DGL7|B4DGL7_HUMAN /tr|H3BTH3|H3BTH3_HUMAN /tr|A8K4C8|A8K4C8_HUMAN /tr|J3QSB4|J3QSB4_HUMAN /	0	2	1	1
244	C2.15193.15193.2.0.dta	2	941.553	0	AVVGVVAGGGR	941.553	null	110.596	3.64668	0.0254	1	0.000769	0.816736	2	0	sp|P62917|RL8_HUMAN /tr|E9PKZ0|E9PKZ0_HUMAN /tr|E9PP36|E9PP36_HUMAN /tr|E9PKU4|E9PKU4_HUMAN /	0	2	1	1
245	C1.41797.41797.2.0.dta	2	2514.31	0	GVPQIEVTFDIDANGILNVSAVDK	2514.31	null	35.1065	3.6406	0.0256	1	0.004493	1.78697	2	0	sp|P11142|HSP7C_HUMAN /tr|E9PNE6|E9PNE6_HUMAN /tr|A8K7Q2|A8K7Q2_HUMAN /tr|B4E1Q1|B4E1Q1_HUMAN /tr|V9HW22|V9HW22_HUMAN /tr|Q96H53|Q96H53_HUMAN /tr|E9PKE3|E9PKE3_HUMAN /tr|Q96BE0|Q96BE0_HUMAN /tr|Q96IS6|Q96IS6_HUMAN /tr|E9PM13|E9PM13_HUMAN /tr|E9PS65|E9PS65_HUMAN /tr|B3KTV0|B3KTV0_HUMAN /tr|Q53GZ6|Q53GZ6_HUMAN /	0	1	1	1
246	C1.16421.16421.2.0.dta	2	1132.53	0	GYSFTTTAER	1132.53	null	101.962	3.64006	0.0256	1	0.001035	0.913886	2	0	sp|P63261|ACTG_HUMAN /sp|P60709|ACTB_HUMAN /tr|A0A804GS07|A0A804GS07_HUMAN /tr|I3L3I0|I3L3I0_HUMAN /tr|E7EVS6|E7EVS6_HUMAN /tr|A0A6Q8PFE4|A0A6Q8PFE4_HUMAN /tr|Q53G76|Q53G76_HUMAN /tr|Q53GK6|Q53GK6_HUMAN /tr|Q53G99|Q53G99_HUMAN /tr|Q8WVW5|Q8WVW5_HUMAN /tr|B7ZAP6|B7ZAP6_HUMAN /tr|B4E3A4|B4E3A4_HUMAN /tr|I3L1U9|I3L1U9_HUMAN /tr|A0A2R8YEA7|A0A2R8YEA7_HUMAN /tr|B4E335|B4E335_HUMAN /tr|V9HVZ7|V9HVZ7_HU…	0	1	1	1
247	C3.31844.31844.2.0.dta	2	1886.96	0	EELIAELQDCEGLIVR	1886.95	Carbamidomethyl[C](10)	18.2204	3.62768	0.0259	1	0.003207	1.69957	2	0	sp|O43175|SERA_HUMAN /tr|A0A2C9F2M7|A0A2C9F2M7_HUMAN /tr|A0A286YFB2|A0A286YFB2_HUMAN /tr|A0A286YF34|A0A286YF34_HUMAN /tr|A0A286YFC8|A0A286YFC8_HUMAN /tr|A0A286YF22|A0A286YF22_HUMAN /tr|V9HW79|V9HW79_HUMAN /tr|A0A286YFL2|A0A286YFL2_HUMAN /tr|A0A286YFA2|A0A286YFA2_HUMAN /tr|A0A286YFM8|A0A286YFM8_HUMAN /tr|A0A286YER3|A0A286YER3_HUMAN /	0	3	1	1
248	C4.43667.43667.3.0.dta	3	2576.31	0	VTDGALVVVDCVSGVCVQTETVLR	2576.31	Carbamidomethyl[C](11);Carbamidomethyl[C](16)	32.0985	3.62219	0.026	1	0.003774	1.46489	2	0	sp|P13639|EF2_HUMAN /tr|A0A384N6H1|A0A384N6H1_HUMAN /tr|B4DRE8|B4DRE8_HUMAN /tr|B4DPU3|B4DPU3_HUMAN /tr|Q6PK56|Q6PK56_HUMAN /tr|B4DMC6|B4DMC6_HUMAN /	0	4	1	1
249	C3.22701.22701.2.0.dta	2	945.553	0	AVFPSIVGR	945.552	null	50.2727	3.61255	0.0263	1	0.00156	1.64983	2	0	sp|Q6S8J3|POTEE_HUMAN /sp|P63261|ACTG_HUMAN /sp|P68133|ACTS_HUMAN /sp|P62736|ACTA_HUMAN /sp|P68032|ACTC_HUMAN /sp|P60709|ACTB_HUMAN /sp|P63267|ACTH_HUMAN /sp|A5A3E0|POTEF_HUMAN /sp|P0CG38|POTEI_HUMAN /tr|A8K3K1|A8K3K1_HUMAN /tr|A0A804GS07|A0A804GS07_HUMAN /tr|I3L3I0|I3L3I0_HUMAN /tr|B3KUD3|B3KUD3_HUMAN /tr|G5E9R0|G5E9R0_HUMAN /tr|E7EVS6|E7EVS6_HUMAN /tr|Q53G76|Q53G76_HUMAN /tr|Q53GK6|Q53GK6_HUMAN…	0	3	1	1
250	C3.21657.21657.2.0.dta	2	1658.85	0	NQVALNPQNTVFDAK	1658.85	null	23.1046	3.60624	0.0264	1	0.004091	2.46617	2	0	sp|P0DMV8|HS71A_HUMAN /sp|P0DMV9|HS71B_HUMAN /tr|B4E388|B4E388_HUMAN /tr|B4DFN9|B4DFN9_HUMAN /tr|A8K5I0|A8K5I0_HUMAN /tr|B4DNX1|B4DNX1_HUMAN /tr|B4DNT8|B4DNT8_HUMAN /tr|B4E1T6|B4E1T6_HUMAN /tr|A0A0G2JIW1|A0A0G2JIW1_HUMAN /tr|Q59EJ3|Q59EJ3_HUMAN /tr|A0A1U9X7W4|A0A1U9X7W4_HUMAN /	0	3	1	1
251	C4.36226.36226.2.0.dta	2	1790.89	0	SYELPDGQVITIGNER	1790.89	null	39.7494	3.5972	0.0267	1	0.002412	1.34682	2	0	sp|Q6S8J3|POTEE_HUMAN /sp|P63261|ACTG_HUMAN /sp|P68133|ACTS_HUMAN /sp|P62736|ACTA_HUMAN /sp|Q9BYX7|ACTBM_HUMAN /sp|P68032|ACTC_HUMAN /sp|Q562R1|ACTBL_HUMAN /sp|P60709|ACTB_HUMAN /sp|P63267|ACTH_HUMAN /sp|A5A3E0|POTEF_HUMAN /tr|K4EP00|K4EP00_HUMAN /tr|A8K3K1|A8K3K1_HUMAN /tr|A0A804GS07|A0A804GS07_HUMAN /tr|G8FSY7|G8FSY7_HUMAN /tr|B3KPP5|B3KPP5_HUMAN /tr|B3KUD3|B3KUD3_HUMAN /tr|E7EVS6|E7EVS6_HUMAN …	0	4	1	1
252	C5.43962.43962.2.0.dta	2	1951.97	0	VFEVSLADLQNDEVAFR	1951.98	null	41.7164	3.54174	0.0281	1	-0.00154	-0.788944	2	0	sp|P61247|RS3A_HUMAN /tr|B7Z3M5|B7Z3M5_HUMAN /tr|Q6NXR8|Q6NXR8_HUMAN /tr|H0Y8L7|H0Y8L7_HUMAN /tr|D6RI02|D6RI02_HUMAN /tr|D6RED7|D6RED7_HUMAN /tr|D6RGE0|D6RGE0_HUMAN /tr|A8K4W0|A8K4W0_HUMAN /tr|D6RAS7|D6RAS7_HUMAN /tr|D6RB09|D6RB09_HUMAN /tr|E9PFI5|E9PFI5_HUMAN /tr|D6RAT0|D6RAT0_HUMAN /tr|D6RG13|D6RG13_HUMAN /	0	5	1	1
253	C2.41933.41933.3.0.dta	3	2576.31	0	VTDGALVVVDCVSGVCVQTETVLR	2576.31	Carbamidomethyl[C](11);Carbamidomethyl[C](16)	30.2386	3.52954	0.0285	1	0.005402	2.0968	2	0	sp|P13639|EF2_HUMAN /tr|A0A384N6H1|A0A384N6H1_HUMAN /tr|B4DRE8|B4DRE8_HUMAN /tr|B4DPU3|B4DPU3_HUMAN /tr|Q6PK56|Q6PK56_HUMAN /tr|B4DMC6|B4DMC6_HUMAN /	0	2	1	1
254	C2.30822.30822.2.0.dta	2	950.496	0	GFSLEELR	950.494	null	94.3524	3.5279	0.0285	1	0.001686	1.77381	2	0	sp|P26373|RL13_HUMAN /tr|Q6NZ55|Q6NZ55_HUMAN /tr|A8K4C8|A8K4C8_HUMAN /tr|J3QSB4|J3QSB4_HUMAN /	0	2	1	1
255	C1.40844.40844.2.0.dta	2	1931.17	0	VTIAQGGVLPNIQAVLLPK	1931.17	null	14.3776	3.50346	0.0292	1	0.002558	1.32459	2	0	sp|Q9BTM1|H2AJ_HUMAN /sp|Q93077|H2A1C_HUMAN /sp|Q99878|H2A1J_HUMAN /sp|Q16777|H2A2C_HUMAN /sp|P04908|H2A1B_HUMAN /sp|P20671|H2A1D_HUMAN /sp|P0C0S8|H2A1_HUMAN /sp|Q6FI13|H2A2A_HUMAN /sp|Q96KK5|H2A1H_HUMAN /sp|Q7L7L0|H2A3_HUMAN /tr|A0A0U1RR32|A0A0U1RR32_HUMAN /tr|A4FTV9|A4FTV9_HUMAN /tr|A0A0U1RRH7|A0A0U1RRH7_HUMAN /tr|A0A024RAS2|A0A024RAS2_HUMAN /tr|A3KPC7|A3KPC7_HUMAN /tr|B4E0B3|B4E0B3_HUMAN /tr|B…	0	1	1	1
256	C1.38197.38197.2.0.dta	2	1798.92	0	LFIGGLSFETTEESLR	1798.92	null	12.0833	3.47621	0.03	1	0.000651	0.361883	2	0	sp|P22626|ROA2_HUMAN /tr|A0A7I2YQN4|A0A7I2YQN4_HUMAN /tr|I6L957|I6L957_HUMAN /tr|A0A7I2V4N0|A0A7I2V4N0_HUMAN /tr|A0A7I2V4N1|A0A7I2V4N1_HUMAN /tr|A0A7I2V4I6|A0A7I2V4I6_HUMAN /tr|A0A087WUI2|A0A087WUI2_HUMAN /tr|A0A7I2V4S4|A0A7I2V4S4_HUMAN /tr|A0A7I2V323|A0A7I2V323_HUMAN /tr|A0A384NL58|A0A384NL58_HUMAN /tr|A0A7I2V3P1|A0A7I2V3P1_HUMAN /tr|A0A7I2V3P7|A0A7I2V3P7_HUMAN /	0	1	1	1
257	C2.30813.30813.2.0.dta	2	950.496	0	GFSLEELR	950.494	null	111.645	3.47356	0.0301	1	0.002054	2.16098	2	0	sp|P26373|RL13_HUMAN /tr|Q6NZ55|Q6NZ55_HUMAN /tr|A8K4C8|A8K4C8_HUMAN /tr|J3QSB4|J3QSB4_HUMAN /	0	2	1	1
258	C1.14633.14633.2.0.dta	2	807.4	0	LAADDFR	807.4	null	73.868	3.45256	0.0307	1	0.000286	0.354224	2	0	sp|Q04695|K1C17_HUMAN /sp|P13645|K1C10_HUMAN /sp|O76015|KRT38_HUMAN /sp|Q2M2I5|K1C24_HUMAN /sp|Q15323|K1H1_HUMAN /sp|P02533|K1C14_HUMAN /sp|P05783|K1C18_HUMAN /sp|P08727|K1C19_HUMAN /sp|P08779|K1C16_HUMAN /sp|Q7Z3Y7|K1C28_HUMAN /sp|Q14532|K1H2_HUMAN /sp|P19012|K1C15_HUMAN /sp|O76013|KRT36_HUMAN /sp|Q14525|KT33B_HUMAN /sp|Q92764|KRT35_HUMAN /sp|O76014|KRT37_HUMAN /sp|P13646|K1C13_HUMAN /tr|B4DWU0|…	0	1	1	1
259	C5.34506.34506.2.0.dta	2	1675.9	0	LLIYGASNLESGVPSR	1675.9	null	37.2431	3.42665	0.0315	1	0.002341	1.39686	2	0	tr|A0A5C2GXX2|A0A5C2GXX2_HUMAN /tr|A0A5C2G781|A0A5C2G781_HUMAN /	0	5	1	1
260	C1.18453.18453.3.1.dta	3	1762.78	0	FAQHGTFEYEYSQR	1762.78	null	21.9662	3.42172	0.0316	1	0.002897	1.64342	2	0	sp|P23246|SFPQ_HUMAN /tr|Q6PIX2|Q6PIX2_HUMAN /tr|Q86VG2|Q86VG2_HUMAN /tr|A0A384N5Z8|A0A384N5Z8_HUMAN /tr|Q9BSV4|Q9BSV4_HUMAN /tr|H0Y9K7|H0Y9K7_HUMAN /	0	1	1	1
261	C4.38487.38487.2.0.dta	2	1684.91	0	AAVEEGIVLGGGCALLR	1684.9	Carbamidomethyl[C](13)	43.4034	3.40552	0.0321	1	0.004056	2.40726	2	0	sp|P10809|CH60_HUMAN /tr|B3GQS7|B3GQS7_HUMAN /tr|A0A7I2V2X6|A0A7I2V2X6_HUMAN /tr|A0A7I2YQK6|A0A7I2YQK6_HUMAN /tr|A0A7I2V599|A0A7I2V599_HUMAN /tr|B7Z5E7|B7Z5E7_HUMAN /tr|A0A024R3X4|A0A024R3X4_HUMAN /tr|B7Z4F6|B7Z4F6_HUMAN /tr|B7Z597|B7Z597_HUMAN /	0	4	1	1
262	C2.10830.10830.2.0.dta	2	1088.53	0	QDVDNASLAR	1088.53	null	88.115	3.38194	0.0329	1	0.00111	1.01972	2	0	sp|P08670|VIME_HUMAN /tr|V9HWE1|V9HWE1_HUMAN /tr|B3KRK8|B3KRK8_HUMAN /tr|B0YJC5|B0YJC5_HUMAN /tr|B0YJC4|B0YJC4_HUMAN /tr|Q53HU8|Q53HU8_HUMAN /	0	2	1	1
263	C1.14197.14197.2.0.dta	2	900.385	0	FNDDFSR	900.385	null	86.4819	3.33522	0.0344	1	0.000601	0.667493	2	0	tr|A0A679KTH4|A0A679KTH4_HUMAN /	0	1	1	1
264	C2.22084.22084.2.1.dta	2	1175.61	0	DVVQAYPEVR	1175.61	null	110.645	3.30404	0.0354	1	0.005086	4.32628	2	0	sp|Q08211|DHX9_HUMAN /tr|Q58F26|Q58F26_HUMAN /tr|Q6PJK6|Q6PJK6_HUMAN /	0	2	1	1
265	C5.11999.11999.2.0.dta	2	1435.72	0	LQSSQEPEAPPPR	1435.72	null	79.1434	3.29995	0.0356	1	0.001634	1.13811	2	0	sp|Q9UNF1|MAGD2_HUMAN /tr|A0A024R9Y7|A0A024R9Y7_HUMAN /tr|B4DWM5|B4DWM5_HUMAN /tr|Q5H907|Q5H907_HUMAN /tr|Q5H909|Q5H909_HUMAN /tr|B4DX55|B4DX55_HUMAN /	0	5	1	1
266	C1.17890.17890.2.0.dta	2	1231.61	0	SLGTADVHFER	1231.61	null	55.2062	3.26236	0.0369	1	0.001934	1.57031	2	0	sp|Q86V81|THOC4_HUMAN /tr|E9PB61|E9PB61_HUMAN /	0	1	1	1
267	C5.17426.17426.2.0.dta	2	1052.55	0	VHIDIGADGR	1052.55	null	87.5892	3.25723	0.0371	1	0.001622	1.54102	2	0	sp|P31942|HNRH3_HUMAN /tr|A0A024QZP1|A0A024QZP1_HUMAN /tr|A0A024QZK8|A0A024QZK8_HUMAN /tr|Q53F48|Q53F48_HUMAN /tr|B4DHY1|B4DHY1_HUMAN /	0	5	1	1
268	C1.36030.36030.2.0.dta	2	1624.89	0	TGAIVDVPVGEELLGR	1624.89	null	10.5179	3.24014	0.0377	1	-0.000118	-0.07262	2	0	sp|P25705|ATPA_HUMAN /tr|K7EQH4|K7EQH4_HUMAN /tr|K7ERX7|K7ERX7_HUMAN /tr|K7EK77|K7EK77_HUMAN /tr|K7EJP1|K7EJP1_HUMAN /tr|B4DGW3|B4DGW3_HUMAN /tr|V9HW26|V9HW26_HUMAN /	0	1	1	1
269	C5.18413.18413.2.0.dta	2	874.453	0	GLDVEDVK	874.452	null	96.803	3.23014	0.038	1	0.001104	1.26251	2	0	sp|Q92841|DDX17_HUMAN /sp|P17844|DDX5_HUMAN /tr|Q59F66|Q59F66_HUMAN /tr|B4DNG2|B4DNG2_HUMAN /tr|B5BUE6|B5BUE6_HUMAN /tr|A0A5H1ZRQ2|A0A5H1ZRQ2_HUMAN /tr|J3KTA4|J3KTA4_HUMAN /tr|A0A0G2JLI4|A0A0G2JLI4_HUMAN /tr|A0A1X7SBZ2|A0A1X7SBZ2_HUMAN /tr|B4DN41|B4DN41_HUMAN /	0	5	1	1
270	C1.25063.25063.2.0.dta	2	1575.79	0	ILGADTSVDLEETGR	1575.79	null	24.7565	3.21731	0.0385	1	0.002005	1.27238	2	0	sp|P25705|ATPA_HUMAN /tr|K7EQH4|K7EQH4_HUMAN /tr|K7ERX7|K7ERX7_HUMAN /tr|K7EK77|K7EK77_HUMAN /tr|K7EJP1|K7EJP1_HUMAN /tr|B4DGW3|B4DGW3_HUMAN /tr|K7ESA0|K7ESA0_HUMAN /tr|V9HW26|V9HW26_HUMAN /	0	1	1	1
271	C5.27545.27545.2.0.dta	2	1109.49	0	DAEAWFNEK	1109.49	null	90.1358	3.20412	0.039	1	0.001278	1.15188	2	0	sp|P13645|K1C10_HUMAN /sp|Q7Z3Z0|K1C25_HUMAN /sp|Q7Z3Y8|K1C27_HUMAN /sp|Q7Z3Y7|K1C28_HUMAN /tr|A0A1B0GVI3|A0A1B0GVI3_HUMAN /	0	5	1	1
272	C3.16480.16480.2.0.dta	2	1780.81	0	TDYNASVSVPDSSGPER	1780.8	null	15.0004	3.18622	0.0397	1	0.008339	4.68273	2	0	sp|P61978|HNRPK_HUMAN /tr|B4DUQ1|B4DUQ1_HUMAN /tr|A0A024R228|A0A024R228_HUMAN /tr|Q5EC54|Q5EC54_HUMAN /tr|Q5T6W2|Q5T6W2_HUMAN /	0	3	1	1
273	C3.32324.32324.2.0.dta	2	1798.93	0	LFIGGLSFETTEESLR	1798.92	null	15.9607	3.18575	0.0397	1	0.003228	1.79441	2	0	sp|P22626|ROA2_HUMAN /tr|A0A7I2YQN4|A0A7I2YQN4_HUMAN /tr|I6L957|I6L957_HUMAN /tr|A0A7I2V4N0|A0A7I2V4N0_HUMAN /tr|A0A7I2V4N1|A0A7I2V4N1_HUMAN /tr|A0A7I2V4I6|A0A7I2V4I6_HUMAN /tr|A0A087WUI2|A0A087WUI2_HUMAN /tr|A0A7I2V4S4|A0A7I2V4S4_HUMAN /tr|A0A7I2V323|A0A7I2V323_HUMAN /tr|A0A384NL58|A0A384NL58_HUMAN /tr|A0A7I2V3P1|A0A7I2V3P1_HUMAN /tr|A0A7I2V3P7|A0A7I2V3P7_HUMAN /	0	3	1	1
274	C3.13694.13694.2.0.dta	2	995.591	0	HVLVTLGEK	995.588	null	61.2081	3.18263	0.0398	1	0.002866	2.8787	2	0	sp|P60660|MYL6_HUMAN /tr|F8W1R7|F8W1R7_HUMAN /tr|G3V1V0|G3V1V0_HUMAN /tr|B7Z6Z4|B7Z6Z4_HUMAN /tr|F8VZU9|F8VZU9_HUMAN /tr|G8JLA2|G8JLA2_HUMAN /tr|H0YI43|H0YI43_HUMAN /tr|Q6IBG5|Q6IBG5_HUMAN /tr|F8W180|F8W180_HUMAN /tr|F8VXL3|F8VXL3_HUMAN /tr|G3V1Y7|G3V1Y7_HUMAN /tr|J3KND3|J3KND3_HUMAN /tr|F8VPF3|F8VPF3_HUMAN /	0	3	1	1
275	C4.43678.43678.2.0.dta	2	2576.31	0	VTDGALVVVDCVSGVCVQTETVLR	2576.31	Carbamidomethyl[C](11);Carbamidomethyl[C](16)	33.0692	3.16951	0.0403	1	0.004684	1.81811	2	0	sp|P13639|EF2_HUMAN /tr|A0A384N6H1|A0A384N6H1_HUMAN /tr|B4DRE8|B4DRE8_HUMAN /tr|B4DPU3|B4DPU3_HUMAN /tr|Q6PK56|Q6PK56_HUMAN /tr|B4DMC6|B4DMC6_HUMAN /	0	4	1	1
276	C5.15526.15526.2.0.dta	2	941.555	0	AVVGVVAGGGR	941.553	null	68.4062	3.15415	0.0409	1	0.001875	1.99139	2	0	sp|P62917|RL8_HUMAN /tr|E9PKZ0|E9PKZ0_HUMAN /tr|E9PP36|E9PP36_HUMAN /tr|E9PKU4|E9PKU4_HUMAN /	0	5	1	1
277	C2.32866.32866.2.0.dta	2	1787.93	0	TITLEVEPSDTIENVK	1787.93	null	69.3485	3.1358	0.0417	1	0.00598	3.34465	2	0	sp|P62979|RS27A_HUMAN /sp|P0CG48|UBC_HUMAN /sp|P0CG47|UBB_HUMAN /sp|P62987|RL40_HUMAN /tr|F5H388|F5H388_HUMAN /tr|F5GYU3|F5GYU3_HUMAN /tr|Q5U5U6|Q5U5U6_HUMAN /tr|Q5RKT7|Q5RKT7_HUMAN /tr|B4DV12|B4DV12_HUMAN /tr|J3QSA3|J3QSA3_HUMAN /tr|Q96MH4|Q96MH4_HUMAN /tr|B2RDW1|B2RDW1_HUMAN /tr|Q5PY61|Q5PY61_HUMAN /tr|Q66K58|Q66K58_HUMAN /tr|F5H2Z3|F5H2Z3_HUMAN /tr|Q49A90|Q49A90_HUMAN /tr|J3QS39|J3QS39_HUMAN /…	0	2	1	1
278	C3.19607.19607.2.0.dta	2	1060.57	0	TLLDIDNTR	1060.56	null	38.7733	3.12141	0.0422	1	0.002388	2.25163	2	0	sp|P35527|K1C9_HUMAN /	0	3	1	1
279	C4.41060.41060.2.0.dta	2	1624.89	0	TGAIVDVPVGEELLGR	1624.89	null	33.1866	3.11834	0.0424	1	0.00224	1.37855	2	0	sp|P25705|ATPA_HUMAN /tr|K7EQH4|K7EQH4_HUMAN /tr|K7ERX7|K7ERX7_HUMAN /tr|K7EK77|K7EK77_HUMAN /tr|K7EJP1|K7EJP1_HUMAN /tr|B4DGW3|B4DGW3_HUMAN /tr|V9HW26|V9HW26_HUMAN /	0	4	1	1
280	C5.11961.11961.2.0.dta	2	1493.74	0	SQYEQLAEQNRK	1493.73	null	55.2566	3.09638	0.0433	1	0.002953	1.97693	2	0	sp|P13645|K1C10_HUMAN /tr|A0A1B0GVI3|A0A1B0GVI3_HUMAN /	0	5	1	1
281	C1.14730.14730.2.0.dta	2	1259.58	0	IDEPLEGSEDR	1259.57	null	38.3575	3.08455	0.0437	1	0.001522	1.20834	2	0	sp|P61978|HNRPK_HUMAN /tr|B3KU16|B3KU16_HUMAN /tr|B4DUQ1|B4DUQ1_HUMAN /tr|S4R359|S4R359_HUMAN /tr|A0A024R228|A0A024R228_HUMAN /tr|Q5EC54|Q5EC54_HUMAN /tr|B4DFF1|B4DFF1_HUMAN /	0	1	1	1
282	C4.30410.30410.2.0.dta	2	1566.78	0	ITPSYVAFTPEGER	1566.78	null	62.8672	3.07337	0.0442	1	0.002817	1.79795	2	0	sp|P11021|BIP_HUMAN /tr|B4DEF7|B4DEF7_HUMAN /tr|A0A7P0TB36|A0A7P0TB36_HUMAN /tr|V9HWB4|V9HWB4_HUMAN /tr|A0A7P0TAI0|A0A7P0TAI0_HUMAN /	0	4	1	1
283	C4.8808.8808.2.0.dta	2	786.448	0	LASGVPSR	786.447	null	110.503	3.00486	0.0472	1	0.000934	1.18762	2	0	tr|A0A5C2FXP4|A0A5C2FXP4_HUMAN /	0	4	1	1
284	C5.33796.33796.2.0.dta	2	920.51	0	GLFIIDDK	920.509	null	84.6592	2.97019	0.0488	1	0.000965	1.04833	2	0	sp|Q06830|PRDX1_HUMAN /sp|Q13162|PRDX4_HUMAN /tr|A0A384NPQ2|A0A384NPQ2_HUMAN /tr|V9HW63|V9HW63_HUMAN /tr|B2R4P2|B2R4P2_HUMAN /tr|A0A0A0MRQ5|A0A0A0MRQ5_HUMAN /tr|H7C3T4|H7C3T4_HUMAN /tr|A0A0A0MSI0|A0A0A0MSI0_HUMAN /	0	5	1	1
285	C1.32130.32130.2.0.dta	2	1741.86	0	ELDALDANDELTPLGR	1741.86	null	17.1932	2.96665	0.049	1	-0.001487	-0.853685	2	0	sp|Q08211|DHX9_HUMAN /tr|B3KU66|B3KU66_HUMAN /	0	1	1	1
286	C5.36326.36326.2.0.dta	2	1604.9	0	LLIYGASTTATGIPAR	1604.9	null	40.4924	2.86792	0.0538	1	0.003205	1.99701	2	0	tr|A0A5C2GSN2|A0A5C2GSN2_HUMAN /	0	5	1	1
287	C4.37542.37542.2.0.dta	2	1676.89	0	LLIYDASSLEGGVPSR	1676.89	null	88.4692	2.86198	0.0541	1	0.002488	1.4837	2	0	tr|A0A5C2FTW2|A0A5C2FTW2_HUMAN /	0	4	1	1
288	C5.42865.42865.2.0.dta	2	1701.91	0	AVFVDLEPTVIDEVR	1701.91	null	41.2758	2.83587	0.0554	1	0.002322	1.36435	2	0	sp|Q71U36|TBA1A_HUMAN /sp|P68363|TBA1B_HUMAN /sp|Q9BQE3|TBA1C_HUMAN /tr|F8VS66|F8VS66_HUMAN /tr|F8VWV9|F8VWV9_HUMAN /tr|F8VRZ4|F8VRZ4_HUMAN /tr|B7Z1K5|B7Z1K5_HUMAN /tr|F8VVB9|F8VVB9_HUMAN /tr|A8JZY9|A8JZY9_HUMAN /tr|B3KT06|B3KT06_HUMAN /tr|A0A1W2PQM2|A0A1W2PQM2_HUMAN /tr|Q8N532|Q8N532_HUMAN /tr|F5H5D3|F5H5D3_HUMAN /tr|B4DN58|B4DN58_HUMAN /tr|B3KPS3|B3KPS3_HUMAN /tr|F8VRK0|F8VRK0_HUMAN /tr|F8VQQ4|…	0	5	1	1
289	C4.22393.22393.2.0.dta	2	918.506	0	VGDVYIPR	918.504	null	154.248	2.82034	0.0562	1	0.001689	1.83886	2	0	sp|Q01130|SRSF2_HUMAN /sp|Q9BRL6|SRSF8_HUMAN /tr|B3KUY1|B3KUY1_HUMAN /tr|A0A024R3A8|A0A024R3A8_HUMAN /tr|Q8N220|Q8N220_HUMAN /tr|A0A024R8U5|A0A024R8U5_HUMAN /tr|Q53FN0|Q53FN0_HUMAN /tr|B3KVY2|B3KVY2_HUMAN /tr|B3KX15|B3KX15_HUMAN /tr|J3KP15|J3KP15_HUMAN /tr|Q8NAK9|Q8NAK9_HUMAN /tr|Q6NXQ0|Q6NXQ0_HUMAN /tr|B3KUF7|B3KUF7_HUMAN /tr|J3QL05|J3QL05_HUMAN /	0	4	1	1
290	C1.41780.41780.2.0.dta	2	1946	0	VNPTVFFDIAVDGEPLGR	1946	null	14.7125	2.77237	0.0588	1	1.8e-05	0.00925	2	0	sp|P62937|PPIA_HUMAN /tr|A8K486|A8K486_HUMAN /tr|C9J5S7|C9J5S7_HUMAN /tr|E5RIZ5|E5RIZ5_HUMAN /tr|V9HWF5|V9HWF5_HUMAN /tr|B4DM82|B4DM82_HUMAN /tr|F8WE65|F8WE65_HUMAN /tr|A0A7P0S768|A0A7P0S768_HUMAN /tr|A0A7I2V5J5|A0A7I2V5J5_HUMAN /tr|B2RE56|B2RE56_HUMAN /	0	1	1	1
291	C3.23262.23262.2.0.dta	2	1764.82	0	PSGEAFVELESEDEVK	1764.82	null	29.031	2.76279	0.0594	1	0.001909	1.0817	2	0	sp|P31943|HNRH1_HUMAN /tr|E7EQJ0|E7EQJ0_HUMAN /tr|D6RIH9|D6RIH9_HUMAN /tr|D6RJ04|D6RJ04_HUMAN /tr|A0A384MEJ3|A0A384MEJ3_HUMAN /tr|D6RFM3|D6RFM3_HUMAN /tr|E9PCY7|E9PCY7_HUMAN /tr|D6RIT2|D6RIT2_HUMAN /tr|D6R9T0|D6R9T0_HUMAN /tr|D6RIU0|D6RIU0_HUMAN /tr|D6RAM1|D6RAM1_HUMAN /tr|D6RBM0|D6RBM0_HUMAN /tr|G8JLB6|G8JLB6_HUMAN /tr|D6RDL0|D6RDL0_HUMAN /tr|D6RDU3|D6RDU3_HUMAN /tr|E7EN40|E7EN40_HUMAN /	0	3	1	1
292	C5.12090.12090.2.1.dta	2	976.45	0	AGFAGDDAPR	976.448	null	50.0801	2.7517	0.06	1	0.001619	1.65805	2	0	sp|Q6S8J3|POTEE_HUMAN /sp|P63261|ACTG_HUMAN /sp|P68133|ACTS_HUMAN /sp|P62736|ACTA_HUMAN /sp|P68032|ACTC_HUMAN /sp|P60709|ACTB_HUMAN /sp|P63267|ACTH_HUMAN /sp|A5A3E0|POTEF_HUMAN /sp|P0CG38|POTEI_HUMAN /sp|P0CG39|POTEJ_HUMAN /tr|A8K3K1|A8K3K1_HUMAN /tr|A0A804GS07|A0A804GS07_HUMAN /tr|I3L3I0|I3L3I0_HUMAN /tr|B3KUD3|B3KUD3_HUMAN /tr|G5E9R0|G5E9R0_HUMAN /tr|E7EVS6|E7EVS6_HUMAN /tr|A0A6Q8PGD7|A0A6Q8PGD…	0	5	1	1
293	C5.30839.30839.2.1.dta	2	1566.78	0	ITPSYVAFTPEGER	1566.78	null	45.1906	2.72777	0.0614	1	0.002928	1.8688	2	0	sp|P11021|BIP_HUMAN /tr|B4DEF7|B4DEF7_HUMAN /tr|A0A7P0TB36|A0A7P0TB36_HUMAN /tr|V9HWB4|V9HWB4_HUMAN /tr|A0A7P0TAI0|A0A7P0TAI0_HUMAN /	0	5	1	1
294	C1.11656.11656.2.0.dta	2	1232.62	0	STESLQANVQR	1232.62	null	46.0002	2.7175	0.0619	1	0.001787	1.44975	2	0	sp|P26373|RL13_HUMAN /tr|Q6NZ55|Q6NZ55_HUMAN /tr|A8K4C8|A8K4C8_HUMAN /tr|J3QSB4|J3QSB4_HUMAN /	0	1	1	1
295	C4.24249.24249.2.0.dta	2	1303.62	0	FSGSGSGTDFTLK	1303.62	null	75.3567	2.71521	0.0621	1	0.002441	1.87248	2	0	sp|A2NJV5|KV229_HUMAN /sp|A0A087WW87|KV240_HUMAN /sp|P06310|KV230_HUMAN /sp|A0A075B6S2|KVD29_HUMAN /sp|P01614|KVD40_HUMAN /sp|P01615|KVD28_HUMAN /sp|A0A075B6S6|KVD30_HUMAN /sp|A0A075B6P5|KV228_HUMAN /sp|A0A0A0MRZ7|KVD26_HUMAN /tr|A0A5C2GY26|A0A5C2GY26_HUMAN /tr|A0A5C2FX87|A0A5C2FX87_HUMAN /tr|A0A5C2GIQ6|A0A5C2GIQ6_HUMAN /tr|A0A5C2FZ78|A0A5C2FZ78_HUMAN /tr|A0A5C2GX40|A0A5C2GX40_HUMAN /tr|A0A5C2G5V…	0	4	1	1
296	C2.30053.30053.2.0.dta	2	945.553	0	AVFPSIVGR	945.552	null	83.8912	2.68483	0.0639	1	0.001402	1.48273	2	0	sp|Q6S8J3|POTEE_HUMAN /sp|P63261|ACTG_HUMAN /sp|P68133|ACTS_HUMAN /sp|P62736|ACTA_HUMAN /sp|P68032|ACTC_HUMAN /sp|P60709|ACTB_HUMAN /sp|P63267|ACTH_HUMAN /sp|A5A3E0|POTEF_HUMAN /sp|P0CG38|POTEI_HUMAN /tr|A8K3K1|A8K3K1_HUMAN /tr|A0A804GS07|A0A804GS07_HUMAN /tr|I3L3I0|I3L3I0_HUMAN /tr|B3KUD3|B3KUD3_HUMAN /tr|G5E9R0|G5E9R0_HUMAN /tr|E7EVS6|E7EVS6_HUMAN /tr|Q53G76|Q53G76_HUMAN /tr|Q53GK6|Q53GK6_HUMAN…	0	2	1	1
297	C4.8166.8166.2.0.dta	2	1235.53	0	FSSSSGYGGGSSR	1235.53	null	88.5065	2.62617	0.0675	1	0.002039	1.65031	2	0	sp|P35527|K1C9_HUMAN /	0	4	1	1
298	C2.42378.42378.2.1.dta	2	1540.79	0	VVIGMDVAASEFFR	1540.78	null	63.8993	2.62426	0.0676	1	0.002914	1.89125	2	0	sp|P06733|ENOA_HUMAN /tr|A0A2R8Y6G6|A0A2R8Y6G6_HUMAN /tr|E2DRY6|E2DRY6_HUMAN /tr|A0A024R4F1|A0A024R4F1_HUMAN /	0	2	1	1
299	C2.10303.10303.2.0.dta	2	777.357	0	CDVDIR	777.356	Carbamidomethyl[C](1)	121.497	2.61561	0.0681	1	0.000932	1.19894	2	0	sp|P63261|ACTG_HUMAN /sp|Q562R1|ACTBL_HUMAN /sp|P60709|ACTB_HUMAN /tr|A0A804GS07|A0A804GS07_HUMAN /tr|E7EVS6|E7EVS6_HUMAN /tr|A0A6Q8PFE4|A0A6Q8PFE4_HUMAN /tr|Q53G76|Q53G76_HUMAN /tr|Q53GK6|Q53GK6_HUMAN /tr|Q96DE1|Q96DE1_HUMAN /tr|Q53G99|Q53G99_HUMAN /tr|Q8WVW5|Q8WVW5_HUMAN /tr|F1BXA6|F1BXA6_HUMAN /tr|B7ZAP6|B7ZAP6_HUMAN /tr|Q9UE89|Q9UE89_HUMAN /tr|B4E3A4|B4E3A4_HUMAN /tr|A5GZ75|A5GZ75_HUMAN /tr|B…	0	2	1	1
300	C4.15428.15428.2.0.dta	2	1455.69	0	SSQSSSQQFSGIGR	1455.68	null	67.013	2.59985	0.0691	1	0.003686	2.53215	2	0	sp|Q92841|DDX17_HUMAN /tr|Q59F66|Q59F66_HUMAN /tr|Q9UQL5|Q9UQL5_HUMAN /tr|A0A5H1ZRQ2|A0A5H1ZRQ2_HUMAN /tr|A0A1X7SBZ2|A0A1X7SBZ2_HUMAN /	0	4	1	1
301	C2.9038.9038.2.0.dta	2	816.458	0	EIQTAVR	816.457	null	123.45	2.59005	0.0698	1	0.000302	0.369891	2	0	sp|P33778|H2B1B_HUMAN /sp|Q96A08|H2B1A_HUMAN /sp|Q5QNW6|H2B2F_HUMAN /sp|P58876|H2B1D_HUMAN /sp|Q99880|H2B1L_HUMAN /sp|P62807|H2B1C_HUMAN /sp|Q99877|H2B1N_HUMAN /sp|P57053|H2BFS_HUMAN /sp|P23527|H2B1O_HUMAN /sp|O60814|H2B1K_HUMAN /sp|Q93079|H2B1H_HUMAN /sp|Q99879|H2B1M_HUMAN /sp|Q16778|H2B2E_HUMAN /sp|P06899|H2B1J_HUMAN /tr|A0A024RCJ2|A0A024RCJ2_HUMAN /tr|Q0D2M2|Q0D2M2_HUMAN /tr|A8K9J7|A8K9J7_HUMA…	0	2	1	1
302	C1.20498.20498.2.0.dta	2	1455.69	0	DLTTAGAVTQCYR	1455.69	Carbamidomethyl[C](11)	46.3382	2.58506	0.0701	1	0.002026	1.39178	2	0	sp|Q02543|RL18A_HUMAN /tr|M0R3D6|M0R3D6_HUMAN /tr|B2R4C0|B2R4C0_HUMAN /tr|M0R0P7|M0R0P7_HUMAN /tr|Q32XH3|Q32XH3_HUMAN /tr|B4DM74|B4DM74_HUMAN /tr|M0R117|M0R117_HUMAN /tr|M0R1A7|M0R1A7_HUMAN /	0	1	1	1
303	C5.16785.16785.2.0.dta	2	807.4	0	LAADDFR	807.4	null	91.9097	2.57104	0.071	1	0.000759	0.940055	2	0	sp|Q04695|K1C17_HUMAN /sp|P13645|K1C10_HUMAN /sp|O76015|KRT38_HUMAN /sp|Q2M2I5|K1C24_HUMAN /sp|Q15323|K1H1_HUMAN /sp|P02533|K1C14_HUMAN /sp|P05783|K1C18_HUMAN /sp|P08727|K1C19_HUMAN /sp|P08779|K1C16_HUMAN /sp|Q7Z3Y7|K1C28_HUMAN /sp|Q14532|K1H2_HUMAN /sp|P19012|K1C15_HUMAN /sp|O76013|KRT36_HUMAN /sp|Q14525|KT33B_HUMAN /sp|Q92764|KRT35_HUMAN /sp|O76014|KRT37_HUMAN /sp|P13646|K1C13_HUMAN /tr|B4DWU0|…	0	5	1	1
304	C4.18573.18573.2.0.dta	2	1132.53	0	GYSFTTTAER	1132.53	null	101.489	2.55466	0.0721	1	0.001981	1.74919	2	0	sp|P63261|ACTG_HUMAN /sp|P60709|ACTB_HUMAN /tr|A0A804GS07|A0A804GS07_HUMAN /tr|I3L3I0|I3L3I0_HUMAN /tr|E7EVS6|E7EVS6_HUMAN /tr|A0A6Q8PFE4|A0A6Q8PFE4_HUMAN /tr|Q53G76|Q53G76_HUMAN /tr|Q53GK6|Q53GK6_HUMAN /tr|Q53G99|Q53G99_HUMAN /tr|Q8WVW5|Q8WVW5_HUMAN /tr|B7ZAP6|B7ZAP6_HUMAN /tr|B4E3A4|B4E3A4_HUMAN /tr|I3L1U9|I3L1U9_HUMAN /tr|A0A2R8YEA7|A0A2R8YEA7_HUMAN /tr|B4E335|B4E335_HUMAN /tr|V9HVZ7|V9HVZ7_HU…	0	4	1	1
305	C3.9234.9234.2.0.dta	2	960.512	0	VTDALNATR	960.511	null	74.337	2.53977	0.0731	1	0.001612	1.67827	2	0	sp|P10809|CH60_HUMAN /tr|B3GQS7|B3GQS7_HUMAN /tr|A0A7I2V2X6|A0A7I2V2X6_HUMAN /tr|A0A7I2YQK6|A0A7I2YQK6_HUMAN /tr|A0A7I2V599|A0A7I2V599_HUMAN /tr|B7Z5E7|B7Z5E7_HUMAN /tr|A0A024R3X4|A0A024R3X4_HUMAN /tr|B7Z4F6|B7Z4F6_HUMAN /tr|B7Z597|B7Z597_HUMAN /	0	3	1	1
306	C4.20271.20271.3.0.dta	3	1325.76	0	DNIQGITKPAIR	1325.75	null	80.8288	2.52914	0.0738	1	0.001651	1.24533	2	0	sp|P62805|H4_HUMAN /tr|B2R4R0|B2R4R0_HUMAN /tr|Q0VAS5|Q0VAS5_HUMAN /	0	4	1	1
307	C2.11608.11608.2.0.dta	2	1435.72	0	LQSSQEPEAPPPR	1435.72	null	90.7003	2.50369	0.0756	1	0.001534	1.06845	2	0	sp|Q9UNF1|MAGD2_HUMAN /tr|A0A024R9Y7|A0A024R9Y7_HUMAN /tr|B4DWM5|B4DWM5_HUMAN /tr|Q5H907|Q5H907_HUMAN /tr|Q5H909|Q5H909_HUMAN /tr|B4DX55|B4DX55_HUMAN /	0	2	1	1
308	C4.36087.36087.2.0.dta	2	1604.9	0	LLIYGASTTATGIPAR	1604.9	null	60.8209	2.47207	0.0778	1	0.003924	2.44501	2	0	tr|A0A5C2GSN2|A0A5C2GSN2_HUMAN /	0	4	1	1
309	C3.29338.29338.2.0.dta	2	1779.79	0	DAGYEFDICFTSVQK	1779.79	Carbamidomethyl[C](9)	20.1905	2.42451	0.0813	1	0.00313	1.75863	2	0	sp|P18669|PGAM1_HUMAN /tr|Q0D2Q6|Q0D2Q6_HUMAN /tr|Q6FHU2|Q6FHU2_HUMAN /tr|Q6P6D7|Q6P6D7_HUMAN /tr|Q6FHK8|Q6FHK8_HUMAN /tr|Q53G35|Q53G35_HUMAN /	0	3	1	1
310	C2.30027.30027.2.0.dta	2	945.553	0	AVFPSIVGR	945.552	null	90.5062	2.42132	0.0816	1	0.001399	1.47956	2	0	sp|Q6S8J3|POTEE_HUMAN /sp|P63261|ACTG_HUMAN /sp|P68133|ACTS_HUMAN /sp|P62736|ACTA_HUMAN /sp|P68032|ACTC_HUMAN /sp|P60709|ACTB_HUMAN /sp|P63267|ACTH_HUMAN /sp|A5A3E0|POTEF_HUMAN /sp|P0CG38|POTEI_HUMAN /tr|A8K3K1|A8K3K1_HUMAN /tr|A0A804GS07|A0A804GS07_HUMAN /tr|I3L3I0|I3L3I0_HUMAN /tr|B3KUD3|B3KUD3_HUMAN /tr|G5E9R0|G5E9R0_HUMAN /tr|E7EVS6|E7EVS6_HUMAN /tr|Q53G76|Q53G76_HUMAN /tr|Q53GK6|Q53GK6_HUMAN…	0	2	1	1
311	C1.34099.34099.2.0.dta	2	1197.69	0	DAGVIAGLNVLR	1197.69	null	43.1056	2.403	0.0829	1	-0.001197	-0.99942	2	0	sp|P0DMV8|HS71A_HUMAN /sp|P34931|HS71L_HUMAN /sp|P0DMV9|HS71B_HUMAN /tr|B4DI54|B4DI54_HUMAN /tr|B4DWK5|B4DWK5_HUMAN /tr|B4DVU9|B4DVU9_HUMAN /tr|A8K5I0|A8K5I0_HUMAN /tr|A0A1U9X7X4|A0A1U9X7X4_HUMAN /tr|B4DXY3|B4DXY3_HUMAN /tr|A0A1U9X7W7|A0A1U9X7W7_HUMAN /tr|Q53FA3|Q53FA3_HUMAN /tr|B4DNT8|B4DNT8_HUMAN /tr|Q9UQC1|Q9UQC1_HUMAN /tr|B4E1S9|B4E1S9_HUMAN /tr|A0A1U9X7X9|A0A1U9X7X9_HUMAN /tr|B4DI39|B4DI39_H…	0	1	1	1
312	C4.41049.41049.2.0.dta	2	1624.89	0	TGAIVDVPVGEELLGR	1624.89	null	22.7146	2.39432	0.0836	1	0.002031	1.24993	2	0	sp|P25705|ATPA_HUMAN /tr|K7EQH4|K7EQH4_HUMAN /tr|K7ERX7|K7ERX7_HUMAN /tr|K7EK77|K7EK77_HUMAN /tr|K7EJP1|K7EJP1_HUMAN /tr|B4DGW3|B4DGW3_HUMAN /tr|V9HW26|V9HW26_HUMAN /	0	4	1	1
313	C1.29321.29321.2.0.dta	2	1240.69	0	TNIIPVIEDAR	1240.69	null	13.1215	2.37265	0.0853	1	0.001553	1.25172	2	0	sp|P22087|FBRL_HUMAN /tr|M0R299|M0R299_HUMAN /tr|M0R0P1|M0R0P1_HUMAN /tr|M0QXL5|M0QXL5_HUMAN /tr|M0R2Q4|M0R2Q4_HUMAN /tr|B4DLD4|B4DLD4_HUMAN /tr|Q96BS4|Q96BS4_HUMAN /	0	1	1	1
314	C2.20081.20081.3.0.dta	3	1231.61	0	SLGTADVHFER	1231.61	null	77.4747	2.35781	0.0864	1	0.004381	3.55714	2	0	sp|Q86V81|THOC4_HUMAN /tr|E9PB61|E9PB61_HUMAN /	0	2	1	1
315	C1.24973.24973.2.0.dta	2	1345.73	0	TAVVVGTITDDVR	1345.73	null	18.7656	2.35612	0.0866	1	0.001977	1.46909	2	0	sp|Q07020|RL18_HUMAN /tr|A0A024QZD1|A0A024QZD1_HUMAN /tr|J3QQ67|J3QQ67_HUMAN /tr|F8VUA6|F8VUA6_HUMAN /tr|G3V203|G3V203_HUMAN /tr|F8VYV2|F8VYV2_HUMAN /tr|B4DDY5|B4DDY5_HUMAN /tr|Q0QEW2|Q0QEW2_HUMAN /tr|H0YHA7|H0YHA7_HUMAN /tr|A0A075B7A0|A0A075B7A0_HUMAN /	0	1	1	1
316	C3.11127.11127.2.0.dta	2	850.432	0	EIAQDFK	850.43	null	79.0804	2.34683	0.0873	1	0.001638	1.92608	2	0	sp|Q16695|H31T_HUMAN /sp|P84243|H33_HUMAN /sp|Q71DI3|H32_HUMAN /sp|P68431|H31_HUMAN /tr|A0A1X8XL64|A0A1X8XL64_HUMAN /tr|B4DEB1|B4DEB1_HUMAN /tr|K7EK07|K7EK07_HUMAN /tr|B4E380|B4E380_HUMAN /tr|Q6TXQ4|Q6TXQ4_HUMAN /tr|K7ES00|K7ES00_HUMAN /tr|A8K4Y7|A8K4Y7_HUMAN /tr|B2R6Y1|B2R6Y1_HUMAN /tr|K7EMV3|K7EMV3_HUMAN /tr|A0A590UJJ6|A0A590UJJ6_HUMAN /tr|B2R4P9|B2R4P9_HUMAN /	0	3	1	1
317	C2.20116.20116.2.0.dta	2	1115.57	0	VELQELNDR	1115.57	null	101.421	2.33126	0.0886	1	0.00189	1.6942	2	0	sp|P08670|VIME_HUMAN /sp|P17661|DESM_HUMAN /tr|A0A7R6M6U0|A0A7R6M6U0_HUMAN /tr|A5Z217|A5Z217_HUMAN /tr|Q53SB5|Q53SB5_HUMAN /tr|A0A384NPX1|A0A384NPX1_HUMAN /tr|Q45VM6|Q45VM6_HUMAN /tr|L7RDA5|L7RDA5_HUMAN /tr|Q45VM7|Q45VM7_HUMAN /tr|V9HWE1|V9HWE1_HUMAN /tr|B3KRK8|B3KRK8_HUMAN /tr|B4DUI0|B4DUI0_HUMAN /tr|B0YJC4|B0YJC4_HUMAN /tr|Q9H319|Q9H319_HUMAN /tr|Q45VM8|Q45VM8_HUMAN /tr|A0A1B0GTT5|A0A1B0GTT5_HU…	0	2	1	1
318	C3.17853.17853.2.0.dta	2	936.542	0	LIIYEGTK	936.54	null	70.1645	2.33025	0.0886	1	0.00196	2.09281	2	0	tr|A0A5C2FVY1|A0A5C2FVY1_HUMAN /tr|A0A5C2G2Z4|A0A5C2G2Z4_HUMAN /tr|A0A5C2GJ48|A0A5C2GJ48_HUMAN /tr|A0A5C2GU88|A0A5C2GU88_HUMAN /tr|A0A5C2FWS4|A0A5C2FWS4_HUMAN /tr|A0A5C2GHT0|A0A5C2GHT0_HUMAN /	0	3	1	1
319	C4.16851.16851.2.1.dta	2	1067.59	0	IAQITGPPDR	1067.58	null	59.3244	2.3048	0.0907	1	0.002194	2.05511	2	0	sp|Q96AE4|FUBP1_HUMAN /tr|A0A1Z1G4M2|A0A1Z1G4M2_HUMAN /tr|E9PEB5|E9PEB5_HUMAN /tr|B4E0X8|B4E0X8_HUMAN /tr|A0A384MDX9|A0A384MDX9_HUMAN /tr|B4DT31|B4DT31_HUMAN /tr|B4DWL1|B4DWL1_HUMAN /tr|Q59FU3|Q59FU3_HUMAN /	0	4	1	1
320	C4.11465.11465.2.0.dta	2	1493.74	0	SQYEQLAEQNRK	1493.73	null	80.28	2.30364	0.0908	1	0.00205	1.3724	2	0	sp|P13645|K1C10_HUMAN /tr|A0A1B0GVI3|A0A1B0GVI3_HUMAN /	0	4	1	1
321	C1.16309.16309.2.1.dta	2	1092.58	0	VHIEIGPDGR	1092.58	null	84.5732	2.29585	0.0915	1	0.001539	1.40859	2	0	sp|P55795|HNRH2_HUMAN /sp|P52597|HNRPF_HUMAN /sp|P31943|HNRH1_HUMAN /tr|H0YBD7|H0YBD7_HUMAN /tr|H0YB39|H0YB39_HUMAN /tr|A0A384MEJ3|A0A384MEJ3_HUMAN /tr|H0YBG7|H0YBG7_HUMAN /tr|B4DP51|B4DP51_HUMAN /tr|B4DFK9|B4DFK9_HUMAN /tr|A0A024R7T3|A0A024R7T3_HUMAN /tr|E9PCY7|E9PCY7_HUMAN /tr|B4DP00|B4DP00_HUMAN /tr|B4DKS8|B4DKS8_HUMAN /tr|A0A384MDT2|A0A384MDT2_HUMAN /tr|G8JLB6|G8JLB6_HUMAN /tr|Q68DG4|Q68DG4_H…	0	1	1	1
322	C1.15340.15340.2.0.dta	2	1165.59	0	LENEIQTYR	1165.58	null	92.3546	2.28217	0.0926	1	0.001176	1.00894	2	0	sp|P13645|K1C10_HUMAN /tr|A0A1B0GVI3|A0A1B0GVI3_HUMAN /	0	1	1	1
323	C2.21099.21099.2.0.dta	2	1780.8	0	TDYNASVSVPDSSGPER	1780.8	null	44.2687	2.28177	0.0926	1	0.002947	1.65488	2	0	sp|P61978|HNRPK_HUMAN /tr|B4DUQ1|B4DUQ1_HUMAN /tr|A0A024R228|A0A024R228_HUMAN /tr|Q5EC54|Q5EC54_HUMAN /tr|Q5T6W2|Q5T6W2_HUMAN /	0	2	1	1
324	C4.15167.15167.2.0.dta	2	1910.79	0	SSGSPYGGGYGSGGGSGGYGSR	1910.79	null	40.4973	2.25992	0.0945	1	0.003115	1.63022	2	0	sp|P51991|ROA3_HUMAN /tr|B4DDB6|B4DDB6_HUMAN /tr|A0A384NL63|A0A384NL63_HUMAN /tr|A0A7I2V5D8|A0A7I2V5D8_HUMAN /tr|A0A7I2V2R3|A0A7I2V2R3_HUMAN /tr|B4E036|B4E036_HUMAN /tr|B4E3E6|B4E3E6_HUMAN /tr|A0A7I2V4G0|A0A7I2V4G0_HUMAN /tr|A0A7I2V402|A0A7I2V402_HUMAN /tr|H7C1J8|H7C1J8_HUMAN /tr|Q8NFG3|Q8NFG3_HUMAN /tr|Q66K53|Q66K53_HUMAN /	0	4	1	1
325	C3.11004.11004.2.0.dta	2	1262.6	0	SLLEGEGSSGGGGR	1262.6	null	25.2358	2.25444	0.095	1	0.003074	2.43466	2	0	sp|P13645|K1C10_HUMAN /tr|A0A1B0GVI3|A0A1B0GVI3_HUMAN /	0	3	1	1
326	C2.8514.8514.2.0.dta	2	1134.54	0	DAVTYTEHAK	1134.54	null	81.1874	2.22524	0.0975	1	0.000432	0.38077	2	0	sp|P62805|H4_HUMAN /tr|B2R4R0|B2R4R0_HUMAN /tr|Q0VAS5|Q0VAS5_HUMAN /	0	2	1	1
327	C1.38236.38236.2.0.dta	2	1798.92	0	LFIGGLSFETTEESLR	1798.92	null	10.854	2.22499	0.0975	1	-0.000448	-0.249038	2	0	sp|P22626|ROA2_HUMAN /tr|A0A7I2YQN4|A0A7I2YQN4_HUMAN /tr|I6L957|I6L957_HUMAN /tr|A0A7I2V4N0|A0A7I2V4N0_HUMAN /tr|A0A7I2V4N1|A0A7I2V4N1_HUMAN /tr|A0A7I2V4I6|A0A7I2V4I6_HUMAN /tr|A0A087WUI2|A0A087WUI2_HUMAN /tr|A0A7I2V4S4|A0A7I2V4S4_HUMAN /tr|A0A7I2V323|A0A7I2V323_HUMAN /tr|A0A384NL58|A0A384NL58_HUMAN /tr|A0A7I2V3P1|A0A7I2V3P1_HUMAN /tr|A0A7I2V3P7|A0A7I2V3P7_HUMAN /	0	1	1	1
328	C1.10212.10212.2.0.dta	2	1232.6	0	SGGGGGGGLGSGGSIR	1232.6	null	19.122	2.21607	0.0983	1	0.001136	0.921631	2	0	sp|P35527|K1C9_HUMAN /	0	1	1	1
329	C4.28255.28255.2.0.dta	2	1211.68	0	QITVNDLPVGR	1211.67	null	74.9376	2.2113	0.0987	1	0.001716	1.41622	2	0	sp|Q06830|PRDX1_HUMAN /sp|P32119|PRDX2_HUMAN /tr|B4DF70|B4DF70_HUMAN /tr|A0A384NPQ2|A0A384NPQ2_HUMAN /tr|V9HW12|V9HW12_HUMAN /tr|B2R4P2|B2R4P2_HUMAN /tr|A0A0A0MRQ5|A0A0A0MRQ5_HUMAN /tr|A0A0A0MSI0|A0A0A0MSI0_HUMAN /	0	4	1	1
330	C4.35993.35993.2.0.dta	2	1604.9	0	LLIYGASTTATGIPAR	1604.9	null	56.7473	2.19558	0.1	1	0.003632	2.26307	2	0	tr|A0A5C2GSN2|A0A5C2GSN2_HUMAN /	0	4	1	1
331	C3.21265.21265.2.0.dta	2	1345.73	0	TAVVVGTITDDVR	1345.73	null	27.8985	2.17981	0.102	1	0.001217	0.90434	2	0	sp|Q07020|RL18_HUMAN /tr|A0A024QZD1|A0A024QZD1_HUMAN /tr|J3QQ67|J3QQ67_HUMAN /tr|F8VUA6|F8VUA6_HUMAN /tr|G3V203|G3V203_HUMAN /tr|F8VYV2|F8VYV2_HUMAN /tr|B4DDY5|B4DDY5_HUMAN /tr|Q0QEW2|Q0QEW2_HUMAN /tr|H0YHA7|H0YHA7_HUMAN /tr|A0A075B7A0|A0A075B7A0_HUMAN /	0	3	1	1
332	C4.32719.32719.2.0.dta	2	1188.65	0	IDTIEIITDR	1188.65	null	84.6863	2.17089	0.102	1	0.002421	2.03677	2	0	sp|P22626|ROA2_HUMAN /tr|A0A7I2YQN4|A0A7I2YQN4_HUMAN /tr|I6L957|I6L957_HUMAN /tr|A0A7I2V4N0|A0A7I2V4N0_HUMAN /tr|A0A024RA28|A0A024RA28_HUMAN /tr|A0A7I2V4N1|A0A7I2V4N1_HUMAN /tr|A0A7I2V4I6|A0A7I2V4I6_HUMAN /tr|A0A087WUI2|A0A087WUI2_HUMAN /tr|A0A7I2V4S4|A0A7I2V4S4_HUMAN /tr|A0A7I2V323|A0A7I2V323_HUMAN /tr|A0A384NL58|A0A384NL58_HUMAN /tr|A0A7I2V3P1|A0A7I2V3P1_HUMAN /tr|A0A7I2V3P7|A0A7I2V3P7_HUMAN /	0	4	1	1
333	C3.13208.13208.2.0.dta	2	886.501	0	AVVIVDDR	886.499	null	61.9995	2.16524	0.103	1	0.00187	2.10942	2	0	sp|P23246|SFPQ_HUMAN /sp|Q15233|NONO_HUMAN /tr|A0A0S2Z4Z9|A0A0S2Z4Z9_HUMAN /tr|Q6PIX2|Q6PIX2_HUMAN /tr|A0A7I2V535|A0A7I2V535_HUMAN /tr|A0A7I2V4N2|A0A7I2V4N2_HUMAN /tr|Q86VG2|Q86VG2_HUMAN /tr|A0A7I2V464|A0A7I2V464_HUMAN /tr|A0A384N5Z8|A0A384N5Z8_HUMAN /tr|A0A7P0MRW0|A0A7P0MRW0_HUMAN /tr|Q9BSV4|Q9BSV4_HUMAN /tr|H7C367|H7C367_HUMAN /tr|C9IZL7|C9IZL7_HUMAN /tr|A8K525|A8K525_HUMAN /tr|A0A7I2V4J2|A0A7I…	0	3	1	1
334	C5.26334.26334.2.1.dta	2	1359.71	0	NTGIICTIGPASR	1359.7	Carbamidomethyl[C](6)	50.8627	2.1478	0.105	1	0.003741	2.75133	2	0	sp|P14618|KPYM_HUMAN /tr|H3BQ34|H3BQ34_HUMAN /tr|H3BTJ2|H3BTJ2_HUMAN /tr|V9HWB8|V9HWB8_HUMAN /tr|B4DNK4|B4DNK4_HUMAN /tr|A0A024R609|A0A024R609_HUMAN /tr|A0A804F6T5|A0A804F6T5_HUMAN /tr|H3BT25|H3BT25_HUMAN /tr|A0A024R5Z9|A0A024R5Z9_HUMAN /tr|H3BUW1|H3BUW1_HUMAN /tr|H3BTN5|H3BTN5_HUMAN /tr|B4DRT3|B4DRT3_HUMAN /tr|A0A804F729|A0A804F729_HUMAN /tr|H3BU13|H3BU13_HUMAN /	0	5	1	1
335	C3.33135.33135.2.0.dta	2	1894.96	0	IGLSVSEVIEGYEIACR	1894.96	Carbamidomethyl[C](16)	17.4391	2.14217	0.105	1	0.003155	1.66494	2	0	sp|P50990|TCPQ_HUMAN /tr|Q53HU0|Q53HU0_HUMAN /tr|H7C4C8|H7C4C8_HUMAN /tr|Q7Z759|Q7Z759_HUMAN /	0	3	1	1
336	C3.10986.10986.2.0.dta	2	1103.57	0	ASTLESGVPSR	1103.57	null	47.2007	2.13393	0.106	1	0.00122	1.1055	2	0	tr|A0A5C2GWB1|A0A5C2GWB1_HUMAN /tr|A0A5C2GGU0|A0A5C2GGU0_HUMAN /tr|A0A5C2FUN8|A0A5C2FUN8_HUMAN /tr|A0A5C2GGC2|A0A5C2GGC2_HUMAN /tr|A0A5C2FXZ7|A0A5C2FXZ7_HUMAN /tr|A0A5C2FW01|A0A5C2FW01_HUMAN /tr|A0A5C2GJ45|A0A5C2GJ45_HUMAN /tr|A0A5C2GAN9|A0A5C2GAN9_HUMAN /tr|A0A5C2G2I4|A0A5C2G2I4_HUMAN /tr|A0A5C2GDA7|A0A5C2GDA7_HUMAN /tr|A0A5C2GQ30|A0A5C2GQ30_HUMAN /tr|A0A5C2FY27|A0A5C2FY27_HUMAN /tr|A0A5C2G0S2|A…	0	3	1	1
337	C1.26045.26045.3.0.dta	3	1912.97	0	DEATAAVIDLNDRPIGSR	1912.97	null	6.05325	2.12375	0.107	1	0.001831	0.957149	2	0	sp|Q9NTZ6|RBM12_HUMAN /tr|B4DRP9|B4DRP9_HUMAN /tr|Q69YJ7|Q69YJ7_HUMAN /tr|B3KQH4|B3KQH4_HUMAN /	0	1	1	1
338	C5.36449.36449.2.0.dta	2	1790.9	0	SYELPDGQVITIGNER	1790.89	null	30.3672	2.11946	0.107	1	0.00524	2.92592	2	0	sp|Q6S8J3|POTEE_HUMAN /sp|P63261|ACTG_HUMAN /sp|P68133|ACTS_HUMAN /sp|P62736|ACTA_HUMAN /sp|Q9BYX7|ACTBM_HUMAN /sp|P68032|ACTC_HUMAN /sp|Q562R1|ACTBL_HUMAN /sp|P60709|ACTB_HUMAN /sp|P63267|ACTH_HUMAN /sp|A5A3E0|POTEF_HUMAN /tr|K4EP00|K4EP00_HUMAN /tr|A8K3K1|A8K3K1_HUMAN /tr|A0A804GS07|A0A804GS07_HUMAN /tr|G8FSY7|G8FSY7_HUMAN /tr|B3KPP5|B3KPP5_HUMAN /tr|B3KUD3|B3KUD3_HUMAN /tr|E7EVS6|E7EVS6_HUMAN …	0	5	1	1
339	C2.8434.8434.2.0.dta	2	1694.7	0	NQGGYGGSSSSSSYGSGR	1694.7	null	43.9269	2.11072	0.108	1	0.003132	1.84811	2	0	sp|P09651|ROA1_HUMAN /tr|A0A7I2YQX9|A0A7I2YQX9_HUMAN /tr|Q3MI39|Q3MI39_HUMAN /tr|A0A024RB53|A0A024RB53_HUMAN /tr|A0A024RAZ7|A0A024RAZ7_HUMAN /tr|B4E0B5|B4E0B5_HUMAN /tr|Q6IPF2|Q6IPF2_HUMAN /tr|A0A7I2V3R8|A0A7I2V3R8_HUMAN /tr|F8W6I7|F8W6I7_HUMAN /tr|A0A7I2YQY2|A0A7I2YQY2_HUMAN /tr|H0YH80|H0YH80_HUMAN /tr|Q9BSM5|Q9BSM5_HUMAN /tr|A0A2R8Y4L2|A0A2R8Y4L2_HUMAN /	0	2	1	1
340	C2.42457.42457.2.1.dta	2	1951.98	0	VFEVSLADLQNDEVAFR	1951.98	null	53.0019	2.07805	0.111	1	0.001313	0.672652	2	0	sp|P61247|RS3A_HUMAN /tr|B7Z3M5|B7Z3M5_HUMAN /tr|Q6NXR8|Q6NXR8_HUMAN /tr|H0Y8L7|H0Y8L7_HUMAN /tr|D6RI02|D6RI02_HUMAN /tr|D6RED7|D6RED7_HUMAN /tr|D6RGE0|D6RGE0_HUMAN /tr|A8K4W0|A8K4W0_HUMAN /tr|D6RAS7|D6RAS7_HUMAN /tr|D6RB09|D6RB09_HUMAN /tr|E9PFI5|E9PFI5_HUMAN /tr|D6RAT0|D6RAT0_HUMAN /tr|D6RG13|D6RG13_HUMAN /	0	2	1	1
341	C2.9606.9606.2.0.dta	2	808.468	0	GRFTISK	808.468	null	128.554	2.06748	0.112	1	0.000542	0.670404	2	0	tr|A0A5C2GEL2|A0A5C2GEL2_HUMAN /tr|A0A7S5BZV5|A0A7S5BZV5_HUMAN /tr|A0A5C2GH20|A0A5C2GH20_HUMAN /tr|A0A7S5C3E8|A0A7S5C3E8_HUMAN /tr|B6EDE2|B6EDE2_HUMAN /tr|A0A2U8J978|A0A2U8J978_HUMAN /tr|A0A5C2GHQ1|A0A5C2GHQ1_HUMAN /tr|A0A5C2GFI4|A0A5C2GFI4_HUMAN /tr|A0A7S5C715|A0A7S5C715_HUMAN /	0	2	1	1
342	C5.31788.31788.2.0.dta	2	950.496	0	GFSLEELR	950.494	null	78.1522	2.0415	0.115	1	0.002032	2.13783	2	0	sp|P26373|RL13_HUMAN /tr|Q6NZ55|Q6NZ55_HUMAN /tr|A8K4C8|A8K4C8_HUMAN /tr|J3QSB4|J3QSB4_HUMAN /	0	5	1	1
343	C5.41140.41140.2.0.dta	2	1624.89	0	TGAIVDVPVGEELLGR	1624.89	null	34.2161	2.03043	0.116	1	0.002504	1.54103	2	0	sp|P25705|ATPA_HUMAN /tr|K7EQH4|K7EQH4_HUMAN /tr|K7ERX7|K7ERX7_HUMAN /tr|K7EK77|K7EK77_HUMAN /tr|K7EJP1|K7EJP1_HUMAN /tr|B4DGW3|B4DGW3_HUMAN /tr|V9HW26|V9HW26_HUMAN /	0	5	1	1
344	C5.14235.14235.2.0.dta	2	850.432	0	EIAQDFK	850.43	null	95.1863	2.02389	0.117	1	0.00124	1.45809	2	0	sp|Q16695|H31T_HUMAN /sp|P84243|H33_HUMAN /sp|Q71DI3|H32_HUMAN /sp|P68431|H31_HUMAN /tr|A0A1X8XL64|A0A1X8XL64_HUMAN /tr|B4DEB1|B4DEB1_HUMAN /tr|K7EK07|K7EK07_HUMAN /tr|B4E380|B4E380_HUMAN /tr|Q6TXQ4|Q6TXQ4_HUMAN /tr|K7ES00|K7ES00_HUMAN /tr|A8K4Y7|A8K4Y7_HUMAN /tr|B2R6Y1|B2R6Y1_HUMAN /tr|K7EMV3|K7EMV3_HUMAN /tr|A0A590UJJ6|A0A590UJJ6_HUMAN /tr|B2R4P9|B2R4P9_HUMAN /	0	5	1	1
345	C4.20448.20448.2.1.dta	2	784.424	0	YVEVFK	784.424	null	113.13	2.01651	0.117	1	6.7e-05	0.085413	2	0	sp|Q9NQA5|TRPV5_HUMAN /sp|P55795|HNRH2_HUMAN /sp|P31943|HNRH1_HUMAN /tr|E5RGH4|E5RGH4_HUMAN /tr|E7EQJ0|E7EQJ0_HUMAN /tr|D6RIH9|D6RIH9_HUMAN /tr|D6RJ04|D6RJ04_HUMAN /tr|A0A384MEJ3|A0A384MEJ3_HUMAN /tr|B4DFK9|B4DFK9_HUMAN /tr|H7C2J6|H7C2J6_HUMAN /tr|D6RFM3|D6RFM3_HUMAN /tr|E9PCY7|E9PCY7_HUMAN /tr|D6RIT2|D6RIT2_HUMAN /tr|D6R9T0|D6R9T0_HUMAN /tr|D6RIU0|D6RIU0_HUMAN /tr|H0YAQ2|H0YAQ2_HUMAN /tr|A0A384M…	0	4	1	1
346	C4.14949.14949.2.0.dta	2	809.441	0	LASYLDK	809.44	null	79.7776	2.00959	0.118	1	0.001098	1.35649	2	0	sp|Q04695|K1C17_HUMAN /sp|Q99456|K1C12_HUMAN /sp|P13645|K1C10_HUMAN /sp|P02533|K1C14_HUMAN /sp|P08727|K1C19_HUMAN /sp|P35527|K1C9_HUMAN /sp|P08779|K1C16_HUMAN /sp|P19012|K1C15_HUMAN /tr|B4DWU0|B4DWU0_HUMAN /tr|B4E2P9|B4E2P9_HUMAN /tr|B4DJM5|B4DJM5_HUMAN /tr|K7EPJ9|K7EPJ9_HUMAN /tr|C9JM50|C9JM50_HUMAN /tr|B4E204|B4E204_HUMAN /tr|A0A1B0GVI3|A0A1B0GVI3_HUMAN /tr|A0A3B3ITG2|A0A3B3ITG2_HUMAN /tr|B4E2J…	0	4	1	1
347	C4.42922.42922.2.0.dta	2	1701.91	0	AVFVDLEPTVIDEVR	1701.91	null	30.4748	2.00583	0.119	1	0.002368	1.39138	2	0	sp|Q71U36|TBA1A_HUMAN /sp|P68363|TBA1B_HUMAN /sp|Q9BQE3|TBA1C_HUMAN /tr|F8VS66|F8VS66_HUMAN /tr|F8VWV9|F8VWV9_HUMAN /tr|F8VRZ4|F8VRZ4_HUMAN /tr|B7Z1K5|B7Z1K5_HUMAN /tr|F8VVB9|F8VVB9_HUMAN /tr|A8JZY9|A8JZY9_HUMAN /tr|B3KT06|B3KT06_HUMAN /tr|A0A1W2PQM2|A0A1W2PQM2_HUMAN /tr|Q8N532|Q8N532_HUMAN /tr|F5H5D3|F5H5D3_HUMAN /tr|B4DN58|B4DN58_HUMAN /tr|B3KPS3|B3KPS3_HUMAN /tr|F8VRK0|F8VRK0_HUMAN /tr|F8VQQ4|…	0	4	1	1
348	C2.27292.27292.2.0.dta	2	1450.72	0	TTPSVVAFTADGER	1450.72	null	61.9913	1.99721	0.119	1	0.003545	2.44362	2	0	sp|P38646|GRP75_HUMAN /tr|A0A384P5G6|A0A384P5G6_HUMAN /tr|H0Y8K0|H0Y8K0_HUMAN /tr|V9HW84|V9HW84_HUMAN /tr|Q8N1C8|Q8N1C8_HUMAN /tr|A0A7I2V2S7|A0A7I2V2S7_HUMAN /tr|A0A7I2V2G2|A0A7I2V2G2_HUMAN /tr|B7Z1V7|B7Z1V7_HUMAN /tr|A0A3B3ITI4|A0A3B3ITI4_HUMAN /tr|A0A7I2V3F7|A0A7I2V3F7_HUMAN /tr|B7Z4V2|B7Z4V2_HUMAN /tr|D6RCD7|D6RCD7_HUMAN /	0	2	1	1
349	C3.12147.12147.2.0.dta	2	941.555	0	AVVGVVAGGGR	941.553	null	46.7165	1.95034	0.125	1	0.00197	2.09229	2	0	sp|P62917|RL8_HUMAN /tr|E9PKZ0|E9PKZ0_HUMAN /tr|E9PP36|E9PP36_HUMAN /tr|E9PKU4|E9PKU4_HUMAN /	0	3	1	1
350	C3.31846.31846.2.0.dta	2	1428.83	0	GTIEILSDVQLIK	1428.83	null	15.6979	1.93214	0.127	1	0.003496	2.44676	2	0	sp|Q8NHW5|RLA0L_HUMAN /sp|P05388|RLA0_HUMAN /tr|F8VU65|F8VU65_HUMAN /tr|A8K4Z4|A8K4Z4_HUMAN /tr|Q53HW2|Q53HW2_HUMAN /tr|Q53HK9|Q53HK9_HUMAN /tr|A0A024RBS2|A0A024RBS2_HUMAN /tr|F8VW21|F8VW21_HUMAN /tr|B4E3D5|B4E3D5_HUMAN /tr|F8VPE8|F8VPE8_HUMAN /	0	3	1	1
351	C2.41921.41921.3.0.dta	3	2576.31	0	VTDGALVVVDCVSGVCVQTETVLR	2576.31	Carbamidomethyl[C](11);Carbamidomethyl[C](16)	20.0091	1.92076	0.128	1	0.005649	2.19267	2	0	sp|P13639|EF2_HUMAN /tr|A0A384N6H1|A0A384N6H1_HUMAN /tr|B4DRE8|B4DRE8_HUMAN /tr|B4DPU3|B4DPU3_HUMAN /tr|Q6PK56|Q6PK56_HUMAN /tr|B4DMC6|B4DMC6_HUMAN /	0	2	1	1
352	C1.35143.35143.2.0.dta	2	1360.7	0	EGDVLTLLESER	1360.7	null	15.9864	1.91907	0.128	1	0.001333	0.979646	2	0	sp|P62857|RS28_HUMAN /tr|B2R4R9|B2R4R9_HUMAN /	0	1	1	1
353	C1.23671.23671.2.0.dta	2	1130.6	0	FPGQLNADLR	1130.6	null	70.6715	1.91549	0.128	1	-0.000222	-0.196357	2	0	sp|P04350|TBB4A_HUMAN /sp|Q9BVA1|TBB2B_HUMAN /sp|A6NNZ2|TBB8B_HUMAN /sp|P07437|TBB5_HUMAN /sp|Q13509|TBB3_HUMAN /sp|Q13885|TBB2A_HUMAN /sp|P68371|TBB4B_HUMAN /sp|Q9BUF5|TBB6_HUMAN /sp|Q3ZCM7|TBB8_HUMAN /sp|Q9H4B7|TBB1_HUMAN /tr|A5D907|A5D907_HUMAN /tr|Q8N6N5|Q8N6N5_HUMAN /tr|B3KS31|B3KS31_HUMAN /tr|Q8IWP6|Q8IWP6_HUMAN /tr|B7ZAF0|B7ZAF0_HUMAN /tr|M0R2D3|M0R2D3_HUMAN /tr|B2RBD5|B2RBD5_HUMAN /tr|A0A…	0	1	1	1
354	C1.14257.14257.3.0.dta	3	1516.7	0	QEYDESGPSIVHR	1516.7	null	17.4681	1.91424	0.129	1	-0.000128	-0.084394	2	0	sp|Q6S8J3|POTEE_HUMAN /sp|P63261|ACTG_HUMAN /sp|Q9BYX7|ACTBM_HUMAN /sp|P60709|ACTB_HUMAN /sp|A5A3E0|POTEF_HUMAN /sp|P0CG38|POTEI_HUMAN /sp|P0CG39|POTEJ_HUMAN /tr|A0A2R8YFE2|A0A2R8YFE2_HUMAN /tr|A0A804GS07|A0A804GS07_HUMAN /tr|A0A6Q8PFE4|A0A6Q8PFE4_HUMAN /tr|Q53G76|Q53G76_HUMAN /tr|Q53GK6|Q53GK6_HUMAN /tr|Q96DE1|Q96DE1_HUMAN /tr|L0R5C4|L0R5C4_HUMAN /tr|Q53G99|Q53G99_HUMAN /tr|Q8WVW5|Q8WVW5_HUMAN /…	0	1	1	1
355	C2.18236.18236.2.0.dta	2	1092.58	0	VHIEIGPDGR	1092.58	null	91.1755	1.90691	0.129	1	0.001266	1.15873	2	0	sp|P55795|HNRH2_HUMAN /sp|P52597|HNRPF_HUMAN /sp|P31943|HNRH1_HUMAN /tr|H0YBD7|H0YBD7_HUMAN /tr|H0YB39|H0YB39_HUMAN /tr|A0A384MEJ3|A0A384MEJ3_HUMAN /tr|H0YBG7|H0YBG7_HUMAN /tr|B4DP51|B4DP51_HUMAN /tr|B4DFK9|B4DFK9_HUMAN /tr|A0A024R7T3|A0A024R7T3_HUMAN /tr|E9PCY7|E9PCY7_HUMAN /tr|B4DP00|B4DP00_HUMAN /tr|B4DKS8|B4DKS8_HUMAN /tr|A0A384MDT2|A0A384MDT2_HUMAN /tr|G8JLB6|G8JLB6_HUMAN /tr|Q68DG4|Q68DG4_H…	0	2	1	1
356	C2.29831.29831.2.0.dta	2	1954.07	0	VAPEEHPVLLTEAPLNPK	1954.06	null	52.2941	1.8795	0.132	1	0.002806	1.43598	2	0	sp|P63261|ACTG_HUMAN /sp|P60709|ACTB_HUMAN /tr|Q562X9|Q562X9_HUMAN /tr|Q562V5|Q562V5_HUMAN /tr|A0A804GS07|A0A804GS07_HUMAN /tr|I3L3I0|I3L3I0_HUMAN /tr|G5E9R0|G5E9R0_HUMAN /tr|E7EVS6|E7EVS6_HUMAN /tr|Q562Z7|Q562Z7_HUMAN /tr|A0A6Q8PFE4|A0A6Q8PFE4_HUMAN /tr|Q53G76|Q53G76_HUMAN /tr|Q53GK6|Q53GK6_HUMAN /tr|J3KT65|J3KT65_HUMAN /tr|I3L3R2|I3L3R2_HUMAN /tr|Q562N8|Q562N8_HUMAN /tr|Q53G99|Q53G99_HUMAN /tr|…	0	2	1	1
357	C5.43368.43368.3.0.dta	3	2576.31	0	VTDGALVVVDCVSGVCVQTETVLR	2576.31	Carbamidomethyl[C](11);Carbamidomethyl[C](16)	10.7772	1.87911	0.132	1	0.000238	0.09238	2	0	sp|P13639|EF2_HUMAN /tr|A0A384N6H1|A0A384N6H1_HUMAN /tr|B4DRE8|B4DRE8_HUMAN /tr|B4DPU3|B4DPU3_HUMAN /tr|Q6PK56|Q6PK56_HUMAN /tr|B4DMC6|B4DMC6_HUMAN /	0	5	1	1
358	C4.13395.13395.2.0.dta	2	1262.6	0	SLLEGEGSSGGGGR	1262.6	null	79.0091	1.87292	0.133	1	0.000913	0.723113	2	0	sp|P13645|K1C10_HUMAN /tr|A0A1B0GVI3|A0A1B0GVI3_HUMAN /	0	4	1	1
359	C5.22799.22799.2.0.dta	2	973.534	0	IEISELNR	973.531	null	89.0812	1.87191	0.133	1	0.002342	2.40568	2	0	sp|P04264|K2C1_HUMAN /sp|P35908|K22E_HUMAN /tr|H6VRG3|H6VRG3_HUMAN /tr|H6VRF8|H6VRF8_HUMAN /tr|H6VRG1|H6VRG1_HUMAN /tr|H6VRF9|H6VRF9_HUMAN /tr|H6VRG0|H6VRG0_HUMAN /tr|H6VRG2|H6VRG2_HUMAN /	0	5	1	1
360	C2.26458.26458.2.0.dta	2	1487.7	0	TTPSYVAFTDTER	1487.7	null	56.7482	1.86314	0.134	1	0.003239	2.17719	2	0	sp|P48741|HSP77_HUMAN /sp|P54652|HSP72_HUMAN /sp|P0DMV8|HS71A_HUMAN /sp|P34931|HS71L_HUMAN /sp|P11142|HSP7C_HUMAN /sp|P0DMV9|HS71B_HUMAN /sp|P17066|HSP76_HUMAN /tr|E9PQQ4|E9PQQ4_HUMAN /tr|B4DI54|B4DI54_HUMAN /tr|B4DWK5|B4DWK5_HUMAN /tr|B2R6X5|B2R6X5_HUMAN /tr|E9PNE6|E9PNE6_HUMAN /tr|B4DFN9|B4DFN9_HUMAN /tr|A8K5I0|A8K5I0_HUMAN /tr|V9HW22|V9HW22_HUMAN /tr|E9PKE3|E9PKE3_HUMAN /tr|A0A1U9X7X4|A0A1U9X7…	0	2	1	1
361	C2.39595.39595.2.0.dta	2	1624.89	0	TGAIVDVPVGEELLGR	1624.89	null	17.9149	1.78533	0.144	1	0.003365	2.07091	2	0	sp|P25705|ATPA_HUMAN /tr|K7EQH4|K7EQH4_HUMAN /tr|K7ERX7|K7ERX7_HUMAN /tr|K7EK77|K7EK77_HUMAN /tr|K7EJP1|K7EJP1_HUMAN /tr|B4DGW3|B4DGW3_HUMAN /tr|V9HW26|V9HW26_HUMAN /	0	2	1	1
362	C4.34123.34123.2.0.dta	2	1675.9	0	LLIYGASNLESGVPSR	1675.9	null	42.3247	1.78252	0.144	1	0.003508	2.0932	2	0	tr|A0A5C2GXX2|A0A5C2GXX2_HUMAN /tr|A0A5C2G781|A0A5C2G781_HUMAN /	0	4	1	1
363	C1.15060.15060.2.0.dta	2	988.543	0	SAINEVVTR	988.542	null	69.7763	1.78167	0.144	1	0.001024	1.03587	2	0	sp|P62899|RL31_HUMAN /tr|B7Z4C8|B7Z4C8_HUMAN /tr|B7Z4E3|B7Z4E3_HUMAN /tr|B8ZZK4|B8ZZK4_HUMAN /tr|H7C2W9|H7C2W9_HUMAN /tr|B2R4C1|B2R4C1_HUMAN /tr|C9JU56|C9JU56_HUMAN /	0	1	1	1
364	C2.13843.13843.2.0.dta	2	1018.52	0	SLQSVAEER	1018.52	null	86.9135	1.76925	0.146	1	0.001254	1.2312	2	0	sp|P61313|RL15_HUMAN /tr|B4DLP4|B4DLP4_HUMAN /tr|A0A024R2Q4|A0A024R2Q4_HUMAN /tr|A0A2R8YEM3|A0A2R8YEM3_HUMAN /tr|A0A2R8Y738|A0A2R8Y738_HUMAN /tr|E7EQV9|E7EQV9_HUMAN /tr|E7EX53|E7EX53_HUMAN /	0	2	1	1
365	C2.22543.22543.2.0.dta	2	1423.68	0	ELAEDGYSGVEVR	1423.67	null	74.8038	1.76382	0.146	1	0.012697	8.9185	2	0	sp|P23396|RS3_HUMAN /tr|H0YEU2|H0YEU2_HUMAN /tr|E9PL09|E9PL09_HUMAN /tr|Q53G83|Q53G83_HUMAN /tr|E9PK82|E9PK82_HUMAN /tr|F2Z2S8|F2Z2S8_HUMAN /tr|H0YCJ7|H0YCJ7_HUMAN /tr|E9PQ96|E9PQ96_HUMAN /tr|E9PJH4|E9PJH4_HUMAN /tr|E9PPU1|E9PPU1_HUMAN /tr|H0YF32|H0YF32_HUMAN /	0	2	1	1
366	C2.13916.13916.2.0.dta	2	850.432	0	EIAQDFK	850.43	null	112.155	1.7623	0.147	1	0.001048	1.23232	2	0	sp|Q16695|H31T_HUMAN /sp|P84243|H33_HUMAN /sp|Q71DI3|H32_HUMAN /sp|P68431|H31_HUMAN /tr|A0A1X8XL64|A0A1X8XL64_HUMAN /tr|B4DEB1|B4DEB1_HUMAN /tr|K7EK07|K7EK07_HUMAN /tr|B4E380|B4E380_HUMAN /tr|Q6TXQ4|Q6TXQ4_HUMAN /tr|K7ES00|K7ES00_HUMAN /tr|A8K4Y7|A8K4Y7_HUMAN /tr|B2R6Y1|B2R6Y1_HUMAN /tr|K7EMV3|K7EMV3_HUMAN /tr|A0A590UJJ6|A0A590UJJ6_HUMAN /tr|B2R4P9|B2R4P9_HUMAN /	0	2	1	1
367	C3.32604.32604.3.0.dta	3	1958.99	0	GHYTEGAELVDSVLDVVR	1958.98	null	9.91489	1.75919	0.147	1	0.004744	2.42167	2	0	sp|Q9BVA1|TBB2B_HUMAN /sp|P07437|TBB5_HUMAN /sp|Q13509|TBB3_HUMAN /sp|Q13885|TBB2A_HUMAN /sp|P68371|TBB4B_HUMAN /tr|A5D907|A5D907_HUMAN /tr|Q8N6N5|Q8N6N5_HUMAN /tr|Q8IWP6|Q8IWP6_HUMAN /tr|B7ZAF0|B7ZAF0_HUMAN /tr|B2RBD5|B2RBD5_HUMAN /tr|A0A0B4J269|A0A0B4J269_HUMAN /tr|Q5ST81|Q5ST81_HUMAN /tr|Q5JP53|Q5JP53_HUMAN /tr|A0A024QZU2|A0A024QZU2_HUMAN /tr|Q9BV28|Q9BV28_HUMAN /tr|O43209|O43209_HUMAN /tr|Q8I…	0	3	1	1
368	C4.12313.12313.2.0.dta	2	701.42	0	VAVLDGK	701.419	null	101.804	1.74449	0.149	1	0.000934	1.33159	2	0	sp|Q6UXN9|WDR82_HUMAN /tr|A0A024R333|A0A024R333_HUMAN /	0	4	1	1
369	C4.26947.26947.2.0.dta	2	1487.7	0	TTPSYVAFTDTER	1487.7	null	59.3604	1.73796	0.15	1	0.003361	2.25919	2	0	sp|P48741|HSP77_HUMAN /sp|P54652|HSP72_HUMAN /sp|P0DMV8|HS71A_HUMAN /sp|P34931|HS71L_HUMAN /sp|P11142|HSP7C_HUMAN /sp|P0DMV9|HS71B_HUMAN /sp|P17066|HSP76_HUMAN /tr|E9PQQ4|E9PQQ4_HUMAN /tr|B4DI54|B4DI54_HUMAN /tr|B4DWK5|B4DWK5_HUMAN /tr|B2R6X5|B2R6X5_HUMAN /tr|E9PNE6|E9PNE6_HUMAN /tr|B4DFN9|B4DFN9_HUMAN /tr|A8K5I0|A8K5I0_HUMAN /tr|V9HW22|V9HW22_HUMAN /tr|E9PKE3|E9PKE3_HUMAN /tr|A0A1U9X7X4|A0A1U9X7…	0	4	1	1
370	C3.21951.21951.2.0.dta	2	1411.79	0	GALQNIIPASTGAAK	1411.79	null	18.1289	1.73085	0.15	1	0.003339	2.36508	2	0	sp|P04406|G3P_HUMAN /tr|V9HVZ4|V9HVZ4_HUMAN /tr|Q2TSD0|Q2TSD0_HUMAN /tr|A4UCT1|A4UCT1_HUMAN /tr|E7EUT5|E7EUT5_HUMAN /tr|Q5ZEY3|Q5ZEY3_HUMAN /tr|Q0QET7|Q0QET7_HUMAN /	0	3	1	1
371	C3.11393.11393.2.0.dta	2	1148.57	0	GTPQQIDYAR	1148.57	null	46.6262	1.73057	0.151	1	0.002804	2.4413	2	0	sp|Q96AE4|FUBP1_HUMAN /tr|A0A1Z1G4M2|A0A1Z1G4M2_HUMAN /tr|E9PEB5|E9PEB5_HUMAN /tr|B4E0X8|B4E0X8_HUMAN /tr|A0A384MDX9|A0A384MDX9_HUMAN /tr|B4DT31|B4DT31_HUMAN /tr|B4DWL1|B4DWL1_HUMAN /tr|Q59FU3|Q59FU3_HUMAN /	0	3	1	1
372	C4.12326.12326.2.0.dta	2	701.42	0	VAVLDGK	701.419	null	101.524	1.72534	0.151	1	0.000878	1.25175	2	0	sp|Q6UXN9|WDR82_HUMAN /tr|A0A024R333|A0A024R333_HUMAN /	0	4	1	1
373	C4.12747.12747.2.0.dta	2	701.42	0	VAVLDGK	701.419	null	98.4482	1.7229	0.151	1	0.001275	1.81774	2	0	sp|Q6UXN9|WDR82_HUMAN /tr|A0A024R333|A0A024R333_HUMAN /	0	4	1	1
374	C5.12887.12887.2.0.dta	2	1234.6	0	SNVSDAVAQSTR	1234.6	null	54.8255	1.72162	0.152	1	0.002018	1.63454	2	0	sp|P60174|TPIS_HUMAN /tr|V9HWK1|V9HWK1_HUMAN /tr|B4DUI5|B4DUI5_HUMAN /tr|Q53HE2|Q53HE2_HUMAN /tr|Q2QD09|Q2QD09_HUMAN /	0	5	1	1
375	C4.11550.11550.2.0.dta	2	1493.74	0	SQYEQLAEQNRK	1493.73	null	75.7358	1.72003	0.152	1	0.001551	1.03834	2	0	sp|P13645|K1C10_HUMAN /tr|A0A1B0GVI3|A0A1B0GVI3_HUMAN /	0	4	1	1
376	C2.18874.18874.2.0.dta	2	1013.44	0	GGNFGFGDSR	1013.44	null	85.2451	1.704	0.154	1	0.001402	1.3834	2	0	sp|P22626|ROA2_HUMAN /tr|A0A024RA28|A0A024RA28_HUMAN /tr|A0A7I2V4N1|A0A7I2V4N1_HUMAN /tr|A0A7I2V4I6|A0A7I2V4I6_HUMAN /tr|A0A7I2V4S4|A0A7I2V4S4_HUMAN /tr|A0A7I2V323|A0A7I2V323_HUMAN /tr|A0A7I2V3P1|A0A7I2V3P1_HUMAN /tr|A0A7I2V3P7|A0A7I2V3P7_HUMAN /	0	2	1	1
377	C3.19452.19452.2.0.dta	2	1255.72	0	AQAALAVNISAAR	1255.71	null	28.5138	1.694	0.155	1	0.004566	3.63618	2	0	sp|P40227|TCPZ_HUMAN /tr|Q59ET3|Q59ET3_HUMAN /tr|B2R9K8|B2R9K8_HUMAN /tr|A0A024RDL1|A0A024RDL1_HUMAN /	0	3	1	1
378	C4.12369.12369.2.0.dta	2	701.42	0	VAVLDGK	701.419	null	98.3631	1.68891	0.156	1	0.000842	1.20042	2	0	sp|Q6UXN9|WDR82_HUMAN /tr|A0A024R333|A0A024R333_HUMAN /	0	4	1	1
379	C1.12924.12924.2.0.dta	2	1148.57	0	GTPQQIDYAR	1148.57	null	57.4819	1.68788	0.156	1	0.001718	1.49577	2	0	sp|Q96AE4|FUBP1_HUMAN /tr|A0A1Z1G4M2|A0A1Z1G4M2_HUMAN /tr|E9PEB5|E9PEB5_HUMAN /tr|B4E0X8|B4E0X8_HUMAN /tr|A0A384MDX9|A0A384MDX9_HUMAN /tr|B4DT31|B4DT31_HUMAN /tr|B4DWL1|B4DWL1_HUMAN /tr|Q59FU3|Q59FU3_HUMAN /	0	1	1	1
380	C2.15181.15181.2.0.dta	2	1910.79	0	SSGSPYGGGYGSGGGSGGYGSR	1910.79	null	30.793	1.66622	0.159	1	0.002822	1.47688	2	0	sp|P51991|ROA3_HUMAN /tr|B4DDB6|B4DDB6_HUMAN /tr|A0A384NL63|A0A384NL63_HUMAN /tr|A0A7I2V5D8|A0A7I2V5D8_HUMAN /tr|A0A7I2V2R3|A0A7I2V2R3_HUMAN /tr|B4E036|B4E036_HUMAN /tr|B4E3E6|B4E3E6_HUMAN /tr|A0A7I2V4G0|A0A7I2V4G0_HUMAN /tr|A0A7I2V402|A0A7I2V402_HUMAN /tr|H7C1J8|H7C1J8_HUMAN /tr|Q8NFG3|Q8NFG3_HUMAN /tr|Q66K53|Q66K53_HUMAN /	0	2	1	1
381	C4.7661.7661.2.0.dta	2	958.496	0	VLENAEGAR	958.495	null	89.1725	1.66455	0.159	1	0.001298	1.35421	2	0	sp|P38646|GRP75_HUMAN /tr|A0A384P5G6|A0A384P5G6_HUMAN /tr|H0Y8K0|H0Y8K0_HUMAN /tr|V9HW84|V9HW84_HUMAN /tr|Q8N1C8|Q8N1C8_HUMAN /tr|A0A7I2V2S7|A0A7I2V2S7_HUMAN /tr|A0A7I2V2G2|A0A7I2V2G2_HUMAN /tr|B7Z1V7|B7Z1V7_HUMAN /tr|A0A3B3ITI4|A0A3B3ITI4_HUMAN /tr|A0A7I2V3F7|A0A7I2V3F7_HUMAN /tr|B7Z4V2|B7Z4V2_HUMAN /tr|D6RCD7|D6RCD7_HUMAN /	0	4	1	1
382	C1.20365.20365.2.0.dta	2	1030.59	0	LIVENLSSR	1030.59	null	53.6635	1.62679	0.164	1	0.002306	2.23755	2	0	sp|Q13243|SRSF5_HUMAN /sp|Q08170|SRSF4_HUMAN /sp|Q13247|SRSF6_HUMAN /tr|Q59EF5|Q59EF5_HUMAN /tr|A0A024R6D8|A0A024R6D8_HUMAN /tr|A0A590UK80|A0A590UK80_HUMAN /tr|Q59GY3|Q59GY3_HUMAN /tr|B4DEM8|B4DEM8_HUMAN /tr|Q59EK7|Q59EK7_HUMAN /tr|A0A590UJK4|A0A590UJK4_HUMAN /tr|B4DJK0|B4DJK0_HUMAN /tr|A0A590UJP7|A0A590UJP7_HUMAN /tr|B4DUA4|B4DUA4_HUMAN /tr|Q53F45|Q53F45_HUMAN /tr|A8K644|A8K644_HUMAN /tr|A0A0D9S…	0	1	1	1
383	C2.22139.22139.2.0.dta	2	973.534	0	IEISELNR	973.531	null	85.9988	1.61953	0.165	1	0.00307	3.15347	2	0	sp|P04264|K2C1_HUMAN /sp|P35908|K22E_HUMAN /tr|H6VRG3|H6VRG3_HUMAN /tr|H6VRF8|H6VRF8_HUMAN /tr|H6VRG1|H6VRG1_HUMAN /tr|H6VRF9|H6VRF9_HUMAN /tr|H6VRG0|H6VRG0_HUMAN /tr|H6VRG2|H6VRG2_HUMAN /	0	2	1	1
384	C3.23266.23266.2.0.dta	2	1764.82	0	PSGEAFVELESEDEVK	1764.82	null	22.4061	1.58562	0.17	1	0.002271	1.28682	2	0	sp|P31943|HNRH1_HUMAN /tr|E7EQJ0|E7EQJ0_HUMAN /tr|D6RIH9|D6RIH9_HUMAN /tr|D6RJ04|D6RJ04_HUMAN /tr|A0A384MEJ3|A0A384MEJ3_HUMAN /tr|D6RFM3|D6RFM3_HUMAN /tr|E9PCY7|E9PCY7_HUMAN /tr|D6RIT2|D6RIT2_HUMAN /tr|D6R9T0|D6R9T0_HUMAN /tr|D6RIU0|D6RIU0_HUMAN /tr|D6RAM1|D6RAM1_HUMAN /tr|D6RBM0|D6RBM0_HUMAN /tr|G8JLB6|G8JLB6_HUMAN /tr|D6RDL0|D6RDL0_HUMAN /tr|D6RDU3|D6RDU3_HUMAN /tr|E7EN40|E7EN40_HUMAN /	0	3	1	1
385	C1.18685.18685.3.0.dta	3	1660.83	0	LLAEGHPDPDAELQR	1660.83	null	13.0959	1.56745	0.173	1	0.000497	0.299248	2	0	sp|P49756|RBM25_HUMAN /	0	1	1	1
386	C5.18722.18722.2.0.dta	2	1032.52	0	TIADAEERK	1032.53	null	98.5432	1.54331	0.176	1	-0.009893	-9.5813	2	0	sp|Q96DT5|DYH11_HUMAN /tr|A0A087WYC6|A0A087WYC6_HUMAN /tr|A0A0C4DFR0|A0A0C4DFR0_HUMAN /tr|O43352|O43352_HUMAN /tr|C0JYZ1|C0JYZ1_HUMAN /tr|A0A024RA50|A0A024RA50_HUMAN /	0	5	1	1
387	C5.12084.12084.2.1.dta	2	976.45	0	AGFAGDDAPR	976.448	null	44.8655	1.53686	0.177	1	0.001473	1.50853	2	0	sp|Q6S8J3|POTEE_HUMAN /sp|P63261|ACTG_HUMAN /sp|P68133|ACTS_HUMAN /sp|P62736|ACTA_HUMAN /sp|P68032|ACTC_HUMAN /sp|P60709|ACTB_HUMAN /sp|P63267|ACTH_HUMAN /sp|A5A3E0|POTEF_HUMAN /sp|P0CG38|POTEI_HUMAN /sp|P0CG39|POTEJ_HUMAN /tr|A8K3K1|A8K3K1_HUMAN /tr|A0A804GS07|A0A804GS07_HUMAN /tr|I3L3I0|I3L3I0_HUMAN /tr|B3KUD3|B3KUD3_HUMAN /tr|G5E9R0|G5E9R0_HUMAN /tr|E7EVS6|E7EVS6_HUMAN /tr|A0A6Q8PGD7|A0A6Q8PGD…	0	5	1	1
388	C4.19140.19140.2.1.dta	2	1093.53	0	FADLSEAANR	1093.53	null	93.038	1.52734	0.178	1	0.00209	1.91125	2	0	sp|P08670|VIME_HUMAN /tr|V9HWE1|V9HWE1_HUMAN /tr|B3KRK8|B3KRK8_HUMAN /tr|B0YJC5|B0YJC5_HUMAN /tr|B0YJC4|B0YJC4_HUMAN /tr|Q53HU8|Q53HU8_HUMAN /	0	4	1	1
389	C4.36671.36671.2.1.dta	2	2046.06	0	LISLTDENALSGNEELTVK	2046.06	null	17.3798	1.52673	0.178	1	0.003773	1.84403	2	0	sp|P14625|ENPL_HUMAN /tr|A0A7P0T917|A0A7P0T917_HUMAN /tr|V9HWP2|V9HWP2_HUMAN /tr|Q5CAQ5|Q5CAQ5_HUMAN /tr|Q96GW1|Q96GW1_HUMAN /tr|A0A7P0Z405|A0A7P0Z405_HUMAN /tr|B4DQX3|B4DQX3_HUMAN /tr|A0A7P0T823|A0A7P0T823_HUMAN /tr|A0A7P0TAE1|A0A7P0TAE1_HUMAN /tr|H0YIV0|H0YIV0_HUMAN /tr|Q59FC6|Q59FC6_HUMAN /tr|A0A7P0T8R3|A0A7P0T8R3_HUMAN /tr|A0A7P0T885|A0A7P0T885_HUMAN /tr|A0A7P0TAY2|A0A7P0TAY2_HUMAN /tr|A0A087…	0	4	1	1
390	C4.42642.42642.2.0.dta	2	1799.9	0	AYLPVNESFGFTADLR	1799.9	null	48.2574	1.51176	0.181	1	0.003654	2.03012	2	0	sp|P13639|EF2_HUMAN /tr|A0A384N6H1|A0A384N6H1_HUMAN /tr|Q8TA90|Q8TA90_HUMAN /tr|B4DPU3|B4DPU3_HUMAN /	0	4	1	1
391	C3.9242.9242.2.0.dta	2	960.512	0	VTDALNATR	960.511	null	49.7232	1.50811	0.181	1	0.001607	1.67307	2	0	sp|P10809|CH60_HUMAN /tr|B3GQS7|B3GQS7_HUMAN /tr|A0A7I2V2X6|A0A7I2V2X6_HUMAN /tr|A0A7I2YQK6|A0A7I2YQK6_HUMAN /tr|A0A7I2V599|A0A7I2V599_HUMAN /tr|B7Z5E7|B7Z5E7_HUMAN /tr|A0A024R3X4|A0A024R3X4_HUMAN /tr|B7Z4F6|B7Z4F6_HUMAN /tr|B7Z597|B7Z597_HUMAN /	0	3	1	1
392	C4.12776.12776.2.0.dta	2	701.42	0	VAVLDGK	701.419	null	92.3576	1.49375	0.183	1	0.00124	1.76784	2	0	sp|Q6UXN9|WDR82_HUMAN /tr|A0A024R333|A0A024R333_HUMAN /	0	4	1	1
393	C2.23374.23374.2.2.dta	2	1488.73	0	AGTGVDNVDLEAATR	1488.73	null	56.9299	1.47924	0.186	1	0.004446	2.98644	2	0	sp|O43175|SERA_HUMAN /tr|A0A2C9F2M7|A0A2C9F2M7_HUMAN /tr|A0A286YFB2|A0A286YFB2_HUMAN /tr|A0A286YFC8|A0A286YFC8_HUMAN /tr|A0A286YF22|A0A286YF22_HUMAN /tr|V9HW79|V9HW79_HUMAN /tr|A0A286YFL2|A0A286YFL2_HUMAN /tr|A0A286YFA2|A0A286YFA2_HUMAN /tr|A0A286YFM8|A0A286YFM8_HUMAN /tr|A0A286YER3|A0A286YER3_HUMAN /tr|B3KSC3|B3KSC3_HUMAN /	0	2	1	1
394	C2.42450.42450.2.0.dta	2	1951.98	0	VFEVSLADLQNDEVAFR	1951.98	null	34.844	1.47909	0.186	1	0.001313	0.672652	2	0	sp|P61247|RS3A_HUMAN /tr|B7Z3M5|B7Z3M5_HUMAN /tr|Q6NXR8|Q6NXR8_HUMAN /tr|H0Y8L7|H0Y8L7_HUMAN /tr|D6RI02|D6RI02_HUMAN /tr|D6RED7|D6RED7_HUMAN /tr|D6RGE0|D6RGE0_HUMAN /tr|A8K4W0|A8K4W0_HUMAN /tr|D6RAS7|D6RAS7_HUMAN /tr|D6RB09|D6RB09_HUMAN /tr|E9PFI5|E9PFI5_HUMAN /tr|D6RAT0|D6RAT0_HUMAN /tr|D6RG13|D6RG13_HUMAN /	0	2	1	1
395	C3.13357.13357.2.1.dta	2	1476.69	3	PDGESKG(6)-MATAEK(1)	1476.69	null	89.3028	1.46935	0.187	1	0.004454	3.01621	2	0	tr|Q53SX2|Q53SX2_HUMAN (14)-sp|Q13131|AAPK1_HUMAN (10)/tr|Q53SX2|Q53SX2_HUMAN (14)-tr|Q96E92|Q96E92_HUMAN (1)/	2	3	1	1
396	C4.13696.13696.2.0.dta	2	850.432	0	EIAQDFK	850.43	null	132.485	1.46815	0.187	1	0.001523	1.79086	2	0	sp|Q16695|H31T_HUMAN /sp|P84243|H33_HUMAN /sp|Q71DI3|H32_HUMAN /sp|P68431|H31_HUMAN /tr|A0A1X8XL64|A0A1X8XL64_HUMAN /tr|B4DEB1|B4DEB1_HUMAN /tr|K7EK07|K7EK07_HUMAN /tr|B4E380|B4E380_HUMAN /tr|Q6TXQ4|Q6TXQ4_HUMAN /tr|K7ES00|K7ES00_HUMAN /tr|A8K4Y7|A8K4Y7_HUMAN /tr|B2R6Y1|B2R6Y1_HUMAN /tr|K7EMV3|K7EMV3_HUMAN /tr|A0A590UJJ6|A0A590UJJ6_HUMAN /tr|B2R4P9|B2R4P9_HUMAN /	0	4	1	1
397	C5.32517.32517.3.0.dta	3	2142.03	0	YVELFLNSTAGASGGAYEHR	2142.02	null	25.5789	1.46036	0.188	1	0.002822	1.31744	2	0	sp|P31943|HNRH1_HUMAN /tr|H0YB39|H0YB39_HUMAN /tr|A0A384MEJ3|A0A384MEJ3_HUMAN /tr|G8JLB6|G8JLB6_HUMAN /	0	5	1	1
398	C2.11004.11004.2.0.dta	2	1086.55	0	VAEQAANDLR	1086.55	null	79.0504	1.4599	0.188	1	0.000537	0.494223	2	0	sp|Q7Z406|MYH14_HUMAN /tr|A1L2Z2|A1L2Z2_HUMAN /tr|B4E177|B4E177_HUMAN /	0	2	1	1
399	C1.15071.15071.2.0.dta	2	988.544	0	SAINEVVTR	988.542	null	45.2134	1.45146	0.19	1	0.001721	1.74095	2	0	sp|P62899|RL31_HUMAN /tr|B7Z4C8|B7Z4C8_HUMAN /tr|B7Z4E3|B7Z4E3_HUMAN /tr|B8ZZK4|B8ZZK4_HUMAN /tr|H7C2W9|H7C2W9_HUMAN /tr|B2R4C1|B2R4C1_HUMAN /tr|C9JU56|C9JU56_HUMAN /	0	1	1	1
400	C1.21839.21839.2.0.dta	2	1107.6	0	TIAQDYGVLK	1107.6	null	24.0731	1.44065	0.191	1	0.000528	0.476704	2	0	sp|Q06830|PRDX1_HUMAN /tr|A0A384NPQ2|A0A384NPQ2_HUMAN /tr|B2R4P2|B2R4P2_HUMAN /tr|A0A0A0MSI0|A0A0A0MSI0_HUMAN /	0	1	1	1
401	C2.31396.31396.2.3.dta	2	1727.93	0	VASVSQNAIVSAAGNIAR	1727.94	null	47.1702	1.41768	0.195	1	-0.011096	-6.42152	2	0	sp|O75694|NU155_HUMAN /tr|B4DLT2|B4DLT2_HUMAN /tr|E9PF10|E9PF10_HUMAN /tr|A0A024R071|A0A024R071_HUMAN /	0	2	1	1
402	C4.21494.21494.2.0.dta	2	1780.8	0	TDYNASVSVPDSSGPER	1780.8	null	33.5854	1.38318	0.2	1	0.003596	2.01932	2	0	sp|P61978|HNRPK_HUMAN /tr|B4DUQ1|B4DUQ1_HUMAN /tr|A0A024R228|A0A024R228_HUMAN /tr|Q5EC54|Q5EC54_HUMAN /tr|Q5T6W2|Q5T6W2_HUMAN /	0	4	1	1
403	C5.42601.42601.2.0.dta	2	1799.9	0	AYLPVNESFGFTADLR	1799.9	null	41.3313	1.3598	0.204	1	0.002851	1.58398	2	0	sp|P13639|EF2_HUMAN /tr|A0A384N6H1|A0A384N6H1_HUMAN /tr|Q8TA90|Q8TA90_HUMAN /tr|B4DPU3|B4DPU3_HUMAN /	0	5	1	1
404	C4.12808.12808.2.0.dta	2	701.42	0	VAVLDGK	701.419	null	92.333	1.34146	0.207	1	0.001072	1.52833	2	0	sp|Q6UXN9|WDR82_HUMAN /tr|A0A024R333|A0A024R333_HUMAN /	0	4	1	1
405	C1.34484.34484.2.0.dta	2	1316.79	0	VFIGNLNTLVVK	1316.79	null	21.7678	1.33633	0.208	1	0.000677	0.514128	2	0	sp|P0DMR1|HNRC4_HUMAN /sp|P07910|HNRPC_HUMAN /sp|O60812|HNRC1_HUMAN /sp|B2RXH8|HNRC2_HUMAN /sp|B7ZW38|HNRC3_HUMAN /tr|Q6PKD2|Q6PKD2_HUMAN /tr|G3V251|G3V251_HUMAN /tr|B4DY08|B4DY08_HUMAN /tr|G3V575|G3V575_HUMAN /tr|B4DSU6|B4DSU6_HUMAN /tr|G3V3K6|G3V3K6_HUMAN /tr|Q569J8|Q569J8_HUMAN /tr|B2R5W2|B2R5W2_HUMAN /tr|G3V4C1|G3V4C1_HUMAN /tr|A0A0G2JPF8|A0A0G2JPF8_HUMAN /tr|B2R603|B2R603_HUMAN /tr|A0A0G2JNQ…	0	1	1	1
406	C1.9051.9051.3.0.dta	3	1300.64	0	RLPDAHSDYAR	1300.64	null	25.9952	1.33086	0.209	1	0.000216	0.166072	2	0	sp|Q96PK6|RBM14_HUMAN /tr|A0A0S2Z4Z0|A0A0S2Z4Z0_HUMAN /tr|B4DNG4|B4DNG4_HUMAN /	0	1	1	1
407	C2.19989.19989.3.0.dta	3	1325.76	0	DNIQGITKPAIR	1325.75	null	72.2877	1.32109	0.211	1	0.001967	1.48368	2	0	sp|P62805|H4_HUMAN /tr|B2R4R0|B2R4R0_HUMAN /tr|Q0VAS5|Q0VAS5_HUMAN /	0	2	1	1
408	C5.9447.9447.2.0.dta	2	786.447	0	LASGVPSR	786.447	null	88.3618	1.30726	0.213	1	0.000657	0.835403	2	0	tr|A0A5C2FXP4|A0A5C2FXP4_HUMAN /	0	5	1	1
409	C4.22764.22764.2.0.dta	2	871.501	0	DVALLQGR	871.5	null	73.857	1.30592	0.213	1	0.001195	1.3712	2	0	sp|Q9UNF1|MAGD2_HUMAN /tr|A0A024R9Y7|A0A024R9Y7_HUMAN /tr|B4DWM5|B4DWM5_HUMAN /tr|Q5H907|Q5H907_HUMAN /tr|Q5H909|Q5H909_HUMAN /tr|B4DX55|B4DX55_HUMAN /	0	4	1	1
410	C3.12651.12651.2.0.dta	2	1836.8	0	DGQVINETSQHHDDLE	1836.8	null	18.207	1.30233	0.214	1	0.001819	0.99031	2	0	sp|P08670|VIME_HUMAN /tr|V9HWE1|V9HWE1_HUMAN /tr|Q53HU8|Q53HU8_HUMAN /	0	3	1	1
411	C2.23609.23609.2.0.dta	2	1066.55	0	LSESQLSFR	1066.55	null	73.3093	1.23568	0.225	1	0.001428	1.33889	2	0	sp|Q96PK6|RBM14_HUMAN /tr|A0A0S2Z4Z0|A0A0S2Z4Z0_HUMAN /tr|B4DNG4|B4DNG4_HUMAN /	0	2	1	1
412	C5.35243.35243.3.1.dta	3	3128.47	3	SGNIEKTFTGMQNAK(6)-SMEPKLDVMQR(5)	3128.51	Oxidation[M](11);Oxidation[M](20)	8.99969	1.21707	0.228	1	-0.033888	-10.832	1	0		1	5	1	1
413	C4.33585.33585.2.0.dta	2	1787.93	0	TITLEVEPSDTIENVK	1787.93	null	33.1898	1.21673	0.229	1	0.003337	1.86641	2	0	sp|P62979|RS27A_HUMAN /sp|P0CG48|UBC_HUMAN /sp|P0CG47|UBB_HUMAN /sp|P62987|RL40_HUMAN /tr|F5H388|F5H388_HUMAN /tr|F5GYU3|F5GYU3_HUMAN /tr|Q5U5U6|Q5U5U6_HUMAN /tr|Q5RKT7|Q5RKT7_HUMAN /tr|B4DV12|B4DV12_HUMAN /tr|J3QSA3|J3QSA3_HUMAN /tr|Q96MH4|Q96MH4_HUMAN /tr|B2RDW1|B2RDW1_HUMAN /tr|Q5PY61|Q5PY61_HUMAN /tr|Q66K58|Q66K58_HUMAN /tr|F5H2Z3|F5H2Z3_HUMAN /tr|Q49A90|Q49A90_HUMAN /tr|J3QS39|J3QS39_HUMAN /…	0	4	1	1
414	C1.31488.31488.2.0.dta	2	1315.6	0	FEELCSDLFR	1315.6	Carbamidomethyl[C](5)	34.2317	1.2119	0.229	1	0.001984	1.50806	2	0	sp|P48741|HSP77_HUMAN /sp|P0DMV8|HS71A_HUMAN /sp|P0DMV9|HS71B_HUMAN /sp|P17066|HSP76_HUMAN /tr|B4DWK5|B4DWK5_HUMAN /tr|B4DVU9|B4DVU9_HUMAN /tr|B2R6X5|B2R6X5_HUMAN /tr|B4E388|B4E388_HUMAN /tr|B4DFN9|B4DFN9_HUMAN /tr|A8K5I0|A8K5I0_HUMAN /tr|B3KSM6|B3KSM6_HUMAN /tr|B4DNV4|B4DNV4_HUMAN /tr|V9GZ37|V9GZ37_HUMAN /tr|B4DNT8|B4DNT8_HUMAN /tr|B4DHP5|B4DHP5_HUMAN /tr|A0A384NKX5|A0A384NKX5_HUMAN /tr|B4E1S9|B…	0	1	1	1
415	C5.33935.33935.3.0.dta	3	2503.24	3	MTGTPKTQEGAK(1)-TGTPKTQEGAK(1)	2503.27	null	3.74762	0.662806	0.34	1	-0.029765	-11.8904	2	0	sp|Q5FVE4|ACBG2_HUMAN (1)-sp|Q5FVE4|ACBG2_HUMAN (2)/sp|Q5FVE4|ACBG2_HUMAN (1)-tr|K7EL11|K7EL11_HUMAN (2)/sp|Q5FVE4|ACBG2_HUMAN (1)-tr|B4DYU1|B4DYU1_HUMAN (2)/sp|Q5FVE4|ACBG2_HUMAN (1)-tr|K7ESF1|K7ESF1_HUMAN (2)/sp|Q5FVE4|ACBG2_HUMAN (1)-tr|A0A7P0Z4L8|A0A7P0Z4L8_HUMAN (2)/sp|Q5FVE4|ACBG2_HUMAN (1)-tr|A0A140VJD4|A0A140VJD4_HUMAN (2)/sp|Q5FVE4|ACBG2_HUMAN (1)-tr|K7ERT0|K7ERT0_HUMAN (2)/sp|Q5FVE4|ACB…	1	5	1	1
416	C3.35970.35970.4.2.dta	4	2320.43	3	KTPKTVKMPK(4)-PIKSPKPMK(3)	2320.39	null	3.99638	0.601897	0.354	1	0.041907	18.0604	1	0		1	3	1	1
417	C3.35692.35692.3.1.dta	3	1907.17	3	KLEQLKPR(6)-KLEQLK(1)	1907.17	null	2.09517	-0.671232	0.662	1	0.003623	1.89968	2	0	sp|Q9Y4G6|TLN2_HUMAN (2328)-sp|Q9Y4G6|TLN2_HUMAN (2323)/sp|Q9Y4G6|TLN2_HUMAN (2328)-sp|Q9Y490|TLN1_HUMAN (2322)/sp|Q9Y4G6|TLN2_HUMAN (2328)-sp|Q9HC77|CENPJ_HUMAN (145)/sp|Q9Y4G6|TLN2_HUMAN (2328)-tr|A0A1B0GVU7|A0A1B0GVU7_HUMAN (1348)/sp|Q9Y4G6|TLN2_HUMAN (2328)-tr|A8K8P1|A8K8P1_HUMAN (145)/sp|Q9Y4G6|TLN2_HUMAN (2328)-tr|G1UI21|G1UI21_HUMAN (1367)/sp|Q9Y4G6|TLN2_HUMAN (2328)-tr|F6VUX8|F6VUX8_HUMAN…	1	3	1	1
418	C3.36079.36079.3.1.dta	3	1758.08	3	RKTKPMK(2)-KTKPMK(1)	1758.05	null	5.07832	-1.032	0.737	1	0.03107	17.673	0	0		1	3	1	1
419	C2.10828.10828.4.2.dta	4	1624.7	3	MEEDGTK(1)-EEDGTK(1)	1624.69	null	3.94657	-1.48148	0.815	1	0.011057	6.80561	0	0		1	2	1	1
420	C4.10754.10754.2.0.dta	2	700.437	0	VAVLNGK	700.435	null	101.182	1.21059	0.23	1	0.001379	1.96878	0	0.002198		0	4	1	1
421	C4.16860.16860.2.1.dta	2	1067.59	0	IAQITGPPDR	1067.58	null	59.6773	1.20581	0.23	1	0.002279	2.13473	2	0.002198	sp|Q96AE4|FUBP1_HUMAN /tr|A0A1Z1G4M2|A0A1Z1G4M2_HUMAN /tr|E9PEB5|E9PEB5_HUMAN /tr|B4E0X8|B4E0X8_HUMAN /tr|A0A384MDX9|A0A384MDX9_HUMAN /tr|B4DT31|B4DT31_HUMAN /tr|B4DWL1|B4DWL1_HUMAN /tr|Q59FU3|Q59FU3_HUMAN /	0	4	1	1
422	C2.13645.13645.2.0.dta	2	914.438	0	EAFTYQR	914.437	null	108.605	1.18275	0.235	1	0.001243	1.35931	2	0.002198	tr|V5ZDU5|V5ZDU5_HUMAN /	0	2	1	1
423	C5.20653.20653.3.1.dta	3	1231.61	0	SLGTADVHFER	1231.61	null	47.9269	1.1758	0.236	1	0.002587	2.10051	2	0.002198	sp|Q86V81|THOC4_HUMAN /tr|E9PB61|E9PB61_HUMAN /	0	5	1	1
424	C1.27886.27886.3.0.dta	3	2600.19	0	TDEFQLHTNVNDGTEFGGSIYQK	2600.19	null	3.25105	1.15876	0.239	1	0.003498	1.34529	2	0.002198	sp|P21796|VDAC1_HUMAN /tr|A0A1L1UHR1|A0A1L1UHR1_HUMAN /tr|B3KTS5|B3KTS5_HUMAN /tr|B4DEI3|B4DEI3_HUMAN /	0	1	1	1
425	C1.12610.12610.2.0.dta	2	1018.52	0	SLQSVAEER	1018.52	null	82.3418	1.14487	0.241	1	0.002474	2.42902	2	0.002198	sp|P61313|RL15_HUMAN /tr|B4DLP4|B4DLP4_HUMAN /tr|A0A024R2Q4|A0A024R2Q4_HUMAN /tr|A0A2R8YEM3|A0A2R8YEM3_HUMAN /tr|A0A2R8Y738|A0A2R8Y738_HUMAN /tr|E7EQV9|E7EQV9_HUMAN /tr|E7EX53|E7EX53_HUMAN /	0	1	1	1
426	C4.12383.12383.2.0.dta	2	701.42	0	VAVLDGK	701.419	null	88.8035	1.12592	0.245	1	0.000909	1.29594	2	0.002198	sp|Q6UXN9|WDR82_HUMAN /tr|A0A024R333|A0A024R333_HUMAN /	0	4	1	1
427	C4.44249.44249.2.0.dta	2	1951.98	0	VFEVSLADLQNDEVAFR	1951.98	null	36.5298	1.11317	0.247	1	0.003356	1.71928	2	0.002198	sp|P61247|RS3A_HUMAN /tr|B7Z3M5|B7Z3M5_HUMAN /tr|Q6NXR8|Q6NXR8_HUMAN /tr|H0Y8L7|H0Y8L7_HUMAN /tr|D6RI02|D6RI02_HUMAN /tr|D6RED7|D6RED7_HUMAN /tr|D6RGE0|D6RGE0_HUMAN /tr|A8K4W0|A8K4W0_HUMAN /tr|D6RAS7|D6RAS7_HUMAN /tr|D6RB09|D6RB09_HUMAN /tr|E9PFI5|E9PFI5_HUMAN /tr|D6RAT0|D6RAT0_HUMAN /tr|D6RG13|D6RG13_HUMAN /	0	4	1	1
428	C2.28610.28610.2.0.dta	2	1658.85	0	NQVALNPQNTVFDAK	1658.85	null	42.1261	1.09869	0.25	1	0.002783	1.67767	2	0.002198	sp|P0DMV8|HS71A_HUMAN /sp|P0DMV9|HS71B_HUMAN /tr|B4E388|B4E388_HUMAN /tr|B4DFN9|B4DFN9_HUMAN /tr|A8K5I0|A8K5I0_HUMAN /tr|B4DNX1|B4DNX1_HUMAN /tr|B4DNT8|B4DNT8_HUMAN /tr|B4E1T6|B4E1T6_HUMAN /tr|A0A0G2JIW1|A0A0G2JIW1_HUMAN /tr|Q59EJ3|Q59EJ3_HUMAN /tr|A0A1U9X7W4|A0A1U9X7W4_HUMAN /	0	2	1	1
429	C4.42612.42612.2.0.dta	2	1988.04	0	AIAELGIYPAVDPLDSTSR	1988.03	null	18.5294	1.09556	0.251	1	0.003157	1.588	2	0.002198	sp|P06576|ATPB_HUMAN /tr|Q0QEN7|Q0QEN7_HUMAN /tr|H0YH81|H0YH81_HUMAN /tr|V9HW31|V9HW31_HUMAN /	0	4	1	1
430	C1.20943.20943.2.0.dta	2	927.494	0	YLYEIAR	927.493	null	27.4483	1.08633	0.252	1	0.001063	1.1461	2	0.002198	sp|P02768|ALBU_HUMAN /tr|F6KPG5|F6KPG5_HUMAN /tr|B2RBS8|B2RBS8_HUMAN /tr|H7C013|H7C013_HUMAN /tr|H0YA55|H0YA55_HUMAN /tr|A0A0C4DGB6|A0A0C4DGB6_HUMAN /tr|Q56G89|Q56G89_HUMAN /tr|A8K9P0|A8K9P0_HUMAN /tr|B4DPP6|B4DPP6_HUMAN /tr|B4DPR2|B4DPR2_HUMAN /	0	1	1	1
431	C1.22767.22767.2.0.dta	2	1060.56	0	TLLDIDNTR	1060.56	null	14.8133	1.06859	0.256	1	0.00145	1.3672	2	0.002198	sp|P35527|K1C9_HUMAN /	0	1	1	1
432	C4.33477.33477.2.0.dta	2	920.51	0	GLFIIDDK	920.509	null	65.4733	1.06621	0.256	1	0.001154	1.25365	2	0.002198	sp|Q06830|PRDX1_HUMAN /sp|Q13162|PRDX4_HUMAN /tr|A0A384NPQ2|A0A384NPQ2_HUMAN /tr|V9HW63|V9HW63_HUMAN /tr|B2R4P2|B2R4P2_HUMAN /tr|A0A0A0MRQ5|A0A0A0MRQ5_HUMAN /tr|H7C3T4|H7C3T4_HUMAN /tr|A0A0A0MSI0|A0A0A0MSI0_HUMAN /	0	4	1	1
433	C4.34160.34160.2.0.dta	2	1435.76	0	FTQAGSEVSALLGR	1435.75	null	39.0847	1.05892	0.258	1	0.004892	3.40727	2	0.002198	sp|P06576|ATPB_HUMAN /tr|Q0QEN7|Q0QEN7_HUMAN /tr|F8W0P7|F8W0P7_HUMAN /tr|H0YH81|H0YH81_HUMAN /tr|V9HW31|V9HW31_HUMAN /	0	4	1	1
434	C4.21490.21490.2.0.dta	2	1780.8	0	TDYNASVSVPDSSGPER	1780.8	null	27.7061	1.05047	0.259	1	0.003659	2.0547	2	0.002198	sp|P61978|HNRPK_HUMAN /tr|B4DUQ1|B4DUQ1_HUMAN /tr|A0A024R228|A0A024R228_HUMAN /tr|Q5EC54|Q5EC54_HUMAN /tr|Q5T6W2|Q5T6W2_HUMAN /	0	4	1	1
435	C3.18095.18095.2.0.dta	2	1488.74	0	AGTGVDNVDLEAATR	1488.73	null	26.0454	1.04364	0.26	1	0.006219	4.17739	2	0.002198	sp|O43175|SERA_HUMAN /tr|A0A2C9F2M7|A0A2C9F2M7_HUMAN /tr|A0A286YFB2|A0A286YFB2_HUMAN /tr|A0A286YFC8|A0A286YFC8_HUMAN /tr|A0A286YF22|A0A286YF22_HUMAN /tr|V9HW79|V9HW79_HUMAN /tr|A0A286YFL2|A0A286YFL2_HUMAN /tr|A0A286YFA2|A0A286YFA2_HUMAN /tr|A0A286YFM8|A0A286YFM8_HUMAN /tr|A0A286YER3|A0A286YER3_HUMAN /tr|B3KSC3|B3KSC3_HUMAN /	0	3	1	1
436	C5.37844.37844.2.0.dta	2	1676.89	0	LLIYDASSLEGGVPSR	1676.89	null	38.0227	1.04206	0.261	1	0.000394	0.234959	2	0.002198	tr|A0A5C2FTW2|A0A5C2FTW2_HUMAN /	0	5	1	1
437	C4.32886.32886.2.0.dta	2	989.58	0	VFLENVIR	989.578	null	79.52	1.03915	0.261	1	0.001888	1.90788	2	0.002198	sp|P62805|H4_HUMAN /tr|B2R4R0|B2R4R0_HUMAN /tr|Q6B823|Q6B823_HUMAN /tr|Q0VAS5|Q0VAS5_HUMAN /	0	4	1	1
438	C4.28973.28973.2.0.dta	2	1658.85	0	NQVALNPQNTVFDAK	1658.85	null	53.1278	1.03064	0.263	1	0.001814	1.09353	2	0.002198	sp|P0DMV8|HS71A_HUMAN /sp|P0DMV9|HS71B_HUMAN /tr|B4E388|B4E388_HUMAN /tr|B4DFN9|B4DFN9_HUMAN /tr|A8K5I0|A8K5I0_HUMAN /tr|B4DNX1|B4DNX1_HUMAN /tr|B4DNT8|B4DNT8_HUMAN /tr|B4E1T6|B4E1T6_HUMAN /tr|A0A0G2JIW1|A0A0G2JIW1_HUMAN /tr|Q59EJ3|Q59EJ3_HUMAN /tr|A0A1U9X7W4|A0A1U9X7W4_HUMAN /	0	4	1	1
439	C2.30886.30886.2.0.dta	2	950.496	0	GFSLEELR	950.494	null	76.7911	1.01469	0.266	1	0.001428	1.50238	2	0.002198	sp|P26373|RL13_HUMAN /tr|Q6NZ55|Q6NZ55_HUMAN /tr|A8K4C8|A8K4C8_HUMAN /tr|J3QSB4|J3QSB4_HUMAN /	0	2	1	1
440	C1.23730.23730.3.0.dta	3	1639.94	0	KVPQVSTPTLVEVSR	1639.94	null	9.37724	1.00494	0.268	1	0.001812	1.10492	2	0.002198	sp|P02768|ALBU_HUMAN /tr|A0A087WWT3|A0A087WWT3_HUMAN /tr|B7WNR0|B7WNR0_HUMAN /tr|F6KPG5|F6KPG5_HUMAN /tr|B2RBS8|B2RBS8_HUMAN /tr|H0YA55|H0YA55_HUMAN /tr|A0A0C4DGB6|A0A0C4DGB6_HUMAN /tr|D6RHD5|D6RHD5_HUMAN /tr|Q56G89|Q56G89_HUMAN /tr|A8K9P0|A8K9P0_HUMAN /tr|B4DPP6|B4DPP6_HUMAN /tr|C9JKR2|C9JKR2_HUMAN /tr|B4DPR2|B4DPR2_HUMAN /	0	1	1	1
441	C3.9602.9602.2.0.dta	2	1435.72	0	LQSSQEPEAPPPR	1435.72	null	51.7514	1.00408	0.268	1	0.003782	2.63422	2	0.002198	sp|Q9UNF1|MAGD2_HUMAN /tr|A0A024R9Y7|A0A024R9Y7_HUMAN /tr|B4DWM5|B4DWM5_HUMAN /tr|Q5H907|Q5H907_HUMAN /tr|Q5H909|Q5H909_HUMAN /tr|B4DX55|B4DX55_HUMAN /	0	3	1	1
442	C5.27463.27463.3.0.dta	3	1639.94	0	KVPQVSTPTLVEVSR	1639.94	null	40.1358	0.999122	0.269	1	0.002298	1.40127	2	0.002198	sp|P02768|ALBU_HUMAN /tr|A0A087WWT3|A0A087WWT3_HUMAN /tr|B7WNR0|B7WNR0_HUMAN /tr|F6KPG5|F6KPG5_HUMAN /tr|B2RBS8|B2RBS8_HUMAN /tr|H0YA55|H0YA55_HUMAN /tr|A0A0C4DGB6|A0A0C4DGB6_HUMAN /tr|D6RHD5|D6RHD5_HUMAN /tr|Q56G89|Q56G89_HUMAN /tr|A8K9P0|A8K9P0_HUMAN /tr|B4DPP6|B4DPP6_HUMAN /tr|C9JKR2|C9JKR2_HUMAN /tr|B4DPR2|B4DPR2_HUMAN /	0	5	1	1
443	C4.23168.23168.2.0.dta	2	1179.6	0	YEELQITAGR	1179.6	null	62.0485	0.994525	0.27	1	0.001437	1.21821	2	0.002198	sp|P04264|K2C1_HUMAN /sp|P04259|K2C6B_HUMAN /tr|H6VRG3|H6VRG3_HUMAN /tr|H6VRF8|H6VRF8_HUMAN /tr|H6VRG1|H6VRG1_HUMAN /tr|H6VRF9|H6VRF9_HUMAN /tr|H6VRG0|H6VRG0_HUMAN /tr|H6VRG2|H6VRG2_HUMAN /	0	4	1	1
444	C3.19166.19166.2.0.dta	2	1015.58	0	DVNAAIATIK	1015.58	null	48.9359	0.991376	0.271	1	0.001758	1.73103	2	0.002198	sp|Q6PEY2|TBA3E_HUMAN /sp|P0DPH7|TBA3C_HUMAN /sp|Q71U36|TBA1A_HUMAN /sp|P0DPH8|TBA3D_HUMAN /sp|P68363|TBA1B_HUMAN /sp|Q9BQE3|TBA1C_HUMAN /tr|Q9UQM3|Q9UQM3_HUMAN /tr|B4DDU2|B4DDU2_HUMAN /tr|B4DQK4|B4DQK4_HUMAN /tr|A8JZY9|A8JZY9_HUMAN /tr|B3KT06|B3KT06_HUMAN /tr|A0A1W2PQM2|A0A1W2PQM2_HUMAN /tr|Q8N532|Q8N532_HUMAN /tr|F5H5D3|F5H5D3_HUMAN /tr|B3KPS3|B3KPS3_HUMAN /tr|Q1ZYQ1|Q1ZYQ1_HUMAN /tr|Q53GA7|Q53…	0	3	1	1
445	C1.10641.10641.2.0.dta	2	960.512	0	VTDALNATR	960.511	null	69.4754	0.990164	0.271	1	0.001149	1.19624	2	0.002198	sp|P10809|CH60_HUMAN /tr|B3GQS7|B3GQS7_HUMAN /tr|A0A7I2V2X6|A0A7I2V2X6_HUMAN /tr|A0A7I2YQK6|A0A7I2YQK6_HUMAN /tr|A0A7I2V599|A0A7I2V599_HUMAN /tr|B7Z5E7|B7Z5E7_HUMAN /tr|A0A024R3X4|A0A024R3X4_HUMAN /tr|B7Z4F6|B7Z4F6_HUMAN /tr|B7Z597|B7Z597_HUMAN /	0	1	1	1
446	C3.20837.20837.2.0.dta	2	1840.8	0	EAVCIVLSDDTCSDEK	1840.79	Carbamidomethyl[C](4);Carbamidomethyl[C](12)	14.6519	0.95036	0.279	1	0.001187	0.64483	2	0.002198	sp|P55072|TERA_HUMAN /tr|A0A7P0Z4C6|A0A7P0Z4C6_HUMAN /tr|A0A7I2V2Y2|A0A7I2V2Y2_HUMAN /tr|A0A7P0T8Q5|A0A7P0T8Q5_HUMAN /tr|C9JUP7|C9JUP7_HUMAN /tr|A0A7P0T971|A0A7P0T971_HUMAN /tr|A0A7P0TAW3|A0A7P0TAW3_HUMAN /tr|Q9HAP1|Q9HAP1_HUMAN /tr|A0A7P0Z4D1|A0A7P0Z4D1_HUMAN /tr|A0A7I2V540|A0A7I2V540_HUMAN /tr|A0A7P0T8A3|A0A7P0T8A3_HUMAN /tr|A0A7P0TAQ1|A0A7P0TAQ1_HUMAN /tr|A0A7I2V5G8|A0A7I2V5G8_HUMAN /tr|A0A7P0…	0	3	1	1
447	C1.16705.16705.2.0.dta	2	1013.44	0	GGNFGFGDSR	1013.44	null	60.994	0.946388	0.28	1	0.001439	1.41991	2	0.002198	sp|P22626|ROA2_HUMAN /tr|A0A024RA28|A0A024RA28_HUMAN /tr|A0A7I2V4N1|A0A7I2V4N1_HUMAN /tr|A0A7I2V4I6|A0A7I2V4I6_HUMAN /tr|A0A7I2V4S4|A0A7I2V4S4_HUMAN /tr|A0A7I2V323|A0A7I2V323_HUMAN /tr|A0A7I2V3P1|A0A7I2V3P1_HUMAN /tr|A0A7I2V3P7|A0A7I2V3P7_HUMAN /	0	1	1	1
448	C4.28923.28923.2.0.dta	2	1415.64	0	FTDEEVDELYR	1415.63	null	51.1111	0.944313	0.28	1	0.003945	2.78674	2	0.002198	sp|O14950|ML12B_HUMAN /sp|P19105|ML12A_HUMAN /tr|Q53HL1|Q53HL1_HUMAN /tr|J3QRS3|J3QRS3_HUMAN /	0	4	1	1
449	C2.14813.14813.2.0.dta	2	1247.58	0	AGELTEDEVER	1247.57	null	61.8424	0.935879	0.282	1	0.001701	1.36345	2	0.002198	sp|P62269|RS18_HUMAN /	0	2	1	1
450	C3.32790.32790.2.0.dta	2	1540.79	0	VVIGMDVAASEFFR	1540.78	null	26.7588	0.93416	0.282	1	0.003805	2.46952	2	0.002198	sp|P06733|ENOA_HUMAN /tr|A0A2R8Y6G6|A0A2R8Y6G6_HUMAN /tr|E2DRY6|E2DRY6_HUMAN /tr|A0A024R4F1|A0A024R4F1_HUMAN /	0	3	1	1
451	C1.28653.28653.3.1.dta	3	1937.96	0	LQQELDDLTVDLDHQR	1937.96	null	23.2667	0.927299	0.283	1	0.002754	1.42108	2	0.002198	sp|P35580|MYH10_HUMAN /	0	1	1	1
452	C2.29373.29373.2.0.dta	2	1164.71	0	APQVLVLAPTR	1164.71	null	56.7304	0.910524	0.287	1	0.001836	1.57636	2	0.002198	sp|Q9NR30|DDX21_HUMAN /	0	2	1	1
453	C5.6165.6165.3.0.dta	3	2347.02	0	HLDGEEDGSSDQSQASGTTGGRR	2347.01	null	17.0668	0.89543	0.29	1	0.007195	3.0656	2	0.002198	sp|Q9UNF1|MAGD2_HUMAN /tr|A0A024R9Y7|A0A024R9Y7_HUMAN /tr|Q5H907|Q5H907_HUMAN /tr|Q5H909|Q5H909_HUMAN /	0	5	1	1
454	C2.28407.28407.2.0.dta	2	1415.64	0	FTDEEVDELYR	1415.63	null	54.6874	0.895007	0.29	1	0.004376	3.0912	2	0.002198	sp|O14950|ML12B_HUMAN /sp|P19105|ML12A_HUMAN /tr|Q53HL1|Q53HL1_HUMAN /tr|J3QRS3|J3QRS3_HUMAN /	0	2	1	1
455	C2.14969.14969.2.0.dta	2	851.43	0	DTLMISR	851.429	Oxidation[M](4)	84.7226	0.884346	0.292	1	0.0012	1.40939	2	0.002198	sp|P01859|IGHG2_HUMAN /sp|P0DOX5|IGG1_HUMAN /sp|P01860|IGHG3_HUMAN /sp|P01861|IGHG4_HUMAN /sp|P01857|IGHG1_HUMAN /tr|Q8NF17|Q8NF17_HUMAN /tr|Q5EBM2|Q5EBM2_HUMAN /tr|A0A5J6KJ24|A0A5J6KJ24_HUMAN /tr|A0A4W9A917|A0A4W9A917_HUMAN /tr|Q5EFE5|Q5EFE5_HUMAN /tr|S6AWD9|S6AWD9_HUMAN /tr|S6BGE0|S6BGE0_HUMAN /tr|S6C4Q7|S6C4Q7_HUMAN /tr|Q6MZV7|Q6MZV7_HUMAN /tr|A0A286YES1|A0A286YES1_HUMAN /tr|Q6N095|Q6N095_HUMA…	0	2	1	1
456	C3.6097.6097.2.0.dta	2	932.481	0	SSPATADKR	932.48	null	45.5262	0.88366	0.292	1	0.001157	1.24078	2	0.002198	sp|Q8TF72|SHRM3_HUMAN /tr|A0A2R8Y5P9|A0A2R8Y5P9_HUMAN /tr|B3KY47|B3KY47_HUMAN /tr|B4E244|B4E244_HUMAN /tr|Q6ZVL3|Q6ZVL3_HUMAN /	0	3	1	1
457	C2.21113.21113.2.0.dta	2	1780.8	0	TDYNASVSVPDSSGPER	1780.8	null	34.5699	0.867796	0.296	1	0.002734	1.53527	2	0.002198	sp|P61978|HNRPK_HUMAN /tr|B4DUQ1|B4DUQ1_HUMAN /tr|A0A024R228|A0A024R228_HUMAN /tr|Q5EC54|Q5EC54_HUMAN /tr|Q5T6W2|Q5T6W2_HUMAN /	0	2	1	1
458	C1.20306.20306.2.0.dta	2	1227.55	0	EVCGFAPYER	1227.55	Carbamidomethyl[C](3)	24.6101	0.860074	0.297	1	0.000644	0.524624	2	0.002198	sp|Q9Y3U8|RL36_HUMAN /tr|J3QSB5|J3QSB5_HUMAN /	0	1	1	1
459	C4.18498.18498.2.0.dta	2	1092.58	0	VHIEIGPDGR	1092.58	null	81.3477	0.819594	0.306	1	0.001165	1.06628	2	0.002198	sp|P55795|HNRH2_HUMAN /sp|P52597|HNRPF_HUMAN /sp|P31943|HNRH1_HUMAN /tr|H0YBD7|H0YBD7_HUMAN /tr|H0YB39|H0YB39_HUMAN /tr|A0A384MEJ3|A0A384MEJ3_HUMAN /tr|H0YBG7|H0YBG7_HUMAN /tr|B4DP51|B4DP51_HUMAN /tr|B4DFK9|B4DFK9_HUMAN /tr|A0A024R7T3|A0A024R7T3_HUMAN /tr|E9PCY7|E9PCY7_HUMAN /tr|B4DP00|B4DP00_HUMAN /tr|B4DKS8|B4DKS8_HUMAN /tr|A0A384MDT2|A0A384MDT2_HUMAN /tr|G8JLB6|G8JLB6_HUMAN /tr|Q68DG4|Q68DG4_H…	0	4	1	1
460	C4.29069.29069.2.0.dta	2	1295.65	0	TTYLVLDEADR	1295.65	null	40.7621	0.811695	0.308	1	0.002292	1.769	2	0.002198	sp|P17844|DDX5_HUMAN /tr|A0A7I2V5F5|A0A7I2V5F5_HUMAN /tr|Q7Z2V5|Q7Z2V5_HUMAN /tr|B4DNG2|B4DNG2_HUMAN /tr|B5BUE6|B5BUE6_HUMAN /tr|J3KRZ1|J3KRZ1_HUMAN /tr|Q59E92|Q59E92_HUMAN /tr|J3QSF1|J3QSF1_HUMAN /tr|A0A7I2V507|A0A7I2V507_HUMAN /tr|J3KTA4|J3KTA4_HUMAN /tr|A0A0G2JLI4|A0A0G2JLI4_HUMAN /tr|A0A7I2V2S0|A0A7I2V2S0_HUMAN /tr|B4DN41|B4DN41_HUMAN /	0	4	1	1
461	C4.11080.11080.2.0.dta	2	960.512	0	VTDALNATR	960.511	null	50.7036	0.807139	0.309	1	0.001395	1.45235	2	0.002198	sp|P10809|CH60_HUMAN /tr|B3GQS7|B3GQS7_HUMAN /tr|A0A7I2V2X6|A0A7I2V2X6_HUMAN /tr|A0A7I2YQK6|A0A7I2YQK6_HUMAN /tr|A0A7I2V599|A0A7I2V599_HUMAN /tr|B7Z5E7|B7Z5E7_HUMAN /tr|A0A024R3X4|A0A024R3X4_HUMAN /tr|B7Z4F6|B7Z4F6_HUMAN /tr|B7Z597|B7Z597_HUMAN /	0	4	1	1
462	C5.34180.34180.2.1.dta	2	1513.76	0	GVVDSEDLPLNISR	1513.79	null	43.1174	0.804063	0.309	1	-0.023743	-15.6845	2	0.002198	sp|P08238|HS90B_HUMAN /sp|P07900|HS90A_HUMAN /tr|B4DGL0|B4DGL0_HUMAN /tr|Q86U12|Q86U12_HUMAN /tr|Q8TBA7|Q8TBA7_HUMAN /tr|Q96HX7|Q96HX7_HUMAN /tr|B4DMA2|B4DMA2_HUMAN /tr|O75322|O75322_HUMAN /tr|A8K3W9|A8K3W9_HUMAN /tr|Q9H6X9|Q9H6X9_HUMAN /tr|Q2VPJ6|Q2VPJ6_HUMAN /tr|A0A024RD80|A0A024RD80_HUMAN /tr|K9JA46|K9JA46_HUMAN /	0	5	1	1
463	C5.17221.17221.2.0.dta	2	988.545	0	SAINEVVTR	988.542	null	64.3032	0.796037	0.311	1	0.002428	2.45614	2	0.002198	sp|P62899|RL31_HUMAN /tr|B7Z4C8|B7Z4C8_HUMAN /tr|B7Z4E3|B7Z4E3_HUMAN /tr|B8ZZK4|B8ZZK4_HUMAN /tr|H7C2W9|H7C2W9_HUMAN /tr|B2R4C1|B2R4C1_HUMAN /tr|C9JU56|C9JU56_HUMAN /	0	5	1	1
464	C4.8670.8670.2.0.dta	2	816.458	0	EIQTAVR	816.457	null	109.607	0.796035	0.311	1	0.000971	1.18928	2	0.002198	sp|P33778|H2B1B_HUMAN /sp|Q96A08|H2B1A_HUMAN /sp|Q5QNW6|H2B2F_HUMAN /sp|P58876|H2B1D_HUMAN /sp|Q99880|H2B1L_HUMAN /sp|P62807|H2B1C_HUMAN /sp|Q99877|H2B1N_HUMAN /sp|P57053|H2BFS_HUMAN /sp|P23527|H2B1O_HUMAN /sp|O60814|H2B1K_HUMAN /sp|Q93079|H2B1H_HUMAN /sp|Q99879|H2B1M_HUMAN /sp|Q16778|H2B2E_HUMAN /sp|P06899|H2B1J_HUMAN /tr|A0A024RCJ2|A0A024RCJ2_HUMAN /tr|Q0D2M2|Q0D2M2_HUMAN /tr|A8K9J7|A8K9J7_HUMA…	0	4	1	1
465	C2.41280.41280.2.0.dta	2	1701.91	0	AVFVDLEPTVIDEVR	1701.91	null	34.8508	0.785375	0.313	1	0.002675	1.57177	2	0.002198	sp|Q71U36|TBA1A_HUMAN /sp|P68363|TBA1B_HUMAN /sp|Q9BQE3|TBA1C_HUMAN /tr|F8VS66|F8VS66_HUMAN /tr|F8VWV9|F8VWV9_HUMAN /tr|F8VRZ4|F8VRZ4_HUMAN /tr|B7Z1K5|B7Z1K5_HUMAN /tr|F8VVB9|F8VVB9_HUMAN /tr|A8JZY9|A8JZY9_HUMAN /tr|B3KT06|B3KT06_HUMAN /tr|A0A1W2PQM2|A0A1W2PQM2_HUMAN /tr|Q8N532|Q8N532_HUMAN /tr|F5H5D3|F5H5D3_HUMAN /tr|B4DN58|B4DN58_HUMAN /tr|B3KPS3|B3KPS3_HUMAN /tr|F8VRK0|F8VRK0_HUMAN /tr|F8VQQ4|…	0	2	1	1
466	C2.3732.3732.2.0.dta	2	703.374	0	IAGEASR	703.373	null	104.286	0.784985	0.313	1	0.000653	0.928383	2	0.002198	sp|P33778|H2B1B_HUMAN /sp|Q5QNW6|H2B2F_HUMAN /sp|P58876|H2B1D_HUMAN /sp|P62807|H2B1C_HUMAN /sp|Q99877|H2B1N_HUMAN /sp|Q6DN03|H2B2C_HUMAN /sp|P57053|H2BFS_HUMAN /sp|P23527|H2B1O_HUMAN /sp|O60814|H2B1K_HUMAN /sp|Q6DRA6|H2B2D_HUMAN /sp|Q93079|H2B1H_HUMAN /sp|Q99879|H2B1M_HUMAN /sp|Q16778|H2B2E_HUMAN /sp|P06899|H2B1J_HUMAN /tr|A0A024RCJ2|A0A024RCJ2_HUMAN /tr|Q0D2M2|Q0D2M2_HUMAN /tr|A8K9J7|A8K9J7_HUMA…	0	2	1	1
467	C2.30448.30448.2.0.dta	2	1166.69	0	AVAQALEVIPR	1166.69	null	64.3473	0.763077	0.318	1	0.002415	2.06996	2	0.002198	sp|P49368|TCPG_HUMAN /tr|Q2TU64|Q2TU64_HUMAN /tr|B3KX11|B3KX11_HUMAN /tr|B4DUR8|B4DUR8_HUMAN /tr|Q59H77|Q59H77_HUMAN /	0	2	1	1
468	C2.28580.28580.2.0.dta	2	1288.67	0	GLCAIAQAESLR	1288.67	Carbamidomethyl[C](3)	62.285	0.744495	0.322	1	0.002639	2.04785	2	0.002198	sp|P23396|RS3_HUMAN /tr|Q53G83|Q53G83_HUMAN /tr|A7E2S3|A7E2S3_HUMAN /tr|F2Z2S8|F2Z2S8_HUMAN /tr|H0YCJ7|H0YCJ7_HUMAN /tr|Q9NQS8|Q9NQS8_HUMAN /tr|H0YF32|H0YF32_HUMAN /	0	2	1	1
469	C3.8567.8567.2.0.dta	2	777.357	0	CDVDIR	777.356	Carbamidomethyl[C](1)	81.7614	0.730689	0.325	1	0.001147	1.47551	2	0.002198	sp|P63261|ACTG_HUMAN /sp|Q562R1|ACTBL_HUMAN /sp|P60709|ACTB_HUMAN /tr|A0A804GS07|A0A804GS07_HUMAN /tr|E7EVS6|E7EVS6_HUMAN /tr|A0A6Q8PFE4|A0A6Q8PFE4_HUMAN /tr|Q53G76|Q53G76_HUMAN /tr|Q53GK6|Q53GK6_HUMAN /tr|Q96DE1|Q96DE1_HUMAN /tr|Q53G99|Q53G99_HUMAN /tr|Q8WVW5|Q8WVW5_HUMAN /tr|F1BXA6|F1BXA6_HUMAN /tr|B7ZAP6|B7ZAP6_HUMAN /tr|Q9UE89|Q9UE89_HUMAN /tr|B4E3A4|B4E3A4_HUMAN /tr|A5GZ75|A5GZ75_HUMAN /tr|B…	0	3	1	1
470	C3.26783.26783.2.0.dta	2	1790.89	0	SYELPDGQVITIGNER	1790.89	null	13.1741	0.715733	0.328	1	0.00064	0.357364	2	0.002198	sp|Q6S8J3|POTEE_HUMAN /sp|P63261|ACTG_HUMAN /sp|P68133|ACTS_HUMAN /sp|P62736|ACTA_HUMAN /sp|Q9BYX7|ACTBM_HUMAN /sp|P68032|ACTC_HUMAN /sp|Q562R1|ACTBL_HUMAN /sp|P60709|ACTB_HUMAN /sp|P63267|ACTH_HUMAN /sp|A5A3E0|POTEF_HUMAN /tr|K4EP00|K4EP00_HUMAN /tr|A8K3K1|A8K3K1_HUMAN /tr|A0A804GS07|A0A804GS07_HUMAN /tr|G8FSY7|G8FSY7_HUMAN /tr|B3KPP5|B3KPP5_HUMAN /tr|B3KUD3|B3KUD3_HUMAN /tr|E7EVS6|E7EVS6_HUMAN …	0	3	1	1
471	C3.17366.17366.2.0.dta	2	1311.66	0	TGYTLDVTTGQR	1311.65	null	31.485	0.689974	0.334	1	0.00194	1.47905	2	0.002198	sp|O60506|HNRPQ_HUMAN /sp|O43390|HNRPR_HUMAN /tr|B2R8Z8|B2R8Z8_HUMAN /tr|B2R7W4|B2R7W4_HUMAN /tr|A0A7I2YQN2|A0A7I2YQN2_HUMAN /tr|A0A7I2V5Q6|A0A7I2V5Q6_HUMAN /tr|A0A7I2V4Z0|A0A7I2V4Z0_HUMAN /tr|A0A6Q8PHG0|A0A6Q8PHG0_HUMAN /tr|B7Z645|B7Z645_HUMAN /tr|A0A7I2V2F0|A0A7I2V2F0_HUMAN /tr|A0A6Q8PEX7|A0A6Q8PEX7_HUMAN /tr|A0A7I2V2F2|A0A7I2V2F2_HUMAN /tr|Q59GL1|Q59GL1_HUMAN /tr|Q0VGD6|Q0VGD6_HUMAN /tr|A0A7I2…	0	3	1	1
472	C2.26459.26459.2.0.dta	2	1487.7	0	TTPSYVAFTDTER	1487.7	null	46.4542	0.685729	0.335	1	0.003239	2.17719	2	0.002198	sp|P48741|HSP77_HUMAN /sp|P54652|HSP72_HUMAN /sp|P0DMV8|HS71A_HUMAN /sp|P34931|HS71L_HUMAN /sp|P11142|HSP7C_HUMAN /sp|P0DMV9|HS71B_HUMAN /sp|P17066|HSP76_HUMAN /tr|E9PQQ4|E9PQQ4_HUMAN /tr|B4DI54|B4DI54_HUMAN /tr|B4DWK5|B4DWK5_HUMAN /tr|B2R6X5|B2R6X5_HUMAN /tr|E9PNE6|E9PNE6_HUMAN /tr|B4DFN9|B4DFN9_HUMAN /tr|A8K5I0|A8K5I0_HUMAN /tr|V9HW22|V9HW22_HUMAN /tr|E9PKE3|E9PKE3_HUMAN /tr|A0A1U9X7X4|A0A1U9X7…	0	2	1	1
473	C4.8857.8857.2.0.dta	2	786.448	0	LASGVPSR	786.447	null	85.1759	0.653336	0.342	1	0.00089	1.13167	2	0.002198	tr|A0A5C2FXP4|A0A5C2FXP4_HUMAN /	0	4	1	1
474	C4.7924.7924.2.0.dta	2	1354.61	0	DSYVGDEAQSKR	1354.62	null	67.5554	0.623657	0.349	1	-0.016664	-12.3016	2	0.002198	sp|P63261|ACTG_HUMAN /sp|P68133|ACTS_HUMAN /sp|P62736|ACTA_HUMAN /sp|P68032|ACTC_HUMAN /sp|P60709|ACTB_HUMAN /sp|P63267|ACTH_HUMAN /tr|A8K3K1|A8K3K1_HUMAN /tr|I3L3I0|I3L3I0_HUMAN /tr|B3KUD3|B3KUD3_HUMAN /tr|G5E9R0|G5E9R0_HUMAN /tr|E7EVS6|E7EVS6_HUMAN /tr|A0A6Q8PFE4|A0A6Q8PFE4_HUMAN /tr|Q53G76|Q53G76_HUMAN /tr|Q53GK6|Q53GK6_HUMAN /tr|B8ZZJ2|B8ZZJ2_HUMAN /tr|J3KT65|J3KT65_HUMAN /tr|I3L3R2|I3L3R2_HU…	0	4	1	1
475	C4.36286.36286.2.0.dta	2	1790.9	0	SYELPDGQVITIGNER	1790.89	null	38.9836	0.618523	0.35	1	0.003736	2.08611	2	0.002198	sp|Q6S8J3|POTEE_HUMAN /sp|P63261|ACTG_HUMAN /sp|P68133|ACTS_HUMAN /sp|P62736|ACTA_HUMAN /sp|Q9BYX7|ACTBM_HUMAN /sp|P68032|ACTC_HUMAN /sp|Q562R1|ACTBL_HUMAN /sp|P60709|ACTB_HUMAN /sp|P63267|ACTH_HUMAN /sp|A5A3E0|POTEF_HUMAN /tr|K4EP00|K4EP00_HUMAN /tr|A8K3K1|A8K3K1_HUMAN /tr|A0A804GS07|A0A804GS07_HUMAN /tr|G8FSY7|G8FSY7_HUMAN /tr|B3KPP5|B3KPP5_HUMAN /tr|B3KUD3|B3KUD3_HUMAN /tr|E7EVS6|E7EVS6_HUMAN …	0	4	1	1
476	C2.14768.14768.2.0.dta	2	771.473	0	ILLQER	771.472	null	104.266	0.597761	0.355	1	0.000674	0.873654	0	0.00432		0	2	1	1
477	C5.41131.41131.2.0.dta	2	1624.89	0	TGAIVDVPVGEELLGR	1624.89	null	32.1225	0.572738	0.361	1	0.002325	1.43087	2	0.00432	sp|P25705|ATPA_HUMAN /tr|K7EQH4|K7EQH4_HUMAN /tr|K7ERX7|K7ERX7_HUMAN /tr|K7EK77|K7EK77_HUMAN /tr|K7EJP1|K7EJP1_HUMAN /tr|B4DGW3|B4DGW3_HUMAN /tr|V9HW26|V9HW26_HUMAN /	0	5	1	1
478	C2.3738.3738.2.0.dta	2	703.374	0	IAGEASR	703.373	null	100.647	0.572723	0.361	1	0.000612	0.870093	2	0.00432	sp|P33778|H2B1B_HUMAN /sp|Q5QNW6|H2B2F_HUMAN /sp|P58876|H2B1D_HUMAN /sp|P62807|H2B1C_HUMAN /sp|Q99877|H2B1N_HUMAN /sp|Q6DN03|H2B2C_HUMAN /sp|P57053|H2BFS_HUMAN /sp|P23527|H2B1O_HUMAN /sp|O60814|H2B1K_HUMAN /sp|Q6DRA6|H2B2D_HUMAN /sp|Q93079|H2B1H_HUMAN /sp|Q99879|H2B1M_HUMAN /sp|Q16778|H2B2E_HUMAN /sp|P06899|H2B1J_HUMAN /tr|A0A024RCJ2|A0A024RCJ2_HUMAN /tr|Q0D2M2|Q0D2M2_HUMAN /tr|A8K9J7|A8K9J7_HUMA…	0	2	1	1
479	C5.31772.31772.2.0.dta	2	1544.7	0	DQGTYEDYVEGLR	1544.69	null	46.3543	0.566967	0.362	1	0.009085	5.88145	2	0.00432	sp|P60660|MYL6_HUMAN /tr|F8W1R7|F8W1R7_HUMAN /tr|G3V1V0|G3V1V0_HUMAN /tr|B7Z6Z4|B7Z6Z4_HUMAN /tr|F8VZU9|F8VZU9_HUMAN /tr|G8JLA2|G8JLA2_HUMAN /tr|H0YI43|H0YI43_HUMAN /tr|Q6IBG5|Q6IBG5_HUMAN /tr|F8W180|F8W180_HUMAN /tr|G3V1Y7|G3V1Y7_HUMAN /tr|J3KND3|J3KND3_HUMAN /tr|F8VPF3|F8VPF3_HUMAN /	0	5	1	1
480	C5.29482.29482.2.0.dta	2	1500.81	0	NILLTNEQLESAR	1500.8	null	53.9547	0.554036	0.365	1	0.003445	2.29544	2	0.00432	sp|Q9H9B4|SFXN1_HUMAN /tr|D6RFI0|D6RFI0_HUMAN /tr|D6RDG7|D6RDG7_HUMAN /tr|S4R2X2|S4R2X2_HUMAN /tr|D6RAE9|D6RAE9_HUMAN /	0	5	1	1
481	C1.8686.8686.3.0.dta	3	1308.65	0	NKYEDEINKR	1308.65	null	19.939	0.553112	0.365	1	-0.000993	-0.758795	2	0.00432	sp|P48668|K2C6C_HUMAN /sp|P05787|K2C8_HUMAN /sp|P04264|K2C1_HUMAN /sp|P04259|K2C6B_HUMAN /sp|P13647|K2C5_HUMAN /sp|P02538|K2C6A_HUMAN /tr|B4DRU6|B4DRU6_HUMAN /tr|B4DWU6|B4DWU6_HUMAN /tr|B2R853|B2R853_HUMAN /tr|F8VUG2|F8VUG2_HUMAN /tr|B4E1T1|B4E1T1_HUMAN /tr|A8K2I0|A8K2I0_HUMAN /tr|H6VRG3|H6VRG3_HUMAN /tr|F8W0C6|F8W0C6_HUMAN /tr|B4DRR0|B4DRR0_HUMAN /tr|F8VP67|F8VP67_HUMAN /tr|H6VRF8|H6VRF8_HUMAN /…	0	1	1	1
482	C4.30497.30497.2.0.dta	2	945.553	0	AVFPSIVGR	945.552	null	71.2627	0.549961	0.366	1	0.001293	1.36746	2	0.00432	sp|Q6S8J3|POTEE_HUMAN /sp|P63261|ACTG_HUMAN /sp|P68133|ACTS_HUMAN /sp|P62736|ACTA_HUMAN /sp|P68032|ACTC_HUMAN /sp|P60709|ACTB_HUMAN /sp|P63267|ACTH_HUMAN /sp|A5A3E0|POTEF_HUMAN /sp|P0CG38|POTEI_HUMAN /tr|A8K3K1|A8K3K1_HUMAN /tr|A0A804GS07|A0A804GS07_HUMAN /tr|I3L3I0|I3L3I0_HUMAN /tr|B3KUD3|B3KUD3_HUMAN /tr|G5E9R0|G5E9R0_HUMAN /tr|E7EVS6|E7EVS6_HUMAN /tr|Q53G76|Q53G76_HUMAN /tr|Q53GK6|Q53GK6_HUMAN…	0	4	1	1
483	C4.12234.12234.2.0.dta	2	701.42	0	VAVLDGK	701.419	null	95.4547	0.545394	0.367	1	0.001076	1.53403	2	0.00432	sp|Q6UXN9|WDR82_HUMAN /tr|A0A024R333|A0A024R333_HUMAN /	0	4	1	1
484	C4.14754.14754.2.0.dta	2	1247.58	0	AGELTEDEVER	1247.57	null	58.372	0.539234	0.368	1	0.001849	1.48208	2	0.00432	sp|P62269|RS18_HUMAN /	0	4	1	1
485	C1.29992.29992.2.0.dta	2	1570.81	0	GVGVCTPATPASAARR	1570.81	Carbamidomethyl[C](5)	10.9273	0.536651	0.369	1	-0.002532	-1.6119	0	0.005988		0	1	1	1
486	C4.11077.11077.2.0.dta	2	960.512	0	VTDALNATR	960.511	null	75.6538	0.532722	0.37	1	0.001328	1.3826	2	0.005988	sp|P10809|CH60_HUMAN /tr|B3GQS7|B3GQS7_HUMAN /tr|A0A7I2V2X6|A0A7I2V2X6_HUMAN /tr|A0A7I2YQK6|A0A7I2YQK6_HUMAN /tr|A0A7I2V599|A0A7I2V599_HUMAN /tr|B7Z5E7|B7Z5E7_HUMAN /tr|A0A024R3X4|A0A024R3X4_HUMAN /tr|B7Z4F6|B7Z4F6_HUMAN /tr|B7Z597|B7Z597_HUMAN /	0	4	1	1
487	C4.8806.8806.2.0.dta	2	786.448	0	LASGVPSR	786.447	null	88.0255	0.522918	0.372	1	0.000934	1.18762	2	0.005988	tr|A0A5C2FXP4|A0A5C2FXP4_HUMAN /	0	4	1	1
488	C4.24285.24285.2.0.dta	2	1025.61	0	IGGIGTVPVGR	1025.61	null	24.4498	0.520421	0.373	1	0.001804	1.75895	2	0.005988	sp|Q05639|EF1A2_HUMAN /sp|P68104|EF1A1_HUMAN /sp|Q5VTE0|EF1A3_HUMAN /tr|B4DNE0|B4DNE0_HUMAN /tr|Q6P082|Q6P082_HUMAN /tr|Q6IPT9|Q6IPT9_HUMAN /tr|Q53G89|Q53G89_HUMAN /tr|Q96RE1|Q96RE1_HUMAN /tr|Q6IPS9|Q6IPS9_HUMAN /tr|A0A4D5RAE2|A0A4D5RAE2_HUMAN /tr|A0A7I2V659|A0A7I2V659_HUMAN /tr|A0A4D5RAN2|A0A4D5RAN2_HUMAN /tr|A0A7I2V3H3|A0A7I2V3H3_HUMAN /tr|A0A4D5RBG5|A0A4D5RBG5_HUMAN /tr|Q53GA1|Q53GA1_HUMAN /tr…	0	4	1	1
489	C4.28536.28536.2.0.dta	2	1575.79	0	ILGADTSVDLEETGR	1575.79	null	26.6496	0.510147	0.375	1	0.002905	1.84352	2	0.005988	sp|P25705|ATPA_HUMAN /tr|K7EQH4|K7EQH4_HUMAN /tr|K7ERX7|K7ERX7_HUMAN /tr|K7EK77|K7EK77_HUMAN /tr|K7EJP1|K7EJP1_HUMAN /tr|B4DGW3|B4DGW3_HUMAN /tr|K7ESA0|K7ESA0_HUMAN /tr|V9HW26|V9HW26_HUMAN /	0	4	1	1
490	C4.6711.6711.2.1.dta	2	877.395	0	SYYETSK	877.394	null	104.721	0.507216	0.376	1	0.001391	1.58538	2	0.005988	sp|Q9UNF1|MAGD2_HUMAN /tr|A0A024R9Y7|A0A024R9Y7_HUMAN /tr|Q5H907|Q5H907_HUMAN /tr|Q5H909|Q5H909_HUMAN /tr|B4DX55|B4DX55_HUMAN /	0	4	1	1
491	C4.21898.21898.2.0.dta	2	1473.79	0	EQQIVIQSSGGLSK	1473.79	null	58.8161	0.502683	0.377	1	0.003526	2.39247	2	0.005988	sp|P38646|GRP75_HUMAN /tr|A0A384P5G6|A0A384P5G6_HUMAN /tr|B7Z4T3|B7Z4T3_HUMAN /tr|V9HW84|V9HW84_HUMAN /tr|Q8N1C8|Q8N1C8_HUMAN /tr|A0A7I2V2S7|A0A7I2V2S7_HUMAN /tr|A0A7I2V2G2|A0A7I2V2G2_HUMAN /tr|H0Y8S0|H0Y8S0_HUMAN /tr|A0A7I2V3F7|A0A7I2V3F7_HUMAN /tr|A0A7I2YQB2|A0A7I2YQB2_HUMAN /tr|B7Z4V2|B7Z4V2_HUMAN /tr|D6RCD7|D6RCD7_HUMAN /	0	4	1	1
492	C1.29900.29900.2.0.dta	2	1513.78	0	GVVDSEDIPLNLSR	1513.79	null	23.5057	0.500405	0.377	1	-0.004398	-2.9053	2	0.005988	sp|Q12931|TRAP1_HUMAN /tr|Q53G55|Q53G55_HUMAN /tr|I3L0K7|I3L0K7_HUMAN /tr|I3L239|I3L239_HUMAN /tr|Q9BV61|Q9BV61_HUMAN /tr|A0A140VJY2|A0A140VJY2_HUMAN /tr|Q8N9Z3|Q8N9Z3_HUMAN /tr|Q53FS6|Q53FS6_HUMAN /	0	1	1	1
493	C4.20414.20414.2.0.dta	2	784.424	0	YVEVFK	784.424	null	117.736	0.486164	0.381	1	-0.000214	-0.272812	2	0.005988	sp|Q9NQA5|TRPV5_HUMAN /sp|P55795|HNRH2_HUMAN /sp|P31943|HNRH1_HUMAN /tr|E5RGH4|E5RGH4_HUMAN /tr|E7EQJ0|E7EQJ0_HUMAN /tr|D6RIH9|D6RIH9_HUMAN /tr|D6RJ04|D6RJ04_HUMAN /tr|A0A384MEJ3|A0A384MEJ3_HUMAN /tr|B4DFK9|B4DFK9_HUMAN /tr|H7C2J6|H7C2J6_HUMAN /tr|D6RFM3|D6RFM3_HUMAN /tr|E9PCY7|E9PCY7_HUMAN /tr|D6RIT2|D6RIT2_HUMAN /tr|D6R9T0|D6R9T0_HUMAN /tr|D6RIU0|D6RIU0_HUMAN /tr|H0YAQ2|H0YAQ2_HUMAN /tr|A0A384M…	0	4	1	1
494	C1.12701.12701.2.0.dta	2	850.431	0	EIAQDFK	850.43	null	90.4355	0.440446	0.392	1	0.000802	0.943052	2	0.005988	sp|Q16695|H31T_HUMAN /sp|P84243|H33_HUMAN /sp|Q71DI3|H32_HUMAN /sp|P68431|H31_HUMAN /tr|A0A1X8XL64|A0A1X8XL64_HUMAN /tr|B4DEB1|B4DEB1_HUMAN /tr|K7EK07|K7EK07_HUMAN /tr|B4E380|B4E380_HUMAN /tr|Q6TXQ4|Q6TXQ4_HUMAN /tr|K7ES00|K7ES00_HUMAN /tr|A8K4Y7|A8K4Y7_HUMAN /tr|B2R6Y1|B2R6Y1_HUMAN /tr|K7EMV3|K7EMV3_HUMAN /tr|A0A590UJJ6|A0A590UJJ6_HUMAN /tr|B2R4P9|B2R4P9_HUMAN /	0	1	1	1
495	C1.33722.33722.2.0.dta	2	2007.9	0	TIGGGDDSFNTFFSETGAGK	2007.89	null	9.91896	0.438533	0.392	1	0.00259	1.28991	2	0.005988	sp|Q6PEY2|TBA3E_HUMAN /sp|P0DPH7|TBA3C_HUMAN /sp|Q71U36|TBA1A_HUMAN /sp|P0DPH8|TBA3D_HUMAN /sp|P68363|TBA1B_HUMAN /sp|Q9BQE3|TBA1C_HUMAN /tr|F8W0F6|F8W0F6_HUMAN /tr|F8VS66|F8VS66_HUMAN /tr|F8VWV9|F8VWV9_HUMAN /tr|F8VRZ4|F8VRZ4_HUMAN /tr|B7Z1K5|B7Z1K5_HUMAN /tr|F8VVB9|F8VVB9_HUMAN /tr|A8JZY9|A8JZY9_HUMAN /tr|B3KT06|B3KT06_HUMAN /tr|A0A1W2PQM2|A0A1W2PQM2_HUMAN /tr|Q8N532|Q8N532_HUMAN /tr|F5H5D3|F5H…	0	1	1	1
496	C2.27983.27983.2.0.dta	2	1345.73	0	TAVVVGTITDDVR	1345.73	null	47.8021	0.421209	0.396	1	0.001446	1.07451	2	0.005988	sp|Q07020|RL18_HUMAN /tr|A0A024QZD1|A0A024QZD1_HUMAN /tr|J3QQ67|J3QQ67_HUMAN /tr|F8VUA6|F8VUA6_HUMAN /tr|G3V203|G3V203_HUMAN /tr|F8VYV2|F8VYV2_HUMAN /tr|B4DDY5|B4DDY5_HUMAN /tr|Q0QEW2|Q0QEW2_HUMAN /tr|H0YHA7|H0YHA7_HUMAN /tr|A0A075B7A0|A0A075B7A0_HUMAN /	0	2	1	1
497	C1.29621.29621.2.0.dta	2	1171.69	0	GIALLGCVGALK	1171.69	Carbamidomethyl[C](7)	37.6585	0.407821	0.399	1	0.008068	6.8858	2	0.005988	tr|M0R083|M0R083_HUMAN /	0	1	1	1
498	C4.12264.12264.2.0.dta	2	1304.6	0	QLEEAEEEATR	1304.6	null	43.7557	0.371496	0.408	1	0.002728	2.09107	2	0.005988	sp|P35580|MYH10_HUMAN /	0	4	1	1
499	C4.2884.2884.2.0.dta	2	703.375	0	IAGEASR	703.373	null	126.039	0.370444	0.408	1	0.001537	2.18518	2	0.005988	sp|P33778|H2B1B_HUMAN /sp|Q5QNW6|H2B2F_HUMAN /sp|P58876|H2B1D_HUMAN /sp|P62807|H2B1C_HUMAN /sp|Q99877|H2B1N_HUMAN /sp|Q6DN03|H2B2C_HUMAN /sp|P57053|H2BFS_HUMAN /sp|P23527|H2B1O_HUMAN /sp|O60814|H2B1K_HUMAN /sp|Q6DRA6|H2B2D_HUMAN /sp|Q93079|H2B1H_HUMAN /sp|Q99879|H2B1M_HUMAN /sp|Q16778|H2B2E_HUMAN /sp|P06899|H2B1J_HUMAN /tr|A0A024RCJ2|A0A024RCJ2_HUMAN /tr|Q0D2M2|Q0D2M2_HUMAN /tr|A8K9J7|A8K9J7_HUMA…	0	4	1	1
500	C5.14148.14148.2.0.dta	2	850.432	0	EIAQDFK	850.43	null	84.1322	0.368475	0.409	1	0.00145	1.70502	2	0.005988	sp|Q16695|H31T_HUMAN /sp|P84243|H33_HUMAN /sp|Q71DI3|H32_HUMAN /sp|P68431|H31_HUMAN /tr|A0A1X8XL64|A0A1X8XL64_HUMAN /tr|B4DEB1|B4DEB1_HUMAN /tr|K7EK07|K7EK07_HUMAN /tr|B4E380|B4E380_HUMAN /tr|Q6TXQ4|Q6TXQ4_HUMAN /tr|K7ES00|K7ES00_HUMAN /tr|A8K4Y7|A8K4Y7_HUMAN /tr|B2R6Y1|B2R6Y1_HUMAN /tr|K7EMV3|K7EMV3_HUMAN /tr|A0A590UJJ6|A0A590UJJ6_HUMAN /tr|B2R4P9|B2R4P9_HUMAN /	0	5	1	1
501	C4.44192.44192.2.0.dta	2	1540.79	0	VVIGMDVAASEFFR	1540.78	null	41.112	0.362435	0.41	1	0.005619	3.64685	2	0.005988	sp|P06733|ENOA_HUMAN /tr|A0A2R8Y6G6|A0A2R8Y6G6_HUMAN /tr|E2DRY6|E2DRY6_HUMAN /tr|A0A024R4F1|A0A024R4F1_HUMAN /	0	4	1	1
502	C4.22720.22720.2.0.dta	2	1311.66	0	TGYTLDVTTGQR	1311.65	null	47.2721	0.361147	0.411	1	0.002536	1.93344	2	0.005988	sp|O60506|HNRPQ_HUMAN /sp|O43390|HNRPR_HUMAN /tr|B2R8Z8|B2R8Z8_HUMAN /tr|B2R7W4|B2R7W4_HUMAN /tr|A0A7I2YQN2|A0A7I2YQN2_HUMAN /tr|A0A7I2V5Q6|A0A7I2V5Q6_HUMAN /tr|A0A7I2V4Z0|A0A7I2V4Z0_HUMAN /tr|A0A6Q8PHG0|A0A6Q8PHG0_HUMAN /tr|B7Z645|B7Z645_HUMAN /tr|A0A7I2V2F0|A0A7I2V2F0_HUMAN /tr|A0A6Q8PEX7|A0A6Q8PEX7_HUMAN /tr|A0A7I2V2F2|A0A7I2V2F2_HUMAN /tr|Q59GL1|Q59GL1_HUMAN /tr|Q0VGD6|Q0VGD6_HUMAN /tr|A0A7I2…	0	4	1	1
503	C4.44163.44163.2.0.dta	2	1540.79	0	VVIGMDVAASEFFR	1540.78	null	42.2361	0.359842	0.411	1	0.005194	3.37101	2	0.005988	sp|P06733|ENOA_HUMAN /tr|A0A2R8Y6G6|A0A2R8Y6G6_HUMAN /tr|E2DRY6|E2DRY6_HUMAN /tr|A0A024R4F1|A0A024R4F1_HUMAN /	0	4	1	1
504	C3.24587.24587.2.0.dta	2	1718.9	0	IIDVVYNASNNELVR	1718.91	null	11.5666	0.316914	0.421	1	-0.002961	-1.72261	2	0.005988	sp|P62241|RS8_HUMAN /tr|Q5JR95|Q5JR95_HUMAN /tr|Q5JR94|Q5JR94_HUMAN /	0	3	1	1
505	C2.41995.41995.3.0.dta	3	2576.31	0	VTDGALVVVDCVSGVCVQTETVLR	2576.31	Carbamidomethyl[C](11);Carbamidomethyl[C](16)	13.4846	0.312617	0.422	1	0.004224	1.63956	2	0.005988	sp|P13639|EF2_HUMAN /tr|A0A384N6H1|A0A384N6H1_HUMAN /tr|B4DRE8|B4DRE8_HUMAN /tr|B4DPU3|B4DPU3_HUMAN /tr|Q6PK56|Q6PK56_HUMAN /tr|B4DMC6|B4DMC6_HUMAN /	0	2	1	1
506	C3.13326.13326.2.0.dta	2	988.544	0	SAINEVVTR	988.542	null	64.409	0.300668	0.425	1	0.001525	1.54268	2	0.005988	sp|P62899|RL31_HUMAN /tr|B7Z4C8|B7Z4C8_HUMAN /tr|B7Z4E3|B7Z4E3_HUMAN /tr|B8ZZK4|B8ZZK4_HUMAN /tr|H7C2W9|H7C2W9_HUMAN /tr|B2R4C1|B2R4C1_HUMAN /tr|C9JU56|C9JU56_HUMAN /	0	3	1	1
507	C5.23074.23074.2.0.dta	2	1428.71	0	SLYASSPGGVYATR	1428.71	null	49.1499	0.281659	0.43	1	0.001851	1.29557	2	0.005988	sp|P08670|VIME_HUMAN /tr|V9HWE1|V9HWE1_HUMAN /tr|B3KRK8|B3KRK8_HUMAN /tr|B0YJC4|B0YJC4_HUMAN /tr|A0A1B0GVG8|A0A1B0GVG8_HUMAN /tr|A0A1B0GTT5|A0A1B0GTT5_HUMAN /tr|Q53HU8|Q53HU8_HUMAN /	0	5	1	1
508	C5.26693.26693.3.0.dta	3	1198.71	0	AVFPSIVGRPR	1198.71	null	52.665	0.255271	0.437	1	0.001206	1.00608	2	0.005988	sp|Q6S8J3|POTEE_HUMAN /sp|P63261|ACTG_HUMAN /sp|P68133|ACTS_HUMAN /sp|P62736|ACTA_HUMAN /sp|P68032|ACTC_HUMAN /sp|P60709|ACTB_HUMAN /sp|P63267|ACTH_HUMAN /sp|A5A3E0|POTEF_HUMAN /sp|P0CG38|POTEI_HUMAN /tr|A8K3K1|A8K3K1_HUMAN /tr|A0A804GS07|A0A804GS07_HUMAN /tr|I3L3I0|I3L3I0_HUMAN /tr|B3KUD3|B3KUD3_HUMAN /tr|G5E9R0|G5E9R0_HUMAN /tr|E7EVS6|E7EVS6_HUMAN /tr|Q53G76|Q53G76_HUMAN /tr|Q53GK6|Q53GK6_HUMAN…	0	5	1	1
509	C1.33212.33212.2.1.dta	2	1171.71	0	RLIYKVSHR	1171.71	null	25.4202	0.249286	0.438	1	-0.000289	-0.246649	2	0.005988	tr|A0A5C2GZP1|A0A5C2GZP1_HUMAN /	0	1	1	1
510	C4.33842.33842.2.1.dta	2	1513.76	0	GVVDSEDIPLNLSR	1513.79	null	53.9468	0.247512	0.438	1	-0.022329	-14.7504	2	0.005988	sp|Q12931|TRAP1_HUMAN /tr|Q53G55|Q53G55_HUMAN /tr|I3L0K7|I3L0K7_HUMAN /tr|I3L239|I3L239_HUMAN /tr|Q9BV61|Q9BV61_HUMAN /tr|A0A140VJY2|A0A140VJY2_HUMAN /tr|Q8N9Z3|Q8N9Z3_HUMAN /tr|Q53FS6|Q53FS6_HUMAN /	0	4	1	1
511	C1.15287.15287.2.0.dta	2	1143.63	0	FATHAAALSVR	1143.63	null	13.7053	0.243077	0.44	1	0.002029	1.77418	2	0.005988	sp|P23246|SFPQ_HUMAN /tr|Q6PIX2|Q6PIX2_HUMAN /tr|Q86VG2|Q86VG2_HUMAN /tr|A0A384N5Z8|A0A384N5Z8_HUMAN /tr|Q9BSV4|Q9BSV4_HUMAN /	0	1	1	1
512	C5.9424.9424.2.0.dta	2	786.447	0	LASGVPSR	786.447	null	82.078	0.239192	0.44	1	0.000547	0.695533	2	0.005988	tr|A0A5C2FXP4|A0A5C2FXP4_HUMAN /	0	5	1	1
513	C3.8589.8589.2.0.dta	2	777.357	0	CDVDIR	777.356	Carbamidomethyl[C](1)	51.2562	0.236253	0.441	1	0.001205	1.55013	2	0.005988	sp|P63261|ACTG_HUMAN /sp|Q562R1|ACTBL_HUMAN /sp|P60709|ACTB_HUMAN /tr|A0A804GS07|A0A804GS07_HUMAN /tr|E7EVS6|E7EVS6_HUMAN /tr|A0A6Q8PFE4|A0A6Q8PFE4_HUMAN /tr|Q53G76|Q53G76_HUMAN /tr|Q53GK6|Q53GK6_HUMAN /tr|Q96DE1|Q96DE1_HUMAN /tr|Q53G99|Q53G99_HUMAN /tr|Q8WVW5|Q8WVW5_HUMAN /tr|F1BXA6|F1BXA6_HUMAN /tr|B7ZAP6|B7ZAP6_HUMAN /tr|Q9UE89|Q9UE89_HUMAN /tr|B4E3A4|B4E3A4_HUMAN /tr|A5GZ75|A5GZ75_HUMAN /tr|B…	0	3	1	1
514	C4.36999.36999.2.0.dta	2	1719.93	0	LLGITKDSVMRVDEK	1719.93	Oxidation[M](10)	18.6082	0.233395	0.442	1	0.000895	0.52037	2	0.005988	sp|Q9Y4G6|TLN2_HUMAN /	0	4	1	1
515	C4.27097.27097.3.0.dta	3	1639.94	0	KVPQVSTPTLVEVSR	1639.94	null	25.5743	0.231783	0.442	1	-0.001261	-0.768932	2	0.005988	sp|P02768|ALBU_HUMAN /tr|A0A087WWT3|A0A087WWT3_HUMAN /tr|B7WNR0|B7WNR0_HUMAN /tr|F6KPG5|F6KPG5_HUMAN /tr|B2RBS8|B2RBS8_HUMAN /tr|H0YA55|H0YA55_HUMAN /tr|A0A0C4DGB6|A0A0C4DGB6_HUMAN /tr|D6RHD5|D6RHD5_HUMAN /tr|Q56G89|Q56G89_HUMAN /tr|A8K9P0|A8K9P0_HUMAN /tr|B4DPP6|B4DPP6_HUMAN /tr|C9JKR2|C9JKR2_HUMAN /tr|B4DPR2|B4DPR2_HUMAN /	0	4	1	1
516	C4.3778.3778.2.0.dta	2	1148.56	0	KDSETGENIR	1148.55	null	55.1675	0.230522	0.443	1	0.001067	0.928994	2	0.005988	sp|P38646|GRP75_HUMAN /tr|A0A384P5G6|A0A384P5G6_HUMAN /tr|B7Z4T3|B7Z4T3_HUMAN /tr|V9HW84|V9HW84_HUMAN /tr|Q8N1C8|Q8N1C8_HUMAN /tr|A0A7I2V2S7|A0A7I2V2S7_HUMAN /tr|A0A7I2V2G2|A0A7I2V2G2_HUMAN /tr|A0A7I2V3F7|A0A7I2V3F7_HUMAN /tr|A0A7I2YQB2|A0A7I2YQB2_HUMAN /tr|B7Z4V2|B7Z4V2_HUMAN /tr|D6RCD7|D6RCD7_HUMAN /	0	4	1	1
517	C4.30633.30633.2.0.dta	2	945.553	0	AVFPSIVGR	945.552	null	64.7496	0.225545	0.444	1	0.001301	1.37592	2	0.005988	sp|Q6S8J3|POTEE_HUMAN /sp|P63261|ACTG_HUMAN /sp|P68133|ACTS_HUMAN /sp|P62736|ACTA_HUMAN /sp|P68032|ACTC_HUMAN /sp|P60709|ACTB_HUMAN /sp|P63267|ACTH_HUMAN /sp|A5A3E0|POTEF_HUMAN /sp|P0CG38|POTEI_HUMAN /tr|A8K3K1|A8K3K1_HUMAN /tr|A0A804GS07|A0A804GS07_HUMAN /tr|I3L3I0|I3L3I0_HUMAN /tr|B3KUD3|B3KUD3_HUMAN /tr|G5E9R0|G5E9R0_HUMAN /tr|E7EVS6|E7EVS6_HUMAN /tr|Q53G76|Q53G76_HUMAN /tr|Q53GK6|Q53GK6_HUMAN…	0	4	1	1
518	C4.18689.18689.2.0.dta	2	1357.69	0	AAECNIVVTQPR	1357.69	Carbamidomethyl[C](4)	33.9287	0.20462	0.449	1	0.000428	0.315242	2	0.005988	sp|Q08211|DHX9_HUMAN /tr|Q58F26|Q58F26_HUMAN /tr|Q6PJK6|Q6PJK6_HUMAN /	0	4	1	1
519	C2.23219.23219.2.0.dta	2	1064.54	0	TNEGVIEFR	1064.54	null	75.5922	0.20335	0.449	1	0.002214	2.07978	2	0.005988	sp|Q13247|SRSF6_HUMAN /tr|A0A590UK80|A0A590UK80_HUMAN /tr|Q59GY3|Q59GY3_HUMAN /tr|A0A590UJK4|A0A590UJK4_HUMAN /tr|A0A590UJP7|A0A590UJP7_HUMAN /tr|A8K588|A8K588_HUMAN /tr|A0A590UK01|A0A590UK01_HUMAN /tr|V9HVZ0|V9HVZ0_HUMAN /	0	2	1	1
520	C2.22410.22410.2.0.dta	2	1428.72	0	SLYASSPGGVYATR	1428.71	null	40.8386	0.203191	0.449	1	0.003297	2.30767	2	0.005988	sp|P08670|VIME_HUMAN /tr|V9HWE1|V9HWE1_HUMAN /tr|B3KRK8|B3KRK8_HUMAN /tr|B0YJC4|B0YJC4_HUMAN /tr|A0A1B0GVG8|A0A1B0GVG8_HUMAN /tr|A0A1B0GTT5|A0A1B0GTT5_HUMAN /tr|Q53HU8|Q53HU8_HUMAN /	0	2	1	1
521	C4.26366.26366.2.0.dta	2	1808.91	0	SQVFSTAADGQTQVEIK	1808.9	null	17.0986	0.194856	0.451	1	0.004124	2.27984	2	0.005988	sp|P38646|GRP75_HUMAN /tr|A0A384P5G6|A0A384P5G6_HUMAN /tr|A1XP52|A1XP52_HUMAN /tr|B7Z4T3|B7Z4T3_HUMAN /tr|V9HW84|V9HW84_HUMAN /tr|Q8N1C8|Q8N1C8_HUMAN /tr|A0A7I2V2S7|A0A7I2V2S7_HUMAN /tr|A0A7I2V2G2|A0A7I2V2G2_HUMAN /tr|B7Z1V7|B7Z1V7_HUMAN /tr|A0A7I2YQB2|A0A7I2YQB2_HUMAN /tr|B7Z4V2|B7Z4V2_HUMAN /tr|D6RCD7|D6RCD7_HUMAN /	0	4	1	1
522	C4.21359.21359.2.0.dta	2	1586.77	0	VQALEEANNDLENK	1586.77	null	25.3975	0.192938	0.452	1	0.002848	1.79485	2	0.005988	sp|P35527|K1C9_HUMAN /	0	4	1	1
523	C3.13552.13552.2.0.dta	2	1052.55	0	VHIDIGADGR	1052.55	null	63.7517	0.179964	0.455	1	0.002283	2.16902	2	0.005988	sp|P31942|HNRH3_HUMAN /tr|A0A024QZP1|A0A024QZP1_HUMAN /tr|A0A024QZK8|A0A024QZK8_HUMAN /tr|Q53F48|Q53F48_HUMAN /tr|B4DHY1|B4DHY1_HUMAN /	0	3	1	1
524	C3.15755.15755.2.0.dta	2	842.511	0	GLISSLPR	842.509	null	77.8609	0.17779	0.456	1	0.001418	1.68307	0	0.007937		0	3	1	1
525	C1.22636.22636.2.0.dta	2	843.531	0	LILIESR	843.53	null	33.0189	0.162112	0.46	1	0.000807	0.956694	2	0.007937	sp|P62277|RS13_HUMAN /	0	1	1	1
526	C4.11470.11470.2.0.dta	2	773.442	0	ELLAEAK	773.44	null	120.951	0.151267	0.462	1	0.001289	1.66658	2	0.007937	sp|Q5M775|CYTSB_HUMAN /tr|B4E2A4|B4E2A4_HUMAN /tr|A0A7I2YQJ3|A0A7I2YQJ3_HUMAN /tr|A0A7I2V416|A0A7I2V416_HUMAN /tr|A0A7I2V486|A0A7I2V486_HUMAN /tr|A0A7P0TAS3|A0A7P0TAS3_HUMAN /tr|A0A7I2V451|A0A7I2V451_HUMAN /tr|A0A7P0T9K0|A0A7P0T9K0_HUMAN /tr|A0A7P0Z4I1|A0A7P0Z4I1_HUMAN /tr|A0A7I2V562|A0A7I2V562_HUMAN /tr|A0A7P0TB87|A0A7P0TB87_HUMAN /tr|A0A7P0TBP2|A0A7P0TBP2_HUMAN /tr|A0A024QYY9|A0A024QYY9_HUMAN /…	0	4	1	1
527	C2.7825.7825.2.0.dta	2	825.447	0	QNPLEPK	825.446	null	91.2133	0.149511	0.463	1	0.000473	0.573023	2	0.007937	sp|Q8NHJ6|LIRB4_HUMAN /tr|A0A0G2JNL1|A0A0G2JNL1_HUMAN /tr|A0A0G2JM43|A0A0G2JM43_HUMAN /tr|A0A0G2JQ10|A0A0G2JQ10_HUMAN /tr|A0A0G2JQ20|A0A0G2JQ20_HUMAN /tr|A0A0G2JM57|A0A0G2JM57_HUMAN /tr|A0A0G2JML1|A0A0G2JML1_HUMAN /tr|A0A0G2JNE9|A0A0G2JNE9_HUMAN /tr|A0A0G2JMH7|A0A0G2JMH7_HUMAN /tr|A0A0G2JPU4|A0A0G2JPU4_HUMAN /tr|A0A0G2JM38|A0A0G2JM38_HUMAN /tr|A0A0A0MS20|A0A0A0MS20_HUMAN /tr|A0A0G2JP25|A0A0G2JP25…	0	2	1	1
528	C4.2808.2808.2.0.dta	2	730.385	0	LNEAQR	730.384	null	149.222	0.137894	0.466	1	0.000883	1.20895	0	0.009823		0	4	1	1
529	C5.22852.22852.2.0.dta	2	973.532	0	IEISELNR	973.531	null	74.2256	0.127424	0.468	1	0.000307	0.315347	2	0.009823	sp|P04264|K2C1_HUMAN /sp|P35908|K22E_HUMAN /tr|H6VRG3|H6VRG3_HUMAN /tr|H6VRF8|H6VRF8_HUMAN /tr|H6VRG1|H6VRG1_HUMAN /tr|H6VRF9|H6VRF9_HUMAN /tr|H6VRG0|H6VRG0_HUMAN /tr|H6VRG2|H6VRG2_HUMAN /	0	5	1	1
530	C4.27073.27073.2.0.dta	2	1091.59	0	VNFTVDQIR	1091.58	null	93.4841	0.126497	0.468	1	0.001657	1.51798	2	0.009823	sp|P13639|EF2_HUMAN /tr|A0A384N6H1|A0A384N6H1_HUMAN /tr|B4DRE8|B4DRE8_HUMAN /tr|B4DPU3|B4DPU3_HUMAN /tr|Q6PK56|Q6PK56_HUMAN /tr|B4DMC6|B4DMC6_HUMAN /	0	4	1	1
531	C1.25229.25229.3.0.dta	3	1155.66	0	RGDLPFVVPR	1155.66	null	57.3311	0.116888	0.471	1	0.001313	1.13614	2	0.009823	sp|P35579|MYH9_HUMAN /tr|A0A0U4BW16|A0A0U4BW16_HUMAN /tr|Q6ZNL4|Q6ZNL4_HUMAN /tr|A0A024R1N1|A0A024R1N1_HUMAN /	0	1	1	1
532	C1.40527.40527.2.0.dta	2	1582.92	0	QVLLSAAEAAEVILR	1582.92	null	9.8921	0.058204	0.485	1	0.002243	1.41701	2	0.009823	sp|P78371|TCPB_HUMAN /tr|B7Z4R3|B7Z4R3_HUMAN /tr|Q9H369|Q9H369_HUMAN /tr|V9HW96|V9HW96_HUMAN /	0	1	1	1
533	C1.6131.6131.2.1.dta	2	802.442	0	EVQTAVR	802.442	null	16.1706	0.043285	0.489	1	0.000362	0.451123	2	0.009823	sp|Q8N257|H2B3B_HUMAN /sp|A0A2R8Y619|H2BE1_HUMAN /tr|L0R4T3|L0R4T3_HUMAN /	0	1	1	1
534	C5.18708.18708.2.0.dta	2	961.484	0	KGTEEELR	961.495	null	83.8074	0.029159	0.493	1	-0.010442	-10.8602	0	0.011719		0	5	1	1
535	C4.21393.21393.2.0.dta	2	1586.77	0	VQALEEANNDLENK	1586.77	null	38.7289	0.026345	0.493	1	0.004222	2.66076	2	0.011719	sp|P35527|K1C9_HUMAN /	0	4	1	1
536	C1.15237.15237.2.0.dta	2	1052.55	0	VHIDIGADGR	1052.55	null	51.4272	0.021465	0.495	1	0.000949	0.901621	2	0.011719	sp|P31942|HNRH3_HUMAN /tr|A0A024QZP1|A0A024QZP1_HUMAN /tr|A0A024QZK8|A0A024QZK8_HUMAN /tr|Q53F48|Q53F48_HUMAN /tr|B4DHY1|B4DHY1_HUMAN /	0	1	1	1
537	C2.17036.17036.3.0.dta	3	1143.63	0	FATHAAALSVR	1143.63	null	63.3	0.013387	0.497	1	0.000226	0.197617	2	0.011719	sp|P23246|SFPQ_HUMAN /tr|Q6PIX2|Q6PIX2_HUMAN /tr|Q86VG2|Q86VG2_HUMAN /tr|A0A384N5Z8|A0A384N5Z8_HUMAN /tr|Q9BSV4|Q9BSV4_HUMAN /	0	2	1	1
538	C4.18508.18508.2.0.dta	2	957.537	0	LEVVVENR	957.536	null	61.3438	-0.024142	0.506	1	0.000571	0.596322	0	0.013333		0	4	1	1
539	C4.14607.14607.2.0.dta	2	1341.67	0	FGQGGAGPVGGQGPR	1341.67	null	42.3859	-0.042168	0.511	1	0.003012	2.24497	2	0.013333	sp|P23246|SFPQ_HUMAN /tr|Q86VG2|Q86VG2_HUMAN /tr|A0A384N5Z8|A0A384N5Z8_HUMAN /tr|Q9BSV4|Q9BSV4_HUMAN /	0	4	1	1
540	C4.13893.13893.2.0.dta	2	1102.59	0	ASTLQSGVPSR	1102.59	null	80.311	-0.048215	0.512	1	0.001923	1.74408	2	0.013333	tr|A0A5C2G7P8|A0A5C2G7P8_HUMAN /tr|A0A5C2GCW4|A0A5C2GCW4_HUMAN /tr|A0A5C2GU46|A0A5C2GU46_HUMAN /tr|A0A5C2GM18|A0A5C2GM18_HUMAN /tr|A0A5C2GA97|A0A5C2GA97_HUMAN /tr|A0A5C2H2Q3|A0A5C2H2Q3_HUMAN /tr|A0A5C2G3M0|A0A5C2G3M0_HUMAN /tr|A0A5C2G2D6|A0A5C2G2D6_HUMAN /tr|A0A5C2FTW7|A0A5C2FTW7_HUMAN /tr|A0A7T0PX13|A0A7T0PX13_HUMAN /tr|A0A5C2G6P7|A0A5C2G6P7_HUMAN /	0	4	1	1
541	C5.33178.33178.3.0.dta	3	2182.08	0	SESEVEEAAAIIAQRPDNPR	2182.07	null	16.1619	-0.079591	0.52	1	0.003287	1.50636	2	0.013333	sp|Q16643|DREB_HUMAN /tr|B7Z2Z0|B7Z2Z0_HUMAN /tr|B3KSQ7|B3KSQ7_HUMAN /tr|D6R9Q9|D6R9Q9_HUMAN /tr|D6R9W4|D6R9W4_HUMAN /tr|A0A2Z6ATB6|A0A2Z6ATB6_HUMAN /	0	5	1	1
542	C4.10572.10572.2.0.dta	2	1232.6	0	SGGGGGGGLGSGGSIR	1232.6	null	33.9711	-0.082364	0.521	1	0.00167	1.35486	2	0.013333	sp|P35527|K1C9_HUMAN /	0	4	1	1
543	C1.8372.8372.2.0.dta	2	1134.54	0	DAVTYTEHAK	1134.54	null	72.494	-0.090434	0.523	1	0.001035	0.912262	2	0.013333	sp|P62805|H4_HUMAN /tr|B2R4R0|B2R4R0_HUMAN /tr|Q0VAS5|Q0VAS5_HUMAN /	0	1	1	1
544	C4.13435.13435.2.0.dta	2	1103.57	0	ASTLESGVPSR	1103.57	null	32.0996	-0.118935	0.53	1	0.001519	1.37644	2	0.013333	tr|A0A5C2GWB1|A0A5C2GWB1_HUMAN /tr|A0A5C2GGU0|A0A5C2GGU0_HUMAN /tr|A0A5C2FUN8|A0A5C2FUN8_HUMAN /tr|A0A5C2GGC2|A0A5C2GGC2_HUMAN /tr|A0A5C2FXZ7|A0A5C2FXZ7_HUMAN /tr|A0A5C2FW01|A0A5C2FW01_HUMAN /tr|A0A5C2GJ45|A0A5C2GJ45_HUMAN /tr|A0A5C2GAN9|A0A5C2GAN9_HUMAN /tr|A0A5C2G2I4|A0A5C2G2I4_HUMAN /tr|A0A5C2GDA7|A0A5C2GDA7_HUMAN /tr|A0A5C2GQ30|A0A5C2GQ30_HUMAN /tr|A0A5C2FY27|A0A5C2FY27_HUMAN /tr|A0A5C2G0S2|A…	0	4	1	1
545	C5.6215.6215.2.0.dta	2	943.485	0	GIENSQAPK	943.484	null	76.9259	-0.119191	0.53	1	0.000983	1.04188	2	0.013333	sp|Q9P2D0|IBTK_HUMAN /tr|E7EPI0|E7EPI0_HUMAN /tr|H0Y9N7|H0Y9N7_HUMAN /tr|B7ZLD4|B7ZLD4_HUMAN /tr|E9PDR5|E9PDR5_HUMAN /tr|B3KX60|B3KX60_HUMAN /tr|B7ZLE0|B7ZLE0_HUMAN /	0	5	1	1
546	C3.9620.9620.2.0.dta	2	773.442	0	ELLAEAK	773.44	null	75.6392	-0.124814	0.531	1	0.00154	1.9911	2	0.013333	sp|Q5M775|CYTSB_HUMAN /tr|B4E2A4|B4E2A4_HUMAN /tr|A0A7I2YQJ3|A0A7I2YQJ3_HUMAN /tr|A0A7I2V416|A0A7I2V416_HUMAN /tr|A0A7I2V486|A0A7I2V486_HUMAN /tr|A0A7P0TAS3|A0A7P0TAS3_HUMAN /tr|A0A7I2V451|A0A7I2V451_HUMAN /tr|A0A7P0T9K0|A0A7P0T9K0_HUMAN /tr|A0A7P0Z4I1|A0A7P0Z4I1_HUMAN /tr|A0A7I2V562|A0A7I2V562_HUMAN /tr|A0A7P0TB87|A0A7P0TB87_HUMAN /tr|A0A7P0TBP2|A0A7P0TBP2_HUMAN /tr|A0A024QYY9|A0A024QYY9_HUMAN /…	0	3	1	1
547	C2.32787.32787.2.0.dta	2	920.51	0	GLFIIDDK	920.509	null	72.6317	-0.125177	0.531	1	0.001417	1.53937	2	0.013333	sp|Q06830|PRDX1_HUMAN /sp|Q13162|PRDX4_HUMAN /tr|A0A384NPQ2|A0A384NPQ2_HUMAN /tr|V9HW63|V9HW63_HUMAN /tr|B2R4P2|B2R4P2_HUMAN /tr|A0A0A0MRQ5|A0A0A0MRQ5_HUMAN /tr|H7C3T4|H7C3T4_HUMAN /tr|A0A0A0MSI0|A0A0A0MSI0_HUMAN /	0	2	1	1
548	C5.17767.17767.2.0.dta	2	995.59	0	HVLVTLGEK	995.588	null	56.3472	-0.162661	0.541	1	0.00213	2.13944	2	0.013333	sp|P60660|MYL6_HUMAN /tr|F8W1R7|F8W1R7_HUMAN /tr|G3V1V0|G3V1V0_HUMAN /tr|B7Z6Z4|B7Z6Z4_HUMAN /tr|F8VZU9|F8VZU9_HUMAN /tr|G8JLA2|G8JLA2_HUMAN /tr|H0YI43|H0YI43_HUMAN /tr|Q6IBG5|Q6IBG5_HUMAN /tr|F8W180|F8W180_HUMAN /tr|F8VXL3|F8VXL3_HUMAN /tr|G3V1Y7|G3V1Y7_HUMAN /tr|J3KND3|J3KND3_HUMAN /tr|F8VPF3|F8VPF3_HUMAN /	0	5	1	1
549	C2.22377.22377.2.0.dta	2	871.501	0	DVALLQGR	871.5	null	75.4911	-0.169957	0.542	1	0.001069	1.22662	2	0.013333	sp|Q9UNF1|MAGD2_HUMAN /tr|A0A024R9Y7|A0A024R9Y7_HUMAN /tr|B4DWM5|B4DWM5_HUMAN /tr|Q5H907|Q5H907_HUMAN /tr|Q5H909|Q5H909_HUMAN /tr|B4DX55|B4DX55_HUMAN /	0	2	1	1
550	C4.31541.31541.2.0.dta	2	950.496	0	GFSLEELR	950.494	null	46.8138	-0.174812	0.544	1	0.001493	1.57076	2	0.013333	sp|P26373|RL13_HUMAN /tr|Q6NZ55|Q6NZ55_HUMAN /tr|A8K4C8|A8K4C8_HUMAN /tr|J3QSB4|J3QSB4_HUMAN /	0	4	1	1
551	C2.8418.8418.2.0.dta	2	1023.51	0	QQYESVAAK	1023.51	null	74.4543	-0.243595	0.561	1	0.00073	0.713232	2	0.013333	sp|P08670|VIME_HUMAN /tr|V9HWE1|V9HWE1_HUMAN /tr|B3KRK8|B3KRK8_HUMAN /tr|B0YJC5|B0YJC5_HUMAN /tr|B0YJC4|B0YJC4_HUMAN /tr|Q53HU8|Q53HU8_HUMAN /	0	2	1	1
552	C5.12380.12380.2.0.dta	2	780.414	0	YEELVK	780.414	null	94.5423	-0.24963	0.562	1	0.00057	0.730382	0	0.015238		0	5	1	1
553	C1.31778.31778.2.0.dta	2	1585.81	0	EQPNVHAQPSHTIK	1585.81	null	12.3923	-0.250015	0.562	1	0.000736	0.464117	0	0.017143		0	1	1	1
554	C1.17943.17943.2.0.dta	2	842.511	0	GLISSLPR	842.509	null	80.0391	-0.256416	0.564	1	0.001268	1.50503	0	0.019011		0	1	1	1
555	C1.25485.25485.2.0.dta	2	991.521	0	QLAEDFLR	991.521	null	33.1155	-0.26572	0.566	1	-0.000155	-0.156326	2	0.019011	sp|Q92841|DDX17_HUMAN /tr|Q59F66|Q59F66_HUMAN /tr|B4DZQ7|B4DZQ7_HUMAN /tr|A0A5H1ZRQ2|A0A5H1ZRQ2_HUMAN /tr|A0A1X7SBZ2|A0A1X7SBZ2_HUMAN /	0	1	1	1
556	C1.6139.6139.2.0.dta	2	729.437	0	RGDLLR	729.437	null	178.175	-0.269617	0.567	1	0.000515	0.706024	0	0.020794		0	1	1	1
557	C3.7241.7241.2.0.dta	2	1134.54	0	DAVTYTEHAK	1134.54	null	48.4849	-0.284378	0.571	1	0.00233	2.05369	2	0.020794	sp|P62805|H4_HUMAN /tr|B2R4R0|B2R4R0_HUMAN /tr|Q0VAS5|Q0VAS5_HUMAN /	0	3	1	1
558	C4.33837.33837.2.1.dta	2	1513.76	0	GVVDSEDIPLNLSR	1513.79	null	52.2968	-0.284706	0.571	1	-0.023431	-15.4784	2	0.020794	sp|Q12931|TRAP1_HUMAN /tr|Q53G55|Q53G55_HUMAN /tr|I3L0K7|I3L0K7_HUMAN /tr|I3L239|I3L239_HUMAN /tr|Q9BV61|Q9BV61_HUMAN /tr|A0A140VJY2|A0A140VJY2_HUMAN /tr|Q8N9Z3|Q8N9Z3_HUMAN /tr|Q53FS6|Q53FS6_HUMAN /	0	4	1	1
559	C5.42599.42599.2.0.dta	2	1988.04	0	AIAELGIYPAVDPLDSTSR	1988.03	null	16.6645	-0.305194	0.576	1	0.002108	1.06034	2	0.020794	sp|P06576|ATPB_HUMAN /tr|Q0QEN7|Q0QEN7_HUMAN /tr|H0YH81|H0YH81_HUMAN /tr|V9HW31|V9HW31_HUMAN /	0	5	1	1
560	C3.5274.5274.2.0.dta	2	729.437	0	RGDLLR	729.437	null	131.791	-0.318947	0.579	1	0.000659	0.903437	0	0.022556		0	3	1	1
561	C3.21238.21238.2.0.dta	2	1345.73	0	TAVVVGTITDDVR	1345.73	null	31.5588	-0.320391	0.579	1	0.001747	1.29818	2	0.022556	sp|Q07020|RL18_HUMAN /tr|A0A024QZD1|A0A024QZD1_HUMAN /tr|J3QQ67|J3QQ67_HUMAN /tr|F8VUA6|F8VUA6_HUMAN /tr|G3V203|G3V203_HUMAN /tr|F8VYV2|F8VYV2_HUMAN /tr|B4DDY5|B4DDY5_HUMAN /tr|Q0QEW2|Q0QEW2_HUMAN /tr|H0YHA7|H0YHA7_HUMAN /tr|A0A075B7A0|A0A075B7A0_HUMAN /	0	3	1	1
562	C5.34600.34600.2.1.dta	2	1824.99	0	VGINYQPPTVVPGGDLAK	1824.99	null	25.4653	-0.327475	0.581	1	0.003025	1.65755	2	0.022556	sp|Q9NY65|TBA8_HUMAN /sp|Q6PEY2|TBA3E_HUMAN /sp|P0DPH7|TBA3C_HUMAN /sp|Q71U36|TBA1A_HUMAN /sp|P0DPH8|TBA3D_HUMAN /sp|P68366|TBA4A_HUMAN /sp|P68363|TBA1B_HUMAN /sp|Q9BQE3|TBA1C_HUMAN /tr|Q7Z3M3|Q7Z3M3_HUMAN /tr|Q9UQM3|Q9UQM3_HUMAN /tr|B4DDU2|B4DDU2_HUMAN /tr|B7Z1K5|B7Z1K5_HUMAN /tr|B4DQK4|B4DQK4_HUMAN /tr|A8JZY9|A8JZY9_HUMAN /tr|B3KT06|B3KT06_HUMAN /tr|A0A1W2PQM2|A0A1W2PQM2_HUMAN /tr|Q8N532|Q8N532…	0	5	1	1
563	C1.13246.13246.2.0.dta	2	715.41	0	DIQLAR	715.41	null	22.6996	-0.332334	0.582	1	0.000513	0.717072	2	0.022556	sp|Q16695|H31T_HUMAN /sp|P84243|H33_HUMAN /sp|Q6NXT2|H3C_HUMAN /sp|Q71DI3|H32_HUMAN /sp|P68431|H31_HUMAN /tr|K7EK07|K7EK07_HUMAN /tr|B4E380|B4E380_HUMAN /tr|A8K4Y7|A8K4Y7_HUMAN /tr|B2R4P9|B2R4P9_HUMAN /	0	1	1	1
564	C3.19002.19002.2.1.dta	2	914.551	0	GLATVAVGAR	914.542	null	35.0727	-0.35193	0.587	1	0.009147	10.0017	0	0.024119		0	3	1	1
565	C2.44029.44029.2.0.dta	2	1582.92	0	QVLLSAAEAAEVILR	1582.92	null	26.5168	-0.369854	0.591	1	0.003541	2.23701	2	0.024119	sp|P78371|TCPB_HUMAN /tr|B7Z4R3|B7Z4R3_HUMAN /tr|Q9H369|Q9H369_HUMAN /tr|V9HW96|V9HW96_HUMAN /	0	2	1	1
566	C5.27565.27565.3.0.dta	3	1639.94	0	KVPQVSTPTLVEVSR	1639.94	null	34.966	-0.372766	0.592	1	0.000382	0.232936	2	0.024119	sp|P02768|ALBU_HUMAN /tr|A0A087WWT3|A0A087WWT3_HUMAN /tr|B7WNR0|B7WNR0_HUMAN /tr|F6KPG5|F6KPG5_HUMAN /tr|B2RBS8|B2RBS8_HUMAN /tr|H0YA55|H0YA55_HUMAN /tr|A0A0C4DGB6|A0A0C4DGB6_HUMAN /tr|D6RHD5|D6RHD5_HUMAN /tr|Q56G89|Q56G89_HUMAN /tr|A8K9P0|A8K9P0_HUMAN /tr|B4DPP6|B4DPP6_HUMAN /tr|C9JKR2|C9JKR2_HUMAN /tr|B4DPR2|B4DPR2_HUMAN /	0	5	1	1
567	C4.43609.43609.2.0.dta	2	1798.92	0	LFIGGLSFETTEESLR	1798.92	null	21.2379	-0.376343	0.593	1	-0.000273	-0.151758	2	0.024119	sp|P22626|ROA2_HUMAN /tr|A0A7I2YQN4|A0A7I2YQN4_HUMAN /tr|I6L957|I6L957_HUMAN /tr|A0A7I2V4N0|A0A7I2V4N0_HUMAN /tr|A0A7I2V4N1|A0A7I2V4N1_HUMAN /tr|A0A7I2V4I6|A0A7I2V4I6_HUMAN /tr|A0A087WUI2|A0A087WUI2_HUMAN /tr|A0A7I2V4S4|A0A7I2V4S4_HUMAN /tr|A0A7I2V323|A0A7I2V323_HUMAN /tr|A0A384NL58|A0A384NL58_HUMAN /tr|A0A7I2V3P1|A0A7I2V3P1_HUMAN /tr|A0A7I2V3P7|A0A7I2V3P7_HUMAN /	0	4	1	1
568	C3.11907.11907.2.0.dta	2	1247.58	0	AGELTEDEVER	1247.57	null	34.9116	-0.37686	0.593	1	0.003003	2.40707	2	0.024119	sp|P62269|RS18_HUMAN /	0	3	1	1
569	C4.7870.7870.2.0.dta	2	1354.63	0	DSYVGDEAQSKR	1354.62	null	33.2399	-0.380007	0.594	1	0.002162	1.59602	2	0.024119	sp|P63261|ACTG_HUMAN /sp|P68133|ACTS_HUMAN /sp|P62736|ACTA_HUMAN /sp|P68032|ACTC_HUMAN /sp|P60709|ACTB_HUMAN /sp|P63267|ACTH_HUMAN /tr|A8K3K1|A8K3K1_HUMAN /tr|I3L3I0|I3L3I0_HUMAN /tr|B3KUD3|B3KUD3_HUMAN /tr|G5E9R0|G5E9R0_HUMAN /tr|E7EVS6|E7EVS6_HUMAN /tr|A0A6Q8PFE4|A0A6Q8PFE4_HUMAN /tr|Q53G76|Q53G76_HUMAN /tr|Q53GK6|Q53GK6_HUMAN /tr|B8ZZJ2|B8ZZJ2_HUMAN /tr|J3KT65|J3KT65_HUMAN /tr|I3L3R2|I3L3R2_HU…	0	4	1	1
570	C4.3751.3751.2.0.dta	2	1148.56	0	KDSETGENIR	1148.55	null	52.8628	-0.401007	0.599	1	0.000959	0.834963	2	0.024119	sp|P38646|GRP75_HUMAN /tr|A0A384P5G6|A0A384P5G6_HUMAN /tr|B7Z4T3|B7Z4T3_HUMAN /tr|V9HW84|V9HW84_HUMAN /tr|Q8N1C8|Q8N1C8_HUMAN /tr|A0A7I2V2S7|A0A7I2V2S7_HUMAN /tr|A0A7I2V2G2|A0A7I2V2G2_HUMAN /tr|A0A7I2V3F7|A0A7I2V3F7_HUMAN /tr|A0A7I2YQB2|A0A7I2YQB2_HUMAN /tr|B7Z4V2|B7Z4V2_HUMAN /tr|D6RCD7|D6RCD7_HUMAN /	0	4	1	1
571	C1.20681.20681.2.0.dta	2	1137.55	0	ESYSVYVYK	1137.55	null	46.6903	-0.420213	0.604	1	0.000395	0.347239	2	0.024119	sp|Q5QNW6|H2B2F_HUMAN /sp|P58876|H2B1D_HUMAN /sp|Q99880|H2B1L_HUMAN /sp|P62807|H2B1C_HUMAN /sp|Q99877|H2B1N_HUMAN /sp|P57053|H2BFS_HUMAN /sp|O60814|H2B1K_HUMAN /sp|Q93079|H2B1H_HUMAN /sp|Q99879|H2B1M_HUMAN /tr|Q0D2M2|Q0D2M2_HUMAN /tr|A8K9J7|A8K9J7_HUMAN /tr|B4DR52|B4DR52_HUMAN /tr|A0A024RCL8|A0A024RCL8_HUMAN /tr|A0A024QZZ7|A0A024QZZ7_HUMAN /tr|A0A024RCJ9|A0A024RCJ9_HUMAN /tr|I6L9F7|I6L9F7_HUMAN /…	0	1	1	1
572	C2.18244.18244.2.0.dta	2	961.484	0	KGTEEELR	961.495	null	83.6293	-0.420518	0.604	1	-0.010536	-10.9579	0	0.025783		0	2	1	1
573	C3.7245.7245.2.0.dta	2	1134.54	0	DAVTYTEHAK	1134.54	null	34.8505	-0.437879	0.608	1	0.001947	1.71611	2	0.025783	sp|P62805|H4_HUMAN /tr|B2R4R0|B2R4R0_HUMAN /tr|Q0VAS5|Q0VAS5_HUMAN /	0	3	1	1
574	C2.29378.29378.3.0.dta	3	2105.06	0	ARMLYPSKGQGLSGPTAENK	2105.08	null	34.597	-0.440558	0.608	1	-0.015923	-7.56408	2	0.025783	tr|A0A5F9ZI21|A0A5F9ZI21_HUMAN /	0	2	1	1
575	C2.29800.29800.3.0.dta	3	1954.07	0	VAPEEHPVLLTEAPLNPK	1954.06	null	33.1777	-0.442789	0.609	1	0.005841	2.98915	2	0.025783	sp|P63261|ACTG_HUMAN /sp|P60709|ACTB_HUMAN /tr|Q562X9|Q562X9_HUMAN /tr|Q562V5|Q562V5_HUMAN /tr|A0A804GS07|A0A804GS07_HUMAN /tr|I3L3I0|I3L3I0_HUMAN /tr|G5E9R0|G5E9R0_HUMAN /tr|E7EVS6|E7EVS6_HUMAN /tr|Q562Z7|Q562Z7_HUMAN /tr|A0A6Q8PFE4|A0A6Q8PFE4_HUMAN /tr|Q53G76|Q53G76_HUMAN /tr|Q53GK6|Q53GK6_HUMAN /tr|J3KT65|J3KT65_HUMAN /tr|I3L3R2|I3L3R2_HUMAN /tr|Q562N8|Q562N8_HUMAN /tr|Q53G99|Q53G99_HUMAN /tr|…	0	2	1	1
576	C5.45550.45550.2.0.dta	2	1931.17	0	VTIAQGGVLPNIQAVLLPK	1931.17	null	30.2634	-0.44833	0.61	1	0.002792	1.44576	2	0.025783	sp|Q9BTM1|H2AJ_HUMAN /sp|Q93077|H2A1C_HUMAN /sp|Q99878|H2A1J_HUMAN /sp|Q16777|H2A2C_HUMAN /sp|P04908|H2A1B_HUMAN /sp|P20671|H2A1D_HUMAN /sp|P0C0S8|H2A1_HUMAN /sp|Q6FI13|H2A2A_HUMAN /sp|Q96KK5|H2A1H_HUMAN /sp|Q7L7L0|H2A3_HUMAN /tr|A0A0U1RR32|A0A0U1RR32_HUMAN /tr|A4FTV9|A4FTV9_HUMAN /tr|A0A0U1RRH7|A0A0U1RRH7_HUMAN /tr|A0A024RAS2|A0A024RAS2_HUMAN /tr|A3KPC7|A3KPC7_HUMAN /tr|B4E0B3|B4E0B3_HUMAN /tr|B…	0	5	1	1
577	C4.37765.37765.2.0.dta	2	1776.89	0	LEGELHSKDLEELHK	1776.91	null	11.4981	-0.455	0.612	1	-0.024847	-13.9832	0	0.027273		0	4	1	1
578	C4.8165.8165.2.0.dta	2	1134.54	0	DAVTYTEHAK	1134.54	null	57.2231	-0.463324	0.614	1	0.00181	1.59536	2	0.027273	sp|P62805|H4_HUMAN /tr|B2R4R0|B2R4R0_HUMAN /tr|Q0VAS5|Q0VAS5_HUMAN /	0	4	1	1
579	C4.11587.11587.2.0.dta	2	976.45	0	AGFAGDDAPR	976.448	null	40.5184	-0.467731	0.615	1	0.001282	1.31292	2	0.027273	sp|Q6S8J3|POTEE_HUMAN /sp|P63261|ACTG_HUMAN /sp|P68133|ACTS_HUMAN /sp|P62736|ACTA_HUMAN /sp|P68032|ACTC_HUMAN /sp|P60709|ACTB_HUMAN /sp|P63267|ACTH_HUMAN /sp|A5A3E0|POTEF_HUMAN /sp|P0CG38|POTEI_HUMAN /sp|P0CG39|POTEJ_HUMAN /tr|A8K3K1|A8K3K1_HUMAN /tr|A0A804GS07|A0A804GS07_HUMAN /tr|I3L3I0|I3L3I0_HUMAN /tr|B3KUD3|B3KUD3_HUMAN /tr|G5E9R0|G5E9R0_HUMAN /tr|E7EVS6|E7EVS6_HUMAN /tr|A0A6Q8PGD7|A0A6Q8PGD…	0	4	1	1
580	C4.10272.10272.2.0.dta	2	777.357	0	CDVDIR	777.356	Carbamidomethyl[C](1)	91.0516	-0.469554	0.615	1	0.001337	1.71993	2	0.027273	sp|P63261|ACTG_HUMAN /sp|Q562R1|ACTBL_HUMAN /sp|P60709|ACTB_HUMAN /tr|A0A804GS07|A0A804GS07_HUMAN /tr|E7EVS6|E7EVS6_HUMAN /tr|A0A6Q8PFE4|A0A6Q8PFE4_HUMAN /tr|Q53G76|Q53G76_HUMAN /tr|Q53GK6|Q53GK6_HUMAN /tr|Q96DE1|Q96DE1_HUMAN /tr|Q53G99|Q53G99_HUMAN /tr|Q8WVW5|Q8WVW5_HUMAN /tr|F1BXA6|F1BXA6_HUMAN /tr|B7ZAP6|B7ZAP6_HUMAN /tr|Q9UE89|Q9UE89_HUMAN /tr|B4E3A4|B4E3A4_HUMAN /tr|A5GZ75|A5GZ75_HUMAN /tr|B…	0	4	1	1
581	C1.14428.14428.3.0.dta	3	1675.73	0	ATAGDTHLGGEDFDNR	1675.73	null	6.05361	-0.47822	0.617	1	0.001992	1.18874	2	0.027273	sp|P48741|HSP77_HUMAN /sp|P0DMV8|HS71A_HUMAN /sp|P34931|HS71L_HUMAN /sp|P0DMV9|HS71B_HUMAN /sp|P17066|HSP76_HUMAN /tr|B4DI54|B4DI54_HUMAN /tr|B4DWK5|B4DWK5_HUMAN /tr|B4DVU9|B4DVU9_HUMAN /tr|B2R6X5|B2R6X5_HUMAN /tr|B4E388|B4E388_HUMAN /tr|B4DFN9|B4DFN9_HUMAN /tr|A8K5I0|A8K5I0_HUMAN /tr|A0A1U9X7X4|A0A1U9X7X4_HUMAN /tr|B3KSM6|B3KSM6_HUMAN /tr|B4DXY3|B4DXY3_HUMAN /tr|A0A1U9X7W7|A0A1U9X7W7_HUMAN /tr|B…	0	1	1	1
582	C4.23455.23455.2.0.dta	2	734.457	0	LGIIYR	734.456	null	94.3314	-0.481504	0.618	1	0.000729	0.992572	2	0.027273	sp|Q13237|KGP2_HUMAN /sp|O75676|KS6A4_HUMAN /sp|O75582|KS6A5_HUMAN /tr|A0A140VJM3|A0A140VJM3_HUMAN /tr|Q86VU2|Q86VU2_HUMAN /tr|E9PJN1|E9PJN1_HUMAN /tr|G3V2D1|G3V2D1_HUMAN /tr|B4DPV1|B4DPV1_HUMAN /tr|A0A0A6YYC0|A0A0A6YYC0_HUMAN /tr|B7ZA25|B7ZA25_HUMAN /tr|B4DLF9|B4DLF9_HUMAN /tr|A0A3B3ISL8|A0A3B3ISL8_HUMAN /tr|A0PJF8|A0PJF8_HUMAN /	0	4	1	1
583	C4.17695.17695.4.2.dta	4	3578.62	0	AQETEAAPSQAPADEPEPESAAAQSQENQDTRPK	3578.61	null	9.67786	-0.482223	0.618	1	0.013774	3.84898	2	0.027273	sp|Q9UNF1|MAGD2_HUMAN /tr|A0A024R9Y7|A0A024R9Y7_HUMAN /tr|Q5H907|Q5H907_HUMAN /tr|Q5H909|Q5H909_HUMAN /tr|B4DX55|B4DX55_HUMAN /tr|B4DNG7|B4DNG7_HUMAN /	0	4	1	1
584	C2.28974.28974.2.0.dta	2	1149.61	0	FDAGELITQR	1149.59	null	68.9945	-0.507991	0.624	1	0.022353	19.4443	2	0.027273	sp|P35232|PHB_HUMAN /tr|Q53FV0|Q53FV0_HUMAN /tr|A8K401|A8K401_HUMAN /tr|C9JZ20|C9JZ20_HUMAN /tr|Q6FHP5|Q6FHP5_HUMAN /tr|Q9BSE8|Q9BSE8_HUMAN /tr|E7ESE2|E7ESE2_HUMAN /tr|E9PCW0|E9PCW0_HUMAN /tr|C9JW96|C9JW96_HUMAN /tr|Q6PUJ7|Q6PUJ7_HUMAN /	0	2	1	1
585	C2.23307.23307.2.0.dta	2	701.456	0	NLLTLK	701.456	null	109.797	-0.510365	0.625	1	0.000352	0.501814	0	0.028933		0	2	1	1
586	C4.3156.3156.2.0.dta	2	720.353	0	EELSSR	720.352	null	104.874	-0.514294	0.626	1	0.000481	0.667729	2	0.028933	sp|Q5RHP9|ERIC3_HUMAN /	0	4	1	1
587	C2.39602.39602.2.0.dta	2	1624.89	0	TGAIVDVPVGEELLGR	1624.89	null	19.4441	-0.525438	0.628	1	0.003299	2.03029	2	0.028933	sp|P25705|ATPA_HUMAN /tr|K7EQH4|K7EQH4_HUMAN /tr|K7ERX7|K7ERX7_HUMAN /tr|K7EK77|K7EK77_HUMAN /tr|K7EJP1|K7EJP1_HUMAN /tr|B4DGW3|B4DGW3_HUMAN /tr|V9HW26|V9HW26_HUMAN /	0	2	1	1
588	C4.34182.34182.2.0.dta	2	1171.7	0	GIALLGCVGALK	1171.69	Carbamidomethyl[C](7)	29.9777	-0.538981	0.632	1	0.011404	9.73298	2	0.028933	tr|M0R083|M0R083_HUMAN /	0	4	1	1
589	C2.17000.17000.2.1.dta	2	1494.7	0	DQTMKEPSGGAETK	1494.67	Oxidation[M](4)	51.4711	-0.54638	0.633	1	0.025712	17.2024	0	0.030741		0	2	1	1
590	C2.19886.19886.2.0.dta	2	842.511	0	GLISSLPR	842.509	null	78.0637	-0.553179	0.635	1	0.001456	1.72817	0	0.032316		0	2	1	1
591	C4.29076.29076.2.0.dta	2	1500.81	0	NILLTNEQLESAR	1500.8	null	51.3555	-0.558018	0.636	1	0.008303	5.53238	2	0.032316	sp|Q9H9B4|SFXN1_HUMAN /tr|D6RFI0|D6RFI0_HUMAN /tr|D6RDG7|D6RDG7_HUMAN /tr|S4R2X2|S4R2X2_HUMAN /tr|D6RAE9|D6RAE9_HUMAN /	0	4	1	1
592	C2.39615.39615.2.0.dta	2	1624.89	0	TGAIVDVPVGEELLGR	1624.89	null	39.1562	-0.563997	0.637	1	0.002949	1.81489	2	0.032316	sp|P25705|ATPA_HUMAN /tr|K7EQH4|K7EQH4_HUMAN /tr|K7ERX7|K7ERX7_HUMAN /tr|K7EK77|K7EK77_HUMAN /tr|K7EJP1|K7EJP1_HUMAN /tr|B4DGW3|B4DGW3_HUMAN /tr|V9HW26|V9HW26_HUMAN /	0	2	1	1
593	C4.26091.26091.2.1.dta	2	1060.56	0	TLLDIDNTR	1060.56	null	30.0734	-0.570315	0.639	1	0.000611	0.576109	2	0.032316	sp|P35527|K1C9_HUMAN /	0	4	1	1
594	C4.20706.20706.2.0.dta	2	1377.63	0	GGGGNFGPGPGSNFR	1377.63	null	29.4869	-0.592095	0.644	1	0.002488	1.806	2	0.032316	sp|P22626|ROA2_HUMAN /tr|A0A024RA28|A0A024RA28_HUMAN /tr|A0A7I2V4N1|A0A7I2V4N1_HUMAN /tr|A0A7I2V4I6|A0A7I2V4I6_HUMAN /tr|A0A7I2V4S4|A0A7I2V4S4_HUMAN /tr|A0A7I2V323|A0A7I2V323_HUMAN /tr|A0A384NL58|A0A384NL58_HUMAN /tr|A0A7I2V3P1|A0A7I2V3P1_HUMAN /tr|A0A7I2V3P7|A0A7I2V3P7_HUMAN /	0	4	1	1
595	C3.11312.11312.2.0.dta	2	799.48	0	QAQLALR	799.478	null	12.8656	-0.604833	0.647	1	0.001264	1.58103	0	0.033808		0	3	1	1
596	C5.45510.45510.2.0.dta	2	2126.07	0	LLQDSVDFSLADAINTEFK	2126.07	null	20.0226	-0.615243	0.649	1	0.001635	0.769026	2	0.033808	sp|P08670|VIME_HUMAN /tr|V9HWE1|V9HWE1_HUMAN /tr|B3KRK8|B3KRK8_HUMAN /tr|B0YJC4|B0YJC4_HUMAN /tr|A0A1B0GVG8|A0A1B0GVG8_HUMAN /tr|A0A1B0GTT5|A0A1B0GTT5_HUMAN /tr|Q53HU8|Q53HU8_HUMAN /	0	5	1	1
597	C1.7928.7928.2.0.dta	2	958.497	0	VLENAEGAR	958.495	null	39.4895	-0.616018	0.649	1	0.001425	1.4867	2	0.033808	sp|P38646|GRP75_HUMAN /tr|A0A384P5G6|A0A384P5G6_HUMAN /tr|H0Y8K0|H0Y8K0_HUMAN /tr|V9HW84|V9HW84_HUMAN /tr|Q8N1C8|Q8N1C8_HUMAN /tr|A0A7I2V2S7|A0A7I2V2S7_HUMAN /tr|A0A7I2V2G2|A0A7I2V2G2_HUMAN /tr|B7Z1V7|B7Z1V7_HUMAN /tr|A0A3B3ITI4|A0A3B3ITI4_HUMAN /tr|A0A7I2V3F7|A0A7I2V3F7_HUMAN /tr|B7Z4V2|B7Z4V2_HUMAN /tr|D6RCD7|D6RCD7_HUMAN /	0	1	1	1
598	C4.45895.45895.2.0.dta	2	1582.92	0	QVLLSAAEAAEVILR	1582.92	null	20.5145	-0.629059	0.652	1	0.003978	2.51308	2	0.033808	sp|P78371|TCPB_HUMAN /tr|B7Z4R3|B7Z4R3_HUMAN /tr|Q9H369|Q9H369_HUMAN /tr|V9HW96|V9HW96_HUMAN /	0	4	1	1
599	C1.30109.30109.2.0.dta	2	1171.7	0	GIALLGCVGALK	1171.69	Carbamidomethyl[C](7)	29.6029	-0.630804	0.653	1	0.008563	7.30827	2	0.033808	tr|M0R083|M0R083_HUMAN /	0	1	1	1
600	C1.16842.16842.3.0.dta	3	1234.68	0	LKYENEVALR	1234.68	null	9.83409	-0.648125	0.657	1	-7.8e-05	-0.063174	2	0.033808	sp|P13645|K1C10_HUMAN /tr|A0A1B0GVI3|A0A1B0GVI3_HUMAN /	0	1	1	1
601	C5.20502.20502.2.0.dta	2	842.511	0	GLISSLPR	842.509	null	83.7132	-0.658406	0.659	1	0.001685	1.99998	0	0.035398		0	5	1	1
602	C5.44047.44047.3.0.dta	3	2734.33	0	ALDKRQAHLCVLASNCDEPMYVK	2734.31	Carbamidomethyl[C](10);Carbamidomethyl[C](16);Oxidation[M](20)	5.29521	-0.660755	0.659	1	0.016346	5.97811	2	0.035398	sp|P25398|RS12_HUMAN /	0	5	1	1
603	C1.19715.19715.3.0.dta	3	1495.79	0	TYSLGSALRPSTSR	1495.79	null	9.9577	-0.662284	0.66	1	0.00316	2.1126	2	0.035398	sp|P08670|VIME_HUMAN /tr|V9HWE1|V9HWE1_HUMAN /tr|B3KRK8|B3KRK8_HUMAN /tr|B0YJC4|B0YJC4_HUMAN /tr|A0A1B0GVG8|A0A1B0GVG8_HUMAN /tr|A0A1B0GTT5|A0A1B0GTT5_HUMAN /tr|Q53HU8|Q53HU8_HUMAN /	0	1	1	1
604	C4.34310.34310.2.0.dta	2	1199.73	0	LVGLRSTLQGR	1199.72	null	23.2375	-0.670141	0.662	1	0.006599	5.50044	2	0.035398	sp|Q6ZUX3|TGRM2_HUMAN /tr|B4DLF7|B4DLF7_HUMAN /	0	4	1	1
605	C5.24095.24095.2.0.dta	2	701.456	0	NLLTLK	701.456	null	101.874	-0.671694	0.662	1	0.000662	0.943752	0	0.036972		0	5	1	1
606	C4.14681.14681.2.0.dta	2	1247.58	0	AGELTEDEVER	1247.57	null	40.1014	-0.672128	0.662	1	0.002048	1.64159	2	0.036972	sp|P62269|RS18_HUMAN /	0	4	1	1
607	C4.12006.12006.2.0.dta	2	1065.52	0	AQYEDIAQK	1065.52	null	55.4649	-0.683235	0.664	1	0.001431	1.34301	2	0.036972	sp|P04264|K2C1_HUMAN /tr|H6VRG3|H6VRG3_HUMAN /tr|H6VRF8|H6VRF8_HUMAN /tr|H6VRG1|H6VRG1_HUMAN /tr|H6VRF9|H6VRF9_HUMAN /tr|H6VRG0|H6VRG0_HUMAN /tr|H6VRG2|H6VRG2_HUMAN /	0	4	1	1
608	C1.8857.8857.3.0.dta	3	1078.55	0	HFNAPSHIR	1078.55	null	6.63424	-0.687655	0.665	1	0.000352	0.326363	2	0.036972	sp|P61254|RL26_HUMAN /tr|J3QQQ9|J3QQQ9_HUMAN /tr|A0A024RBF6|A0A024RBF6_HUMAN /tr|Q6IBH6|Q6IBH6_HUMAN /tr|J3QQV1|J3QQV1_HUMAN /tr|J3KSS0|J3KSS0_HUMAN /tr|J3QRC4|J3QRC4_HUMAN /tr|J3QRI7|J3QRI7_HUMAN /	0	1	1	1
609	C4.34948.34948.3.0.dta	3	2403.19	0	KEELIAAKSLNGNAVEDAMEDR	2403.18	null	9.53699	-0.691243	0.666	1	0.00867	3.60772	0	0.038529		0	4	1	1
610	C2.29629.29629.2.0.dta	2	1647.85	0	NFILDQTNVSAAAQR	1647.84	null	32.4973	-0.694531	0.667	1	0.001676	1.01709	2	0.038529	sp|Q00839|HNRPU_HUMAN /tr|A0A1W2PQL0|A0A1W2PQL0_HUMAN /tr|A0A1W2PPL4|A0A1W2PPL4_HUMAN /tr|A0A1W2PQ74|A0A1W2PQ74_HUMAN /tr|Q7Z4Q5|Q7Z4Q5_HUMAN /tr|Q5RI18|Q5RI18_HUMAN /tr|A0A1W2PP35|A0A1W2PP35_HUMAN /tr|B4DLR3|B4DLR3_HUMAN /tr|A0A1W2PPS1|A0A1W2PPS1_HUMAN /tr|A0A1W2PRZ7|A0A1W2PRZ7_HUMAN /tr|A0A1W2PPH7|A0A1W2PPH7_HUMAN /tr|A0A1W2PQD4|A0A1W2PQD4_HUMAN /tr|A0A1W2PP34|A0A1W2PP34_HUMAN /tr|Q96BA7|Q96BA7…	0	2	1	1
611	C3.31481.31481.2.0.dta	2	1799.9	0	AYLPVNESFGFTADLR	1799.9	null	21.8818	-0.70281	0.669	1	0.002952	1.6401	2	0.038529	sp|P13639|EF2_HUMAN /tr|A0A384N6H1|A0A384N6H1_HUMAN /tr|Q8TA90|Q8TA90_HUMAN /tr|B4DPU3|B4DPU3_HUMAN /	0	3	1	1
612	C2.23000.23000.2.0.dta	2	734.457	0	IGILYR	734.456	null	91.9989	-0.704522	0.669	1	0.00072	0.980318	2	0.038529	sp|Q5GJ75|TP8L3_HUMAN /tr|A0A1B0GTK8|A0A1B0GTK8_HUMAN /tr|A0A494C051|A0A494C051_HUMAN /	0	2	1	1
613	C5.40343.40343.3.0.dta	3	2766.27	0	LMEAVHEVRVTFQEMSEYGPEPR	2766.29	Oxidation[M](2);Oxidation[M](15)	6.06851	-0.705927	0.67	1	-0.019485	-7.04374	0	0.04021		0	5	1	1
614	C4.14097.14097.2.0.dta	2	701.395	0	IGDLQR	701.394	null	78.2487	-0.706477	0.67	1	0.001051	1.49844	2	0.04021	sp|Q8TAM2|TTC8_HUMAN /tr|A0A0C4DGX9|A0A0C4DGX9_HUMAN /tr|B3KSL8|B3KSL8_HUMAN /tr|A0A0C4DGH8|A0A0C4DGH8_HUMAN /tr|A0A0C4DGY3|A0A0C4DGY3_HUMAN /	0	4	1	1
615	C3.15709.15709.2.0.dta	2	842.511	0	GLISSLPR	842.509	null	71.2832	-0.712166	0.671	1	0.001601	1.90028	0	0.041594		0	3	1	1
616	C4.36682.36682.2.0.dta	2	1720.92	0	LLIYDASTLESGVPSR	1720.91	null	27.3567	-0.712373	0.671	1	0.003818	2.21859	2	0.041594	tr|A0A5C2G445|A0A5C2G445_HUMAN /tr|A0A5C2GTI8|A0A5C2GTI8_HUMAN /tr|A0A5C2GV57|A0A5C2GV57_HUMAN /tr|A0A5C2GTW6|A0A5C2GTW6_HUMAN /	0	4	1	1
617	C1.11782.11782.2.0.dta	2	701.42	0	VAVLDGK	701.419	null	82.9373	-0.716399	0.672	1	0.000644	0.918139	2	0.041594	sp|Q6UXN9|WDR82_HUMAN /tr|A0A024R333|A0A024R333_HUMAN /	0	1	1	1
618	C2.12037.12037.2.0.dta	2	1054.56	0	TPGPGAQSALR	1054.56	null	67.4756	-0.740642	0.677	1	0.000522	0.494991	2	0.041594	sp|P62263|RS14_HUMAN /tr|A0A2R8Y811|A0A2R8Y811_HUMAN /tr|E5RH77|E5RH77_HUMAN /	0	2	1	1
619	C4.28986.28986.2.0.dta	2	1658.85	0	NQVALNPQNTVFDAK	1658.85	null	18.8212	-0.743669	0.678	1	0.002264	1.3648	2	0.041594	sp|P0DMV8|HS71A_HUMAN /sp|P0DMV9|HS71B_HUMAN /tr|B4E388|B4E388_HUMAN /tr|B4DFN9|B4DFN9_HUMAN /tr|A8K5I0|A8K5I0_HUMAN /tr|B4DNX1|B4DNX1_HUMAN /tr|B4DNT8|B4DNT8_HUMAN /tr|B4E1T6|B4E1T6_HUMAN /tr|A0A0G2JIW1|A0A0G2JIW1_HUMAN /tr|Q59EJ3|Q59EJ3_HUMAN /tr|A0A1U9X7W4|A0A1U9X7W4_HUMAN /	0	4	1	1
620	C2.33408.33408.2.0.dta	2	1675.91	0	LLIYGASNLESGVPSR	1675.9	null	21.6083	-0.749009	0.679	1	0.003837	2.28951	2	0.041594	tr|A0A5C2GXX2|A0A5C2GXX2_HUMAN /tr|A0A5C2G781|A0A5C2G781_HUMAN /	0	2	1	1
621	C4.20401.20401.2.0.dta	2	842.511	0	GLISSLPR	842.509	null	79.5121	-0.758691	0.681	1	0.001423	1.689	0	0.043029		0	4	1	1
622	C4.23828.23828.2.0.dta	2	1488.73	0	AGTGVDNVDLEAATR	1488.73	null	33.0805	-0.763875	0.682	1	0.003247	2.18106	2	0.043029	sp|O43175|SERA_HUMAN /tr|A0A2C9F2M7|A0A2C9F2M7_HUMAN /tr|A0A286YFB2|A0A286YFB2_HUMAN /tr|A0A286YFC8|A0A286YFC8_HUMAN /tr|A0A286YF22|A0A286YF22_HUMAN /tr|V9HW79|V9HW79_HUMAN /tr|A0A286YFL2|A0A286YFL2_HUMAN /tr|A0A286YFA2|A0A286YFA2_HUMAN /tr|A0A286YFM8|A0A286YFM8_HUMAN /tr|A0A286YER3|A0A286YER3_HUMAN /tr|B3KSC3|B3KSC3_HUMAN /	0	4	1	1
623	C4.14044.14044.2.0.dta	2	701.395	0	IGDLQR	701.394	null	86.9111	-0.764877	0.682	1	0.001104	1.57401	2	0.043029	sp|Q8TAM2|TTC8_HUMAN /tr|A0A0C4DGX9|A0A0C4DGX9_HUMAN /tr|B3KSL8|B3KSL8_HUMAN /tr|A0A0C4DGH8|A0A0C4DGH8_HUMAN /tr|A0A0C4DGY3|A0A0C4DGY3_HUMAN /	0	4	1	1
624	C2.29216.29216.3.1.dta	3	1912.98	0	DEATAAVIDLNDRPIGSR	1912.97	null	17.918	-0.769295	0.683	1	0.004109	2.14797	2	0.043029	sp|Q9NTZ6|RBM12_HUMAN /tr|B4DRP9|B4DRP9_HUMAN /tr|Q69YJ7|Q69YJ7_HUMAN /tr|B3KQH4|B3KQH4_HUMAN /	0	2	1	1
625	C4.19763.19763.2.0.dta	2	1568.77	0	QAVTNPNNTFYATK	1568.77	null	25.591	-0.777066	0.685	1	0.003404	2.16985	2	0.043029	sp|P38646|GRP75_HUMAN /tr|A0A384P5G6|A0A384P5G6_HUMAN /tr|H0Y8K0|H0Y8K0_HUMAN /tr|V9HW84|V9HW84_HUMAN /tr|Q8N1C8|Q8N1C8_HUMAN /tr|A0A7I2V2S7|A0A7I2V2S7_HUMAN /tr|A0A7I2V2G2|A0A7I2V2G2_HUMAN /tr|B7Z1V7|B7Z1V7_HUMAN /tr|A0A3B3ITI4|A0A3B3ITI4_HUMAN /tr|A0A7I2V3F7|A0A7I2V3F7_HUMAN /tr|A0A7I2YQB2|A0A7I2YQB2_HUMAN /tr|B7Z4V2|B7Z4V2_HUMAN /tr|D6RCD7|D6RCD7_HUMAN /	0	4	1	1
626	C4.9865.9865.2.0.dta	2	700.436	0	VLINNK	700.435	null	89.1882	-0.787868	0.687	1	0.000993	1.41769	0	0.044068		0	4	1	1
627	C5.11989.11989.2.0.dta	2	1435.72	0	LQSSQEPEAPPPR	1435.72	null	57.0259	-0.791578	0.688	1	0.000491	0.341989	2	0.044068	sp|Q9UNF1|MAGD2_HUMAN /tr|A0A024R9Y7|A0A024R9Y7_HUMAN /tr|B4DWM5|B4DWM5_HUMAN /tr|Q5H907|Q5H907_HUMAN /tr|Q5H909|Q5H909_HUMAN /tr|B4DX55|B4DX55_HUMAN /	0	5	1	1
628	C1.15282.15282.3.0.dta	3	1052.55	0	VHIDIGADGR	1052.55	null	36.204	-0.79476	0.689	1	0.001047	0.994729	2	0.044068	sp|P31942|HNRH3_HUMAN /tr|A0A024QZP1|A0A024QZP1_HUMAN /tr|A0A024QZK8|A0A024QZK8_HUMAN /tr|Q53F48|Q53F48_HUMAN /tr|B4DHY1|B4DHY1_HUMAN /	0	1	1	1
629	C4.28549.28549.3.0.dta	3	2106.99	0	EGRPSGEAFVELESEDEVK	2106.98	null	18.0139	-0.797788	0.69	1	0.00474	2.24966	2	0.044068	sp|P31943|HNRH1_HUMAN /tr|E7EQJ0|E7EQJ0_HUMAN /tr|D6RIH9|D6RIH9_HUMAN /tr|D6RJ04|D6RJ04_HUMAN /tr|A0A384MEJ3|A0A384MEJ3_HUMAN /tr|D6RFM3|D6RFM3_HUMAN /tr|E9PCY7|E9PCY7_HUMAN /tr|D6RIT2|D6RIT2_HUMAN /tr|D6R9T0|D6R9T0_HUMAN /tr|D6RIU0|D6RIU0_HUMAN /tr|D6RAM1|D6RAM1_HUMAN /tr|D6RBM0|D6RBM0_HUMAN /tr|G8JLB6|G8JLB6_HUMAN /tr|D6RDL0|D6RDL0_HUMAN /tr|D6RDU3|D6RDU3_HUMAN /tr|E7EN40|E7EN40_HUMAN /	0	4	1	1
630	C3.25002.25002.2.0.dta	2	1495.72	0	GLELIASENFCSR	1495.72	Carbamidomethyl[C](11)	26.3276	-0.79832	0.69	1	0.00213	1.42406	2	0.044068	sp|P34897|GLYM_HUMAN /tr|G3V4W5|G3V4W5_HUMAN /tr|G3V3Y8|G3V3Y8_HUMAN /tr|B4DJQ3|B4DJQ3_HUMAN /tr|G3V2W0|G3V2W0_HUMAN /tr|Q5HYG8|Q5HYG8_HUMAN /tr|B4DW25|B4DW25_HUMAN /tr|Q53ET4|Q53ET4_HUMAN /tr|V9HW06|V9HW06_HUMAN /tr|G3V241|G3V241_HUMAN /tr|B4E1G2|B4E1G2_HUMAN /tr|G3V4T0|G3V4T0_HUMAN /tr|G3V5L0|G3V5L0_HUMAN /tr|G3V2E4|G3V2E4_HUMAN /tr|A0A024RB99|A0A024RB99_HUMAN /tr|G3V4X0|G3V4X0_HUMAN /tr|G3V540…	0	3	1	1
631	C1.16222.16222.2.0.dta	2	1132.53	0	GYSFTTTAER	1132.53	null	48.4944	-0.806018	0.691	1	0.00121	1.06841	2	0.044068	sp|P63261|ACTG_HUMAN /sp|P60709|ACTB_HUMAN /tr|A0A804GS07|A0A804GS07_HUMAN /tr|I3L3I0|I3L3I0_HUMAN /tr|E7EVS6|E7EVS6_HUMAN /tr|A0A6Q8PFE4|A0A6Q8PFE4_HUMAN /tr|Q53G76|Q53G76_HUMAN /tr|Q53GK6|Q53GK6_HUMAN /tr|Q53G99|Q53G99_HUMAN /tr|Q8WVW5|Q8WVW5_HUMAN /tr|B7ZAP6|B7ZAP6_HUMAN /tr|B4E3A4|B4E3A4_HUMAN /tr|I3L1U9|I3L1U9_HUMAN /tr|A0A2R8YEA7|A0A2R8YEA7_HUMAN /tr|B4E335|B4E335_HUMAN /tr|V9HVZ7|V9HVZ7_HU…	0	1	1	1
632	C5.19271.19271.2.2.dta	2	1093.53	0	FADLSEAANR	1093.53	null	61.0139	-0.81308	0.693	1	0.001426	1.30404	2	0.044068	sp|P08670|VIME_HUMAN /tr|V9HWE1|V9HWE1_HUMAN /tr|B3KRK8|B3KRK8_HUMAN /tr|B0YJC5|B0YJC5_HUMAN /tr|B0YJC4|B0YJC4_HUMAN /tr|Q53HU8|Q53HU8_HUMAN /	0	5	1	1
633	C2.44551.44551.2.0.dta	2	2409.21	0	FDGALNVDLTEFQTNLVPYPR	2409.21	null	18.1626	-0.819597	0.694	1	0.002239	0.929351	2	0.044068	sp|Q9NY65|TBA8_HUMAN /sp|Q6PEY2|TBA3E_HUMAN /sp|P0DPH7|TBA3C_HUMAN /sp|Q71U36|TBA1A_HUMAN /sp|P0DPH8|TBA3D_HUMAN /sp|P68366|TBA4A_HUMAN /sp|P68363|TBA1B_HUMAN /sp|Q9BQE3|TBA1C_HUMAN /tr|Q7Z3M3|Q7Z3M3_HUMAN /tr|Q9UQM3|Q9UQM3_HUMAN /tr|B4DDU2|B4DDU2_HUMAN /tr|B7Z1K5|B7Z1K5_HUMAN /tr|B4DQK4|B4DQK4_HUMAN /tr|F8VVB9|F8VVB9_HUMAN /tr|C9JDS9|C9JDS9_HUMAN /tr|A8JZY9|A8JZY9_HUMAN /tr|B3KT06|B3KT06_HUMAN /…	0	2	1	1
634	C1.20177.20177.2.0.dta	2	1429.72	0	IEDVTPIPSDSTR	1429.72	null	23.1902	-0.824106	0.695	1	0.00297	2.07733	2	0.044068	sp|P62263|RS14_HUMAN /tr|A0A2R8Y811|A0A2R8Y811_HUMAN /	0	1	1	1
635	C1.35730.35730.2.0.dta	2	1233.68	0	DFLAGGIAAAISK	1233.68	null	17.6228	-0.841603	0.699	1	-0.000712	-0.577133	2	0.044068	sp|P12236|ADT3_HUMAN /tr|Q6I9V5|Q6I9V5_HUMAN /tr|Q59EI9|Q59EI9_HUMAN /	0	1	1	1
636	C3.37173.37173.3.0.dta	3	1723.05	0	FLTLVGIMKVTKTKK	1723.05	Oxidation[M](8)	3.97724	-0.851437	0.701	1	-0.001268	-0.735902	0	0.045455		0	3	1	1
637	C2.8800.8800.2.0.dta	2	906.468	0	FLEQQNK	906.468	null	89.776	-0.852653	0.701	1	0.000354	0.390527	2	0.045455	sp|P08670|VIME_HUMAN /sp|Q9NSB2|KRT84_HUMAN /sp|P14136|GFAP_HUMAN /sp|Q14533|KRT81_HUMAN /sp|P48668|K2C6C_HUMAN /sp|P05787|K2C8_HUMAN /sp|Q01546|K22O_HUMAN /sp|Q8N1N4|K2C78_HUMAN /sp|P12035|K2C3_HUMAN /sp|P78386|KRT85_HUMAN /sp|P04259|K2C6B_HUMAN /sp|P13647|K2C5_HUMAN /sp|O43790|KRT86_HUMAN /sp|P78385|KRT83_HUMAN /sp|P08729|K2C7_HUMAN /sp|O95678|K2C75_HUMAN /sp|Q5XKE5|K2C79_HUMAN /sp|P02538|K2C6A…	0	2	1	1
638	C2.14153.14153.2.0.dta	2	701.394	0	IGDLQR	701.394	null	93.5122	-0.8564	0.702	1	0.000419	0.597382	2	0.045455	sp|Q8TAM2|TTC8_HUMAN /tr|A0A0C4DGX9|A0A0C4DGX9_HUMAN /tr|B3KSL8|B3KSL8_HUMAN /tr|A0A0C4DGH8|A0A0C4DGH8_HUMAN /tr|A0A0C4DGY3|A0A0C4DGY3_HUMAN /	0	2	1	1
639	C2.28602.28602.2.0.dta	2	1295.65	0	TTYLVLDEADR	1295.65	null	42.208	-0.860555	0.703	1	0.001723	1.32984	2	0.045455	sp|P17844|DDX5_HUMAN /tr|A0A7I2V5F5|A0A7I2V5F5_HUMAN /tr|Q7Z2V5|Q7Z2V5_HUMAN /tr|B4DNG2|B4DNG2_HUMAN /tr|B5BUE6|B5BUE6_HUMAN /tr|J3KRZ1|J3KRZ1_HUMAN /tr|Q59E92|Q59E92_HUMAN /tr|J3QSF1|J3QSF1_HUMAN /tr|A0A7I2V507|A0A7I2V507_HUMAN /tr|J3KTA4|J3KTA4_HUMAN /tr|A0A0G2JLI4|A0A0G2JLI4_HUMAN /tr|A0A7I2V2S0|A0A7I2V2S0_HUMAN /tr|B4DN41|B4DN41_HUMAN /	0	2	1	1
640	C2.18192.18192.4.0.dta	4	1888.84	0	AAPGGGVDTRDAEMPATEK	1888.87	Oxidation[M](14)	23.983	-0.867689	0.704	1	-0.032497	-17.2045	2	0.045455	tr|F8WE98|F8WE98_HUMAN /	0	2	1	1
641	C4.30382.30382.4.3.dta	4	2973.38	0	EMPMLVASSGPMTPNPLTGPMSAPMPQR	2973.36	Oxidation[M](2);Oxidation[M](12);Oxidation[M](25)	5.42245	-0.888704	0.709	1	0.012984	4.36677	0	0.047059		0	4	1	1
642	C2.13936.13936.2.0.dta	2	795.473	0	IIAPPER	795.472	null	84.4824	-0.892346	0.709	1	0.000703	0.883752	2	0.047059	sp|P63261|ACTG_HUMAN /sp|P68133|ACTS_HUMAN /sp|P62736|ACTA_HUMAN /sp|P68032|ACTC_HUMAN /sp|Q562R1|ACTBL_HUMAN /sp|P60709|ACTB_HUMAN /sp|P63267|ACTH_HUMAN /tr|A0A2R8YFE2|A0A2R8YFE2_HUMAN /tr|A8K3K1|A8K3K1_HUMAN /tr|A0A804GS07|A0A804GS07_HUMAN /tr|B3KPP5|B3KPP5_HUMAN /tr|B3KUD3|B3KUD3_HUMAN /tr|A0A6Q8PFE4|A0A6Q8PFE4_HUMAN /tr|Q53G76|Q53G76_HUMAN /tr|Q53GK6|Q53GK6_HUMAN /tr|B3KW67|B3KW67_HUMAN /tr|Q…	0	2	1	1
643	C4.33312.33312.2.2.dta	2	1667.82	0	KAMVLEEQLESCSK	1667.8	Carbamidomethyl[C](12);Oxidation[M](3)	12.2474	-0.910711	0.713	1	0.025536	15.3112	0	0.048253		0	4	1	1
644	C3.32316.32316.2.0.dta	2	1798.93	0	LFIGGLSFETTEESLR	1798.92	null	12.4246	-0.915523	0.714	1	0.003233	1.79719	2	0.048253	sp|P22626|ROA2_HUMAN /tr|A0A7I2YQN4|A0A7I2YQN4_HUMAN /tr|I6L957|I6L957_HUMAN /tr|A0A7I2V4N0|A0A7I2V4N0_HUMAN /tr|A0A7I2V4N1|A0A7I2V4N1_HUMAN /tr|A0A7I2V4I6|A0A7I2V4I6_HUMAN /tr|A0A087WUI2|A0A087WUI2_HUMAN /tr|A0A7I2V4S4|A0A7I2V4S4_HUMAN /tr|A0A7I2V323|A0A7I2V323_HUMAN /tr|A0A384NL58|A0A384NL58_HUMAN /tr|A0A7I2V3P1|A0A7I2V3P1_HUMAN /tr|A0A7I2V3P7|A0A7I2V3P7_HUMAN /	0	3	1	1
645	C4.37007.37007.2.0.dta	2	1719.93	0	LLGITKDSVMRVDEK	1719.93	Oxidation[M](10)	16.5121	-0.918035	0.715	1	0.000562	0.326757	2	0.048253	sp|Q9Y4G6|TLN2_HUMAN /	0	4	1	1
646	C3.11186.11186.2.0.dta	2	1532.72	0	AVTEQGAELSNEER	1532.72	null	15.5374	-0.918656	0.715	1	0.003728	2.43228	2	0.048253	sp|P27348|1433T_HUMAN /tr|E9PG15|E9PG15_HUMAN /tr|Q53RR5|Q53RR5_HUMAN /	0	3	1	1
647	C4.40784.40784.2.0.dta	2	1757.91	0	VCTLAIIDPGDSDIIR	1757.91	Carbamidomethyl[C](2)	11.8868	-0.924104	0.716	1	0.00197	1.12065	2	0.048253	sp|P62888|RL30_HUMAN /tr|E5RI99|E5RI99_HUMAN /tr|A0A024R9D3|A0A024R9D3_HUMAN /tr|A0A0B4J213|A0A0B4J213_HUMAN /tr|A0A0C4DH44|A0A0C4DH44_HUMAN /	0	4	1	1
648	C2.22638.22638.2.0.dta	2	1429.72	0	IEDVTPIPSDSTR	1429.72	null	33.8057	-0.936216	0.718	1	0.002968	2.07594	2	0.048253	sp|P62263|RS14_HUMAN /tr|A0A2R8Y811|A0A2R8Y811_HUMAN /	0	2	1	1
649	C1.37849.37849.2.0.dta	2	1758.93	0	NITTTQPSLELDGLEK	1758.91	null	12.1989	-0.942859	0.72	1	0.016592	9.4331	2	0.048253	sp|O60469|DSCAM_HUMAN /tr|Q59GH3|Q59GH3_HUMAN /tr|Q8WY19|Q8WY19_HUMAN /tr|A0A087WUI7|A0A087WUI7_HUMAN /	0	1	1	1
650	C2.10866.10866.2.0.dta	2	700.436	0	VAVLNGK	700.435	null	86.4719	-0.94793	0.721	1	0.000415	0.592489	0	0.049834		0	2	1	1
651	C4.14905.14905.2.0.dta	2	851.43	0	DTLMISR	851.429	Oxidation[M](4)	57.6813	-0.955672	0.722	1	0.001371	1.61023	2	0.049834	sp|P01859|IGHG2_HUMAN /sp|P0DOX5|IGG1_HUMAN /sp|P01860|IGHG3_HUMAN /sp|P01861|IGHG4_HUMAN /sp|P01857|IGHG1_HUMAN /tr|Q8NF17|Q8NF17_HUMAN /tr|Q5EBM2|Q5EBM2_HUMAN /tr|A0A5J6KJ24|A0A5J6KJ24_HUMAN /tr|A0A4W9A917|A0A4W9A917_HUMAN /tr|Q5EFE5|Q5EFE5_HUMAN /tr|S6AWD9|S6AWD9_HUMAN /tr|S6BGE0|S6BGE0_HUMAN /tr|S6C4Q7|S6C4Q7_HUMAN /tr|Q6MZV7|Q6MZV7_HUMAN /tr|A0A286YES1|A0A286YES1_HUMAN /tr|Q6N095|Q6N095_HUMA…	0	4	1	1
652	C4.9871.9871.2.0.dta	2	700.436	0	VLINNK	700.435	null	89.5981	-0.957355	0.723	1	0.000991	1.41484	0	0.050736		0	4	1	1
653	C2.23821.23821.2.0.dta	2	845.51	0	SGVSLAALK	845.509	null	87.1835	-0.961248	0.723	1	0.000621	0.734469	2	0.050736	sp|P10412|H14_HUMAN /sp|P16403|H12_HUMAN /sp|P16402|H13_HUMAN /tr|A3R0T7|A3R0T7_HUMAN /tr|A3R0T8|A3R0T8_HUMAN /tr|Q4VB24|Q4VB24_HUMAN /tr|B2R984|B2R984_HUMAN /	0	2	1	1
654	C4.40011.40011.2.0.dta	2	1573.84	0	EEATNQTVLIRSGR	1573.83	null	10.4091	-0.964268	0.724	1	0.007799	4.95543	2	0.050736	sp|P98161|PKD1_HUMAN /tr|H3BTE0|H3BTE0_HUMAN /tr|Q59GT4|Q59GT4_HUMAN /tr|Q15142|Q15142_HUMAN /tr|Q59EY6|Q59EY6_HUMAN /	0	4	1	1
655	C2.8022.8022.2.0.dta	2	958.496	0	VLENAEGAR	958.495	null	72.8905	-0.966351	0.724	1	0.000801	0.835685	2	0.050736	sp|P38646|GRP75_HUMAN /tr|A0A384P5G6|A0A384P5G6_HUMAN /tr|H0Y8K0|H0Y8K0_HUMAN /tr|V9HW84|V9HW84_HUMAN /tr|Q8N1C8|Q8N1C8_HUMAN /tr|A0A7I2V2S7|A0A7I2V2S7_HUMAN /tr|A0A7I2V2G2|A0A7I2V2G2_HUMAN /tr|B7Z1V7|B7Z1V7_HUMAN /tr|A0A3B3ITI4|A0A3B3ITI4_HUMAN /tr|A0A7I2V3F7|A0A7I2V3F7_HUMAN /tr|B7Z4V2|B7Z4V2_HUMAN /tr|D6RCD7|D6RCD7_HUMAN /	0	2	1	1
656	C1.20274.20274.2.0.dta	2	1215.66	0	NAGVEGSLIVEK	1215.66	null	25.2938	-0.973018	0.726	1	0.001861	1.53086	2	0.050736	sp|P10809|CH60_HUMAN /tr|B3GQS7|B3GQS7_HUMAN /tr|A0A7I2V2X6|A0A7I2V2X6_HUMAN /tr|A0A7I2YQK6|A0A7I2YQK6_HUMAN /tr|A0A7I2V599|A0A7I2V599_HUMAN /tr|B7Z5E7|B7Z5E7_HUMAN /tr|A0A024R3X4|A0A024R3X4_HUMAN /tr|B7Z4F6|B7Z4F6_HUMAN /tr|B7Z597|B7Z597_HUMAN /	0	1	1	1
657	C2.17627.17627.2.0.dta	2	1519.69	0	ELDDATEANEGLSR	1519.69	null	40.7559	-0.976864	0.726	1	0.004156	2.73477	2	0.050736	sp|P35580|MYH10_HUMAN /	0	2	1	1
658	C2.38204.38204.2.0.dta	2	1586.84	0	LAVEALSSLDGDLAGR	1586.84	null	23.7192	-0.989111	0.729	1	0.002736	1.72418	2	0.050736	sp|P12277|KCRB_HUMAN /tr|V9HWH2|V9HWH2_HUMAN /tr|V9HW77|V9HW77_HUMAN /tr|B4DP56|B4DP56_HUMAN /tr|G3V4N7|G3V4N7_HUMAN /tr|A0A0S2Z471|A0A0S2Z471_HUMAN /	0	2	1	1
659	C5.32583.32583.2.0.dta	2	1025.51	0	EAFQLFDR	1025.51	null	72.0826	-0.989653	0.729	1	0.001946	1.8976	2	0.050736	sp|P60660|MYL6_HUMAN /tr|F8W1R7|F8W1R7_HUMAN /tr|G3V1V0|G3V1V0_HUMAN /tr|B7Z6Z4|B7Z6Z4_HUMAN /tr|G8JLA2|G8JLA2_HUMAN /tr|G3V1Y7|G3V1Y7_HUMAN /tr|J3KND3|J3KND3_HUMAN /	0	5	1	1
660	C4.14066.14066.2.0.dta	2	701.395	0	IGDLQR	701.394	null	78.5393	-0.99014	0.729	1	0.00094	1.34019	2	0.050736	sp|Q8TAM2|TTC8_HUMAN /tr|A0A0C4DGX9|A0A0C4DGX9_HUMAN /tr|B3KSL8|B3KSL8_HUMAN /tr|A0A0C4DGH8|A0A0C4DGH8_HUMAN /tr|A0A0C4DGY3|A0A0C4DGY3_HUMAN /	0	4	1	1
661	C5.18713.18713.3.0.dta	3	1867.91	0	SSSPSVRMITTSGPTSEK	1867.91	Oxidation[M](8)	18.3068	-1.00196	0.731	1	0.005784	3.09652	2	0.050736	sp|O43318|M3K7_HUMAN /tr|Q5U0C9|Q5U0C9_HUMAN /tr|Q9UG54|Q9UG54_HUMAN /tr|B4DRH8|B4DRH8_HUMAN /tr|Q5U0D0|Q5U0D0_HUMAN /	0	5	1	1
662	C5.17283.17283.2.5.dta	2	1551.62	0	AETELDSDGPAGENM	1551.61	Oxidation[M](15)	26.6688	-1.00333	0.732	1	0.007543	4.8614	0	0.052117		0	5	1	1
663	C4.29012.29012.2.0.dta	2	1500.81	0	NILLTNEQLESAR	1500.8	null	50.5271	-1.0062	0.732	1	0.005481	3.65205	2	0.052117	sp|Q9H9B4|SFXN1_HUMAN /tr|D6RFI0|D6RFI0_HUMAN /tr|D6RDG7|D6RDG7_HUMAN /tr|S4R2X2|S4R2X2_HUMAN /tr|D6RAE9|D6RAE9_HUMAN /	0	4	1	1
664	C3.25004.25004.2.0.dta	2	1495.72	0	GLELIASENFCSR	1495.72	Carbamidomethyl[C](11)	18.0978	-1.01073	0.733	1	0.00172	1.14995	2	0.052117	sp|P34897|GLYM_HUMAN /tr|G3V4W5|G3V4W5_HUMAN /tr|G3V3Y8|G3V3Y8_HUMAN /tr|B4DJQ3|B4DJQ3_HUMAN /tr|G3V2W0|G3V2W0_HUMAN /tr|Q5HYG8|Q5HYG8_HUMAN /tr|B4DW25|B4DW25_HUMAN /tr|Q53ET4|Q53ET4_HUMAN /tr|V9HW06|V9HW06_HUMAN /tr|G3V241|G3V241_HUMAN /tr|B4E1G2|B4E1G2_HUMAN /tr|G3V4T0|G3V4T0_HUMAN /tr|G3V5L0|G3V5L0_HUMAN /tr|G3V2E4|G3V2E4_HUMAN /tr|A0A024RB99|A0A024RB99_HUMAN /tr|G3V4X0|G3V4X0_HUMAN /tr|G3V540…	0	3	1	1
665	C4.46882.46882.3.0.dta	3	2801.41	0	DGAGFLINLIDSPGHVDFSSEVTAALR	2801.41	null	17.6192	-1.01714	0.734	1	-0.004586	-1.63703	2	0.052117	sp|P13639|EF2_HUMAN /tr|A0A384N6H1|A0A384N6H1_HUMAN /tr|B4DRE8|B4DRE8_HUMAN /tr|B4DPU3|B4DPU3_HUMAN /tr|Q6PK56|Q6PK56_HUMAN /tr|B4DMC6|B4DMC6_HUMAN /	0	4	1	1
666	C1.26120.26120.2.0.dta	2	1550.59	0	KDSYMCCNSEEK	1550.59	Carbamidomethyl[C](6);Carbamidomethyl[C](7)	10.7421	-1.02173	0.735	1	-0.001349	-0.86999	0	0.053746		0	1	1	1
667	C1.14848.14848.2.0.dta	2	1307.63	0	AGRLDYQAEER	1307.63	null	29.0095	-1.02789	0.737	1	-0.00052	-0.397665	0	0.055195		0	1	1	1
668	C2.41005.41005.2.0.dta	2	1799.9	0	AYLPVNESFGFTADLR	1799.9	null	29.3489	-1.044	0.74	1	0.003025	1.68065	2	0.055195	sp|P13639|EF2_HUMAN /tr|A0A384N6H1|A0A384N6H1_HUMAN /tr|Q8TA90|Q8TA90_HUMAN /tr|B4DPU3|B4DPU3_HUMAN /	0	2	1	1
669	C4.8023.8023.2.0.dta	2	1694.7	0	NQGGYGGSSSSSSYGSGR	1694.7	null	23.4865	-1.05104	0.741	1	0.002205	1.30112	2	0.055195	sp|P09651|ROA1_HUMAN /tr|A0A7I2YQX9|A0A7I2YQX9_HUMAN /tr|Q3MI39|Q3MI39_HUMAN /tr|A0A024RB53|A0A024RB53_HUMAN /tr|A0A024RAZ7|A0A024RAZ7_HUMAN /tr|B4E0B5|B4E0B5_HUMAN /tr|Q6IPF2|Q6IPF2_HUMAN /tr|A0A7I2V3R8|A0A7I2V3R8_HUMAN /tr|F8W6I7|F8W6I7_HUMAN /tr|A0A7I2YQY2|A0A7I2YQY2_HUMAN /tr|H0YH80|H0YH80_HUMAN /tr|Q9BSM5|Q9BSM5_HUMAN /tr|A0A2R8Y4L2|A0A2R8Y4L2_HUMAN /	0	4	1	1
670	C5.20506.20506.2.0.dta	2	842.511	0	GLISSLPR	842.509	null	80.8222	-1.06236	0.743	1	0.001667	1.97861	0	0.056		0	5	1	1
671	C4.8160.8160.2.0.dta	2	1235.53	0	FSSSSGYGGGSSR	1235.53	null	42.0046	-1.07293	0.745	1	0.002404	1.94573	2	0.056	sp|P35527|K1C9_HUMAN /	0	4	1	1
672	C1.33844.33844.2.0.dta	2	1354.77	0	LVAIVDVIDQNR	1354.77	null	11.1718	-1.07591	0.746	1	0.000839	0.619294	2	0.056	sp|P50914|RL14_HUMAN /tr|Q6IPH7|Q6IPH7_HUMAN /tr|E7EPB3|E7EPB3_HUMAN /tr|A8K3Q9|A8K3Q9_HUMAN /tr|A0PJ62|A0PJ62_HUMAN /tr|B7Z6S8|B7Z6S8_HUMAN /tr|A8K7N0|A8K7N0_HUMAN /	0	1	1	1
673	C4.24307.24307.2.0.dta	2	845.51	0	SGVSLAALK	845.509	null	54.0568	-1.07656	0.746	1	0.001211	1.43227	2	0.056	sp|P10412|H14_HUMAN /sp|P16403|H12_HUMAN /sp|P16402|H13_HUMAN /tr|A3R0T7|A3R0T7_HUMAN /tr|A3R0T8|A3R0T8_HUMAN /tr|Q4VB24|Q4VB24_HUMAN /tr|B2R984|B2R984_HUMAN /	0	4	1	1
674	C4.14362.14362.2.0.dta	2	1288.6	0	INISEGNCPER	1288.59	Carbamidomethyl[C](8)	34.7792	-1.07971	0.746	1	0.002153	1.67081	2	0.056	sp|P57721|PCBP3_HUMAN /sp|Q15366|PCBP2_HUMAN /sp|Q15365|PCBP1_HUMAN /tr|F8VTZ0|F8VTZ0_HUMAN /tr|A0A384N6B9|A0A384N6B9_HUMAN /tr|F8W1G6|F8W1G6_HUMAN /tr|Q53SS8|Q53SS8_HUMAN /tr|E9PFP8|E9PFP8_HUMAN /tr|J3QT27|J3QT27_HUMAN /tr|B4DLC0|B4DLC0_HUMAN /tr|F8VZX2|F8VZX2_HUMAN /tr|F8W0G4|F8W0G4_HUMAN /tr|F8VXH9|F8VXH9_HUMAN /tr|H3BRU6|H3BRU6_HUMAN /tr|Q5MJP6|Q5MJP6_HUMAN /tr|B4DRD7|B4DRD7_HUMAN /	0	4	1	1
675	C4.33863.33863.2.0.dta	2	1513.77	0	GVVDSEDLPLNISR	1513.79	null	33.6906	-1.07974	0.746	1	-0.017632	-11.6476	2	0.056	sp|P08238|HS90B_HUMAN /sp|P07900|HS90A_HUMAN /tr|B4DGL0|B4DGL0_HUMAN /tr|Q86U12|Q86U12_HUMAN /tr|Q8TBA7|Q8TBA7_HUMAN /tr|Q96HX7|Q96HX7_HUMAN /tr|B4DMA2|B4DMA2_HUMAN /tr|O75322|O75322_HUMAN /tr|A8K3W9|A8K3W9_HUMAN /tr|Q9H6X9|Q9H6X9_HUMAN /tr|Q2VPJ6|Q2VPJ6_HUMAN /tr|A0A024RD80|A0A024RD80_HUMAN /tr|K9JA46|K9JA46_HUMAN /	0	4	1	1
676	C3.21659.21659.2.1.dta	2	1319.74	0	TYRPELIKDGK	1319.73	null	36.1504	-1.08953	0.748	1	0.010471	7.93419	2	0.056	sp|Q8TEA8|DTD1_HUMAN /tr|A0A2R8Y6X2|A0A2R8Y6X2_HUMAN /tr|Q496C9|Q496C9_HUMAN /tr|A0A087WZV9|A0A087WZV9_HUMAN /	0	3	1	1
677	C4.42339.42339.2.1.dta	2	2180.15	0	TVIEPMASEGLRTICLAFR	2180.12	Carbamidomethyl[C](15);Oxidation[M](6)	17.1036	-1.09144	0.749	1	0.0257	11.7883	2	0.056	sp|P20020|AT2B1_HUMAN /tr|Q59H63|Q59H63_HUMAN /tr|A0A024RBC7|A0A024RBC7_HUMAN /tr|E7ERY9|E7ERY9_HUMAN /	0	4	1	1
678	C5.13412.13412.2.0.dta	2	701.42	0	VAVLDGK	701.419	null	73.6462	-1.09605	0.75	1	0.000816	1.16336	2	0.056	sp|Q6UXN9|WDR82_HUMAN /tr|A0A024R333|A0A024R333_HUMAN /	0	5	1	1
679	C5.36275.36275.2.0.dta	2	1114.68	0	VLITTDLLAR	1114.68	null	43.5722	-1.09671	0.75	1	0.001786	1.60225	2	0.056	sp|Q14240|IF4A2_HUMAN /sp|P60842|IF4A1_HUMAN /tr|A8K7F6|A8K7F6_HUMAN /tr|Q96B07|Q96B07_HUMAN /tr|E7EQG2|E7EQG2_HUMAN /tr|Q9NZE6|Q9NZE6_HUMAN /tr|B4DNH2|B4DNH2_HUMAN /	0	5	1	1
680	C4.2806.2806.2.0.dta	2	730.385	0	LNEAQR	730.384	null	104.051	-1.09895	0.75	1	0.000909	1.24455	0	0.056962		0	4	1	1
681	C1.19907.19907.2.0.dta	2	871.5	0	DVALLQGR	871.5	null	28.6813	-1.10459	0.751	1	0.000119	0.136546	2	0.056962	sp|Q9UNF1|MAGD2_HUMAN /tr|A0A024R9Y7|A0A024R9Y7_HUMAN /tr|B4DWM5|B4DWM5_HUMAN /tr|Q5H907|Q5H907_HUMAN /tr|Q5H909|Q5H909_HUMAN /tr|B4DX55|B4DX55_HUMAN /	0	1	1	1
682	C4.15112.15112.2.0.dta	2	941.555	0	AVVGVVAGGGR	941.553	null	68.7795	-1.10752	0.752	1	0.001886	2.00307	2	0.056962	sp|P62917|RL8_HUMAN /tr|E9PKZ0|E9PKZ0_HUMAN /tr|E9PP36|E9PP36_HUMAN /tr|E9PKU4|E9PKU4_HUMAN /	0	4	1	1
683	C2.18485.18485.2.0.dta	2	1132.53	0	GYSFTTTAER	1132.53	null	64.0331	-1.11093	0.752	1	0.00155	1.36862	2	0.056962	sp|P63261|ACTG_HUMAN /sp|P60709|ACTB_HUMAN /tr|A0A804GS07|A0A804GS07_HUMAN /tr|I3L3I0|I3L3I0_HUMAN /tr|E7EVS6|E7EVS6_HUMAN /tr|A0A6Q8PFE4|A0A6Q8PFE4_HUMAN /tr|Q53G76|Q53G76_HUMAN /tr|Q53GK6|Q53GK6_HUMAN /tr|Q53G99|Q53G99_HUMAN /tr|Q8WVW5|Q8WVW5_HUMAN /tr|B7ZAP6|B7ZAP6_HUMAN /tr|B4E3A4|B4E3A4_HUMAN /tr|I3L1U9|I3L1U9_HUMAN /tr|A0A2R8YEA7|A0A2R8YEA7_HUMAN /tr|B4E335|B4E335_HUMAN /tr|V9HVZ7|V9HVZ7_HU…	0	2	1	1
684	C5.28854.28854.3.0.dta	3	2106.99	0	EGRPSGEAFVELESEDEVK	2106.98	null	13.5585	-1.1195	0.754	1	0.003583	1.70054	2	0.056962	sp|P31943|HNRH1_HUMAN /tr|E7EQJ0|E7EQJ0_HUMAN /tr|D6RIH9|D6RIH9_HUMAN /tr|D6RJ04|D6RJ04_HUMAN /tr|A0A384MEJ3|A0A384MEJ3_HUMAN /tr|D6RFM3|D6RFM3_HUMAN /tr|E9PCY7|E9PCY7_HUMAN /tr|D6RIT2|D6RIT2_HUMAN /tr|D6R9T0|D6R9T0_HUMAN /tr|D6RIU0|D6RIU0_HUMAN /tr|D6RAM1|D6RAM1_HUMAN /tr|D6RBM0|D6RBM0_HUMAN /tr|G8JLB6|G8JLB6_HUMAN /tr|D6RDL0|D6RDL0_HUMAN /tr|D6RDU3|D6RDU3_HUMAN /tr|E7EN40|E7EN40_HUMAN /	0	5	1	1
685	C5.27572.27572.2.1.dta	2	1212.7	0	ETQALILAPTR	1212.69	null	47.7898	-1.12811	0.755	1	0.00276	2.27592	2	0.056962	sp|P38919|IF4A3_HUMAN /tr|A0A024R8W0|A0A024R8W0_HUMAN /	0	5	1	1
686	C2.37561.37561.2.0.dta	2	1714.91	0	SSGPTSLFAVTVAPPGAR	1714.91	null	23.3871	-1.12953	0.756	1	0.002051	1.19598	2	0.056962	sp|Q00839|HNRPU_HUMAN /tr|A0A1W2PP35|A0A1W2PP35_HUMAN /tr|B4DLR3|B4DLR3_HUMAN /tr|A0A1W2PPS1|A0A1W2PPS1_HUMAN /tr|A0A1W2PP22|A0A1W2PP22_HUMAN /tr|Q96BA7|Q96BA7_HUMAN /tr|B3KX72|B3KX72_HUMAN /tr|A0A1X7SBS1|A0A1X7SBS1_HUMAN /	0	2	1	1
687	C5.43946.43946.2.0.dta	2	1951.97	0	VFEVSLADLQNDEVAFR	1951.98	null	34.5566	-1.13345	0.756	1	-0.001641	-0.840687	2	0.056962	sp|P61247|RS3A_HUMAN /tr|B7Z3M5|B7Z3M5_HUMAN /tr|Q6NXR8|Q6NXR8_HUMAN /tr|H0Y8L7|H0Y8L7_HUMAN /tr|D6RI02|D6RI02_HUMAN /tr|D6RED7|D6RED7_HUMAN /tr|D6RGE0|D6RGE0_HUMAN /tr|A8K4W0|A8K4W0_HUMAN /tr|D6RAS7|D6RAS7_HUMAN /tr|D6RB09|D6RB09_HUMAN /tr|E9PFI5|E9PFI5_HUMAN /tr|D6RAT0|D6RAT0_HUMAN /tr|D6RG13|D6RG13_HUMAN /	0	5	1	1
688	C3.15617.15617.2.0.dta	2	842.511	0	GLISSLPR	842.509	null	69.2958	-1.13876	0.757	1	0.001509	1.79108	0	0.058268		0	3	1	1
689	C2.13259.13259.2.0.dta	2	1143.58	0	AEGLQVGQDAR	1143.58	null	52.6447	-1.14387	0.758	1	0.001624	1.42011	2	0.058268	sp|Q8WWM7|ATX2L_HUMAN /tr|A0A024QZB7|A0A024QZB7_HUMAN /tr|A0A0C4DGL7|A0A0C4DGL7_HUMAN /tr|H3BRB0|H3BRB0_HUMAN /	0	2	1	1
690	C4.33821.33821.2.4.dta	2	1513.76	0	GVVDSEDLPLNISR	1513.79	null	20.7831	-1.14679	0.759	1	-0.024689	-16.3094	2	0.058268	sp|P08238|HS90B_HUMAN /sp|P07900|HS90A_HUMAN /tr|B4DGL0|B4DGL0_HUMAN /tr|Q86U12|Q86U12_HUMAN /tr|Q8TBA7|Q8TBA7_HUMAN /tr|Q96HX7|Q96HX7_HUMAN /tr|B4DMA2|B4DMA2_HUMAN /tr|O75322|O75322_HUMAN /tr|A8K3W9|A8K3W9_HUMAN /tr|Q9H6X9|Q9H6X9_HUMAN /tr|Q2VPJ6|Q2VPJ6_HUMAN /tr|A0A024RD80|A0A024RD80_HUMAN /tr|K9JA46|K9JA46_HUMAN /	0	4	1	1
691	C3.10998.10998.3.0.dta	3	1849.89	0	LREDENAEPVGTTYQK	1849.89	null	7.47026	-1.15458	0.76	1	0.00173	0.935189	2	0.058268	sp|Q16643|DREB_HUMAN /tr|B3KSQ7|B3KSQ7_HUMAN /tr|D6R9W4|D6R9W4_HUMAN /tr|A0A2Z6ATB6|A0A2Z6ATB6_HUMAN /	0	3	1	1
692	C4.20228.20228.2.0.dta	2	842.511	0	GLISSLPR	842.509	null	77.4518	-1.1566	0.761	1	0.001665	1.97624	0	0.059006		0	4	1	1
693	C4.43059.43059.2.0.dta	2	1428.83	0	GTIEILSDVQLIK	1428.83	null	21.1032	-1.16439	0.762	1	0.003976	2.78269	2	0.059006	sp|Q8NHW5|RLA0L_HUMAN /sp|P05388|RLA0_HUMAN /tr|F8VU65|F8VU65_HUMAN /tr|A8K4Z4|A8K4Z4_HUMAN /tr|Q53HW2|Q53HW2_HUMAN /tr|Q53HK9|Q53HK9_HUMAN /tr|A0A024RBS2|A0A024RBS2_HUMAN /tr|F8VW21|F8VW21_HUMAN /tr|B4E3D5|B4E3D5_HUMAN /tr|F8VPE8|F8VPE8_HUMAN /	0	4	1	1
694	C1.16253.16253.3.0.dta	3	1092.58	0	VHIEIGPDGR	1092.58	null	10.3268	-1.16553	0.762	1	0.000621	0.56838	2	0.059006	sp|P55795|HNRH2_HUMAN /sp|P52597|HNRPF_HUMAN /sp|P31943|HNRH1_HUMAN /tr|H0YBD7|H0YBD7_HUMAN /tr|H0YB39|H0YB39_HUMAN /tr|A0A384MEJ3|A0A384MEJ3_HUMAN /tr|H0YBG7|H0YBG7_HUMAN /tr|B4DP51|B4DP51_HUMAN /tr|B4DFK9|B4DFK9_HUMAN /tr|A0A024R7T3|A0A024R7T3_HUMAN /tr|E9PCY7|E9PCY7_HUMAN /tr|B4DP00|B4DP00_HUMAN /tr|B4DKS8|B4DKS8_HUMAN /tr|A0A384MDT2|A0A384MDT2_HUMAN /tr|G8JLB6|G8JLB6_HUMAN /tr|Q68DG4|Q68DG4_H…	0	1	1	1
695	C5.18747.18747.2.1.dta	2	1132.53	0	GYSFTTTAER	1132.53	null	68.5598	-1.17586	0.764	1	0.000811	0.716098	2	0.059006	sp|P63261|ACTG_HUMAN /sp|P60709|ACTB_HUMAN /tr|A0A804GS07|A0A804GS07_HUMAN /tr|I3L3I0|I3L3I0_HUMAN /tr|E7EVS6|E7EVS6_HUMAN /tr|A0A6Q8PFE4|A0A6Q8PFE4_HUMAN /tr|Q53G76|Q53G76_HUMAN /tr|Q53GK6|Q53GK6_HUMAN /tr|Q53G99|Q53G99_HUMAN /tr|Q8WVW5|Q8WVW5_HUMAN /tr|B7ZAP6|B7ZAP6_HUMAN /tr|B4E3A4|B4E3A4_HUMAN /tr|I3L1U9|I3L1U9_HUMAN /tr|A0A2R8YEA7|A0A2R8YEA7_HUMAN /tr|B4E335|B4E335_HUMAN /tr|V9HVZ7|V9HVZ7_HU…	0	5	1	1
696	C1.30388.30388.2.0.dta	2	1109.57	0	LLQDFFNGR	1109.57	null	42.8597	-1.18028	0.765	1	-0.000426	-0.383931	2	0.059006	sp|P0DMV8|HS71A_HUMAN /sp|P0DMV9|HS71B_HUMAN /tr|B4DWK5|B4DWK5_HUMAN /tr|B4DVU9|B4DVU9_HUMAN /tr|B4E388|B4E388_HUMAN /tr|B4DFN9|B4DFN9_HUMAN /tr|A8K5I0|A8K5I0_HUMAN /tr|B4DNX1|B4DNX1_HUMAN /tr|V9GZ37|V9GZ37_HUMAN /tr|B4DNT8|B4DNT8_HUMAN /tr|B4E1T6|B4E1T6_HUMAN /tr|B4E1S9|B4E1S9_HUMAN /tr|B3KTT5|B3KTT5_HUMAN /tr|B4DI39|B4DI39_HUMAN /tr|A0A0G2JIW1|A0A0G2JIW1_HUMAN /tr|Q59EJ3|Q59EJ3_HUMAN /tr|A0A1U9…	0	1	1	1
697	C2.11623.11623.2.0.dta	2	773.442	0	ELLAEAK	773.44	null	80.2341	-1.18942	0.767	1	0.001774	2.29365	2	0.059006	sp|Q5M775|CYTSB_HUMAN /tr|B4E2A4|B4E2A4_HUMAN /tr|A0A7I2YQJ3|A0A7I2YQJ3_HUMAN /tr|A0A7I2V416|A0A7I2V416_HUMAN /tr|A0A7I2V486|A0A7I2V486_HUMAN /tr|A0A7P0TAS3|A0A7P0TAS3_HUMAN /tr|A0A7I2V451|A0A7I2V451_HUMAN /tr|A0A7P0T9K0|A0A7P0T9K0_HUMAN /tr|A0A7P0Z4I1|A0A7P0Z4I1_HUMAN /tr|A0A7I2V562|A0A7I2V562_HUMAN /tr|A0A7P0TB87|A0A7P0TB87_HUMAN /tr|A0A7P0TBP2|A0A7P0TBP2_HUMAN /tr|A0A024QYY9|A0A024QYY9_HUMAN /…	0	2	1	1
698	C4.33098.33098.2.0.dta	2	1792.87	0	ELAQQVQQVAAEYCR	1792.86	Carbamidomethyl[C](14)	12.4356	-1.19006	0.767	1	0.00337	1.87967	2	0.059006	sp|P17844|DDX5_HUMAN /tr|A0A7I2V5F5|A0A7I2V5F5_HUMAN /tr|Q7Z2V5|Q7Z2V5_HUMAN /tr|B4DNG2|B4DNG2_HUMAN /tr|B5BUE6|B5BUE6_HUMAN /tr|J3KRZ1|J3KRZ1_HUMAN /tr|Q59E92|Q59E92_HUMAN /tr|A0A7I2V507|A0A7I2V507_HUMAN /tr|J3KTA4|J3KTA4_HUMAN /tr|A0A0G2JLI4|A0A0G2JLI4_HUMAN /tr|A0A7I2V2S0|A0A7I2V2S0_HUMAN /tr|J3QRQ7|J3QRQ7_HUMAN /tr|B4DN41|B4DN41_HUMAN /	0	4	1	1
699	C4.5612.5612.2.0.dta	2	943.486	0	GIENSQAPK	943.484	null	75.8498	-1.20149	0.769	1	0.001538	1.63013	2	0.059006	sp|Q9P2D0|IBTK_HUMAN /tr|E7EPI0|E7EPI0_HUMAN /tr|H0Y9N7|H0Y9N7_HUMAN /tr|B7ZLD4|B7ZLD4_HUMAN /tr|E9PDR5|E9PDR5_HUMAN /tr|B3KX60|B3KX60_HUMAN /tr|B7ZLE0|B7ZLE0_HUMAN /	0	4	1	1
700	C1.30363.30363.2.0.dta	2	1171.69	0	GIALLGCVGALK	1171.69	Carbamidomethyl[C](7)	14.2314	-1.20645	0.77	1	0.008046	6.86702	2	0.059006	tr|M0R083|M0R083_HUMAN /	0	1	1	1
701	C3.9276.9276.2.0.dta	2	790.423	0	CGSVLVR	790.424	Carbamidomethyl[C](1)	14.2682	-1.21008	0.77	1	-0.000679	-0.859033	2	0.059006	sp|P15880|RS2_HUMAN /tr|I3L404|I3L404_HUMAN /tr|Q6IPX5|Q6IPX5_HUMAN /tr|E9PM36|E9PM36_HUMAN /tr|E9PQD7|E9PQD7_HUMAN /tr|E9PMM9|E9PMM9_HUMAN /tr|Q8J014|Q8J014_HUMAN /tr|H0YEN5|H0YEN5_HUMAN /tr|Q3KQT6|Q3KQT6_HUMAN /tr|Q8N5L9|Q8N5L9_HUMAN /	0	3	1	1
702	C1.27107.27107.2.0.dta	2	1170.69	0	LALTRALQER	1170.7	null	76.2079	-1.21346	0.771	1	-0.008846	-7.55619	0	0.060372		0	1	1	1
703	C2.44272.44272.2.0.dta	2	2126.07	0	LLQDSVDFSLADAINTEFK	2126.07	null	28.9571	-1.21821	0.772	1	0.001682	0.791133	2	0.060372	sp|P08670|VIME_HUMAN /tr|V9HWE1|V9HWE1_HUMAN /tr|B3KRK8|B3KRK8_HUMAN /tr|B0YJC4|B0YJC4_HUMAN /tr|A0A1B0GVG8|A0A1B0GVG8_HUMAN /tr|A0A1B0GTT5|A0A1B0GTT5_HUMAN /tr|Q53HU8|Q53HU8_HUMAN /	0	2	1	1
704	C1.23801.23801.3.0.dta	3	1404.73	0	YYVTIIDAPGHR	1404.73	null	10.7161	-1.22056	0.772	1	0.001337	0.951786	2	0.060372	sp|P68104|EF1A1_HUMAN /sp|Q5VTE0|EF1A3_HUMAN /tr|B4DNE0|B4DNE0_HUMAN /tr|Q6IPT9|Q6IPT9_HUMAN /tr|A0A4D5RA52|A0A4D5RA52_HUMAN /tr|A0A4D5RAA9|A0A4D5RAA9_HUMAN /tr|Q96RE1|Q96RE1_HUMAN /tr|Q6IPS9|Q6IPS9_HUMAN /tr|A0A4D5RAE2|A0A4D5RAE2_HUMAN /tr|A0A7I2V659|A0A7I2V659_HUMAN /tr|A0A4D5RAN2|A0A4D5RAN2_HUMAN /tr|A0A4D5RAF1|A0A4D5RAF1_HUMAN /tr|A0A7I2V3H3|A0A7I2V3H3_HUMAN /tr|A0A4D5RBG5|A0A4D5RBG5_HUMAN /t…	0	1	1	1
705	C5.20440.20440.2.0.dta	2	842.511	0	GLISSLPR	842.509	null	79.1713	-1.22519	0.773	1	0.001482	1.75903	0	0.06135		0	5	1	1
706	C2.14491.14491.2.0.dta	2	1288.6	0	INISEGNCPER	1288.59	Carbamidomethyl[C](8)	35.5764	-1.2255	0.773	1	0.001718	1.33323	2	0.06135	sp|P57721|PCBP3_HUMAN /sp|Q15366|PCBP2_HUMAN /sp|Q15365|PCBP1_HUMAN /tr|F8VTZ0|F8VTZ0_HUMAN /tr|A0A384N6B9|A0A384N6B9_HUMAN /tr|F8W1G6|F8W1G6_HUMAN /tr|Q53SS8|Q53SS8_HUMAN /tr|E9PFP8|E9PFP8_HUMAN /tr|J3QT27|J3QT27_HUMAN /tr|B4DLC0|B4DLC0_HUMAN /tr|F8VZX2|F8VZX2_HUMAN /tr|F8W0G4|F8W0G4_HUMAN /tr|F8VXH9|F8VXH9_HUMAN /tr|H3BRU6|H3BRU6_HUMAN /tr|Q5MJP6|Q5MJP6_HUMAN /tr|B4DRD7|B4DRD7_HUMAN /	0	2	1	1
707	C2.34852.34852.2.0.dta	2	1851.94	0	SLVEASSSGVSVLSLCEK	1851.94	Carbamidomethyl[C](16)	26.8972	-1.22762	0.773	1	-9.8e-05	-0.052918	2	0.06135	sp|Q9UQ80|PA2G4_HUMAN /tr|A8K6Y1|A8K6Y1_HUMAN /tr|Q6PIN5|Q6PIN5_HUMAN /tr|F8W0A3|F8W0A3_HUMAN /tr|A0A024RB85|A0A024RB85_HUMAN /tr|F8VR77|F8VR77_HUMAN /tr|H0YIN7|H0YIN7_HUMAN /tr|Q05D08|Q05D08_HUMAN /	0	2	1	1
708	C4.36262.36262.2.0.dta	2	1790.89	0	SYELPDGQVITIGNER	1790.89	null	22.0839	-1.23209	0.774	1	0.003062	1.70976	2	0.06135	sp|Q6S8J3|POTEE_HUMAN /sp|P63261|ACTG_HUMAN /sp|P68133|ACTS_HUMAN /sp|P62736|ACTA_HUMAN /sp|Q9BYX7|ACTBM_HUMAN /sp|P68032|ACTC_HUMAN /sp|Q562R1|ACTBL_HUMAN /sp|P60709|ACTB_HUMAN /sp|P63267|ACTH_HUMAN /sp|A5A3E0|POTEF_HUMAN /tr|K4EP00|K4EP00_HUMAN /tr|A8K3K1|A8K3K1_HUMAN /tr|A0A804GS07|A0A804GS07_HUMAN /tr|G8FSY7|G8FSY7_HUMAN /tr|B3KPP5|B3KPP5_HUMAN /tr|B3KUD3|B3KUD3_HUMAN /tr|E7EVS6|E7EVS6_HUMAN …	0	4	1	1
709	C3.9605.9605.2.0.dta	2	773.442	0	ELIAEAK	773.44	null	62.3386	-1.23215	0.774	1	0.002097	2.71126	2	0.06135	sp|Q9H2G2|SLK_HUMAN /tr|B4DZC9|B4DZC9_HUMAN /	0	3	1	1
710	C3.35150.35150.2.1.dta	2	1549.85	0	LTTDFNVIVEALSK	1549.85	null	13.4361	-1.24044	0.776	1	0.002044	1.31884	2	0.06135	sp|P05455|LA_HUMAN /tr|E9PGX9|E9PGX9_HUMAN /tr|E9PFL9|E9PFL9_HUMAN /tr|B5BUB5|B5BUB5_HUMAN /tr|E7ERC4|E7ERC4_HUMAN /	0	3	1	1
711	C2.12818.12818.2.0.dta	2	701.42	0	VAVLDGK	701.419	null	81.6494	-1.24994	0.777	1	0.00055	0.784125	2	0.06135	sp|Q6UXN9|WDR82_HUMAN /tr|A0A024R333|A0A024R333_HUMAN /	0	2	1	1
712	C2.20145.20145.2.0.dta	2	842.511	0	GLISSLPR	842.509	null	71.7454	-1.2506	0.777	1	0.001425	1.69138	0	0.062405		0	2	1	1
713	C1.22970.22970.2.0.dta	2	1716.85	0	QISNLQQSISDAEQR	1716.85	null	12.14	-1.25642	0.778	1	0.002754	1.6041	2	0.062405	sp|P04264|K2C1_HUMAN /tr|H6VRG3|H6VRG3_HUMAN /tr|H6VRF8|H6VRF8_HUMAN /tr|H6VRG1|H6VRG1_HUMAN /tr|H6VRF9|H6VRF9_HUMAN /tr|H6VRG0|H6VRG0_HUMAN /tr|H6VRG2|H6VRG2_HUMAN /	0	1	1	1
714	C2.18211.18211.4.0.dta	4	1888.84	0	AAPGGGVDTRDAEMPATEK	1888.87	Oxidation[M](14)	24.739	-1.25758	0.779	1	-0.033023	-17.4829	2	0.062405	tr|F8WE98|F8WE98_HUMAN /	0	2	1	1
715	C1.6759.6759.2.0.dta	2	841.453	0	LSDTLHR	841.453	null	42.6668	-1.26143	0.779	1	0.000519	0.616791	2	0.062405	tr|A0A0D9SF58|A0A0D9SF58_HUMAN /tr|Q96S08|Q96S08_HUMAN /	0	1	1	1
716	C1.32003.32003.2.0.dta	2	1106.69	0	VVLPIEAPIR	1106.69	null	16.5415	-1.2674	0.78	1	0.000126	0.113853	2	0.062405	sp|P00403|COX2_HUMAN /tr|A0A343VD86|A0A343VD86_HUMAN /tr|A0A1B1PEN9|A0A1B1PEN9_HUMAN /tr|A0A059RFY4|A0A059RFY4_HUMAN /tr|A0A3T1BA63|A0A3T1BA63_HUMAN /tr|C5H6M7|C5H6M7_HUMAN /tr|A0A059QPT6|A0A059QPT6_HUMAN /tr|A0A218N9E7|A0A218N9E7_HUMAN /tr|A0A6B9Q7Z4|A0A6B9Q7Z4_HUMAN /tr|A0A1B1PEQ8|A0A1B1PEQ8_HUMAN /tr|I2E7Z7|I2E7Z7_HUMAN /tr|X2D4V3|X2D4V3_HUMAN /tr|X2C841|X2C841_HUMAN /tr|A0A059QI72|A0A059QI72_…	0	1	1	1
717	C2.14169.14169.2.0.dta	2	701.395	0	IGDLQR	701.394	null	88.2242	-1.28199	0.783	1	0.0005	0.712866	2	0.062405	sp|Q8TAM2|TTC8_HUMAN /tr|A0A0C4DGX9|A0A0C4DGX9_HUMAN /tr|B3KSL8|B3KSL8_HUMAN /tr|A0A0C4DGH8|A0A0C4DGH8_HUMAN /tr|A0A0C4DGY3|A0A0C4DGY3_HUMAN /	0	2	1	1
718	C1.27107.27107.2.1.dta	2	1170.71	0	LALTRALQER	1170.7	null	76.2079	-1.2917	0.784	1	0.014419	12.3166	0	0.063927		0	1	1	1
719	C2.20080.20080.2.0.dta	2	842.511	0	GLISSLPR	842.509	null	70.4349	-1.29219	0.785	1	0.001282	1.52164	0	0.064955		0	2	1	1
720	C4.18451.18451.2.4.dta	2	1092.58	0	VHIEIGPDGR	1092.58	null	35.6381	-1.29334	0.785	1	0.001714	1.56876	2	0.064955	sp|P55795|HNRH2_HUMAN /sp|P52597|HNRPF_HUMAN /sp|P31943|HNRH1_HUMAN /tr|H0YBD7|H0YBD7_HUMAN /tr|H0YB39|H0YB39_HUMAN /tr|A0A384MEJ3|A0A384MEJ3_HUMAN /tr|H0YBG7|H0YBG7_HUMAN /tr|B4DP51|B4DP51_HUMAN /tr|B4DFK9|B4DFK9_HUMAN /tr|A0A024R7T3|A0A024R7T3_HUMAN /tr|E9PCY7|E9PCY7_HUMAN /tr|B4DP00|B4DP00_HUMAN /tr|B4DKS8|B4DKS8_HUMAN /tr|A0A384MDT2|A0A384MDT2_HUMAN /tr|G8JLB6|G8JLB6_HUMAN /tr|Q68DG4|Q68DG4_H…	0	4	1	1
721	C4.12304.12304.2.1.dta	2	1304.6	0	QLEEAEEEATR	1304.6	null	35.148	-1.29491	0.785	1	0.001903	1.45869	2	0.064955	sp|P35580|MYH10_HUMAN /	0	4	1	1
722	C3.8956.8956.2.0.dta	2	1088.53	0	QDVDNASLAR	1088.53	null	40.4378	-1.30103	0.786	1	0.001887	1.73353	2	0.064955	sp|P08670|VIME_HUMAN /tr|V9HWE1|V9HWE1_HUMAN /tr|B3KRK8|B3KRK8_HUMAN /tr|B0YJC5|B0YJC5_HUMAN /tr|B0YJC4|B0YJC4_HUMAN /tr|Q53HU8|Q53HU8_HUMAN /	0	3	1	1
723	C1.14984.14984.2.1.dta	2	1067.59	0	IAQITGPPDR	1067.58	null	74.9395	-1.30267	0.786	1	0.002275	2.13098	2	0.064955	sp|Q96AE4|FUBP1_HUMAN /tr|A0A1Z1G4M2|A0A1Z1G4M2_HUMAN /tr|E9PEB5|E9PEB5_HUMAN /tr|B4E0X8|B4E0X8_HUMAN /tr|A0A384MDX9|A0A384MDX9_HUMAN /tr|B4DT31|B4DT31_HUMAN /tr|B4DWL1|B4DWL1_HUMAN /tr|Q59FU3|Q59FU3_HUMAN /	0	1	1	1
724	C4.11474.11474.2.0.dta	2	1435.72	0	LQSSQEPEAPPPR	1435.72	null	59.9352	-1.30467	0.787	1	0.000972	0.677013	2	0.064955	sp|Q9UNF1|MAGD2_HUMAN /tr|A0A024R9Y7|A0A024R9Y7_HUMAN /tr|B4DWM5|B4DWM5_HUMAN /tr|Q5H907|Q5H907_HUMAN /tr|Q5H909|Q5H909_HUMAN /tr|B4DX55|B4DX55_HUMAN /	0	4	1	1
725	C5.6742.6742.3.2.dta	3	2465.11	0	PRLDCQAEQSEMSSLTPTDQR	2465.1	Carbamidomethyl[C](5);Oxidation[M](12)	8.6401	-1.30813	0.787	1	0.004644	1.8839	0	0.065967		0	5	1	1
726	C4.22848.22848.2.0.dta	2	1428.72	0	SLYASSPGGVYATR	1428.71	null	33.8948	-1.31348	0.788	1	0.003349	2.34407	2	0.065967	sp|P08670|VIME_HUMAN /tr|V9HWE1|V9HWE1_HUMAN /tr|B3KRK8|B3KRK8_HUMAN /tr|B0YJC4|B0YJC4_HUMAN /tr|A0A1B0GVG8|A0A1B0GVG8_HUMAN /tr|A0A1B0GTT5|A0A1B0GTT5_HUMAN /tr|Q53HU8|Q53HU8_HUMAN /	0	4	1	1
727	C2.16340.16340.2.0.dta	2	807.4	0	LAADDFR	807.4	null	76.8301	-1.31692	0.789	1	0.000672	0.832302	2	0.065967	sp|Q04695|K1C17_HUMAN /sp|P13645|K1C10_HUMAN /sp|O76015|KRT38_HUMAN /sp|Q2M2I5|K1C24_HUMAN /sp|Q15323|K1H1_HUMAN /sp|P02533|K1C14_HUMAN /sp|P05783|K1C18_HUMAN /sp|P08727|K1C19_HUMAN /sp|P08779|K1C16_HUMAN /sp|Q7Z3Y7|K1C28_HUMAN /sp|Q14532|K1H2_HUMAN /sp|P19012|K1C15_HUMAN /sp|O76013|KRT36_HUMAN /sp|Q14525|KT33B_HUMAN /sp|Q92764|KRT35_HUMAN /sp|O76014|KRT37_HUMAN /sp|P13646|K1C13_HUMAN /tr|B4DWU0|…	0	2	1	1
728	C2.37549.37549.2.0.dta	2	1714.91	0	SSGPTSLFAVTVAPPGAR	1714.91	null	16.9559	-1.31947	0.789	1	0.001948	1.13592	2	0.065967	sp|Q00839|HNRPU_HUMAN /tr|A0A1W2PP35|A0A1W2PP35_HUMAN /tr|B4DLR3|B4DLR3_HUMAN /tr|A0A1W2PPS1|A0A1W2PPS1_HUMAN /tr|A0A1W2PP22|A0A1W2PP22_HUMAN /tr|Q96BA7|Q96BA7_HUMAN /tr|B3KX72|B3KX72_HUMAN /tr|A0A1X7SBS1|A0A1X7SBS1_HUMAN /	0	2	1	1
729	C4.24266.24266.2.0.dta	2	1025.61	0	IGGIGTVPVGR	1025.61	null	20.6661	-1.31968	0.789	1	0.00174	1.69655	2	0.065967	sp|Q05639|EF1A2_HUMAN /sp|P68104|EF1A1_HUMAN /sp|Q5VTE0|EF1A3_HUMAN /tr|B4DNE0|B4DNE0_HUMAN /tr|Q6P082|Q6P082_HUMAN /tr|Q6IPT9|Q6IPT9_HUMAN /tr|Q53G89|Q53G89_HUMAN /tr|Q96RE1|Q96RE1_HUMAN /tr|Q6IPS9|Q6IPS9_HUMAN /tr|A0A4D5RAE2|A0A4D5RAE2_HUMAN /tr|A0A7I2V659|A0A7I2V659_HUMAN /tr|A0A4D5RAN2|A0A4D5RAN2_HUMAN /tr|A0A7I2V3H3|A0A7I2V3H3_HUMAN /tr|A0A4D5RBG5|A0A4D5RBG5_HUMAN /tr|Q53GA1|Q53GA1_HUMAN /tr…	0	4	1	1
730	C4.26634.26634.2.0.dta	2	1189.61	0	VATWFNQPAR	1189.61	null	58.6326	-1.32462	0.79	1	0.001878	1.57867	2	0.065967	sp|P26373|RL13_HUMAN /tr|Q6NZ55|Q6NZ55_HUMAN /tr|B4DGL7|B4DGL7_HUMAN /tr|H3BTH3|H3BTH3_HUMAN /tr|A8K4C8|A8K4C8_HUMAN /tr|J3QSB4|J3QSB4_HUMAN /	0	4	1	1
731	C4.37607.37607.2.1.dta	2	1677.89	0	LLLYDIIDCPMLAK	1677.9	Carbamidomethyl[C](9)	27.6433	-1.33334	0.791	1	-0.003586	-2.1372	0	0.067064		0	4	1	1
732	C4.5586.5586.2.0.dta	2	943.486	0	GIENSQAPK	943.484	null	73.7374	-1.33998	0.792	1	0.001628	1.72552	2	0.067064	sp|Q9P2D0|IBTK_HUMAN /tr|E7EPI0|E7EPI0_HUMAN /tr|H0Y9N7|H0Y9N7_HUMAN /tr|B7ZLD4|B7ZLD4_HUMAN /tr|E9PDR5|E9PDR5_HUMAN /tr|B3KX60|B3KX60_HUMAN /tr|B7ZLE0|B7ZLE0_HUMAN /	0	4	1	1
733	C3.14435.14435.2.0.dta	2	1132.53	0	GYSFTTTAER	1132.53	null	55.096	-1.34295	0.793	1	0.001807	1.59555	2	0.067064	sp|P63261|ACTG_HUMAN /sp|P60709|ACTB_HUMAN /tr|A0A804GS07|A0A804GS07_HUMAN /tr|I3L3I0|I3L3I0_HUMAN /tr|E7EVS6|E7EVS6_HUMAN /tr|A0A6Q8PFE4|A0A6Q8PFE4_HUMAN /tr|Q53G76|Q53G76_HUMAN /tr|Q53GK6|Q53GK6_HUMAN /tr|Q53G99|Q53G99_HUMAN /tr|Q8WVW5|Q8WVW5_HUMAN /tr|B7ZAP6|B7ZAP6_HUMAN /tr|B4E3A4|B4E3A4_HUMAN /tr|I3L1U9|I3L1U9_HUMAN /tr|A0A2R8YEA7|A0A2R8YEA7_HUMAN /tr|B4E335|B4E335_HUMAN /tr|V9HVZ7|V9HVZ7_HU…	0	3	1	1
734	C4.29356.29356.2.1.dta	2	1503.77	0	IFVGGLNPEATEEK	1503.77	null	29.0407	-1.36107	0.796	1	0.00353	2.34743	2	0.067064	tr|Q53F64|Q53F64_HUMAN /tr|D6R9P3|D6R9P3_HUMAN /tr|B4DMY3|B4DMY3_HUMAN /tr|D6RD18|D6RD18_HUMAN /tr|D6RBZ0|D6RBZ0_HUMAN /	0	4	1	1
735	C4.23039.23039.2.0.dta	2	819.473	0	FIEIAAR	819.472	null	58.4352	-1.37346	0.798	1	0.000866	1.05678	2	0.067064	sp|Q00839|HNRPU_HUMAN /tr|A0A1W2PQL0|A0A1W2PQL0_HUMAN /tr|A0A1W2PPE9|A0A1W2PPE9_HUMAN /tr|A0A1W2PPL4|A0A1W2PPL4_HUMAN /tr|A0A1W2PQ74|A0A1W2PQ74_HUMAN /tr|Q7Z4Q5|Q7Z4Q5_HUMAN /tr|Q5RI18|Q5RI18_HUMAN /tr|A0A1W2PP35|A0A1W2PP35_HUMAN /tr|B4DLR3|B4DLR3_HUMAN /tr|A0A1W2PPS1|A0A1W2PPS1_HUMAN /tr|A0A1W2PRZ7|A0A1W2PRZ7_HUMAN /tr|A0A1W2PPH7|A0A1W2PPH7_HUMAN /tr|A0A1W2PQD4|A0A1W2PQD4_HUMAN /tr|A0A1W2PP34|A0…	0	4	1	1
736	C2.30218.30218.2.1.dta	2	1171.7	0	LAGTQTGVALIK	1171.7	null	54.0414	-1.37735	0.799	1	-0.007469	-6.37447	0	0.068513		0	2	1	1
737	C1.22373.22373.2.0.dta	2	745.461	0	LAFIPGK	745.461	null	12.9949	-1.37919	0.799	1	0.00041	0.549995	0	0.068513		0	1	1	1
738	C2.14616.14616.2.0.dta	2	1341.67	0	FGQGGAGPVGGQGPR	1341.67	null	31.0548	-1.38163	0.799	1	0.001128	0.840746	2	0.068513	sp|P23246|SFPQ_HUMAN /tr|Q86VG2|Q86VG2_HUMAN /tr|A0A384N5Z8|A0A384N5Z8_HUMAN /tr|Q9BSV4|Q9BSV4_HUMAN /	0	2	1	1
739	C1.18502.18502.2.0.dta	2	1354.74	0	ALGQNPTNAEVLK	1354.73	null	56.1329	-1.38544	0.8	1	0.002937	2.16796	2	0.068513	sp|P14649|MYL6B_HUMAN /sp|P60660|MYL6_HUMAN /tr|B4E368|B4E368_HUMAN /tr|F8W1R7|F8W1R7_HUMAN /tr|G3V1V0|G3V1V0_HUMAN /tr|B7Z6Z4|B7Z6Z4_HUMAN /tr|G8JLA2|G8JLA2_HUMAN /tr|Q6IBG5|Q6IBG5_HUMAN /tr|A0A024RB31|A0A024RB31_HUMAN /tr|F8W1I5|F8W1I5_HUMAN /tr|J3KND3|J3KND3_HUMAN /tr|F8VPF3|F8VPF3_HUMAN /	0	1	1	1
740	C4.18927.18927.2.0.dta	2	1235.6	0	DQVANSAFVER	1235.6	null	21.5927	-1.39988	0.802	1	-0.00159	-1.28682	2	0.068513	sp|P07900|HS90A_HUMAN /tr|Q86U12|Q86U12_HUMAN /tr|Q8TBA7|Q8TBA7_HUMAN /tr|Q96HX7|Q96HX7_HUMAN /tr|O75322|O75322_HUMAN /tr|Q2VPJ6|Q2VPJ6_HUMAN /tr|K9JA46|K9JA46_HUMAN /	0	4	1	1
741	C2.22321.22321.2.0.dta	2	1311.66	0	TGYTLDVTTGQR	1311.65	null	46.9157	-1.40454	0.803	1	0.001226	0.934698	2	0.068513	sp|O60506|HNRPQ_HUMAN /sp|O43390|HNRPR_HUMAN /tr|B2R8Z8|B2R8Z8_HUMAN /tr|B2R7W4|B2R7W4_HUMAN /tr|A0A7I2YQN2|A0A7I2YQN2_HUMAN /tr|A0A7I2V5Q6|A0A7I2V5Q6_HUMAN /tr|A0A7I2V4Z0|A0A7I2V4Z0_HUMAN /tr|A0A6Q8PHG0|A0A6Q8PHG0_HUMAN /tr|B7Z645|B7Z645_HUMAN /tr|A0A7I2V2F0|A0A7I2V2F0_HUMAN /tr|A0A6Q8PEX7|A0A6Q8PEX7_HUMAN /tr|A0A7I2V2F2|A0A7I2V2F2_HUMAN /tr|Q59GL1|Q59GL1_HUMAN /tr|Q0VGD6|Q0VGD6_HUMAN /tr|A0A7I2…	0	2	1	1
742	C2.23293.23293.2.0.dta	2	1330.66	0	GATQQILDEAER	1330.66	null	35.3598	-1.41112	0.804	1	0.002866	2.15382	2	0.068513	sp|P78371|TCPB_HUMAN /tr|B7Z4R3|B7Z4R3_HUMAN /tr|F8VQ14|F8VQ14_HUMAN /tr|Q9H369|Q9H369_HUMAN /tr|F5GWF6|F5GWF6_HUMAN /tr|V9HW96|V9HW96_HUMAN /	0	2	1	1
743	C4.31458.31458.2.0.dta	2	950.496	0	GFSLEELR	950.494	null	38.6533	-1.41486	0.805	1	0.001586	1.66861	2	0.068513	sp|P26373|RL13_HUMAN /tr|Q6NZ55|Q6NZ55_HUMAN /tr|A8K4C8|A8K4C8_HUMAN /tr|J3QSB4|J3QSB4_HUMAN /	0	4	1	1
744	C4.14119.14119.2.0.dta	2	1148.57	0	GTPQQIDYAR	1148.57	null	35.9312	-1.41684	0.805	1	0.001919	1.67077	2	0.068513	sp|Q96AE4|FUBP1_HUMAN /tr|A0A1Z1G4M2|A0A1Z1G4M2_HUMAN /tr|E9PEB5|E9PEB5_HUMAN /tr|B4E0X8|B4E0X8_HUMAN /tr|A0A384MDX9|A0A384MDX9_HUMAN /tr|B4DT31|B4DT31_HUMAN /tr|B4DWL1|B4DWL1_HUMAN /tr|Q59FU3|Q59FU3_HUMAN /	0	4	1	1
745	C1.20281.20281.2.0.dta	2	1215.66	0	NAGVEGSLIVEK	1215.66	null	46.5952	-1.42459	0.806	1	0.001762	1.44942	2	0.068513	sp|P10809|CH60_HUMAN /tr|B3GQS7|B3GQS7_HUMAN /tr|A0A7I2V2X6|A0A7I2V2X6_HUMAN /tr|A0A7I2YQK6|A0A7I2YQK6_HUMAN /tr|A0A7I2V599|A0A7I2V599_HUMAN /tr|B7Z5E7|B7Z5E7_HUMAN /tr|A0A024R3X4|A0A024R3X4_HUMAN /tr|B7Z4F6|B7Z4F6_HUMAN /tr|B7Z597|B7Z597_HUMAN /	0	1	1	1
746	C4.23531.23531.2.0.dta	2	936.542	0	LIIYEGTK	936.54	null	71.7694	-1.42857	0.807	1	0.001866	1.99244	2	0.068513	tr|A0A5C2FVY1|A0A5C2FVY1_HUMAN /tr|A0A5C2G2Z4|A0A5C2G2Z4_HUMAN /tr|A0A5C2GJ48|A0A5C2GJ48_HUMAN /tr|A0A5C2GU88|A0A5C2GU88_HUMAN /tr|A0A5C2FWS4|A0A5C2FWS4_HUMAN /tr|A0A5C2GHT0|A0A5C2GHT0_HUMAN /	0	4	1	1
747	C1.22637.22637.2.0.dta	2	1255.72	0	AQAALAVNISAAR	1255.71	null	19.5254	-1.42961	0.807	1	0.003984	3.1727	2	0.068513	sp|P40227|TCPZ_HUMAN /tr|Q59ET3|Q59ET3_HUMAN /tr|B2R9K8|B2R9K8_HUMAN /tr|A0A024RDL1|A0A024RDL1_HUMAN /	0	1	1	1
748	C2.14180.14180.2.0.dta	2	1148.57	0	GTPQQIDYAR	1148.57	null	59.2164	-1.4323	0.807	1	0.001447	1.25983	2	0.068513	sp|Q96AE4|FUBP1_HUMAN /tr|A0A1Z1G4M2|A0A1Z1G4M2_HUMAN /tr|E9PEB5|E9PEB5_HUMAN /tr|B4E0X8|B4E0X8_HUMAN /tr|A0A384MDX9|A0A384MDX9_HUMAN /tr|B4DT31|B4DT31_HUMAN /tr|B4DWL1|B4DWL1_HUMAN /tr|Q59FU3|Q59FU3_HUMAN /	0	2	1	1
749	C1.14536.14536.3.0.dta	3	1162.71	0	PASGPIRPIVR	1162.71	null	14.8765	-1.43309	0.807	1	0.001005	0.864363	2	0.068513	sp|P26373|RL13_HUMAN /tr|Q6NZ55|Q6NZ55_HUMAN /tr|A8K4C8|A8K4C8_HUMAN /tr|J3QSB4|J3QSB4_HUMAN /	0	1	1	1
750	C3.20727.20727.2.0.dta	2	1450.72	0	TTPSVVAFTADGER	1450.72	null	15.0494	-1.4353	0.808	1	0.003801	2.62008	2	0.068513	sp|P38646|GRP75_HUMAN /tr|A0A384P5G6|A0A384P5G6_HUMAN /tr|H0Y8K0|H0Y8K0_HUMAN /tr|V9HW84|V9HW84_HUMAN /tr|Q8N1C8|Q8N1C8_HUMAN /tr|A0A7I2V2S7|A0A7I2V2S7_HUMAN /tr|A0A7I2V2G2|A0A7I2V2G2_HUMAN /tr|B7Z1V7|B7Z1V7_HUMAN /tr|A0A3B3ITI4|A0A3B3ITI4_HUMAN /tr|A0A7I2V3F7|A0A7I2V3F7_HUMAN /tr|B7Z4V2|B7Z4V2_HUMAN /tr|D6RCD7|D6RCD7_HUMAN /	0	3	1	1
751	C5.44067.44067.3.1.dta	3	2844.26	0	MTQEKMYPHLFSERCANQHQHR	2844.29	Carbamidomethyl[C](15);Oxidation[M](1)	4.82339	-1.44113	0.809	1	-0.023607	-8.29979	2	0.068513	sp|Q6XLA1|CSC2A_HUMAN /	0	5	1	1
752	C1.27300.27300.2.0.dta	2	1530.8	0	VPTANVSVVDLTCR	1530.79	Carbamidomethyl[C](13)	13.3823	-1.44508	0.809	1	0.00227	1.48289	2	0.068513	sp|P04406|G3P_HUMAN /tr|V9HVZ4|V9HVZ4_HUMAN /tr|Q2TSD0|Q2TSD0_HUMAN /tr|A4UCT1|A4UCT1_HUMAN /tr|E7EUT5|E7EUT5_HUMAN /tr|Q5ZEY3|Q5ZEY3_HUMAN /tr|Q0QET7|Q0QET7_HUMAN /	0	1	1	1
753	C4.43241.43241.4.3.dta	4	2656.22	0	MNIDVGTAERVQKIAQCMDLGMK	2656.26	Carbamidomethyl[C](17);Oxidation[M](1);Oxidation[M](18);Oxidation[M](22)	6.0827	-1.44559	0.809	1	-0.032215	-12.128	0	0.069869		0	4	1	1
754	C4.39908.39908.2.0.dta	2	1799.87	0	LPEDIMKCTSASYLR	1799.87	Carbamidomethyl[C](8);Oxidation[M](6)	11.1291	-1.44679	0.81	1	-0.000109	-0.06056	2	0.069869	tr|A0A7P0Z4G2|A0A7P0Z4G2_HUMAN /	0	4	1	1
755	C4.33828.33828.2.1.dta	2	1807.91	0	SLEPSELVGFVQDIMK	1807.91	Oxidation[M](15)	31.2432	-1.45072	0.81	1	-0.008387	-4.63905	0	0.071221		0	4	1	1
756	C2.11166.11166.2.0.dta	2	960.511	0	VTDALNATR	960.511	null	68.2498	-1.46616	0.812	1	0.000315	0.32795	2	0.071221	sp|P10809|CH60_HUMAN /tr|B3GQS7|B3GQS7_HUMAN /tr|A0A7I2V2X6|A0A7I2V2X6_HUMAN /tr|A0A7I2YQK6|A0A7I2YQK6_HUMAN /tr|A0A7I2V599|A0A7I2V599_HUMAN /tr|B7Z5E7|B7Z5E7_HUMAN /tr|A0A024R3X4|A0A024R3X4_HUMAN /tr|B7Z4F6|B7Z4F6_HUMAN /tr|B7Z597|B7Z597_HUMAN /	0	2	1	1
757	C5.7352.7352.4.1.dta	4	2100.22	0	KAPDIVLMKSLLDRAQSAK	2100.18	Oxidation[M](8)	4.83022	-1.46806	0.813	1	0.03903	18.5841	0	0.071225		0	5	1	1
758	C4.17492.17492.2.0.dta	2	995.591	0	HVLVTLGEK	995.588	null	47.1016	-1.47053	0.813	1	0.002145	2.1545	2	0.071225	sp|P60660|MYL6_HUMAN /tr|F8W1R7|F8W1R7_HUMAN /tr|G3V1V0|G3V1V0_HUMAN /tr|B7Z6Z4|B7Z6Z4_HUMAN /tr|F8VZU9|F8VZU9_HUMAN /tr|G8JLA2|G8JLA2_HUMAN /tr|H0YI43|H0YI43_HUMAN /tr|Q6IBG5|Q6IBG5_HUMAN /tr|F8W180|F8W180_HUMAN /tr|F8VXL3|F8VXL3_HUMAN /tr|G3V1Y7|G3V1Y7_HUMAN /tr|J3KND3|J3KND3_HUMAN /tr|F8VPF3|F8VPF3_HUMAN /	0	4	1	1
759	C4.27100.27100.3.0.dta	3	1639.94	0	KVPQVSTPTLVEVSR	1639.94	null	13.4289	-1.47069	0.813	1	-0.001204	-0.734174	2	0.071225	sp|P02768|ALBU_HUMAN /tr|A0A087WWT3|A0A087WWT3_HUMAN /tr|B7WNR0|B7WNR0_HUMAN /tr|F6KPG5|F6KPG5_HUMAN /tr|B2RBS8|B2RBS8_HUMAN /tr|H0YA55|H0YA55_HUMAN /tr|A0A0C4DGB6|A0A0C4DGB6_HUMAN /tr|D6RHD5|D6RHD5_HUMAN /tr|Q56G89|Q56G89_HUMAN /tr|A8K9P0|A8K9P0_HUMAN /tr|B4DPP6|B4DPP6_HUMAN /tr|C9JKR2|C9JKR2_HUMAN /tr|B4DPR2|B4DPR2_HUMAN /	0	4	1	1
760	C4.13899.13899.2.0.dta	2	1324.68	0	GNLGAGNGNLQGPR	1324.67	null	34.9164	-1.47232	0.813	1	0.003663	2.76521	2	0.071225	sp|P43243|MATR3_HUMAN /tr|D6RE02|D6RE02_HUMAN /tr|B3KM87|B3KM87_HUMAN /tr|A8MXP9|A8MXP9_HUMAN /tr|Q5CZA7|Q5CZA7_HUMAN /tr|D6RAY2|D6RAY2_HUMAN /tr|D6R991|D6R991_HUMAN /tr|A0A0R4J2E8|A0A0R4J2E8_HUMAN /tr|D6RAM9|D6RAM9_HUMAN /tr|B4DF66|B4DF66_HUMAN /tr|B4DRS1|B4DRS1_HUMAN /tr|D6RIA2|D6RIA2_HUMAN /tr|H0Y8T4|H0Y8T4_HUMAN /tr|D6REM6|D6REM6_HUMAN /tr|D6RBI2|D6RBI2_HUMAN /	0	4	1	1
761	C4.33300.33300.2.0.dta	2	1718.91	0	IIDVVYNASNNELVR	1718.91	null	26.9257	-1.47237	0.813	1	0.003587	2.08679	2	0.071225	sp|P62241|RS8_HUMAN /tr|Q5JR95|Q5JR95_HUMAN /tr|Q5JR94|Q5JR94_HUMAN /	0	4	1	1
762	C3.17408.17408.2.0.dta	2	1428.72	0	SLYASSPGGVYATR	1428.71	null	19.5341	-1.47636	0.814	1	0.003693	2.58485	2	0.071225	sp|P08670|VIME_HUMAN /tr|V9HWE1|V9HWE1_HUMAN /tr|B3KRK8|B3KRK8_HUMAN /tr|B0YJC4|B0YJC4_HUMAN /tr|A0A1B0GVG8|A0A1B0GVG8_HUMAN /tr|A0A1B0GTT5|A0A1B0GTT5_HUMAN /tr|Q53HU8|Q53HU8_HUMAN /	0	3	1	1
763	C3.11847.11847.2.0.dta	2	1247.58	0	AGELTEDEVER	1247.57	null	27.8716	-1.47645	0.814	1	0.002171	1.74018	2	0.071225	sp|P62269|RS18_HUMAN /	0	3	1	1
764	C1.8007.8007.2.0.dta	2	1354.62	0	DSYVGDEAQSKR	1354.62	null	12.1888	-1.47658	0.814	1	0.001653	1.22026	2	0.071225	sp|P63261|ACTG_HUMAN /sp|P68133|ACTS_HUMAN /sp|P62736|ACTA_HUMAN /sp|P68032|ACTC_HUMAN /sp|P60709|ACTB_HUMAN /sp|P63267|ACTH_HUMAN /tr|A8K3K1|A8K3K1_HUMAN /tr|I3L3I0|I3L3I0_HUMAN /tr|B3KUD3|B3KUD3_HUMAN /tr|G5E9R0|G5E9R0_HUMAN /tr|E7EVS6|E7EVS6_HUMAN /tr|A0A6Q8PFE4|A0A6Q8PFE4_HUMAN /tr|Q53G76|Q53G76_HUMAN /tr|Q53GK6|Q53GK6_HUMAN /tr|B8ZZJ2|B8ZZJ2_HUMAN /tr|J3KT65|J3KT65_HUMAN /tr|I3L3R2|I3L3R2_HU…	0	1	1	1
765	C2.41352.41352.2.0.dta	2	1428.83	0	GTIEILSDVQLIK	1428.83	null	29.5168	-1.47841	0.814	1	0.002838	1.98624	2	0.071225	sp|Q8NHW5|RLA0L_HUMAN /sp|P05388|RLA0_HUMAN /tr|F8VU65|F8VU65_HUMAN /tr|A8K4Z4|A8K4Z4_HUMAN /tr|Q53HW2|Q53HW2_HUMAN /tr|Q53HK9|Q53HK9_HUMAN /tr|A0A024RBS2|A0A024RBS2_HUMAN /tr|F8VW21|F8VW21_HUMAN /tr|B4E3D5|B4E3D5_HUMAN /tr|F8VPE8|F8VPE8_HUMAN /	0	2	1	1
766	C4.26374.26374.2.0.dta	2	1808.91	0	SQVFSTAADGQTQVEIK	1808.9	null	15.6742	-1.48257	0.815	1	0.004083	2.25717	2	0.071225	sp|P38646|GRP75_HUMAN /tr|A0A384P5G6|A0A384P5G6_HUMAN /tr|A1XP52|A1XP52_HUMAN /tr|B7Z4T3|B7Z4T3_HUMAN /tr|V9HW84|V9HW84_HUMAN /tr|Q8N1C8|Q8N1C8_HUMAN /tr|A0A7I2V2S7|A0A7I2V2S7_HUMAN /tr|A0A7I2V2G2|A0A7I2V2G2_HUMAN /tr|B7Z1V7|B7Z1V7_HUMAN /tr|A0A7I2YQB2|A0A7I2YQB2_HUMAN /tr|B7Z4V2|B7Z4V2_HUMAN /tr|D6RCD7|D6RCD7_HUMAN /	0	4	1	1
767	C1.21198.21198.2.0.dta	2	845.509	0	SGVSLAALK	845.509	null	40.8985	-1.48797	0.816	1	0.000412	0.48728	2	0.071225	sp|P10412|H14_HUMAN /sp|P16403|H12_HUMAN /sp|P16402|H13_HUMAN /tr|A3R0T7|A3R0T7_HUMAN /tr|A3R0T8|A3R0T8_HUMAN /tr|Q4VB24|Q4VB24_HUMAN /tr|B2R984|B2R984_HUMAN /	0	1	1	1
768	C1.28026.28026.2.0.dta	2	1029.64	0	TEIIILATR	1029.63	null	44.3933	-1.49794	0.817	1	0.008031	7.79989	2	0.071225	sp|P23396|RS3_HUMAN /tr|H0YEU2|H0YEU2_HUMAN /tr|E9PL09|E9PL09_HUMAN /tr|Q53G83|Q53G83_HUMAN /tr|E9PK82|E9PK82_HUMAN /tr|F2Z2S8|F2Z2S8_HUMAN /tr|H0YCJ7|H0YCJ7_HUMAN /tr|E9PQ96|E9PQ96_HUMAN /tr|E9PJH4|E9PJH4_HUMAN /tr|E9PPU1|E9PPU1_HUMAN /tr|H0YF32|H0YF32_HUMAN /	0	1	1	1
769	C3.17136.17136.2.0.dta	2	918.507	0	VGDVYIPR	918.504	null	37.464	-1.4993	0.817	1	0.002337	2.54435	2	0.071225	sp|Q01130|SRSF2_HUMAN /sp|Q9BRL6|SRSF8_HUMAN /tr|B3KUY1|B3KUY1_HUMAN /tr|A0A024R3A8|A0A024R3A8_HUMAN /tr|Q8N220|Q8N220_HUMAN /tr|A0A024R8U5|A0A024R8U5_HUMAN /tr|Q53FN0|Q53FN0_HUMAN /tr|B3KVY2|B3KVY2_HUMAN /tr|B3KX15|B3KX15_HUMAN /tr|J3KP15|J3KP15_HUMAN /tr|Q8NAK9|Q8NAK9_HUMAN /tr|Q6NXQ0|Q6NXQ0_HUMAN /tr|B3KUF7|B3KUF7_HUMAN /tr|J3QL05|J3QL05_HUMAN /	0	3	1	1
770	C1.29995.29995.2.0.dta	2	1252.71	0	FLASVSTVLTSK	1252.71	null	15.5747	-1.5052	0.818	1	-0.000906	-0.723229	2	0.071225	sp|P69905|HBA_HUMAN /tr|G3V1N2|G3V1N2_HUMAN /tr|Q86YQ4|Q86YQ4_HUMAN /tr|A0A385HW21|A0A385HW21_HUMAN /tr|A0A0K2BMD8|A0A0K2BMD8_HUMAN /tr|A0A1S5UZ39|A0A1S5UZ39_HUMAN /tr|A0A385HW00|A0A385HW00_HUMAN /tr|V9H1D9|V9H1D9_HUMAN /tr|A0A385HW02|A0A385HW02_HUMAN /tr|Q6J1Z9|Q6J1Z9_HUMAN /tr|Q86YQ5|Q86YQ5_HUMAN /tr|U6A493|U6A493_HUMAN /tr|Q7Z7B4|Q7Z7B4_HUMAN /tr|I1VZV6|I1VZV6_HUMAN /tr|A0A1K0GXZ1|A0A1K0GXZ1_H…	0	1	1	0
771	C4.38100.38100.2.0.dta	2	1694.86	0	ALDVGSGSGILTACFAR	1694.85	Carbamidomethyl[C](14)	14.8344	-1.51219	0.819	1	0.004947	2.91884	2	0.071225	sp|P22061|PIMT_HUMAN /tr|A0A3F2YNX8|A0A3F2YNX8_HUMAN /tr|C9J0F2|C9J0F2_HUMAN /tr|A0A384MDK7|A0A384MDK7_HUMAN /tr|A0A0A0MRJ6|A0A0A0MRJ6_HUMAN /tr|B7Z972|B7Z972_HUMAN /	0	4	1	0
772	C1.24055.24055.3.0.dta	3	1745.95	0	LVQAVTNPGFWEGISK	1745.92	null	11.1336	-1.52346	0.821	1	0.023785	13.6232	0	0.072222		0	1	1	0
773	C4.28906.28906.2.0.dta	2	1415.64	0	FTDEEVDELYR	1415.63	null	29.5648	-1.53765	0.823	1	0.004426	3.12652	2	0.072222	sp|O14950|ML12B_HUMAN /sp|P19105|ML12A_HUMAN /tr|Q53HL1|Q53HL1_HUMAN /tr|J3QRS3|J3QRS3_HUMAN /	0	4	1	0
774	C1.13410.13410.2.0.dta	2	1150.57	0	YVEVSPATER	1150.57	null	9.56394	-1.54029	0.824	1	0.000562	0.488452	2	0.072222	sp|Q9NTZ6|RBM12_HUMAN /tr|B4DRP9|B4DRP9_HUMAN /tr|Q69YJ7|Q69YJ7_HUMAN /tr|B3KQH4|B3KQH4_HUMAN /	0	1	1	0
775	C5.38986.38986.2.1.dta	2	2039.03	0	LQEIMRQNYRQMQER	2038.99	Oxidation[M](12)	17.3731	-1.54317	0.824	1	0.037561	18.4214	0	0.072222		0	5	1	0
776	C3.22370.22370.3.0.dta	3	2235.18	0	TQQAAQANITLQEQIEAIHK	2235.17	null	3.72693	-1.54339	0.824	1	0.006841	3.06061	2	0.072222	sp|Q15459|SF3A1_HUMAN /tr|H7C1L2|H7C1L2_HUMAN /tr|A0A024R1K8|A0A024R1K8_HUMAN /tr|B4E091|B4E091_HUMAN /	0	3	1	0
777	C4.9605.9605.2.0.dta	2	1200.55	0	EAGEQGDIEPR	1200.55	null	51.9132	-1.54364	0.824	1	0.00216	1.79918	2	0.072222	sp|Q13283|G3BP1_HUMAN /tr|A0A7I2V5M7|A0A7I2V5M7_HUMAN /tr|A0A7I2V496|A0A7I2V496_HUMAN /tr|Q6FI03|Q6FI03_HUMAN /tr|A0A7I2V2X7|A0A7I2V2X7_HUMAN /tr|Q32P45|Q32P45_HUMAN /tr|A0A7P0P2U7|A0A7P0P2U7_HUMAN /tr|B7Z8K4|B7Z8K4_HUMAN /tr|Q5U0Q1|Q5U0Q1_HUMAN /tr|A0A7I2V548|A0A7I2V548_HUMAN /tr|Q6ZP53|Q6ZP53_HUMAN /tr|A0A7I2YQN9|A0A7I2YQN9_HUMAN /	0	4	1	0
778	C1.14718.14718.2.0.dta	2	788.478	0	KLPFQR	788.478	null	58.5914	-1.54511	0.824	1	0.000403	0.511111	2	0.072222	sp|Q5TEC6|H3PS2_HUMAN /sp|Q16695|H31T_HUMAN /sp|P84243|H33_HUMAN /sp|Q6NXT2|H3C_HUMAN /sp|P0DPK5|H3Y2_HUMAN /sp|Q71DI3|H32_HUMAN /sp|P0DPK2|H3Y1_HUMAN /sp|P68431|H31_HUMAN /tr|A0A1X8XL64|A0A1X8XL64_HUMAN /tr|B4DEB1|B4DEB1_HUMAN /tr|K7EK07|K7EK07_HUMAN /tr|B4E380|B4E380_HUMAN /tr|Q6TXQ4|Q6TXQ4_HUMAN /tr|K7ES00|K7ES00_HUMAN /tr|K7EP01|K7EP01_HUMAN /tr|A8K4Y7|A8K4Y7_HUMAN /tr|B2R6Y1|B2R6Y1_HUMAN /tr…	0	1	1	0
779	C2.36524.36524.2.0.dta	2	1676.89	0	LLIYDASSLEGGVPSR	1676.89	null	28.6972	-1.54514	0.824	1	0.002011	1.19925	2	0.072222	tr|A0A5C2FTW2|A0A5C2FTW2_HUMAN /	0	2	1	0
780	C4.18694.18694.2.0.dta	2	1393.74	0	TNAENEFVTIKK	1393.73	null	46.5562	-1.5512	0.825	1	0.00366	2.62604	2	0.072222	sp|P04264|K2C1_HUMAN /tr|H6VRG3|H6VRG3_HUMAN /tr|H6VRF8|H6VRF8_HUMAN /tr|H6VRG1|H6VRG1_HUMAN /tr|H6VRF9|H6VRF9_HUMAN /tr|H6VRG0|H6VRG0_HUMAN /tr|H6VRG2|H6VRG2_HUMAN /	0	4	1	0
781	C4.34235.34235.3.0.dta	3	2296.16	0	IREMQKFLGLEVTGKLDSDT	2296.19	Oxidation[M](4)	5.58308	-1.55506	0.826	1	-0.022533	-9.81323	2	0.072222	tr|A5GZ70|A5GZ70_HUMAN /	0	4	1	0
782	C5.12878.12878.2.0.dta	2	701.42	0	VAVLDGK	701.419	null	75.7926	-1.57199	0.828	1	0.000602	0.85826	2	0.072222	sp|Q6UXN9|WDR82_HUMAN /tr|A0A024R333|A0A024R333_HUMAN /	0	5	1	0
783	C2.9316.9316.2.0.dta	2	844.453	0	LESGVPSR	844.452	null	68.0279	-1.58126	0.829	1	0.000652	0.772098	2	0.072222	tr|A0A5C2G419|A0A5C2G419_HUMAN /tr|A0A5C2FUT9|A0A5C2FUT9_HUMAN /tr|A0A5C2FXQ9|A0A5C2FXQ9_HUMAN /tr|A0A5C2GBN5|A0A5C2GBN5_HUMAN /tr|A0A5C2G2R2|A0A5C2G2R2_HUMAN /tr|A0A5C2G5H0|A0A5C2G5H0_HUMAN /tr|A0A5C2G163|A0A5C2G163_HUMAN /tr|A0A5C2GAI0|A0A5C2GAI0_HUMAN /tr|A0A5C2FWS8|A0A5C2FWS8_HUMAN /tr|A0A5C2GT51|A0A5C2GT51_HUMAN /tr|A0A5C2G7T7|A0A5C2G7T7_HUMAN /tr|A0A5C2G4M9|A0A5C2G4M9_HUMAN /tr|A0A5C2G3Z0|A…	0	2	1	0
784	C4.35556.35556.2.0.dta	2	1662.91	0	LLIYGASTLESGVPSR	1662.91	null	17.6401	-1.60789	0.833	1	0.004609	2.77165	2	0.072222	tr|A0A5C2GFX4|A0A5C2GFX4_HUMAN /	0	4	1	0
785	C4.38430.38430.2.0.dta	2	1684.91	0	AAVEEGIVLGGGCALLR	1684.9	Carbamidomethyl[C](13)	15.4426	-1.61377	0.834	1	0.003879	2.30221	2	0.072222	sp|P10809|CH60_HUMAN /tr|B3GQS7|B3GQS7_HUMAN /tr|A0A7I2V2X6|A0A7I2V2X6_HUMAN /tr|A0A7I2YQK6|A0A7I2YQK6_HUMAN /tr|A0A7I2V599|A0A7I2V599_HUMAN /tr|B7Z5E7|B7Z5E7_HUMAN /tr|A0A024R3X4|A0A024R3X4_HUMAN /tr|B7Z4F6|B7Z4F6_HUMAN /tr|B7Z597|B7Z597_HUMAN /	0	4	1	0
786	C2.40182.40182.2.0.dta	2	1519.83	0	FGANAILGVSLAVCK	1519.83	Carbamidomethyl[C](14)	40.9982	-1.62181	0.835	1	0.00206	1.35542	2	0.072222	sp|P13929|ENOB_HUMAN /sp|P06733|ENOA_HUMAN /sp|P09104|ENOG_HUMAN /tr|D3DTL4|D3DTL4_HUMAN /tr|E5RI09|E5RI09_HUMAN /tr|A0A2R8Y6G6|A0A2R8Y6G6_HUMAN /tr|A8K3B0|A8K3B0_HUMAN /tr|E2DRY6|E2DRY6_HUMAN /tr|Q6FHV6|Q6FHV6_HUMAN /tr|K7EM90|K7EM90_HUMAN /tr|E5RG95|E5RG95_HUMAN /tr|A4UCS8|A4UCS8_HUMAN /tr|A0A2R8Y879|A0A2R8Y879_HUMAN /tr|A0A024R4F1|A0A024R4F1_HUMAN /tr|E5RGZ4|E5RGZ4_HUMAN /tr|A0A2R8YEM5|A0A2R8Y…	0	2	1	0
787	C4.39470.39470.2.0.dta	2	1586.84	0	LAVEALSSLDGDLAGR	1586.84	null	8.90278	-1.62517	0.836	1	0.002699	1.70087	2	0.072222	sp|P12277|KCRB_HUMAN /tr|V9HWH2|V9HWH2_HUMAN /tr|V9HW77|V9HW77_HUMAN /tr|B4DP56|B4DP56_HUMAN /tr|G3V4N7|G3V4N7_HUMAN /tr|A0A0S2Z471|A0A0S2Z471_HUMAN /	0	4	1	0
788	C2.28550.28550.2.0.dta	2	1500.81	0	NILLTNEQLESAR	1500.8	null	34.6243	-1.64066	0.838	1	0.006498	4.32969	2	0.072222	sp|Q9H9B4|SFXN1_HUMAN /tr|D6RFI0|D6RFI0_HUMAN /tr|D6RDG7|D6RDG7_HUMAN /tr|S4R2X2|S4R2X2_HUMAN /tr|D6RAE9|D6RAE9_HUMAN /	0	2	1	0
789	C4.36383.36383.2.0.dta	2	1790.9	0	SYELPDGQVITIGNER	1790.89	null	21.0161	-1.64155	0.838	1	0.003748	2.09281	2	0.072222	sp|Q6S8J3|POTEE_HUMAN /sp|P63261|ACTG_HUMAN /sp|P68133|ACTS_HUMAN /sp|P62736|ACTA_HUMAN /sp|Q9BYX7|ACTBM_HUMAN /sp|P68032|ACTC_HUMAN /sp|Q562R1|ACTBL_HUMAN /sp|P60709|ACTB_HUMAN /sp|P63267|ACTH_HUMAN /sp|A5A3E0|POTEF_HUMAN /tr|K4EP00|K4EP00_HUMAN /tr|A8K3K1|A8K3K1_HUMAN /tr|A0A804GS07|A0A804GS07_HUMAN /tr|G8FSY7|G8FSY7_HUMAN /tr|B3KPP5|B3KPP5_HUMAN /tr|B3KUD3|B3KUD3_HUMAN /tr|E7EVS6|E7EVS6_HUMAN …	0	4	1	0
790	C5.13295.13295.2.0.dta	2	701.42	0	VAVLDGK	701.419	null	74.1266	-1.65277	0.839	1	0.000856	1.22038	2	0.072222	sp|Q6UXN9|WDR82_HUMAN /tr|A0A024R333|A0A024R333_HUMAN /	0	5	1	0
791	C4.43081.43081.2.2.dta	2	2055.94	0	STNGDTFLGGEDFDQALLR	2055.96	null	11.4928	-1.65766	0.84	1	-0.018826	-9.15678	2	0.072222	sp|P38646|GRP75_HUMAN /tr|A0A384P5G6|A0A384P5G6_HUMAN /tr|H0Y8K0|H0Y8K0_HUMAN /tr|B7Z4T3|B7Z4T3_HUMAN /tr|V9HW84|V9HW84_HUMAN /tr|Q8N1C8|Q8N1C8_HUMAN /tr|A0A7I2V2S7|A0A7I2V2S7_HUMAN /tr|A0A7I2V2G2|A0A7I2V2G2_HUMAN /tr|B7Z1V7|B7Z1V7_HUMAN /tr|A0A7I2V3F7|A0A7I2V3F7_HUMAN /tr|A0A7I2YQB2|A0A7I2YQB2_HUMAN /tr|Q2F839|Q2F839_HUMAN /tr|B7Z4V2|B7Z4V2_HUMAN /tr|D6RCD7|D6RCD7_HUMAN /	0	4	1	0
792	C2.7323.7323.3.0.dta	3	2465.09	0	DVDAPDDVGIKGDGDKDGAAMLMK	2465.12	Oxidation[M](21);Oxidation[M](23)	9.56496	-1.6693	0.841	1	-0.028416	-11.5272	0	0.073407		0	2	1	0
793	C2.6584.6584.3.1.dta	3	2303.06	0	GEPGTPGSPGPAGASGNPGTDGIPGAK	2303.09	null	10.9174	-1.67075	0.842	1	-0.027824	-12.0812	2	0.073407	sp|P02458|CO2A1_HUMAN /	0	2	1	0
794	C4.31764.31764.2.0.dta	2	1242.68	0	DAGQISGLNVLR	1242.68	null	27.3387	-1.68159	0.843	1	0.002012	1.61908	2	0.073407	sp|P38646|GRP75_HUMAN /tr|A0A384P5G6|A0A384P5G6_HUMAN /tr|H0Y8K0|H0Y8K0_HUMAN /tr|B7Z4T3|B7Z4T3_HUMAN /tr|V9HW84|V9HW84_HUMAN /tr|Q8N1C8|Q8N1C8_HUMAN /tr|A0A7I2V2S7|A0A7I2V2S7_HUMAN /tr|A0A7I2V2G2|A0A7I2V2G2_HUMAN /tr|B7Z1V7|B7Z1V7_HUMAN /tr|A0A7I2V3F7|A0A7I2V3F7_HUMAN /tr|A0A7I2YQB2|A0A7I2YQB2_HUMAN /tr|B7Z4V2|B7Z4V2_HUMAN /tr|D6RCD7|D6RCD7_HUMAN /	0	4	1	0
795	C4.20963.20963.3.1.dta	3	1934.97	0	THVALDKMVNFDNRMK	1934.96	Oxidation[M](8)	7.49094	-1.6822	0.843	1	0.012937	6.68593	0	0.07367		0	4	1	0
796	C4.43327.43327.2.0.dta	2	1784.91	0	LFIGGLSFETTDESLR	1784.91	null	12.8233	-1.68283	0.843	1	0.002892	1.62025	2	0.07367	sp|Q32P51|RA1L2_HUMAN /sp|P09651|ROA1_HUMAN /tr|A0A024QZ98|A0A024QZ98_HUMAN /tr|A0A024RB53|A0A024RB53_HUMAN /tr|A0A024RAZ7|A0A024RAZ7_HUMAN /tr|A0A024RC46|A0A024RC46_HUMAN /tr|Q0VAC0|Q0VAC0_HUMAN /tr|B4DP35|B4DP35_HUMAN /tr|B4E0B5|B4E0B5_HUMAN /tr|Q6IPF2|Q6IPF2_HUMAN /tr|F8W646|F8W646_HUMAN /tr|F8VZ49|F8VZ49_HUMAN /tr|A0A7I2V3R8|A0A7I2V3R8_HUMAN /tr|F8VTQ5|F8VTQ5_HUMAN /tr|A0A7I2YQ85|A0A7I2YQ85_H…	0	4	1	0
797	C2.27215.27215.2.0.dta	2	1450.72	0	TTPSVVAFTADGER	1450.72	null	29.5442	-1.70007	0.846	1	0.003245	2.23683	2	0.07367	sp|P38646|GRP75_HUMAN /tr|A0A384P5G6|A0A384P5G6_HUMAN /tr|H0Y8K0|H0Y8K0_HUMAN /tr|V9HW84|V9HW84_HUMAN /tr|Q8N1C8|Q8N1C8_HUMAN /tr|A0A7I2V2S7|A0A7I2V2S7_HUMAN /tr|A0A7I2V2G2|A0A7I2V2G2_HUMAN /tr|B7Z1V7|B7Z1V7_HUMAN /tr|A0A3B3ITI4|A0A3B3ITI4_HUMAN /tr|A0A7I2V3F7|A0A7I2V3F7_HUMAN /tr|B7Z4V2|B7Z4V2_HUMAN /tr|D6RCD7|D6RCD7_HUMAN /	0	2	1	0
798	C1.25563.25563.2.0.dta	2	1246.68	0	IYVGNLPTDVR	1246.68	null	15.5826	-1.70568	0.846	1	0.00077	0.617641	2	0.07367	sp|Q13242|SRSF9_HUMAN /tr|H0YIB4|H0YIB4_HUMAN /tr|B4DFT9|B4DFT9_HUMAN /tr|A8K3M9|A8K3M9_HUMAN /tr|S4R3G0|S4R3G0_HUMAN /	0	1	1	0
799	C1.19913.19913.2.0.dta	2	905.52	0	LAAAFAVSR	905.52	null	20.9511	-1.70873	0.847	1	7.1e-05	0.078408	2	0.07367	sp|P55084|ECHB_HUMAN /tr|Q92799|Q92799_HUMAN /tr|B4DY96|B4DY96_HUMAN /tr|F5GZQ3|F5GZQ3_HUMAN /tr|D6W539|D6W539_HUMAN /tr|B4DDC9|B4DDC9_HUMAN /	0	1	1	0
800	C4.22810.22810.2.1.dta	2	1311.66	0	TGYTLDVTTGQR	1311.65	null	15.178	-1.71216	0.847	1	0.001457	1.11081	2	0.07367	sp|O60506|HNRPQ_HUMAN /sp|O43390|HNRPR_HUMAN /tr|B2R8Z8|B2R8Z8_HUMAN /tr|B2R7W4|B2R7W4_HUMAN /tr|A0A7I2YQN2|A0A7I2YQN2_HUMAN /tr|A0A7I2V5Q6|A0A7I2V5Q6_HUMAN /tr|A0A7I2V4Z0|A0A7I2V4Z0_HUMAN /tr|A0A6Q8PHG0|A0A6Q8PHG0_HUMAN /tr|B7Z645|B7Z645_HUMAN /tr|A0A7I2V2F0|A0A7I2V2F0_HUMAN /tr|A0A6Q8PEX7|A0A6Q8PEX7_HUMAN /tr|A0A7I2V2F2|A0A7I2V2F2_HUMAN /tr|Q59GL1|Q59GL1_HUMAN /tr|Q0VGD6|Q0VGD6_HUMAN /tr|A0A7I2…	0	4	1	0
801	C5.38919.38919.2.0.dta	2	1714.91	0	SSGPTSLFAVTVAPPGAR	1714.91	null	24.0679	-1.71654	0.848	1	0.002584	1.50678	2	0.07367	sp|Q00839|HNRPU_HUMAN /tr|A0A1W2PP35|A0A1W2PP35_HUMAN /tr|B4DLR3|B4DLR3_HUMAN /tr|A0A1W2PPS1|A0A1W2PPS1_HUMAN /tr|A0A1W2PP22|A0A1W2PP22_HUMAN /tr|Q96BA7|Q96BA7_HUMAN /tr|B3KX72|B3KX72_HUMAN /tr|A0A1X7SBS1|A0A1X7SBS1_HUMAN /	0	5	1	0
802	C1.14516.14516.3.0.dta	3	1162.71	0	PASGPIRPIVR	1162.71	null	15.2748	-1.7208	0.848	1	0.001353	1.16366	2	0.07367	sp|P26373|RL13_HUMAN /tr|Q6NZ55|Q6NZ55_HUMAN /tr|A8K4C8|A8K4C8_HUMAN /tr|J3QSB4|J3QSB4_HUMAN /	0	1	1	0
803	C4.34027.34027.2.1.dta	2	1810.88	0	PLESPGGTMAPQQPEGAK	1810.86	Oxidation[M](9)	15.5277	-1.72177	0.848	1	0.016912	9.33919	2	0.07367	sp|O15446|RPA34_HUMAN /tr|A0JLT1|A0JLT1_HUMAN /tr|Q05BI1|Q05BI1_HUMAN /	0	4	1	0
804	C4.11640.11640.2.0.dta	2	701.42	0	VIIDNK	701.419	null	68.9015	-1.72918	0.849	1	0.000677	0.965186	2	0.07367	sp|Q8WW43|APH1B_HUMAN /tr|H0YLT0|H0YLT0_HUMAN /tr|H0YKZ9|H0YKZ9_HUMAN /	0	4	1	0
805	C1.15011.15011.2.0.dta	2	886.501	0	AVVIVDDR	886.499	null	36.5986	-1.73603	0.85	1	0.001524	1.71912	2	0.07367	sp|P23246|SFPQ_HUMAN /sp|Q15233|NONO_HUMAN /tr|A0A0S2Z4Z9|A0A0S2Z4Z9_HUMAN /tr|Q6PIX2|Q6PIX2_HUMAN /tr|A0A7I2V535|A0A7I2V535_HUMAN /tr|A0A7I2V4N2|A0A7I2V4N2_HUMAN /tr|Q86VG2|Q86VG2_HUMAN /tr|A0A7I2V464|A0A7I2V464_HUMAN /tr|A0A384N5Z8|A0A384N5Z8_HUMAN /tr|A0A7P0MRW0|A0A7P0MRW0_HUMAN /tr|Q9BSV4|Q9BSV4_HUMAN /tr|H7C367|H7C367_HUMAN /tr|C9IZL7|C9IZL7_HUMAN /tr|A8K525|A8K525_HUMAN /tr|A0A7I2V4J2|A0A7I…	0	1	1	0
806	C5.32263.32263.2.0.dta	2	1029.64	0	TEIIILATR	1029.63	null	62.4422	-1.74054	0.851	1	0.005662	5.49906	2	0.07367	sp|P23396|RS3_HUMAN /tr|H0YEU2|H0YEU2_HUMAN /tr|E9PL09|E9PL09_HUMAN /tr|Q53G83|Q53G83_HUMAN /tr|E9PK82|E9PK82_HUMAN /tr|F2Z2S8|F2Z2S8_HUMAN /tr|H0YCJ7|H0YCJ7_HUMAN /tr|E9PQ96|E9PQ96_HUMAN /tr|E9PJH4|E9PJH4_HUMAN /tr|E9PPU1|E9PPU1_HUMAN /tr|H0YF32|H0YF32_HUMAN /	0	5	1	0
807	C4.35800.35800.2.1.dta	2	1789.92	0	VQDVHTSYVLSLCIR	1789.93	Carbamidomethyl[C](13)	21.2818	-1.74565	0.851	1	-0.006941	-3.87781	0	0.074627		0	4	1	0
808	C4.7650.7650.2.0.dta	2	958.496	0	VLENAEGAR	958.495	null	69.3292	-1.74963	0.852	1	0.001243	1.29682	2	0.074627	sp|P38646|GRP75_HUMAN /tr|A0A384P5G6|A0A384P5G6_HUMAN /tr|H0Y8K0|H0Y8K0_HUMAN /tr|V9HW84|V9HW84_HUMAN /tr|Q8N1C8|Q8N1C8_HUMAN /tr|A0A7I2V2S7|A0A7I2V2S7_HUMAN /tr|A0A7I2V2G2|A0A7I2V2G2_HUMAN /tr|B7Z1V7|B7Z1V7_HUMAN /tr|A0A3B3ITI4|A0A3B3ITI4_HUMAN /tr|A0A7I2V3F7|A0A7I2V3F7_HUMAN /tr|B7Z4V2|B7Z4V2_HUMAN /tr|D6RCD7|D6RCD7_HUMAN /	0	4	1	0
809	C4.11505.11505.3.0.dta	3	1493.73	0	SQYEQLAEQNRK	1493.73	null	25.0925	-1.7533	0.852	1	-5.7e-05	-0.038159	2	0.074627	sp|P13645|K1C10_HUMAN /tr|A0A1B0GVI3|A0A1B0GVI3_HUMAN /	0	4	1	0
810	C5.23891.23891.2.0.dta	2	1765.74	0	FSSCGGGGGSFGAGGGFGSR	1765.73	Carbamidomethyl[C](4)	15.5269	-1.75617	0.853	1	0.005004	2.83395	2	0.074627	sp|P04264|K2C1_HUMAN /tr|H6VRG3|H6VRG3_HUMAN /tr|H6VRF8|H6VRF8_HUMAN /tr|H6VRG1|H6VRG1_HUMAN /tr|H6VRG0|H6VRG0_HUMAN /tr|H6VRG2|H6VRG2_HUMAN /	0	5	1	0
811	C3.25269.25269.2.0.dta	2	1171.7	0	GIALLGCVGALK	1171.69	Carbamidomethyl[C](7)	34.0522	-1.75661	0.853	1	0.009414	8.03457	2	0.074627	tr|M0R083|M0R083_HUMAN /	0	3	1	0
812	C4.9847.9847.2.0.dta	2	700.436	0	VLINNK	700.435	null	89.254	-1.76124	0.853	1	0.001079	1.54047	0	0.075269		0	4	1	0
813	C4.33369.33369.2.0.dta	2	1240.69	0	TNIIPVIEDAR	1240.69	null	23.2029	-1.7655	0.854	1	0.002039	1.64344	2	0.075269	sp|P22087|FBRL_HUMAN /tr|M0R299|M0R299_HUMAN /tr|M0R0P1|M0R0P1_HUMAN /tr|M0QXL5|M0QXL5_HUMAN /tr|M0R2Q4|M0R2Q4_HUMAN /tr|B4DLD4|B4DLD4_HUMAN /tr|Q96BS4|Q96BS4_HUMAN /	0	4	1	0
814	C4.2667.2667.3.1.dta	3	2137.96	0	EGSGSSGTGEQKEDQKEEKQ	2137.95	null	10.3572	-1.76621	0.854	1	0.007231	3.38221	2	0.075269	sp|P38646|GRP75_HUMAN /tr|A0A384P5G6|A0A384P5G6_HUMAN /tr|A1XP52|A1XP52_HUMAN /tr|B7Z4T3|B7Z4T3_HUMAN /tr|V9HW84|V9HW84_HUMAN /tr|Q8N1C8|Q8N1C8_HUMAN /tr|A0A7I2V2S7|A0A7I2V2S7_HUMAN /tr|A0A7I2V2G2|A0A7I2V2G2_HUMAN /tr|A0A7I2V3F7|A0A7I2V3F7_HUMAN /tr|A0A7I2YQB2|A0A7I2YQB2_HUMAN /tr|B7Z4V2|B7Z4V2_HUMAN /	0	4	1	0
815	C3.16364.16364.2.0.dta	2	1586.77	0	VQALEEANNDLENK	1586.77	null	22.5938	-1.77142	0.855	1	0.00235	1.481	2	0.075269	sp|P35527|K1C9_HUMAN /	0	3	1	0
816	C1.6913.6913.2.0.dta	2	932.48	0	SSPATADKR	932.48	null	33.7229	-1.7802	0.856	1	0.000531	0.569449	2	0.075269	sp|Q8TF72|SHRM3_HUMAN /tr|A0A2R8Y5P9|A0A2R8Y5P9_HUMAN /tr|B3KY47|B3KY47_HUMAN /tr|B4E244|B4E244_HUMAN /tr|Q6ZVL3|Q6ZVL3_HUMAN /	0	1	1	0
817	C5.34071.34071.2.0.dta	2	990.601	0	LSNIFVIGK	990.598	null	66.5336	-1.78907	0.857	1	0.002466	2.48941	2	0.075269	sp|P62701|RS4X_HUMAN /tr|Q96IR1|Q96IR1_HUMAN /tr|Q53HV1|Q53HV1_HUMAN /tr|B2R491|B2R491_HUMAN /	0	5	1	0
818	C2.22283.22283.2.0.dta	2	871.501	0	DVALLQGR	871.5	null	60.7624	-1.80003	0.858	1	0.001726	1.98049	2	0.075269	sp|Q9UNF1|MAGD2_HUMAN /tr|A0A024R9Y7|A0A024R9Y7_HUMAN /tr|B4DWM5|B4DWM5_HUMAN /tr|Q5H907|Q5H907_HUMAN /tr|Q5H909|Q5H909_HUMAN /tr|B4DX55|B4DX55_HUMAN /	0	2	1	0
819	C5.34217.34217.2.0.dta	2	1790.89	0	SYELPDGQVITIGNER	1790.89	null	33.7382	-1.8016	0.858	1	0.002898	1.61819	2	0.075269	sp|Q6S8J3|POTEE_HUMAN /sp|P63261|ACTG_HUMAN /sp|P68133|ACTS_HUMAN /sp|P62736|ACTA_HUMAN /sp|Q9BYX7|ACTBM_HUMAN /sp|P68032|ACTC_HUMAN /sp|Q562R1|ACTBL_HUMAN /sp|P60709|ACTB_HUMAN /sp|P63267|ACTH_HUMAN /sp|A5A3E0|POTEF_HUMAN /tr|K4EP00|K4EP00_HUMAN /tr|A8K3K1|A8K3K1_HUMAN /tr|A0A804GS07|A0A804GS07_HUMAN /tr|G8FSY7|G8FSY7_HUMAN /tr|B3KPP5|B3KPP5_HUMAN /tr|B3KUD3|B3KUD3_HUMAN /tr|E7EVS6|E7EVS6_HUMAN …	0	5	1	0
820	C4.9809.9809.2.0.dta	2	700.436	0	VLINNK	700.435	null	94.3824	-1.81232	0.86	1	0.001241	1.77176	0	0.076408		0	4	1	0
821	C4.11462.11462.2.0.dta	2	1435.72	0	LQSSQEPEAPPPR	1435.72	null	67.0147	-1.81271	0.86	1	0.003186	2.2191	2	0.076408	sp|Q9UNF1|MAGD2_HUMAN /tr|A0A024R9Y7|A0A024R9Y7_HUMAN /tr|B4DWM5|B4DWM5_HUMAN /tr|Q5H907|Q5H907_HUMAN /tr|Q5H909|Q5H909_HUMAN /tr|B4DX55|B4DX55_HUMAN /	0	4	1	0
822	C2.9829.9829.2.0.dta	2	973.496	0	VAQLEEER	973.495	null	72.6405	-1.81419	0.86	1	0.001474	1.51413	2	0.076408	sp|Q7Z406|MYH14_HUMAN /tr|B3KWH4|B3KWH4_HUMAN /tr|M0QY43|M0QY43_HUMAN /	0	2	1	0
823	C1.17774.17774.2.0.dta	2	842.511	0	GLISSLPR	842.509	null	67.9889	-1.82397	0.861	1	0.001323	1.57031	0	0.077437		0	1	1	0
824	C4.37542.37542.2.1.dta	2	1677.89	0	LLIYSASSLQSGVPSR	1677.92	null	31.5622	-1.82862	0.862	1	-0.025853	-15.4078	2	0.077437	tr|A0A5C2GME3|A0A5C2GME3_HUMAN /tr|A0A5C2G8D7|A0A5C2G8D7_HUMAN /tr|A0A5C2GV66|A0A5C2GV66_HUMAN /tr|A0A5C2FWK5|A0A5C2FWK5_HUMAN /tr|A0A5C2GD11|A0A5C2GD11_HUMAN /tr|A0A5C2G3V7|A0A5C2G3V7_HUMAN /	0	4	1	0
825	C1.15342.15342.2.0.dta	2	1052.55	0	VHIDIGADGR	1052.55	null	54.4966	-1.84331	0.863	1	0.001482	1.40801	2	0.077437	sp|P31942|HNRH3_HUMAN /tr|A0A024QZP1|A0A024QZP1_HUMAN /tr|A0A024QZK8|A0A024QZK8_HUMAN /tr|Q53F48|Q53F48_HUMAN /tr|B4DHY1|B4DHY1_HUMAN /	0	1	1	0
826	C4.12237.12237.2.0.dta	2	1232.63	0	STESLQANVQR	1232.62	null	23.8004	-1.84542	0.864	1	0.002249	1.82456	2	0.077437	sp|P26373|RL13_HUMAN /tr|Q6NZ55|Q6NZ55_HUMAN /tr|A8K4C8|A8K4C8_HUMAN /tr|J3QSB4|J3QSB4_HUMAN /	0	4	1	0
827	C1.13304.13304.2.0.dta	2	1059.54	0	ISSIGSDPQR	1059.54	null	26.3336	-1.85619	0.865	1	0.001399	1.32038	0	0.077939		0	1	1	0
828	C4.19296.19296.2.0.dta	2	1234.68	0	LKYENEVALR	1234.68	null	25.9629	-1.85672	0.865	1	0.000684	0.55399	2	0.077939	sp|P13645|K1C10_HUMAN /tr|A0A1B0GVI3|A0A1B0GVI3_HUMAN /	0	4	1	0
829	C1.6172.6172.2.0.dta	2	943.485	0	GIENSQAPK	943.484	null	48.5128	-1.86533	0.866	1	0.000972	1.03022	2	0.077939	sp|Q9P2D0|IBTK_HUMAN /tr|E7EPI0|E7EPI0_HUMAN /tr|H0Y9N7|H0Y9N7_HUMAN /tr|B7ZLD4|B7ZLD4_HUMAN /tr|E9PDR5|E9PDR5_HUMAN /tr|B3KX60|B3KX60_HUMAN /tr|B7ZLE0|B7ZLE0_HUMAN /	0	1	1	0
830	C2.15234.15234.2.0.dta	2	941.553	0	AVVGVVAGGGR	941.553	null	44.008	-1.87727	0.867	1	0.000819	0.86984	2	0.077939	sp|P62917|RL8_HUMAN /tr|E9PKZ0|E9PKZ0_HUMAN /tr|E9PP36|E9PP36_HUMAN /tr|E9PKU4|E9PKU4_HUMAN /	0	2	1	0
831	C1.28147.28147.2.0.dta	2	1319.72	0	LECSVAIPRFK	1319.71	Carbamidomethyl[C](3)	8.81722	-1.88092	0.868	1	0.010458	7.92445	2	0.077939	tr|A0A5F9ZH93|A0A5F9ZH93_HUMAN /	0	1	1	0
832	C1.20975.20975.2.0.dta	2	1087.61	0	LLGVRTEGDK	1087.61	null	15.5433	-1.88403	0.868	1	0.001575	1.44813	2	0.077939	sp|Q2VIR3|IF2GL_HUMAN /sp|P41091|IF2G_HUMAN /	0	1	1	0
833	C3.17067.17067.2.0.dta	2	1523.78	0	RDGGTTDYGAAVKGR	1523.76	null	13.4615	-1.88438	0.868	1	0.028373	18.6204	2	0.077939	tr|A0A5C2GIN5|A0A5C2GIN5_HUMAN /	0	3	1	0
834	C3.17072.17072.2.0.dta	2	1523.78	0	RDGGTTDYGAAVKGR	1523.76	null	15.1165	-1.8885	0.869	1	0.028375	18.6217	2	0.077939	tr|A0A5C2GIN5|A0A5C2GIN5_HUMAN /	0	3	1	0
835	C4.34114.34114.2.0.dta	2	1675.91	0	LLIYGASNLESGVPSR	1675.9	null	18.874	-1.90189	0.87	1	0.003962	2.3641	2	0.077939	tr|A0A5C2GXX2|A0A5C2GXX2_HUMAN /tr|A0A5C2G781|A0A5C2G781_HUMAN /	0	4	1	0
836	C1.26712.26712.2.0.dta	2	1528.79	0	LGLGPGRRWGCSGR	1528.79	Carbamidomethyl[C](11)	14.2833	-1.90258	0.87	1	-0.001874	-1.22581	0	0.079051		0	1	1	0
837	C2.33163.33163.2.0.dta	2	1790.9	0	SYELPDGQVITIGNER	1790.89	null	19.1287	-1.90402	0.87	1	0.004997	2.79023	2	0.079051	sp|Q6S8J3|POTEE_HUMAN /sp|P63261|ACTG_HUMAN /sp|P68133|ACTS_HUMAN /sp|P62736|ACTA_HUMAN /sp|Q9BYX7|ACTBM_HUMAN /sp|P68032|ACTC_HUMAN /sp|Q562R1|ACTBL_HUMAN /sp|P60709|ACTB_HUMAN /sp|P63267|ACTH_HUMAN /sp|A5A3E0|POTEF_HUMAN /tr|K4EP00|K4EP00_HUMAN /tr|A8K3K1|A8K3K1_HUMAN /tr|A0A804GS07|A0A804GS07_HUMAN /tr|G8FSY7|G8FSY7_HUMAN /tr|B3KPP5|B3KPP5_HUMAN /tr|B3KUD3|B3KUD3_HUMAN /tr|E7EVS6|E7EVS6_HUMAN …	0	2	1	0
838	C1.34265.34265.2.0.dta	2	1096.61	0	GYLLFLTNR	1096.61	null	18.3379	-1.90883	0.871	1	-0.000552	-0.503367	2	0.079051	sp|P0C7V7|SC11B_HUMAN /	0	1	1	0
839	C4.10615.10615.2.1.dta	2	700.436	0	VAVLNGK	700.435	null	45.8765	-1.91245	0.871	1	0.001016	1.45053	0	0.080263		0	4	1	0
840	C1.12937.12937.2.0.dta	2	701.395	0	IGDLQR	701.394	null	70.3985	-1.91442	0.872	1	0.000749	1.06787	2	0.080263	sp|Q8TAM2|TTC8_HUMAN /tr|A0A0C4DGX9|A0A0C4DGX9_HUMAN /tr|B3KSL8|B3KSL8_HUMAN /tr|A0A0C4DGH8|A0A0C4DGH8_HUMAN /tr|A0A0C4DGY3|A0A0C4DGY3_HUMAN /	0	1	1	0
841	C1.9560.9560.2.0.dta	2	701.42	0	LAVAEAK	701.419	null	52.2324	-1.91601	0.872	1	0.000537	0.765591	0	0.081152		0	1	1	0
842	C1.9919.9919.2.0.dta	2	777.357	0	CDVDIR	777.356	Carbamidomethyl[C](1)	70.9055	-1.91626	0.872	1	0.001148	1.4768	2	0.081152	sp|P63261|ACTG_HUMAN /sp|Q562R1|ACTBL_HUMAN /sp|P60709|ACTB_HUMAN /tr|A0A804GS07|A0A804GS07_HUMAN /tr|E7EVS6|E7EVS6_HUMAN /tr|A0A6Q8PFE4|A0A6Q8PFE4_HUMAN /tr|Q53G76|Q53G76_HUMAN /tr|Q53GK6|Q53GK6_HUMAN /tr|Q96DE1|Q96DE1_HUMAN /tr|Q53G99|Q53G99_HUMAN /tr|Q8WVW5|Q8WVW5_HUMAN /tr|F1BXA6|F1BXA6_HUMAN /tr|B7ZAP6|B7ZAP6_HUMAN /tr|Q9UE89|Q9UE89_HUMAN /tr|B4E3A4|B4E3A4_HUMAN /tr|A5GZ75|A5GZ75_HUMAN /tr|B…	0	1	1	0
843	C3.7499.7499.2.0.dta	2	816.459	0	EIQTAVR	816.457	null	43.975	-1.93127	0.873	1	0.001686	2.06502	2	0.081152	sp|P33778|H2B1B_HUMAN /sp|Q96A08|H2B1A_HUMAN /sp|Q5QNW6|H2B2F_HUMAN /sp|P58876|H2B1D_HUMAN /sp|Q99880|H2B1L_HUMAN /sp|P62807|H2B1C_HUMAN /sp|Q99877|H2B1N_HUMAN /sp|P57053|H2BFS_HUMAN /sp|P23527|H2B1O_HUMAN /sp|O60814|H2B1K_HUMAN /sp|Q93079|H2B1H_HUMAN /sp|Q99879|H2B1M_HUMAN /sp|Q16778|H2B2E_HUMAN /sp|P06899|H2B1J_HUMAN /tr|A0A024RCJ2|A0A024RCJ2_HUMAN /tr|Q0D2M2|Q0D2M2_HUMAN /tr|A8K9J7|A8K9J7_HUMA…	0	3	1	0
844	C1.8850.8850.2.0.dta	2	816.458	0	EIQTAVR	816.457	null	35.4712	-1.93237	0.874	1	0.000875	1.0717	2	0.081152	sp|P33778|H2B1B_HUMAN /sp|Q96A08|H2B1A_HUMAN /sp|Q5QNW6|H2B2F_HUMAN /sp|P58876|H2B1D_HUMAN /sp|Q99880|H2B1L_HUMAN /sp|P62807|H2B1C_HUMAN /sp|Q99877|H2B1N_HUMAN /sp|P57053|H2BFS_HUMAN /sp|P23527|H2B1O_HUMAN /sp|O60814|H2B1K_HUMAN /sp|Q93079|H2B1H_HUMAN /sp|Q99879|H2B1M_HUMAN /sp|Q16778|H2B2E_HUMAN /sp|P06899|H2B1J_HUMAN /tr|A0A024RCJ2|A0A024RCJ2_HUMAN /tr|Q0D2M2|Q0D2M2_HUMAN /tr|A8K9J7|A8K9J7_HUMA…	0	1	1	0
845	C1.24262.24262.2.0.dta	2	1450.72	0	TTPSVVAFTADGER	1450.72	null	8.5749	-1.93469	0.874	1	0.002732	1.88321	2	0.081152	sp|P38646|GRP75_HUMAN /tr|A0A384P5G6|A0A384P5G6_HUMAN /tr|H0Y8K0|H0Y8K0_HUMAN /tr|V9HW84|V9HW84_HUMAN /tr|Q8N1C8|Q8N1C8_HUMAN /tr|A0A7I2V2S7|A0A7I2V2S7_HUMAN /tr|A0A7I2V2G2|A0A7I2V2G2_HUMAN /tr|B7Z1V7|B7Z1V7_HUMAN /tr|A0A3B3ITI4|A0A3B3ITI4_HUMAN /tr|A0A7I2V3F7|A0A7I2V3F7_HUMAN /tr|B7Z4V2|B7Z4V2_HUMAN /tr|D6RCD7|D6RCD7_HUMAN /	0	1	1	0
846	C4.9830.9830.2.0.dta	2	700.436	0	VLINNK	700.435	null	90.3475	-1.93808	0.874	1	0.001237	1.76605	0	0.082138		0	4	1	0
847	C4.20338.20338.3.0.dta	3	1325.76	0	DNIQGITKPAIR	1325.75	null	27.6301	-1.93971	0.874	1	0.001583	1.19404	2	0.082138	sp|P62805|H4_HUMAN /tr|B2R4R0|B2R4R0_HUMAN /tr|Q0VAS5|Q0VAS5_HUMAN /	0	4	1	0
848	C4.43597.43597.2.0.dta	2	1798.92	0	LFIGGLSFETTEESLR	1798.92	null	11.8271	-1.94155	0.875	1	-0.000273	-0.151758	2	0.082138	sp|P22626|ROA2_HUMAN /tr|A0A7I2YQN4|A0A7I2YQN4_HUMAN /tr|I6L957|I6L957_HUMAN /tr|A0A7I2V4N0|A0A7I2V4N0_HUMAN /tr|A0A7I2V4N1|A0A7I2V4N1_HUMAN /tr|A0A7I2V4I6|A0A7I2V4I6_HUMAN /tr|A0A087WUI2|A0A087WUI2_HUMAN /tr|A0A7I2V4S4|A0A7I2V4S4_HUMAN /tr|A0A7I2V323|A0A7I2V323_HUMAN /tr|A0A384NL58|A0A384NL58_HUMAN /tr|A0A7I2V3P1|A0A7I2V3P1_HUMAN /tr|A0A7I2V3P7|A0A7I2V3P7_HUMAN /	0	4	1	0
849	C4.3153.3153.2.0.dta	2	919.404	0	VEEEEER	919.4	null	39.9841	-1.94155	0.875	1	0.003505	3.81227	2	0.082138	sp|P35580|MYH10_HUMAN /sp|P35579|MYH9_HUMAN /tr|A0A0U4BW16|A0A0U4BW16_HUMAN /tr|Q86XU5|Q86XU5_HUMAN /tr|A0A024R1N1|A0A024R1N1_HUMAN /	0	4	1	0
850	C1.9583.9583.2.1.dta	2	1201.56	0	DDREGSAAAGPR	1201.56	null	12.6287	-1.9491	0.875	1	-8e-06	-0.006658	0	0.083225		0	1	1	0
851	C1.22944.22944.3.0.dta	3	1198.71	0	AVFPSIVGRPR	1198.71	null	4.43078	-1.94967	0.875	1	0.000299	0.249436	2	0.083225	sp|Q6S8J3|POTEE_HUMAN /sp|P63261|ACTG_HUMAN /sp|P68133|ACTS_HUMAN /sp|P62736|ACTA_HUMAN /sp|P68032|ACTC_HUMAN /sp|P60709|ACTB_HUMAN /sp|P63267|ACTH_HUMAN /sp|A5A3E0|POTEF_HUMAN /sp|P0CG38|POTEI_HUMAN /tr|A8K3K1|A8K3K1_HUMAN /tr|A0A804GS07|A0A804GS07_HUMAN /tr|I3L3I0|I3L3I0_HUMAN /tr|B3KUD3|B3KUD3_HUMAN /tr|G5E9R0|G5E9R0_HUMAN /tr|E7EVS6|E7EVS6_HUMAN /tr|Q53G76|Q53G76_HUMAN /tr|Q53GK6|Q53GK6_HUMAN…	0	1	1	0
852	C2.8361.8361.2.0.dta	2	1694.7	0	NQGGYGGSSSSSSYGSGR	1694.7	null	18.1765	-1.95075	0.876	1	0.001271	0.749985	2	0.083225	sp|P09651|ROA1_HUMAN /tr|A0A7I2YQX9|A0A7I2YQX9_HUMAN /tr|Q3MI39|Q3MI39_HUMAN /tr|A0A024RB53|A0A024RB53_HUMAN /tr|A0A024RAZ7|A0A024RAZ7_HUMAN /tr|B4E0B5|B4E0B5_HUMAN /tr|Q6IPF2|Q6IPF2_HUMAN /tr|A0A7I2V3R8|A0A7I2V3R8_HUMAN /tr|F8W6I7|F8W6I7_HUMAN /tr|A0A7I2YQY2|A0A7I2YQY2_HUMAN /tr|H0YH80|H0YH80_HUMAN /tr|Q9BSM5|Q9BSM5_HUMAN /tr|A0A2R8Y4L2|A0A2R8Y4L2_HUMAN /	0	2	1	0
853	C3.22092.22092.2.0.dta	2	1355.77	2	VASSGAKEKNVK(7)(9)	1355.75	null	24.4125	5.34971	0.00473	1	0.014938	11.0182	0	0.083333		0	3	1	1
854	C5.31709.31709.2.0.dta	2	1383.79	2	EKETKALSLAR(2)(5)	1383.78	null	31.8284	5.01006	0.00663	1	0.002858	2.06535	2	0.083333	sp|P35580|MYH10_HUMAN (1481)(1484)/sp|P35749|MYH11_HUMAN (1481)(1484)/sp|P35579|MYH9_HUMAN (1474)(1477)/tr|A0A7R6KYT5|A0A7R6KYT5_HUMAN (2824)(2827)/tr|A0A024QZJ4|A0A024QZJ4_HUMAN (1481)(1484)/tr|B1PS43|B1PS43_HUMAN (1488)(1491)/tr|Q68D89|Q68D89_HUMAN (82)(85)/tr|A0A0U4BW16|A0A0U4BW16_HUMAN (1477)(1480)/tr|A0A024QZJ6|A0A024QZJ6_HUMAN (1481)(1484)/tr|O14794|O14794_HUMAN (131)(134)/tr|Q7Z7R0|Q7Z7R0_…	0	5	1	1
855	C5.27567.27567.2.1.dta	2	1092.68	2	KQKKVAPR(3)(4)	1092.69	null	31.2067	4.99934	0.0067	1	-0.009002	-8.23839	2	0.083333	tr|Q8NI09|Q8NI09_HUMAN (3)(4)/	0	5	1	1
856	C3.23997.23997.2.0.dta	2	1095.68	2	IAIQKEKK(5)(7)	1095.68	null	17.2324	4.59572	0.00999	1	0.002014	1.83813	2	0.083333	sp|Q9UI33|SCNBA_HUMAN (35)(37)/tr|A0A6Q8PGY6|A0A6Q8PGY6_HUMAN (35)(37)/tr|A0A6Q8PF78|A0A6Q8PF78_HUMAN (35)(37)/tr|A0A6Q8PFM8|A0A6Q8PFM8_HUMAN (35)(37)/tr|A0A6Q8PGN4|A0A6Q8PGN4_HUMAN (35)(37)/tr|A0A6Q8PGY3|A0A6Q8PGY3_HUMAN (35)(37)/	0	3	1	1
857	C4.31270.31270.2.0.dta	2	1383.79	2	EKETKALSLAR(2)(5)	1383.78	null	24.4622	4.57229	0.0102	1	0.001722	1.24441	2	0.083333	sp|P35580|MYH10_HUMAN (1481)(1484)/sp|P35749|MYH11_HUMAN (1481)(1484)/sp|P35579|MYH9_HUMAN (1474)(1477)/tr|A0A7R6KYT5|A0A7R6KYT5_HUMAN (2824)(2827)/tr|A0A024QZJ4|A0A024QZJ4_HUMAN (1481)(1484)/tr|B1PS43|B1PS43_HUMAN (1488)(1491)/tr|Q68D89|Q68D89_HUMAN (82)(85)/tr|A0A0U4BW16|A0A0U4BW16_HUMAN (1477)(1480)/tr|A0A024QZJ6|A0A024QZJ6_HUMAN (1481)(1484)/tr|O14794|O14794_HUMAN (131)(134)/tr|Q7Z7R0|Q7Z7R0_…	0	4	1	1
858	C4.5380.5380.2.0.dta	2	810.496	0	PLPATRR	810.494	null	82.9308	-1.96306	0.877	1	0.001439	1.77546	0	0.084306		0	4	1	0
859	C5.42604.42604.2.0.dta	2	1988.04	0	AIAELGIYPAVDPLDSTSR	1988.03	null	15.8499	-1.96378	0.877	1	0.001994	1.003	2	0.084306	sp|P06576|ATPB_HUMAN /tr|Q0QEN7|Q0QEN7_HUMAN /tr|H0YH81|H0YH81_HUMAN /tr|V9HW31|V9HW31_HUMAN /	0	5	1	0
860	C1.9583.9583.2.0.dta	2	1200.55	0	EAGEQGDIEPR	1200.55	null	32.21	-1.97783	0.878	1	0.001732	1.44267	2	0.084306	sp|Q13283|G3BP1_HUMAN /tr|A0A7I2V5M7|A0A7I2V5M7_HUMAN /tr|A0A7I2V496|A0A7I2V496_HUMAN /tr|Q6FI03|Q6FI03_HUMAN /tr|A0A7I2V2X7|A0A7I2V2X7_HUMAN /tr|Q32P45|Q32P45_HUMAN /tr|A0A7P0P2U7|A0A7P0P2U7_HUMAN /tr|B7Z8K4|B7Z8K4_HUMAN /tr|Q5U0Q1|Q5U0Q1_HUMAN /tr|A0A7I2V548|A0A7I2V548_HUMAN /tr|Q6ZP53|Q6ZP53_HUMAN /tr|A0A7I2YQN9|A0A7I2YQN9_HUMAN /	0	1	1	0
861	C1.29712.29712.3.1.dta	3	2267.14	0	HVDEARQRNLIFEAENAVR	2267.16	null	7.73059	-1.98127	0.879	1	-0.028709	-12.663	0	0.085603		0	1	1	0
862	C4.38352.38352.2.0.dta	2	1586.83	0	EMTEGPLPKLKGDR	1586.82	Oxidation[M](2)	11.376	-1.9819	0.879	1	0.012258	7.72488	0	0.086788		0	4	1	0
863	C4.39433.39433.2.0.dta	2	1586.84	0	LAVEALSSLDGDLAGR	1586.84	null	10.0941	-1.9842	0.879	1	0.002428	1.53009	2	0.086788	sp|P12277|KCRB_HUMAN /tr|V9HWH2|V9HWH2_HUMAN /tr|V9HW77|V9HW77_HUMAN /tr|B4DP56|B4DP56_HUMAN /tr|G3V4N7|G3V4N7_HUMAN /tr|A0A0S2Z471|A0A0S2Z471_HUMAN /	0	4	1	0
864	C2.29530.29530.2.0.dta	2	1171.7	0	LAGTQTGVALIK	1171.7	null	41.4846	-1.99032	0.88	1	-0.007049	-6.01602	0	0.087629		0	2	1	0
865	C4.23520.23520.2.0.dta	2	1730.85	0	YVQELQKHQETAEK	1730.87	null	27.3721	-1.997	0.88	1	-0.025039	-14.4661	2	0.087629	sp|Q12841|FSTL1_HUMAN /tr|Q9BZQ0|Q9BZQ0_HUMAN /tr|B4DTZ8|B4DTZ8_HUMAN /	0	4	1	0
866	C4.14104.14104.2.0.dta	2	701.395	0	LGDLQR	701.394	null	69.3771	-2.00334	0.881	1	0.001018	1.45139	2	0.087629	sp|Q8NF91|SYNE1_HUMAN /tr|Q7RTM4|Q7RTM4_HUMAN /tr|F5H6R8|F5H6R8_HUMAN /tr|F5GZ83|F5GZ83_HUMAN /tr|A0A0C4DG40|A0A0C4DG40_HUMAN /	0	4	1	0
867	C1.24519.24519.2.0.dta	2	944.532	0	AGLQFPVGR	944.531	null	30.0171	-2.00952	0.882	1	0.000666	0.705112	2	0.087629	sp|P16104|H2AX_HUMAN /sp|Q9BTM1|H2AJ_HUMAN /sp|Q93077|H2A1C_HUMAN /sp|Q99878|H2A1J_HUMAN /sp|Q16777|H2A2C_HUMAN /sp|Q8IUE6|H2A2B_HUMAN /sp|Q96QV6|H2A1A_HUMAN /sp|P0C0S5|H2AZ_HUMAN /sp|P04908|H2A1B_HUMAN /sp|P20671|H2A1D_HUMAN /sp|P0C0S8|H2A1_HUMAN /sp|Q6FI13|H2A2A_HUMAN /sp|Q96KK5|H2A1H_HUMAN /sp|Q71UI9|H2AV_HUMAN /sp|Q7L7L0|H2A3_HUMAN /tr|A0A0U1RR32|A0A0U1RR32_HUMAN /tr|A4FTV9|A4FTV9_HUMAN /tr|A…	0	1	1	0
868	C3.18768.18768.3.0.dta	3	1588.88	0	THINIVVIGHVDSGK	1588.88	null	3.27613	-2.01042	0.882	1	0.002886	1.81637	2	0.087629	sp|Q05639|EF1A2_HUMAN /sp|P68104|EF1A1_HUMAN /sp|Q5VTE0|EF1A3_HUMAN /tr|A0A2R8Y488|A0A2R8Y488_HUMAN /tr|A0A4D5RA74|A0A4D5RA74_HUMAN /tr|A0A2R8YDN5|A0A2R8YDN5_HUMAN /tr|A0A4D5RA70|A0A4D5RA70_HUMAN /tr|B4DNE0|B4DNE0_HUMAN /tr|Q6IPT9|Q6IPT9_HUMAN /tr|A0A4D5RA52|A0A4D5RA52_HUMAN /tr|A0A4D5RAA9|A0A4D5RAA9_HUMAN /tr|Q6IPS9|Q6IPS9_HUMAN /tr|A0A7I2V659|A0A7I2V659_HUMAN /tr|Q6NSH7|Q6NSH7_HUMAN /tr|A0A4D5R…	0	3	1	0
869	C4.11542.11542.2.0.dta	2	701.42	0	VILDNK	701.419	null	96.0078	-2.01936	0.883	1	0.000396	0.56457	0	0.088803		0	4	1	0
870	C2.12920.12920.2.0.dta	2	701.42	0	VAVLDGK	701.419	null	70.253	-2.02417	0.883	1	0.000528	0.75276	2	0.088803	sp|Q6UXN9|WDR82_HUMAN /tr|A0A024R333|A0A024R333_HUMAN /	0	2	1	0
871	C1.28961.28961.2.1.dta	2	1568.89	0	MAHKKKHVIFASR	1568.88	Oxidation[M](1)	11.7612	-2.03154	0.884	1	0.001894	1.20723	0	0.089172		0	1	1	0
872	C5.30920.30920.2.0.dta	2	1707.78	0	GSLGGGFSSGGFSGGSFSR	1707.77	null	12.9453	-2.04771	0.886	1	0.006915	4.04913	2	0.089172	sp|P13645|K1C10_HUMAN /tr|A0A1B0GVI3|A0A1B0GVI3_HUMAN /	0	5	1	0
873	C2.8925.8925.2.1.dta	2	702.379	0	LLDEGR	702.378	null	86.3288	-2.04894	0.886	1	0.000479	0.681969	2	0.089172	sp|Q8IWZ3|ANKH1_HUMAN /tr|E9PDP5|E9PDP5_HUMAN /tr|D6RHC4|D6RHC4_HUMAN /tr|Q8TEF1|Q8TEF1_HUMAN /	0	2	1	0
874	C4.23223.23223.2.0.dta	2	1475.79	0	FLEQQNQVLQTK	1475.79	null	50.941	-2.05029	0.886	1	0.003715	2.5173	2	0.089172	sp|Q7Z794|K2C1B_HUMAN /sp|P04264|K2C1_HUMAN /sp|P35908|K22E_HUMAN /tr|H6VRG3|H6VRG3_HUMAN /tr|H6VRF8|H6VRF8_HUMAN /tr|Q0IIN1|Q0IIN1_HUMAN /tr|H6VRG1|H6VRG1_HUMAN /tr|H6VRF9|H6VRF9_HUMAN /tr|H6VRG0|H6VRG0_HUMAN /tr|H6VRG2|H6VRG2_HUMAN /	0	4	1	0
875	C4.18737.18737.2.0.dta	2	1132.53	0	GYSFTTTAER	1132.53	null	62.5452	-2.05203	0.886	1	0.002204	1.94609	2	0.089172	sp|P63261|ACTG_HUMAN /sp|P60709|ACTB_HUMAN /tr|A0A804GS07|A0A804GS07_HUMAN /tr|I3L3I0|I3L3I0_HUMAN /tr|E7EVS6|E7EVS6_HUMAN /tr|A0A6Q8PFE4|A0A6Q8PFE4_HUMAN /tr|Q53G76|Q53G76_HUMAN /tr|Q53GK6|Q53GK6_HUMAN /tr|Q53G99|Q53G99_HUMAN /tr|Q8WVW5|Q8WVW5_HUMAN /tr|B7ZAP6|B7ZAP6_HUMAN /tr|B4E3A4|B4E3A4_HUMAN /tr|I3L1U9|I3L1U9_HUMAN /tr|A0A2R8YEA7|A0A2R8YEA7_HUMAN /tr|B4E335|B4E335_HUMAN /tr|V9HVZ7|V9HVZ7_HU…	0	4	1	0
876	C4.18124.18124.2.0.dta	2	1209.57	0	TEEGPTLSYGR	1209.57	null	42.1076	-2.05987	0.887	1	-0.00248	-2.05031	2	0.089172	sp|P43243|MATR3_HUMAN /tr|Q68D11|Q68D11_HUMAN /tr|A8MXP9|A8MXP9_HUMAN /tr|D6R991|D6R991_HUMAN /tr|A0A0R4J2E8|A0A0R4J2E8_HUMAN /tr|D6REM6|D6REM6_HUMAN /	0	4	1	0
877	C1.15762.15762.2.0.dta	2	1519.69	0	ELDDATEANEGLSR	1519.69	null	11.7826	-2.07008	0.888	1	0.001279	0.841621	2	0.089172	sp|P35580|MYH10_HUMAN /	0	1	1	0
878	C4.30990.30990.2.0.dta	2	1530.8	0	VPTANVSVVDLTCR	1530.79	Carbamidomethyl[C](13)	18.7748	-2.08024	0.889	1	0.001159	0.757123	2	0.089172	sp|P04406|G3P_HUMAN /tr|V9HVZ4|V9HVZ4_HUMAN /tr|Q2TSD0|Q2TSD0_HUMAN /tr|A4UCT1|A4UCT1_HUMAN /tr|E7EUT5|E7EUT5_HUMAN /tr|Q5ZEY3|Q5ZEY3_HUMAN /tr|Q0QET7|Q0QET7_HUMAN /	0	4	1	0
879	C4.34248.34248.2.1.dta	2	1742.02	0	VLINLALLMKEAELR	1742.02	Oxidation[M](9)	16.4058	-2.08145	0.889	1	-0.008011	-4.59867	2	0.089172	tr|E9PS18|E9PS18_HUMAN /	0	4	1	0
880	C4.34470.34470.2.0.dta	2	1770.83	0	SKKFETDLVENMEGK	1770.86	Oxidation[M](12)	18.7404	-2.08245	0.889	1	-0.025748	-14.5398	0	0.090216		0	4	1	0
881	C2.41883.41883.2.0.dta	2	1798.92	0	LFIGGLSFETTEESLR	1798.92	null	21.3118	-2.08479	0.889	1	0.001867	1.03784	2	0.090216	sp|P22626|ROA2_HUMAN /tr|A0A7I2YQN4|A0A7I2YQN4_HUMAN /tr|I6L957|I6L957_HUMAN /tr|A0A7I2V4N0|A0A7I2V4N0_HUMAN /tr|A0A7I2V4N1|A0A7I2V4N1_HUMAN /tr|A0A7I2V4I6|A0A7I2V4I6_HUMAN /tr|A0A087WUI2|A0A087WUI2_HUMAN /tr|A0A7I2V4S4|A0A7I2V4S4_HUMAN /tr|A0A7I2V323|A0A7I2V323_HUMAN /tr|A0A384NL58|A0A384NL58_HUMAN /tr|A0A7I2V3P1|A0A7I2V3P1_HUMAN /tr|A0A7I2V3P7|A0A7I2V3P7_HUMAN /	0	2	1	0
882	C2.25947.25947.2.0.dta	2	1198.71	0	AVFPSIVGRPR	1198.71	null	51.2154	-2.09345	0.89	1	0.0014	1.16793	2	0.090216	sp|Q6S8J3|POTEE_HUMAN /sp|P63261|ACTG_HUMAN /sp|P68133|ACTS_HUMAN /sp|P62736|ACTA_HUMAN /sp|P68032|ACTC_HUMAN /sp|P60709|ACTB_HUMAN /sp|P63267|ACTH_HUMAN /sp|A5A3E0|POTEF_HUMAN /sp|P0CG38|POTEI_HUMAN /tr|A8K3K1|A8K3K1_HUMAN /tr|A0A804GS07|A0A804GS07_HUMAN /tr|I3L3I0|I3L3I0_HUMAN /tr|B3KUD3|B3KUD3_HUMAN /tr|G5E9R0|G5E9R0_HUMAN /tr|E7EVS6|E7EVS6_HUMAN /tr|Q53G76|Q53G76_HUMAN /tr|Q53GK6|Q53GK6_HUMAN…	0	2	1	0
883	C4.34396.34396.2.1.dta	2	1969.95	0	ELPSLDSMIYKGESTQR	1969.95	Oxidation[M](8)	14.3309	-2.0967	0.891	1	-0.001269	-0.644178	0	0.09068		0	4	1	0
884	C4.27602.27602.3.0.dta	3	2475.23	0	EAPATQASSTTQLTDTQVLAAENK	2475.22	null	6.95093	-2.10489	0.891	1	0.005945	2.40181	2	0.09068	sp|Q9UNF1|MAGD2_HUMAN /tr|A0A024R9Y7|A0A024R9Y7_HUMAN /tr|Q5H909|Q5H909_HUMAN /tr|B4DX55|B4DX55_HUMAN /tr|B4DNG7|B4DNG7_HUMAN /	0	4	1	0
885	C2.41901.41901.2.1.dta	2	1896	0	VLALSVETDYTFPLAEK	1896	null	17.9441	-2.12662	0.893	1	0.002912	1.53587	2	0.09068	sp|P05388|RLA0_HUMAN /tr|Q3MHV2|Q3MHV2_HUMAN /tr|A8K4Z4|A8K4Z4_HUMAN /tr|Q53HW2|Q53HW2_HUMAN /tr|F8VWS0|F8VWS0_HUMAN /tr|Q53HK9|Q53HK9_HUMAN /tr|Q6NSF2|Q6NSF2_HUMAN /tr|A0A024RBS2|A0A024RBS2_HUMAN /tr|F8W1K8|F8W1K8_HUMAN /tr|F8VW21|F8VW21_HUMAN /tr|F8VZS0|F8VZS0_HUMAN /tr|B4E3D5|B4E3D5_HUMAN /	0	2	1	0
886	C2.15162.15162.2.0.dta	2	941.553	0	AVVGVVAGGGR	941.553	null	47.8495	-2.1295	0.894	1	0.000795	0.84435	2	0.09068	sp|P62917|RL8_HUMAN /tr|E9PKZ0|E9PKZ0_HUMAN /tr|E9PP36|E9PP36_HUMAN /tr|E9PKU4|E9PKU4_HUMAN /	0	2	1	0
887	C4.35479.35479.2.0.dta	2	1662.91	0	LLIYGASTLESGVPSR	1662.91	null	21.4016	-2.13468	0.894	1	0.004791	2.8811	2	0.09068	tr|A0A5C2GFX4|A0A5C2GFX4_HUMAN /	0	4	1	0
888	C2.35172.35172.2.0.dta	2	1604.9	0	LLIYGASTTATGIPAR	1604.9	null	16.6615	-2.14078	0.895	1	0.002525	1.57331	2	0.09068	tr|A0A5C2GSN2|A0A5C2GSN2_HUMAN /	0	2	1	0
889	C5.13506.13506.2.0.dta	2	908.532	0	LSSPVLHR	908.531	null	54.0308	-2.14942	0.896	1	0.000849	0.934475	2	0.09068	sp|Q16643|DREB_HUMAN /tr|D6RCR4|D6RCR4_HUMAN /tr|B3KSQ7|B3KSQ7_HUMAN /tr|D6R9W4|D6R9W4_HUMAN /tr|A0A2Z6ATB6|A0A2Z6ATB6_HUMAN /	0	5	1	0
890	C1.30852.30852.2.0.dta	2	1199.68	0	DAGTIAGLNVLR	1199.67	null	4.64605	-2.15236	0.896	1	0.001168	0.973598	2	0.09068	sp|P11142|HSP7C_HUMAN /tr|E9PQQ4|E9PQQ4_HUMAN /tr|B4E1Q1|B4E1Q1_HUMAN /tr|V9HW22|V9HW22_HUMAN /tr|E9PKE3|E9PKE3_HUMAN /tr|E9PN89|E9PN89_HUMAN /tr|Q96IS6|Q96IS6_HUMAN /tr|E9PLF4|E9PLF4_HUMAN /tr|Q53HF2|Q53HF2_HUMAN /tr|E9PI65|E9PI65_HUMAN /tr|E9PK54|E9PK54_HUMAN /tr|A4D111|A4D111_HUMAN /tr|B3KTV0|B3KTV0_HUMAN /tr|B4DTX2|B4DTX2_HUMAN /tr|E9PQK7|E9PQK7_HUMAN /tr|Q53GZ6|Q53GZ6_HUMAN /	0	1	1	0
891	C3.20329.20329.2.0.dta	2	1434.75	0	GLDSLRDSFLSPK	1434.76	null	21.4149	-2.15318	0.896	1	-0.007629	-5.31727	0	0.091824		0	3	1	0
892	C4.22220.22220.2.0.dta	2	1326.77	0	KASGPPVSELITK	1326.76	null	26.0237	-2.15599	0.896	1	0.002461	1.85489	2	0.091824	sp|P10412|H14_HUMAN /sp|P16403|H12_HUMAN /sp|P16402|H13_HUMAN /tr|A3R0T7|A3R0T7_HUMAN /tr|A3R0T8|A3R0T8_HUMAN /tr|Q4VB24|Q4VB24_HUMAN /tr|B2R984|B2R984_HUMAN /	0	4	1	0
893	C1.23344.23344.2.0.dta	2	761.467	0	FGVLGIR	761.467	null	40.0576	-2.1588	0.896	1	0.000494	0.648748	0	0.092251		0	1	1	0
894	C3.23562.23562.2.0.dta	2	1242.68	0	DAGQISGLNVLR	1242.68	null	40.6533	-2.15902	0.897	1	0.002587	2.08179	2	0.092251	sp|P38646|GRP75_HUMAN /tr|A0A384P5G6|A0A384P5G6_HUMAN /tr|H0Y8K0|H0Y8K0_HUMAN /tr|B7Z4T3|B7Z4T3_HUMAN /tr|V9HW84|V9HW84_HUMAN /tr|Q8N1C8|Q8N1C8_HUMAN /tr|A0A7I2V2S7|A0A7I2V2S7_HUMAN /tr|A0A7I2V2G2|A0A7I2V2G2_HUMAN /tr|B7Z1V7|B7Z1V7_HUMAN /tr|A0A7I2V3F7|A0A7I2V3F7_HUMAN /tr|A0A7I2YQB2|A0A7I2YQB2_HUMAN /tr|B7Z4V2|B7Z4V2_HUMAN /tr|D6RCD7|D6RCD7_HUMAN /	0	3	1	0
895	C3.20397.20397.2.0.dta	2	1594.76	0	ETVSEESNVLCLSK	1594.76	Carbamidomethyl[C](11)	10.0614	-2.15984	0.897	1	0.001718	1.07728	2	0.092251	sp|P13639|EF2_HUMAN /tr|Q6W6M8|Q6W6M8_HUMAN /tr|A0A384N6H1|A0A384N6H1_HUMAN /tr|Q8TA90|Q8TA90_HUMAN /tr|B4DPU3|B4DPU3_HUMAN /	0	3	1	0
896	C4.6360.6360.3.0.dta	3	2359.08	0	PAGEGEVMNHGSSIQEKESDNK	2359.05	Oxidation[M](8)	8.15154	-2.15998	0.897	1	0.036273	15.3761	0	0.092251		0	4	1	0
897	C1.19785.19785.2.0.dta	2	1157.59	0	QGVDADINGLR	1157.59	null	7.6374	-2.16	0.897	1	0.000974	0.841403	2	0.092251	sp|P35527|K1C9_HUMAN /tr|K7EQQ3|K7EQQ3_HUMAN /	0	1	1	0
898	C3.11601.11601.2.0.dta	2	1288.6	0	INISEGNCPER	1288.59	Carbamidomethyl[C](8)	16.5206	-2.16035	0.897	1	0.0038	2.94895	2	0.092251	sp|P57721|PCBP3_HUMAN /sp|Q15366|PCBP2_HUMAN /sp|Q15365|PCBP1_HUMAN /tr|F8VTZ0|F8VTZ0_HUMAN /tr|A0A384N6B9|A0A384N6B9_HUMAN /tr|F8W1G6|F8W1G6_HUMAN /tr|Q53SS8|Q53SS8_HUMAN /tr|E9PFP8|E9PFP8_HUMAN /tr|J3QT27|J3QT27_HUMAN /tr|B4DLC0|B4DLC0_HUMAN /tr|F8VZX2|F8VZX2_HUMAN /tr|F8W0G4|F8W0G4_HUMAN /tr|F8VXH9|F8VXH9_HUMAN /tr|H3BRU6|H3BRU6_HUMAN /tr|Q5MJP6|Q5MJP6_HUMAN /tr|B4DRD7|B4DRD7_HUMAN /	0	3	1	0
899	C5.22281.22281.2.1.dta	2	1500.68	0	QEYDEAGPSIVHR	1500.71	null	38.1723	-2.16243	0.897	1	-0.025385	-16.9154	2	0.092251	sp|P68133|ACTS_HUMAN /sp|P62736|ACTA_HUMAN /sp|P68032|ACTC_HUMAN /tr|A8K3K1|A8K3K1_HUMAN /tr|B3KPP5|B3KPP5_HUMAN /tr|B3KUD3|B3KUD3_HUMAN /tr|A0A173GMX4|A0A173GMX4_HUMAN /tr|A0A804HKV3|A0A804HKV3_HUMAN /tr|B4DUI8|B4DUI8_HUMAN /tr|Q7Z7J6|Q7Z7J6_HUMAN /tr|B7Z6P1|B7Z6P1_HUMAN /tr|A6NL76|A6NL76_HUMAN /tr|D2JYH4|D2JYH4_HUMAN /	0	5	1	0
900	C3.9863.9863.2.0.dta	2	780.414	0	YEEIVK	780.414	null	52.8552	-2.16292	0.897	1	0.000531	0.680408	2	0.092251	sp|P68104|EF1A1_HUMAN /sp|Q5VTE0|EF1A3_HUMAN /tr|Q6IPT9|Q6IPT9_HUMAN /tr|A0A4D5RA52|A0A4D5RA52_HUMAN /tr|Q53G89|Q53G89_HUMAN /tr|Q96RE1|Q96RE1_HUMAN /tr|Q6IPS9|Q6IPS9_HUMAN /tr|A0A4D5RAE2|A0A4D5RAE2_HUMAN /tr|A0A7I2V659|A0A7I2V659_HUMAN /tr|A0A4D5RAN2|A0A4D5RAN2_HUMAN /tr|A0A4D5RAF1|A0A4D5RAF1_HUMAN /tr|A0A7I2V3H3|A0A7I2V3H3_HUMAN /tr|A0A4D5RBG5|A0A4D5RBG5_HUMAN /tr|Q53GA1|Q53GA1_HUMAN /tr|Q8IUB0…	0	3	1	0
901	C3.21896.21896.2.0.dta	2	1503.77	0	IFVGGLNPEATEEK	1503.77	null	16.0337	-2.17447	0.898	1	0.004318	2.87145	2	0.092251	tr|Q53F64|Q53F64_HUMAN /tr|D6R9P3|D6R9P3_HUMAN /tr|B4DMY3|B4DMY3_HUMAN /tr|D6RD18|D6RD18_HUMAN /tr|D6RBZ0|D6RBZ0_HUMAN /	0	3	1	0
902	C4.31606.31606.2.0.dta	2	1829.81	0	TDASSASSFLDSDELER	1829.8	null	16.6828	-2.17467	0.898	1	0.002009	1.09793	2	0.092251	sp|Q14498|RBM39_HUMAN /tr|A0A0U1RQW2|A0A0U1RQW2_HUMAN /tr|H0Y4X3|H0Y4X3_HUMAN /tr|Q6N037|Q6N037_HUMAN /tr|A0A0U1RQH7|A0A0U1RQH7_HUMAN /tr|B4DRA0|B4DRA0_HUMAN /tr|B4DLM0|B4DLM0_HUMAN /tr|Q6MZY7|Q6MZY7_HUMAN /tr|Q68DD9|Q68DD9_HUMAN /tr|B7Z4L7|B7Z4L7_HUMAN /tr|E1P5S2|E1P5S2_HUMAN /tr|A0A384NQ03|A0A384NQ03_HUMAN /tr|B4E1M7|B4E1M7_HUMAN /tr|B3KWX7|B3KWX7_HUMAN /tr|G3XAC6|G3XAC6_HUMAN /	0	4	1	0
903	C4.23173.23173.2.0.dta	2	1022.56	0	TLYVGNLSR	1022.56	null	31.9432	-2.17515	0.898	1	0.001961	1.91773	2	0.092251	sp|Q01085|TIAR_HUMAN /sp|P31483|TIA1_HUMAN /tr|F8W8I6|F8W8I6_HUMAN /tr|C9JTN7|C9JTN7_HUMAN /tr|A8K5C4|A8K5C4_HUMAN /tr|E7ETC0|E7ETC0_HUMAN /tr|Q2TSD2|Q2TSD2_HUMAN /tr|B4E0E5|B4E0E5_HUMAN /tr|Q59G98|Q59G98_HUMAN /tr|E5RG67|E5RG67_HUMAN /tr|E5RGV5|E5RGV5_HUMAN /	0	4	1	0
904	C4.14919.14919.2.0.dta	2	1228.63	0	VEIIANDQGNR	1228.63	null	38.6079	-2.18135	0.899	1	0.002634	2.14385	2	0.092251	sp|P11021|BIP_HUMAN /sp|P54652|HSP72_HUMAN /sp|P0DMV8|HS71A_HUMAN /sp|P34931|HS71L_HUMAN /sp|P11142|HSP7C_HUMAN /sp|P0DMV9|HS71B_HUMAN /tr|E9PQQ4|E9PQQ4_HUMAN /tr|B4DI54|B4DI54_HUMAN /tr|B4DWK5|B4DWK5_HUMAN /tr|B4DVU9|B4DVU9_HUMAN /tr|E9PNE6|E9PNE6_HUMAN /tr|B4E388|B4E388_HUMAN /tr|B4DFN9|B4DFN9_HUMAN /tr|A8K5I0|A8K5I0_HUMAN /tr|V9HW22|V9HW22_HUMAN /tr|E9PKE3|E9PKE3_HUMAN /tr|A0A1U9X7X4|A0A1U9X7X…	0	4	1	0
905	C5.38589.38589.2.0.dta	2	1684.91	0	AAVEEGIVLGGGCALLR	1684.9	Carbamidomethyl[C](13)	20.8467	-2.18407	0.899	1	0.001198	0.711019	2	0.092251	sp|P10809|CH60_HUMAN /tr|B3GQS7|B3GQS7_HUMAN /tr|A0A7I2V2X6|A0A7I2V2X6_HUMAN /tr|A0A7I2YQK6|A0A7I2YQK6_HUMAN /tr|A0A7I2V599|A0A7I2V599_HUMAN /tr|B7Z5E7|B7Z5E7_HUMAN /tr|A0A024R3X4|A0A024R3X4_HUMAN /tr|B7Z4F6|B7Z4F6_HUMAN /tr|B7Z597|B7Z597_HUMAN /	0	5	1	0
906	C3.20833.20833.2.0.dta	2	1197.65	0	LDIDSPPITAR	1197.65	null	16.433	-2.1855	0.899	1	0.001823	1.52215	2	0.092251	sp|P14618|KPYM_HUMAN /tr|H3BQ34|H3BQ34_HUMAN /tr|H3BTJ2|H3BTJ2_HUMAN /tr|V9HWB8|V9HWB8_HUMAN /tr|B4DNK4|B4DNK4_HUMAN /tr|A0A024R609|A0A024R609_HUMAN /tr|A0A804F6T5|A0A804F6T5_HUMAN /tr|H3BT25|H3BT25_HUMAN /tr|H3BQZ3|H3BQZ3_HUMAN /tr|A0A024R5Z9|A0A024R5Z9_HUMAN /tr|H3BUW1|H3BUW1_HUMAN /tr|H3BTN5|H3BTN5_HUMAN /tr|H3BN34|H3BN34_HUMAN /tr|B4DRT3|B4DRT3_HUMAN /tr|A0A804F729|A0A804F729_HUMAN /tr|H3BU13…	0	3	1	0
907	C4.32988.32988.3.0.dta	3	2182.08	0	SESEVEEAAAIIAQRPDNPR	2182.07	null	4.37222	-2.18606	0.899	1	0.004404	2.01826	2	0.092251	sp|Q16643|DREB_HUMAN /tr|B7Z2Z0|B7Z2Z0_HUMAN /tr|B3KSQ7|B3KSQ7_HUMAN /tr|D6R9Q9|D6R9Q9_HUMAN /tr|D6R9W4|D6R9W4_HUMAN /tr|A0A2Z6ATB6|A0A2Z6ATB6_HUMAN /	0	4	1	0
908	C4.14548.14548.2.0.dta	2	758.416	0	PATEGKR	758.415	null	52.5994	-2.19051	0.899	1	0.001006	1.32645	2	0.092251	sp|Q5T2N8|ATD3C_HUMAN /sp|Q5T9A4|ATD3B_HUMAN /tr|Q9H834|Q9H834_HUMAN /tr|Q8N3E6|Q8N3E6_HUMAN /	0	4	1	0
909	C4.3745.3745.2.0.dta	2	1071.58	0	KGINIPANSAS	1071.58	null	72.9005	-2.19055	0.899	1	0.001658	1.54725	2	0.092251	tr|Q68DE6|Q68DE6_HUMAN /	0	4	1	0
910	C5.40440.40440.2.1.dta	2	1871.9	0	MTHLPELDTLSSERAR	1871.93	Oxidation[M](1)	12.2671	-2.19099	0.899	1	-0.023184	-12.3851	2	0.092251	sp|O95487|SC24B_HUMAN /tr|B4E2E1|B4E2E1_HUMAN /tr|B4DTM6|B4DTM6_HUMAN /	0	5	1	0
911	C4.34829.34829.2.0.dta	2	1617.9	0	LLIYGASGLQSGVPSR	1617.9	null	28.6272	-2.19397	0.9	1	0.003382	2.09037	2	0.092251	tr|A0A5C2G171|A0A5C2G171_HUMAN /tr|A0A5C2G235|A0A5C2G235_HUMAN /tr|A0A7T0LN68|A0A7T0LN68_HUMAN /	0	4	1	0
912	C5.26484.26484.2.1.dta	2	1060.56	0	TLLDIDNTR	1060.56	null	51.0913	-2.19826	0.9	1	0.000838	0.790146	2	0.092251	sp|P35527|K1C9_HUMAN /	0	5	1	0
913	C4.4936.4936.2.0.dta	2	990.476	0	QERETAEK	990.485	null	48.0188	-2.20069	0.9	1	-0.009153	-9.24093	0	0.093481		0	4	1	0
914	C3.15769.15769.2.0.dta	2	913.511	0	TVASPPVDK	913.499	null	69.2646	-2.20799	0.901	1	0.0126	13.7931	0	0.094247		0	3	1	0
915	C4.16396.16396.2.0.dta	2	989.516	0	ALEVSEDVK	989.515	null	41.9492	-2.20828	0.901	1	0.001137	1.14905	2	0.094247	sp|Q9UNF1|MAGD2_HUMAN /tr|A0A024R9Y7|A0A024R9Y7_HUMAN /tr|B4DX55|B4DX55_HUMAN /tr|B4DNG7|B4DNG7_HUMAN /	0	4	1	0
916	C1.31022.31022.2.0.dta	2	1480.75	0	CSEGVFLLTTTPR	1480.75	Carbamidomethyl[C](1)	14.1345	-2.21187	0.901	1	0.001866	1.26018	2	0.094247	sp|P23246|SFPQ_HUMAN /tr|Q6PIX2|Q6PIX2_HUMAN /tr|Q86VG2|Q86VG2_HUMAN /tr|A0A384N5Z8|A0A384N5Z8_HUMAN /tr|Q9BSV4|Q9BSV4_HUMAN /	0	1	1	0
917	C3.13487.13487.2.0.dta	2	1493.7	0	QDTTSIQQGETASK	1493.71	null	31.8461	-2.21557	0.902	1	-0.008087	-5.41404	2	0.094247	sp|P78382|S35A1_HUMAN /tr|B4DEM1|B4DEM1_HUMAN /	0	3	1	0
918	C1.28854.28854.2.0.dta	2	1171.7	0	LALVISELEGK	1171.69	null	23.2342	-2.23183	0.903	1	0.002784	2.37605	2	0.094247	sp|Q12899|TRI26_HUMAN /tr|A2AE48|A2AE48_HUMAN /tr|A0A024RCP3|A0A024RCP3_HUMAN /tr|A0A1U9X8Q1|A0A1U9X8Q1_HUMAN /tr|A0A1U9X8P6|A0A1U9X8P6_HUMAN /	0	1	1	0
919	C1.17559.17559.2.0.dta	2	1438.67	0	LQEMDDDFVAKK	1438.69	null	14.0603	-2.23426	0.903	1	-0.015326	-10.6528	0	0.094838		0	1	1	0
920	C4.10604.10604.2.1.dta	2	700.436	0	VAVLNGK	700.435	null	48.1675	-2.23508	0.903	1	0.001046	1.49336	0	0.094838		0	4	1	0
921	C4.32668.32668.2.0.dta	2	1188.65	0	IDTIEIITDR	1188.65	null	24.2093	-2.23894	0.904	1	0.002468	2.07631	2	0.094838	sp|P22626|ROA2_HUMAN /tr|A0A7I2YQN4|A0A7I2YQN4_HUMAN /tr|I6L957|I6L957_HUMAN /tr|A0A7I2V4N0|A0A7I2V4N0_HUMAN /tr|A0A024RA28|A0A024RA28_HUMAN /tr|A0A7I2V4N1|A0A7I2V4N1_HUMAN /tr|A0A7I2V4I6|A0A7I2V4I6_HUMAN /tr|A0A087WUI2|A0A087WUI2_HUMAN /tr|A0A7I2V4S4|A0A7I2V4S4_HUMAN /tr|A0A7I2V323|A0A7I2V323_HUMAN /tr|A0A384NL58|A0A384NL58_HUMAN /tr|A0A7I2V3P1|A0A7I2V3P1_HUMAN /tr|A0A7I2V3P7|A0A7I2V3P7_HUMAN /	0	4	1	0
922	C4.11583.11583.2.0.dta	2	976.449	0	AGFAGDDAPR	976.448	null	26.6319	-2.24221	0.904	1	0.000996	1.02002	2	0.094838	sp|Q6S8J3|POTEE_HUMAN /sp|P63261|ACTG_HUMAN /sp|P68133|ACTS_HUMAN /sp|P62736|ACTA_HUMAN /sp|P68032|ACTC_HUMAN /sp|P60709|ACTB_HUMAN /sp|P63267|ACTH_HUMAN /sp|A5A3E0|POTEF_HUMAN /sp|P0CG38|POTEI_HUMAN /sp|P0CG39|POTEJ_HUMAN /tr|A8K3K1|A8K3K1_HUMAN /tr|A0A804GS07|A0A804GS07_HUMAN /tr|I3L3I0|I3L3I0_HUMAN /tr|B3KUD3|B3KUD3_HUMAN /tr|G5E9R0|G5E9R0_HUMAN /tr|E7EVS6|E7EVS6_HUMAN /tr|A0A6Q8PGD7|A0A6Q8PGD…	0	4	1	0
923	C2.26663.26663.2.0.dta	2	1212.7	0	ETQALILAPTR	1212.69	null	42.139	-2.24715	0.904	1	0.002862	2.36003	2	0.094838	sp|P38919|IF4A3_HUMAN /tr|A0A024R8W0|A0A024R8W0_HUMAN /	0	2	1	0
924	C2.22396.22396.2.0.dta	2	1428.72	0	SLYASSPGGVYATR	1428.71	null	29.0827	-2.25147	0.905	1	0.003383	2.36787	2	0.094838	sp|P08670|VIME_HUMAN /tr|V9HWE1|V9HWE1_HUMAN /tr|B3KRK8|B3KRK8_HUMAN /tr|B0YJC4|B0YJC4_HUMAN /tr|A0A1B0GVG8|A0A1B0GVG8_HUMAN /tr|A0A1B0GTT5|A0A1B0GTT5_HUMAN /tr|Q53HU8|Q53HU8_HUMAN /	0	2	1	0
925	C3.10106.10106.2.0.dta	2	1125.54	0	AEAESLYQSK	1125.54	null	20.5954	-2.25945	0.905	1	0.000231	0.205234	2	0.094838	sp|P04264|K2C1_HUMAN /tr|H6VRG3|H6VRG3_HUMAN /tr|H6VRF8|H6VRF8_HUMAN /tr|H6VRG1|H6VRG1_HUMAN /tr|H6VRF9|H6VRF9_HUMAN /tr|H6VRG0|H6VRG0_HUMAN /tr|H6VRG2|H6VRG2_HUMAN /	0	3	1	0
926	C2.3720.3720.2.0.dta	2	703.374	0	IAGEASR	703.373	null	91.1582	-2.26472	0.906	1	0.000834	1.18572	2	0.094838	sp|P33778|H2B1B_HUMAN /sp|Q5QNW6|H2B2F_HUMAN /sp|P58876|H2B1D_HUMAN /sp|P62807|H2B1C_HUMAN /sp|Q99877|H2B1N_HUMAN /sp|Q6DN03|H2B2C_HUMAN /sp|P57053|H2BFS_HUMAN /sp|P23527|H2B1O_HUMAN /sp|O60814|H2B1K_HUMAN /sp|Q6DRA6|H2B2D_HUMAN /sp|Q93079|H2B1H_HUMAN /sp|Q99879|H2B1M_HUMAN /sp|Q16778|H2B2E_HUMAN /sp|P06899|H2B1J_HUMAN /tr|A0A024RCJ2|A0A024RCJ2_HUMAN /tr|Q0D2M2|Q0D2M2_HUMAN /tr|A8K9J7|A8K9J7_HUMA…	0	2	1	0
927	C4.43961.43961.2.1.dta	2	1745.93	0	VVDFIDEGVNIGLEVK	1745.93	null	18.5079	-2.26798	0.906	1	0.0017	0.973692	2	0.094838	sp|P34897|GLYM_HUMAN /tr|B4DWA7|B4DWA7_HUMAN /tr|B4DJQ3|B4DJQ3_HUMAN /tr|B4DJ63|B4DJ63_HUMAN /tr|Q5HYG8|Q5HYG8_HUMAN /tr|B4DW25|B4DW25_HUMAN /tr|Q53ET4|Q53ET4_HUMAN /tr|Q5BJF5|Q5BJF5_HUMAN /tr|V9HW06|V9HW06_HUMAN /tr|H0YIZ0|H0YIZ0_HUMAN /tr|B4E1G2|B4E1G2_HUMAN /tr|B4DLV4|B4DLV4_HUMAN /tr|A0A024RB99|A0A024RB99_HUMAN /tr|B4DP88|B4DP88_HUMAN /	0	4	1	0
928	C4.18637.18637.2.0.dta	2	1357.69	0	AAECNIVVTQPR	1357.69	Carbamidomethyl[C](4)	16.3057	-2.26976	0.906	1	0.001496	1.10187	2	0.094838	sp|Q08211|DHX9_HUMAN /tr|Q58F26|Q58F26_HUMAN /tr|Q6PJK6|Q6PJK6_HUMAN /	0	4	1	0
929	C4.37865.37865.2.0.dta	2	1662.91	0	LLIYDASNRASGVAGR	1662.89	null	17.3965	-2.27291	0.907	1	0.021753	13.0814	2	0.094838	tr|A0A5C2GDJ7|A0A5C2GDJ7_HUMAN /	0	4	1	0
930	C1.18476.18476.2.0.dta	2	1027.59	0	AVSSANPLLR	1027.59	null	21.6584	-2.27351	0.907	1	0.002384	2.31999	2	0.094838	sp|Q9BYG4|PAR6G_HUMAN /tr|A8QM56|A8QM56_HUMAN /tr|K7ELH1|K7ELH1_HUMAN /	0	1	1	0
931	C4.43166.43166.2.0.dta	2	1758.93	0	NITTTQPSLELDGLEK	1758.91	null	13.3173	-2.29004	0.908	1	0.018384	10.4519	2	0.094838	sp|O60469|DSCAM_HUMAN /tr|Q59GH3|Q59GH3_HUMAN /tr|Q8WY19|Q8WY19_HUMAN /tr|A0A087WUI7|A0A087WUI7_HUMAN /	0	4	1	0
932	C4.35631.35631.2.0.dta	2	1851.94	0	SLVEASSSGVSVLSLCEK	1851.94	Carbamidomethyl[C](16)	14.9346	-2.29258	0.908	1	0.005352	2.88995	2	0.094838	sp|Q9UQ80|PA2G4_HUMAN /tr|A8K6Y1|A8K6Y1_HUMAN /tr|Q6PIN5|Q6PIN5_HUMAN /tr|F8W0A3|F8W0A3_HUMAN /tr|A0A024RB85|A0A024RB85_HUMAN /tr|F8VR77|F8VR77_HUMAN /tr|H0YIN7|H0YIN7_HUMAN /tr|Q05D08|Q05D08_HUMAN /	0	4	1	0
933	C2.38205.38205.2.0.dta	2	1586.84	0	LAVEALSSLDGDLAGR	1586.84	null	20.0642	-2.2929	0.908	1	0.002736	1.72418	2	0.094838	sp|P12277|KCRB_HUMAN /tr|V9HWH2|V9HWH2_HUMAN /tr|V9HW77|V9HW77_HUMAN /tr|B4DP56|B4DP56_HUMAN /tr|G3V4N7|G3V4N7_HUMAN /tr|A0A0S2Z471|A0A0S2Z471_HUMAN /	0	2	1	0
934	C1.11070.11070.2.0.dta	2	773.441	0	ELLAEAK	773.44	null	98.3042	-2.29995	0.909	1	0.001177	1.52177	2	0.094838	sp|Q5M775|CYTSB_HUMAN /tr|B4E2A4|B4E2A4_HUMAN /tr|A0A7I2YQJ3|A0A7I2YQJ3_HUMAN /tr|A0A7I2V416|A0A7I2V416_HUMAN /tr|A0A7I2V486|A0A7I2V486_HUMAN /tr|A0A7P0TAS3|A0A7P0TAS3_HUMAN /tr|A0A7I2V451|A0A7I2V451_HUMAN /tr|A0A7P0T9K0|A0A7P0T9K0_HUMAN /tr|A0A7P0Z4I1|A0A7P0Z4I1_HUMAN /tr|A0A7I2V562|A0A7I2V562_HUMAN /tr|A0A7P0TB87|A0A7P0TB87_HUMAN /tr|A0A7P0TBP2|A0A7P0TBP2_HUMAN /tr|A0A024QYY9|A0A024QYY9_HUMAN /…	0	1	1	0
935	C4.29192.29192.2.0.dta	2	1488.76	0	IFVGGLSPDTPEEK	1488.76	null	24.3812	-2.30085	0.909	1	-0.000119	-0.079932	2	0.094838	sp|Q14103|HNRPD_HUMAN /tr|H0Y8G5|H0Y8G5_HUMAN /tr|A0A024RDF4|A0A024RDF4_HUMAN /tr|D6RF44|D6RF44_HUMAN /tr|B4E0W4|B4E0W4_HUMAN /tr|A0A024RDB4|A0A024RDB4_HUMAN /tr|B4DTC3|B4DTC3_HUMAN /tr|A1LU37|A1LU37_HUMAN /tr|D6RAF8|D6RAF8_HUMAN /tr|H0YA96|H0YA96_HUMAN /tr|Q12771|Q12771_HUMAN /	0	4	1	0
936	C4.23372.23372.2.0.dta	2	734.457	0	IGILYR	734.456	null	69.85	-2.30766	0.91	1	0.001073	1.46094	2	0.094838	sp|Q5GJ75|TP8L3_HUMAN /tr|A0A1B0GTK8|A0A1B0GTK8_HUMAN /tr|A0A494C051|A0A494C051_HUMAN /	0	4	1	0
937	C2.36253.36253.2.0.dta	2	1863.9	0	VAPETTNYDVSVSPDNR	1863.87	null	26.249	-2.31729	0.91	1	0.032182	17.2662	0	0.095923		0	2	1	0
938	C2.32067.32067.2.0.dta	2	1526.74	0	EYTDVYPEIIER	1526.74	null	27.7256	-2.31952	0.91	1	0.003542	2.31998	2	0.095923	sp|Q9Y5V3|MAGD1_HUMAN /sp|Q9UNF1|MAGD2_HUMAN /tr|A0A024R254|A0A024R254_HUMAN /tr|A0A024R9Y7|A0A024R9Y7_HUMAN /tr|B4DWM5|B4DWM5_HUMAN /tr|Q5H907|Q5H907_HUMAN /tr|Q5H909|Q5H909_HUMAN /tr|B4DX55|B4DX55_HUMAN /	0	2	1	0
939	C4.4954.4954.2.0.dta	2	990.476	0	QERETAEK	990.485	null	44.745	-2.31959	0.91	1	-0.009138	-9.22578	0	0.097122		0	4	1	0
940	C4.6110.6110.2.1.dta	2	1282.53	0	DWMESIGEGSR	1282.54	Oxidation[M](3)	27.4946	-2.33102	0.911	1	-0.002765	-2.15588	0	0.097503		0	4	1	0
941	C2.28417.28417.2.1.dta	2	1319.74	0	TYRPELIKDGK	1319.73	null	47.6488	-2.33527	0.912	1	0.010246	7.7637	2	0.097503	sp|Q8TEA8|DTD1_HUMAN /tr|A0A2R8Y6X2|A0A2R8Y6X2_HUMAN /tr|Q496C9|Q496C9_HUMAN /tr|A0A087WZV9|A0A087WZV9_HUMAN /	0	2	1	0
942	C4.12135.12135.2.0.dta	2	1102.59	0	ASTLQSGVPSR	1102.59	null	20.1475	-2.33868	0.912	1	0.00164	1.48741	2	0.097503	tr|A0A5C2G7P8|A0A5C2G7P8_HUMAN /tr|A0A5C2GCW4|A0A5C2GCW4_HUMAN /tr|A0A5C2GU46|A0A5C2GU46_HUMAN /tr|A0A5C2GM18|A0A5C2GM18_HUMAN /tr|A0A5C2GA97|A0A5C2GA97_HUMAN /tr|A0A5C2H2Q3|A0A5C2H2Q3_HUMAN /tr|A0A5C2G3M0|A0A5C2G3M0_HUMAN /tr|A0A5C2G2D6|A0A5C2G2D6_HUMAN /tr|A0A5C2FTW7|A0A5C2FTW7_HUMAN /tr|A0A7T0PX13|A0A7T0PX13_HUMAN /tr|A0A5C2G6P7|A0A5C2G6P7_HUMAN /	0	4	1	0
943	C4.18494.18494.2.0.dta	2	1032.52	0	AETEELKGR	1032.53	null	87.0506	-2.33997	0.912	1	-0.009916	-9.60358	2	0.097503	sp|Q7Z6J4|FGD2_HUMAN /tr|A8K304|A8K304_HUMAN /tr|A0A2X0SYZ7|A0A2X0SYZ7_HUMAN /tr|B4DVN4|B4DVN4_HUMAN /tr|A0A384NQ05|A0A384NQ05_HUMAN /	0	4	1	0
944	C2.14174.14174.2.0.dta	2	701.395	0	IGDLQR	701.394	null	76.9892	-2.36615	0.914	1	0.000549	0.782727	2	0.097503	sp|Q8TAM2|TTC8_HUMAN /tr|A0A0C4DGX9|A0A0C4DGX9_HUMAN /tr|B3KSL8|B3KSL8_HUMAN /tr|A0A0C4DGH8|A0A0C4DGH8_HUMAN /tr|A0A0C4DGY3|A0A0C4DGY3_HUMAN /	0	2	1	0
945	C1.25591.25591.3.0.dta	3	2178.01	0	VTGEADVEFATHEDAVAAMSK	2178	null	8.87489	-2.36646	0.914	1	0.004699	2.15748	2	0.097503	sp|P31943|HNRH1_HUMAN /tr|H0YBD7|H0YBD7_HUMAN /tr|H0YB39|H0YB39_HUMAN /tr|A0A384MEJ3|A0A384MEJ3_HUMAN /tr|H0YBG7|H0YBG7_HUMAN /tr|B4DP51|B4DP51_HUMAN /tr|E9PCY7|E9PCY7_HUMAN /tr|G8JLB6|G8JLB6_HUMAN /tr|Q68DG4|Q68DG4_HUMAN /	0	1	1	0
946	C2.14222.14222.2.0.dta	2	701.395	0	IGDLQR	701.394	null	78.7701	-2.36672	0.914	1	0.000513	0.731401	2	0.097503	sp|Q8TAM2|TTC8_HUMAN /tr|A0A0C4DGX9|A0A0C4DGX9_HUMAN /tr|B3KSL8|B3KSL8_HUMAN /tr|A0A0C4DGH8|A0A0C4DGH8_HUMAN /tr|A0A0C4DGY3|A0A0C4DGY3_HUMAN /	0	2	1	0
947	C1.15005.15005.2.1.dta	2	1067.59	0	IAQITGPPDR	1067.58	null	27.9739	-2.36783	0.914	1	0.002241	2.09913	2	0.097503	sp|Q96AE4|FUBP1_HUMAN /tr|A0A1Z1G4M2|A0A1Z1G4M2_HUMAN /tr|E9PEB5|E9PEB5_HUMAN /tr|B4E0X8|B4E0X8_HUMAN /tr|A0A384MDX9|A0A384MDX9_HUMAN /tr|B4DT31|B4DT31_HUMAN /tr|B4DWL1|B4DWL1_HUMAN /tr|Q59FU3|Q59FU3_HUMAN /	0	1	1	0
948	C3.13938.13938.2.0.dta	2	844.489	0	QLVEISR	844.489	null	30.1074	-2.36851	0.914	1	-0.00014	-0.165781	0	0.098109		0	3	1	0
949	C4.35589.35589.2.0.dta	2	1527.85	0	LAAVDATVNQVLASR	1527.85	null	12.1159	-2.37264	0.915	1	0.004902	3.20843	2	0.098109	sp|Q15084|PDIA6_HUMAN /tr|A0A384NPU5|A0A384NPU5_HUMAN /	0	4	1	0
950	C3.7563.7563.2.0.dta	2	816.459	0	EIQTAVR	816.457	null	27.6412	-2.373	0.915	1	0.001375	1.6841	2	0.098109	sp|P33778|H2B1B_HUMAN /sp|Q96A08|H2B1A_HUMAN /sp|Q5QNW6|H2B2F_HUMAN /sp|P58876|H2B1D_HUMAN /sp|Q99880|H2B1L_HUMAN /sp|P62807|H2B1C_HUMAN /sp|Q99877|H2B1N_HUMAN /sp|P57053|H2BFS_HUMAN /sp|P23527|H2B1O_HUMAN /sp|O60814|H2B1K_HUMAN /sp|Q93079|H2B1H_HUMAN /sp|Q99879|H2B1M_HUMAN /sp|Q16778|H2B2E_HUMAN /sp|P06899|H2B1J_HUMAN /tr|A0A024RCJ2|A0A024RCJ2_HUMAN /tr|Q0D2M2|Q0D2M2_HUMAN /tr|A8K9J7|A8K9J7_HUMA…	0	3	1	0
951	C1.28586.28586.2.0.dta	2	1211.67	0	NGIDILVGTPGR	1211.67	null	6.28344	-2.37587	0.915	1	-0.000391	-0.322694	2	0.098109	sp|Q9NR30|DDX21_HUMAN /sp|Q9BQ39|DDX50_HUMAN /tr|K0J110|K0J110_HUMAN /tr|B4DW97|B4DW97_HUMAN /tr|Q53FI9|Q53FI9_HUMAN /tr|B4DED6|B4DED6_HUMAN /	0	1	1	0
952	C4.12091.12091.2.0.dta	2	701.42	0	VIIDNK	701.419	null	71.4766	-2.38066	0.915	1	0.000362	0.516097	2	0.098109	sp|Q8WW43|APH1B_HUMAN /tr|H0YLT0|H0YLT0_HUMAN /tr|H0YKZ9|H0YKZ9_HUMAN /	0	4	1	0
953	C5.7574.7574.2.0.dta	2	774.391	0	AHYDLR	774.389	null	88.6756	-2.38585	0.916	1	0.001252	1.61676	2	0.098109	sp|P02765|FETUA_HUMAN /tr|B7Z8Q2|B7Z8Q2_HUMAN /tr|C9JV77|C9JV77_HUMAN /	0	5	1	0
954	C3.11433.11433.2.0.dta	2	1209.54	0	FTGGQGDTGGAGGK	1209.55	null	15.3459	-2.38764	0.916	1	-0.009439	-7.80373	0	0.098964		0	3	1	0
955	C4.33550.33550.4.0.dta	4	2265.02	0	RALQVGGGCTRSCPGYPDWK	2265.07	Carbamidomethyl[C](9);Carbamidomethyl[C](13)	7.52092	-2.38825	0.916	1	-0.042984	-18.9769	0	0.098964		0	4	1	0
956	C3.17551.17551.2.0.dta	2	1429.72	0	IEDVTPIPSDSTR	1429.72	null	25.2518	-2.39372	0.916	1	0.003873	2.70893	2	0.098964	sp|P62263|RS14_HUMAN /tr|A0A2R8Y811|A0A2R8Y811_HUMAN /	0	3	1	0
957	C4.31963.31963.2.0.dta	2	953.604	0	LLIPRWR	953.604	null	59.3619	-2.41039	0.918	1	1.2e-05	0.012584	2	0.098964	sp|Q96M42|CU129_HUMAN /	0	4	1	0
958	C2.17000.17000.2.0.dta	2	1493.7	0	QDTTSIQQGETASK	1493.71	null	40.0157	-2.41252	0.918	1	-0.010485	-7.01945	2	0.098964	sp|P78382|S35A1_HUMAN /tr|B4DEM1|B4DEM1_HUMAN /	0	2	1	0
959	C1.22941.22941.2.0.dta	2	1272.68	0	NDEELNKLLGK	1272.68	null	35.8036	-2.41453	0.918	1	0.002193	1.72314	2	0.098964	sp|Q9BTM1|H2AJ_HUMAN /sp|Q99878|H2A1J_HUMAN /sp|Q16777|H2A2C_HUMAN /sp|P20671|H2A1D_HUMAN /sp|P0C0S8|H2A1_HUMAN /sp|Q6FI13|H2A2A_HUMAN /sp|Q96KK5|H2A1H_HUMAN /tr|A0A0U1RR32|A0A0U1RR32_HUMAN /tr|A4FTV9|A4FTV9_HUMAN /tr|A0A0U1RRH7|A0A0U1RRH7_HUMAN /tr|A0A024RAS2|A0A024RAS2_HUMAN /tr|A3KPC7|A3KPC7_HUMAN /tr|B4E0B3|B4E0B3_HUMAN /tr|B2R5B3|B2R5B3_HUMAN /tr|H0YFX9|H0YFX9_HUMAN /tr|B2R5B6|B2R5B6_HUMAN /	0	1	1	0
960	C1.22911.22911.3.1.dta	3	1539.88	0	RGDQLLSVNGVLLR	1539.9	null	18.856	-2.41552	0.918	1	-0.01183	-7.68234	2	0.098964	tr|H0YIA8|H0YIA8_HUMAN /	0	1	1	0
961	C2.23185.23185.2.0.dta	2	1765.74	0	FSSCGGGGGSFGAGGGFGSR	1765.73	Carbamidomethyl[C](4)	14.4611	-2.41888	0.918	1	0.004021	2.27724	2	0.098964	sp|P04264|K2C1_HUMAN /tr|H6VRG3|H6VRG3_HUMAN /tr|H6VRF8|H6VRF8_HUMAN /tr|H6VRG1|H6VRG1_HUMAN /tr|H6VRG0|H6VRG0_HUMAN /tr|H6VRG2|H6VRG2_HUMAN /	0	2	1	0
962	C4.23223.23223.2.1.dta	2	1476.79	0	FLEQQNKVLETK	1476.81	null	35.8936	-2.42345	0.919	1	-0.013708	-9.2822	2	0.098964	sp|Q01546|K22O_HUMAN /sp|Q8N1N4|K2C78_HUMAN /sp|P12035|K2C3_HUMAN /sp|O95678|K2C75_HUMAN /sp|Q5XKE5|K2C79_HUMAN /sp|P02538|K2C6A_HUMAN /tr|B4DRU6|B4DRU6_HUMAN /tr|B4DWU6|B4DWU6_HUMAN /tr|B4E1T1|B4E1T1_HUMAN /tr|A8K2I0|A8K2I0_HUMAN /tr|B4DRR0|B4DRR0_HUMAN /tr|A0A0S2Z428|A0A0S2Z428_HUMAN /	0	4	1	0
963	C4.16175.16175.2.0.dta	2	988.497	0	LIEVDDER	988.495	null	52.8825	-2.42512	0.919	1	0.002054	2.07791	2	0.098964	sp|P62753|RS6_HUMAN /tr|Q96DV6|Q96DV6_HUMAN /tr|A2A3R7|A2A3R7_HUMAN /tr|A2A3R6|A2A3R6_HUMAN /	0	4	1	0
964	C2.27760.27760.2.0.dta	2	1112.7	0	LALGNKIQKK	1112.71	null	52.909	-2.42712	0.919	1	-0.009948	-8.9403	2	0.098964	tr|L8EB78|L8EB78_HUMAN /	0	2	1	0
965	C4.43622.43622.2.0.dta	2	1896	0	VLALSVETDYTFPLAEK	1896	null	13.9044	-2.42758	0.919	1	0.002304	1.21519	2	0.098964	sp|P05388|RLA0_HUMAN /tr|Q3MHV2|Q3MHV2_HUMAN /tr|A8K4Z4|A8K4Z4_HUMAN /tr|Q53HW2|Q53HW2_HUMAN /tr|F8VWS0|F8VWS0_HUMAN /tr|Q53HK9|Q53HK9_HUMAN /tr|Q6NSF2|Q6NSF2_HUMAN /tr|A0A024RBS2|A0A024RBS2_HUMAN /tr|F8W1K8|F8W1K8_HUMAN /tr|F8VW21|F8VW21_HUMAN /tr|F8VZS0|F8VZS0_HUMAN /tr|B4E3D5|B4E3D5_HUMAN /	0	4	1	0
966	C4.30069.30069.2.0.dta	2	1378.72	0	CLYASVLTAQPR	1378.71	Carbamidomethyl[C](1)	30.5636	-2.4411	0.92	1	0.004931	3.57652	2	0.098964	sp|P13639|EF2_HUMAN /tr|A0A384N6H1|A0A384N6H1_HUMAN /tr|Q8TA90|Q8TA90_HUMAN /tr|B4DPU3|B4DPU3_HUMAN /	0	4	1	0
967	C4.40115.40115.2.0.dta	2	1360.7	0	EGDVLTLLESER	1360.7	null	14.9808	-2.44215	0.92	1	0.003463	2.54502	2	0.098964	sp|P62857|RS28_HUMAN /tr|B2R4R9|B2R4R9_HUMAN /	0	4	1	0
968	C1.12916.12916.2.0.dta	2	799.479	0	QAQLALR	799.478	null	16.1446	-2.45097	0.921	1	0.000797	0.9969	0	0.098964		0	1	1	0
969	C4.11961.11961.2.0.dta	2	1054.57	0	TPGPGAQSALR	1054.56	null	43.6366	-2.45157	0.921	1	0.001762	1.67083	2	0.098964	sp|P62263|RS14_HUMAN /tr|A0A2R8Y811|A0A2R8Y811_HUMAN /tr|E5RH77|E5RH77_HUMAN /	0	4	1	0
970	C4.30225.30225.2.0.dta	2	1647.85	0	NFILDQTNVSAAAQR	1647.84	null	12.5208	-2.45231	0.921	1	0.001813	1.10023	2	0.098964	sp|Q00839|HNRPU_HUMAN /tr|A0A1W2PQL0|A0A1W2PQL0_HUMAN /tr|A0A1W2PPL4|A0A1W2PPL4_HUMAN /tr|A0A1W2PQ74|A0A1W2PQ74_HUMAN /tr|Q7Z4Q5|Q7Z4Q5_HUMAN /tr|Q5RI18|Q5RI18_HUMAN /tr|A0A1W2PP35|A0A1W2PP35_HUMAN /tr|B4DLR3|B4DLR3_HUMAN /tr|A0A1W2PPS1|A0A1W2PPS1_HUMAN /tr|A0A1W2PRZ7|A0A1W2PRZ7_HUMAN /tr|A0A1W2PPH7|A0A1W2PPH7_HUMAN /tr|A0A1W2PQD4|A0A1W2PQD4_HUMAN /tr|A0A1W2PP34|A0A1W2PP34_HUMAN /tr|Q96BA7|Q96BA7…	0	4	1	0
971	C5.13380.13380.2.0.dta	2	701.42	0	VAVLDGK	701.419	null	83.3442	-2.457	0.921	1	0.000592	0.844003	2	0.098964	sp|Q6UXN9|WDR82_HUMAN /tr|A0A024R333|A0A024R333_HUMAN /	0	5	1	0
972	C1.24251.24251.2.0.dta	2	1450.72	0	TTPSVVAFTADGER	1450.72	null	14.1162	-2.45737	0.921	1	0.002814	1.93973	2	0.098964	sp|P38646|GRP75_HUMAN /tr|A0A384P5G6|A0A384P5G6_HUMAN /tr|H0Y8K0|H0Y8K0_HUMAN /tr|V9HW84|V9HW84_HUMAN /tr|Q8N1C8|Q8N1C8_HUMAN /tr|A0A7I2V2S7|A0A7I2V2S7_HUMAN /tr|A0A7I2V2G2|A0A7I2V2G2_HUMAN /tr|B7Z1V7|B7Z1V7_HUMAN /tr|A0A3B3ITI4|A0A3B3ITI4_HUMAN /tr|A0A7I2V3F7|A0A7I2V3F7_HUMAN /tr|B7Z4V2|B7Z4V2_HUMAN /tr|D6RCD7|D6RCD7_HUMAN /	0	1	1	0
973	C4.5266.5266.2.0.dta	2	723.379	0	GLGASYR	723.378	null	59.4514	-2.46373	0.922	1	0.001078	1.49023	2	0.098964	sp|Q8IVS2|FABD_HUMAN /	0	4	1	0
974	C1.29979.29979.2.0.dta	2	1252.71	0	FLASVSTVLTSK	1252.71	null	7.66543	-2.46378	0.922	1	-0.000114	-0.091002	2	0.098964	sp|P69905|HBA_HUMAN /tr|G3V1N2|G3V1N2_HUMAN /tr|Q86YQ4|Q86YQ4_HUMAN /tr|A0A385HW21|A0A385HW21_HUMAN /tr|A0A0K2BMD8|A0A0K2BMD8_HUMAN /tr|A0A1S5UZ39|A0A1S5UZ39_HUMAN /tr|A0A385HW00|A0A385HW00_HUMAN /tr|V9H1D9|V9H1D9_HUMAN /tr|A0A385HW02|A0A385HW02_HUMAN /tr|Q6J1Z9|Q6J1Z9_HUMAN /tr|Q86YQ5|Q86YQ5_HUMAN /tr|U6A493|U6A493_HUMAN /tr|Q7Z7B4|Q7Z7B4_HUMAN /tr|I1VZV6|I1VZV6_HUMAN /tr|A0A1K0GXZ1|A0A1K0GXZ1_H…	0	1	1	0
975	C1.33223.33223.2.0.dta	2	1171.71	0	RLIYKVSHR	1171.71	null	25.3588	-2.46464	0.922	1	-0.000136	-0.11607	2	0.098964	tr|A0A5C2GZP1|A0A5C2GZP1_HUMAN /	0	1	1	0
976	C2.12325.12325.2.0.dta	2	1232.63	0	STESLQANVQR	1232.62	null	31.6439	-2.4653	0.922	1	0.002885	2.34054	2	0.098964	sp|P26373|RL13_HUMAN /tr|Q6NZ55|Q6NZ55_HUMAN /tr|A8K4C8|A8K4C8_HUMAN /tr|J3QSB4|J3QSB4_HUMAN /	0	2	1	0
977	C1.23676.23676.2.0.dta	2	1130.6	0	FPGQLNADLR	1130.6	null	25.2884	-2.46687	0.922	1	-0.000191	-0.168938	2	0.098964	sp|P04350|TBB4A_HUMAN /sp|Q9BVA1|TBB2B_HUMAN /sp|A6NNZ2|TBB8B_HUMAN /sp|P07437|TBB5_HUMAN /sp|Q13509|TBB3_HUMAN /sp|Q13885|TBB2A_HUMAN /sp|P68371|TBB4B_HUMAN /sp|Q9BUF5|TBB6_HUMAN /sp|Q3ZCM7|TBB8_HUMAN /sp|Q9H4B7|TBB1_HUMAN /tr|A5D907|A5D907_HUMAN /tr|Q8N6N5|Q8N6N5_HUMAN /tr|B3KS31|B3KS31_HUMAN /tr|Q8IWP6|Q8IWP6_HUMAN /tr|B7ZAF0|B7ZAF0_HUMAN /tr|M0R2D3|M0R2D3_HUMAN /tr|B2RBD5|B2RBD5_HUMAN /tr|A0A…	0	1	1	0
978	C4.33856.33856.3.0.dta	3	2225.12	0	LGEHNIEVLEGNEQFINAAK	2225.12	null	26.1388	-2.46859	0.922	1	0.004912	2.20752	2	0.098964	sp|P07478|TRY2_HUMAN /sp|Q8NHM4|TRY6_HUMAN /sp|P07477|TRY1_HUMAN /tr|Q3SY19|Q3SY19_HUMAN /tr|Q53ZX9|Q53ZX9_HUMAN /tr|Q5NV56|Q5NV56_HUMAN /tr|Q45KI0|Q45KI0_HUMAN /tr|E7EQ64|E7EQ64_HUMAN /tr|Q7Z5F3|Q7Z5F3_HUMAN /tr|A6XMV9|A6XMV9_HUMAN /tr|Q53ZX8|Q53ZX8_HUMAN /tr|Q3SY20|Q3SY20_HUMAN /tr|A0A0J9YYC8|A0A0J9YYC8_HUMAN /tr|A6XMV8|A6XMV8_HUMAN /tr|H0Y8D1|H0Y8D1_HUMAN /tr|Q6PK75|Q6PK75_HUMAN /tr|Q86W17|Q86…	0	4	1	0
979	C1.26329.26329.2.0.dta	2	1378.72	0	CLYASVLTAQPR	1378.71	Carbamidomethyl[C](1)	5.91958	-2.47342	0.922	1	0.000455	0.330018	2	0.098964	sp|P13639|EF2_HUMAN /tr|A0A384N6H1|A0A384N6H1_HUMAN /tr|Q8TA90|Q8TA90_HUMAN /tr|B4DPU3|B4DPU3_HUMAN /	0	1	1	0
980	C4.34486.34486.2.1.dta	2	1771.84	0	SGTELGRYALPEFGMK	1771.87	Oxidation[M](15)	11.6983	-2.47582	0.922	1	-0.032739	-18.4771	0	0.099089		0	4	1	0
981	C5.29474.29474.2.0.dta	2	1658.85	0	NQVALNPQNTVFDAK	1658.85	null	19.7645	-2.47703	0.923	1	0.002628	1.58423	2	0.099089	sp|P0DMV8|HS71A_HUMAN /sp|P0DMV9|HS71B_HUMAN /tr|B4E388|B4E388_HUMAN /tr|B4DFN9|B4DFN9_HUMAN /tr|A8K5I0|A8K5I0_HUMAN /tr|B4DNX1|B4DNX1_HUMAN /tr|B4DNT8|B4DNT8_HUMAN /tr|B4E1T6|B4E1T6_HUMAN /tr|A0A0G2JIW1|A0A0G2JIW1_HUMAN /tr|Q59EJ3|Q59EJ3_HUMAN /tr|A0A1U9X7W4|A0A1U9X7W4_HUMAN /	0	5	1	0
982	C2.16880.16880.2.0.dta	2	1463.65	0	EGYNEPAADGPSEK	1463.63	null	26.6212	-2.48428	0.923	1	0.019911	13.6039	2	0.099089	sp|Q6ZT12|UBR3_HUMAN /	0	2	1	0
983	C4.42498.42498.2.0.dta	2	1361.75	0	AQFEGIVTDLIR	1361.74	null	27.8067	-2.48698	0.923	1	0.003006	2.20747	2	0.099089	sp|P38646|GRP75_HUMAN /tr|A0A384P5G6|A0A384P5G6_HUMAN /tr|A1XP52|A1XP52_HUMAN /tr|H0Y8K0|H0Y8K0_HUMAN /tr|B7Z4T3|B7Z4T3_HUMAN /tr|V9HW84|V9HW84_HUMAN /tr|Q8N1C8|Q8N1C8_HUMAN /tr|A0A7I2V2S7|A0A7I2V2S7_HUMAN /tr|A0A7I2V2G2|A0A7I2V2G2_HUMAN /tr|B7Z1V7|B7Z1V7_HUMAN /tr|A0A7I2V3F7|A0A7I2V3F7_HUMAN /tr|A0A7I2YQB2|A0A7I2YQB2_HUMAN /tr|B7Z4V2|B7Z4V2_HUMAN /tr|D6RCD7|D6RCD7_HUMAN /	0	4	1	0
984	C4.28730.28730.2.0.dta	2	964.511	0	NDFQSLLK	964.51	null	62.4511	-2.4874	0.923	1	0.001189	1.23275	2	0.099089	sp|O14867|BACH1_HUMAN /tr|H7C4B6|H7C4B6_HUMAN /tr|A8K4Q6|A8K4Q6_HUMAN /tr|M0QZP0|M0QZP0_HUMAN /	0	4	1	0
985	C1.12403.12403.2.0.dta	2	772.468	0	IGVITNR	772.468	null	101.687	-2.49218	0.924	1	0.000563	0.728833	2	0.099089	sp|P62701|RS4X_HUMAN /tr|Q96IR1|Q96IR1_HUMAN /tr|Q53HV1|Q53HV1_HUMAN /tr|B2R491|B2R491_HUMAN /	0	1	1	0
986	C2.33110.33110.2.0.dta	2	1513.78	0	GVVDSEDLPLNISR	1513.79	null	22.8207	-2.49309	0.924	1	-0.004006	-2.64635	2	0.099089	sp|P08238|HS90B_HUMAN /sp|P07900|HS90A_HUMAN /tr|B4DGL0|B4DGL0_HUMAN /tr|Q86U12|Q86U12_HUMAN /tr|Q8TBA7|Q8TBA7_HUMAN /tr|Q96HX7|Q96HX7_HUMAN /tr|B4DMA2|B4DMA2_HUMAN /tr|O75322|O75322_HUMAN /tr|A8K3W9|A8K3W9_HUMAN /tr|Q9H6X9|Q9H6X9_HUMAN /tr|Q2VPJ6|Q2VPJ6_HUMAN /tr|A0A024RD80|A0A024RD80_HUMAN /tr|K9JA46|K9JA46_HUMAN /	0	2	1	0
987	C2.36531.36531.2.0.dta	2	1676.89	0	LLIYDASSLEGGVPSR	1676.89	null	20.8862	-2.49352	0.924	1	0.001409	0.840248	2	0.099089	tr|A0A5C2FTW2|A0A5C2FTW2_HUMAN /	0	2	1	0
988	C5.38906.38906.2.0.dta	2	1714.91	0	SSGPTSLFAVTVAPPGAR	1714.91	null	22.4722	-2.49899	0.924	1	0.002641	1.54002	2	0.099089	sp|Q00839|HNRPU_HUMAN /tr|A0A1W2PP35|A0A1W2PP35_HUMAN /tr|B4DLR3|B4DLR3_HUMAN /tr|A0A1W2PPS1|A0A1W2PPS1_HUMAN /tr|A0A1W2PP22|A0A1W2PP22_HUMAN /tr|Q96BA7|Q96BA7_HUMAN /tr|B3KX72|B3KX72_HUMAN /tr|A0A1X7SBS1|A0A1X7SBS1_HUMAN /	0	5	1	0
989	C4.24267.24267.2.0.dta	2	1193.62	0	YEELQVTVGR	1193.62	null	41.5609	-2.50218	0.924	1	0.00218	1.82638	2	0.099089	sp|P35908|K22E_HUMAN /	0	4	1	0
990	C1.31194.31194.2.0.dta	2	1997.96	0	ATHFPANPVGGWDGVAVFR	1998	null	10.8086	-2.50386	0.924	1	-0.039849	-19.9445	0	0.100228		0	1	1	0
991	C4.34540.34540.2.1.dta	2	1969.95	0	ELPSLDSMIYKGESTQR	1969.95	Oxidation[M](8)	15.6632	-2.50809	0.925	1	-0.001759	-0.892915	0	0.100907		0	4	1	0
992	C2.16384.16384.2.0.dta	2	807.4	0	LAADDFR	807.4	null	67.8325	-2.51062	0.925	1	0.000653	0.808769	2	0.100907	sp|Q04695|K1C17_HUMAN /sp|P13645|K1C10_HUMAN /sp|O76015|KRT38_HUMAN /sp|Q2M2I5|K1C24_HUMAN /sp|Q15323|K1H1_HUMAN /sp|P02533|K1C14_HUMAN /sp|P05783|K1C18_HUMAN /sp|P08727|K1C19_HUMAN /sp|P08779|K1C16_HUMAN /sp|Q7Z3Y7|K1C28_HUMAN /sp|Q14532|K1H2_HUMAN /sp|P19012|K1C15_HUMAN /sp|O76013|KRT36_HUMAN /sp|Q14525|KT33B_HUMAN /sp|Q92764|KRT35_HUMAN /sp|O76014|KRT37_HUMAN /sp|P13646|K1C13_HUMAN /tr|B4DWU0|…	0	2	1	0
993	C4.11832.11832.2.0.dta	2	1176.52	0	LECVEPNCR	1176.51	Carbamidomethyl[C](3);Carbamidomethyl[C](8)	33.29	-2.51372	0.925	1	0.002796	2.37651	2	0.100907	sp|P83881|RL36A_HUMAN /sp|Q969Q0|RL36L_HUMAN /tr|B2R4V2|B2R4V2_HUMAN /tr|H0Y5B4|H0Y5B4_HUMAN /tr|J3KQN4|J3KQN4_HUMAN /tr|H7BZ11|H7BZ11_HUMAN /	0	4	1	0
994	C2.28267.28267.2.0.dta	2	964.536	0	LITDEFVK	964.535	null	51.4342	-2.51437	0.925	1	0.001212	1.25656	2	0.100907	sp|Q12816|TROP_HUMAN /sp|Q9UNF1|MAGD2_HUMAN /tr|A0A024R9Y7|A0A024R9Y7_HUMAN /tr|B4DS47|B4DS47_HUMAN /tr|Q9NVY3|Q9NVY3_HUMAN /tr|B4DK08|B4DK08_HUMAN /tr|Q9BX89|Q9BX89_HUMAN /tr|Q5H907|Q5H907_HUMAN /tr|Q5H909|Q5H909_HUMAN /tr|Q9BX88|Q9BX88_HUMAN /tr|Q9BX91|Q9BX91_HUMAN /tr|A0A024R9X0|A0A024R9X0_HUMAN /tr|Q9BX90|Q9BX90_HUMAN /tr|B4DX55|B4DX55_HUMAN /tr|A0A087X070|A0A087X070_HUMAN /tr|G5E9N2|G5E9N2_H…	0	2	1	0
995	C2.19238.19238.2.0.dta	2	2036.99	0	SNTLPKSFGSQLEKEDEK	2037.01	null	24.4636	-2.51438	0.925	1	-0.026013	-12.7702	2	0.100907	sp|O94988|FA13A_HUMAN /tr|E9PGM7|E9PGM7_HUMAN /tr|A0A2X0SFT1|A0A2X0SFT1_HUMAN /	0	2	1	0
996	C4.40234.40234.3.1.dta	3	2767.27	0	LVESGPLTDEYVYGYYPTGVFVPAM	2767.32	null	11.2375	-2.51897	0.925	1	-0.051697	-18.6812	0	0.102041		0	4	1	0
997	C4.28482.28482.2.3.dta	2	1694.85	0	NSGRASTRESSTVKSK	1694.88	null	10.2033	-2.52512	0.926	1	-0.025833	-15.2418	0	0.103058		0	4	1	0
998	C5.18762.18762.3.0.dta	3	1092.58	0	VHIEIGPDGR	1092.58	null	60.1241	-2.52737	0.926	1	0.000827	0.756924	2	0.103058	sp|P55795|HNRH2_HUMAN /sp|P52597|HNRPF_HUMAN /sp|P31943|HNRH1_HUMAN /tr|H0YBD7|H0YBD7_HUMAN /tr|H0YB39|H0YB39_HUMAN /tr|A0A384MEJ3|A0A384MEJ3_HUMAN /tr|H0YBG7|H0YBG7_HUMAN /tr|B4DP51|B4DP51_HUMAN /tr|B4DFK9|B4DFK9_HUMAN /tr|A0A024R7T3|A0A024R7T3_HUMAN /tr|E9PCY7|E9PCY7_HUMAN /tr|B4DP00|B4DP00_HUMAN /tr|B4DKS8|B4DKS8_HUMAN /tr|A0A384MDT2|A0A384MDT2_HUMAN /tr|G8JLB6|G8JLB6_HUMAN /tr|Q68DG4|Q68DG4_H…	0	5	1	0
999	C4.19443.19443.2.0.dta	2	1892.95	0	ASKLGEINVAHHGEAMGR	1892.94	Oxidation[M](16)	15.2832	-2.53131	0.926	1	0.007017	3.70693	0	0.103955		0	4	1	0
1000	C1.13343.13343.2.0.dta	2	1247.58	0	AGELTEDEVER	1247.57	null	16.0039	-2.5353	0.927	1	0.001389	1.11336	2	0.103955	sp|P62269|RS18_HUMAN /	0	1	1	0
1001	C4.22672.22672.2.0.dta	2	871.501	0	DVALLQGR	871.5	null	45.0033	-2.55661	0.928	1	0.001014	1.16351	2	0.103955	sp|Q9UNF1|MAGD2_HUMAN /tr|A0A024R9Y7|A0A024R9Y7_HUMAN /tr|B4DWM5|B4DWM5_HUMAN /tr|Q5H907|Q5H907_HUMAN /tr|Q5H909|Q5H909_HUMAN /tr|B4DX55|B4DX55_HUMAN /	0	4	1	0
1002	C4.33831.33831.2.1.dta	2	1807.91	0	SSEAVSSVWLSPEVAIM	1807.88	Oxidation[M](17)	23.1307	-2.55979	0.928	1	0.027934	15.4513	0	0.105085		0	4	1	0
1003	C4.11509.11509.2.0.dta	2	1056.6	0	IAHVMRSVK	1056.6	Oxidation[M](5)	40.9213	-2.56854	0.929	1	-0.001754	-1.66004	0	0.105856		0	4	1	0
1004	C4.42104.42104.2.3.dta	2	1900.92	0	PIAESWNSQKDILEDR	1900.94	null	22.2048	-2.57807	0.929	1	-0.020202	-10.6274	2	0.105856	tr|A0ZXX2|A0ZXX2_HUMAN /	0	4	1	0
1005	C2.29421.29421.2.0.dta	2	1387.7	0	EAGPSVAVDSSGRR	1387.69	null	33.4542	-2.57874	0.929	1	0.005159	3.71768	2	0.105856	sp|Q99959|PKP2_HUMAN /tr|B8QGS9|B8QGS9_HUMAN /	0	2	1	0
1006	C1.5920.5920.2.0.dta	2	723.379	0	GLGASYR	723.378	null	65.8688	-2.58913	0.93	1	0.000645	0.89165	2	0.105856	sp|Q8IVS2|FABD_HUMAN /	0	1	1	0
1007	C1.18837.18837.2.0.dta	2	1285.68	0	PGSMQRPIMLR	1285.69	null	19.062	-2.59214	0.93	1	-0.010569	-8.22051	0	0.106862		0	1	1	0
1008	C5.13704.13704.2.0.dta	2	772.468	0	IGVITNR	772.468	null	84.9414	-2.59464	0.931	1	0.000281	0.363769	2	0.106862	sp|P62701|RS4X_HUMAN /tr|Q96IR1|Q96IR1_HUMAN /tr|Q53HV1|Q53HV1_HUMAN /tr|B2R491|B2R491_HUMAN /	0	5	1	0
1009	C4.41499.41499.2.0.dta	2	1730.8	0	LLLDDTNESCFTMR	1730.77	Carbamidomethyl[C](10);Oxidation[M](13)	12.3989	-2.59731	0.931	1	0.028106	16.239	0	0.107383		0	4	1	0
1010	C2.6009.6009.2.0.dta	2	808.348	0	EEYPDR	808.347	null	87.8085	-2.59925	0.931	1	0.000427	0.528238	2	0.107383	sp|Q9BVA1|TBB2B_HUMAN /sp|A6NNZ2|TBB8B_HUMAN /sp|P07437|TBB5_HUMAN /sp|Q13509|TBB3_HUMAN /sp|Q13885|TBB2A_HUMAN /sp|P68371|TBB4B_HUMAN /sp|Q3ZCM7|TBB8_HUMAN /sp|Q9H4B7|TBB1_HUMAN /tr|A5D907|A5D907_HUMAN /tr|Q8N6N5|Q8N6N5_HUMAN /tr|Q8IWP6|Q8IWP6_HUMAN /tr|B7ZAF0|B7ZAF0_HUMAN /tr|B2RBD5|B2RBD5_HUMAN /tr|A0A0B4J269|A0A0B4J269_HUMAN /tr|Q5ST81|Q5ST81_HUMAN /tr|Q5JP53|Q5JP53_HUMAN /tr|A0A024QZU2|A0A02…	0	2	1	0
1011	C4.5223.5223.2.0.dta	2	723.379	0	GLGASYR	723.378	null	65.3856	-2.59936	0.931	1	0.000862	1.19163	2	0.107383	sp|Q8IVS2|FABD_HUMAN /	0	4	1	0
1012	C4.7477.7477.2.0.dta	2	825.447	0	QNPLEPK	825.446	null	63.1397	-2.59998	0.931	1	0.001017	1.23206	2	0.107383	sp|Q8NHJ6|LIRB4_HUMAN /tr|A0A0G2JNL1|A0A0G2JNL1_HUMAN /tr|A0A0G2JM43|A0A0G2JM43_HUMAN /tr|A0A0G2JQ10|A0A0G2JQ10_HUMAN /tr|A0A0G2JQ20|A0A0G2JQ20_HUMAN /tr|A0A0G2JM57|A0A0G2JM57_HUMAN /tr|A0A0G2JML1|A0A0G2JML1_HUMAN /tr|A0A0G2JNE9|A0A0G2JNE9_HUMAN /tr|A0A0G2JMH7|A0A0G2JMH7_HUMAN /tr|A0A0G2JPU4|A0A0G2JPU4_HUMAN /tr|A0A0G2JM38|A0A0G2JM38_HUMAN /tr|A0A0A0MS20|A0A0A0MS20_HUMAN /tr|A0A0G2JP25|A0A0G2JP25…	0	4	1	0
1013	C4.27243.27243.2.0.dta	2	1450.72	0	TTPSVVAFTADGER	1450.72	null	23.1129	-2.6006	0.931	1	0.006988	4.81693	2	0.107383	sp|P38646|GRP75_HUMAN /tr|A0A384P5G6|A0A384P5G6_HUMAN /tr|H0Y8K0|H0Y8K0_HUMAN /tr|V9HW84|V9HW84_HUMAN /tr|Q8N1C8|Q8N1C8_HUMAN /tr|A0A7I2V2S7|A0A7I2V2S7_HUMAN /tr|A0A7I2V2G2|A0A7I2V2G2_HUMAN /tr|B7Z1V7|B7Z1V7_HUMAN /tr|A0A3B3ITI4|A0A3B3ITI4_HUMAN /tr|A0A7I2V3F7|A0A7I2V3F7_HUMAN /tr|B7Z4V2|B7Z4V2_HUMAN /tr|D6RCD7|D6RCD7_HUMAN /	0	4	1	0
1014	C4.26321.26321.2.0.dta	2	1677.81	0	NQLTSNPENTVFDAK	1677.81	null	13.1776	-2.6044	0.931	1	0.003016	1.79758	2	0.107383	sp|P11021|BIP_HUMAN /tr|B4DEF7|B4DEF7_HUMAN /tr|A0A7P0TB36|A0A7P0TB36_HUMAN /tr|V9HWB4|V9HWB4_HUMAN /tr|A0A7P0TAI0|A0A7P0TAI0_HUMAN /	0	4	1	0
1015	C3.16451.16451.2.0.dta	2	899.532	0	LWKSLPR	899.546	null	47.4027	-2.60479	0.931	1	-0.013988	-15.5501	0	0.108501		0	3	1	0
1016	C2.35977.35977.2.0.dta	2	1542.82	0	LNLDVDPMSVKPAK	1542.82	Oxidation[M](8)	17.4805	-2.60605	0.931	1	-0.004292	-2.78192	0	0.10901		0	2	1	0
1017	C4.13184.13184.2.0.dta	2	1567.62	0	CPDGSTCCELPSGK	1567.62	Carbamidomethyl[C](1);Carbamidomethyl[C](7);Carbamidomethyl[C](8)	21.6236	-2.61107	0.932	1	0.003901	2.48849	2	0.10901	sp|P28799|GRN_HUMAN /tr|K7EMR1|K7EMR1_HUMAN /tr|K7EKL3|K7EKL3_HUMAN /tr|B4DJI2|B4DJI2_HUMAN /	0	4	1	0
1018	C2.11707.11707.2.1.dta	2	976.448	0	AGFAGDDAPR	976.448	null	42.9364	-2.61153	0.932	1	0.00017	0.1741	2	0.10901	sp|Q6S8J3|POTEE_HUMAN /sp|P63261|ACTG_HUMAN /sp|P68133|ACTS_HUMAN /sp|P62736|ACTA_HUMAN /sp|P68032|ACTC_HUMAN /sp|P60709|ACTB_HUMAN /sp|P63267|ACTH_HUMAN /sp|A5A3E0|POTEF_HUMAN /sp|P0CG38|POTEI_HUMAN /sp|P0CG39|POTEJ_HUMAN /tr|A8K3K1|A8K3K1_HUMAN /tr|A0A804GS07|A0A804GS07_HUMAN /tr|I3L3I0|I3L3I0_HUMAN /tr|B3KUD3|B3KUD3_HUMAN /tr|G5E9R0|G5E9R0_HUMAN /tr|E7EVS6|E7EVS6_HUMAN /tr|A0A6Q8PGD7|A0A6Q8PGD…	0	2	1	0
1019	C2.31633.31633.2.0.dta	2	815.515	0	ALLFVPR	815.514	null	62.2968	-2.61173	0.932	1	0.001011	1.23971	2	0.10901	sp|P07900|HS90A_HUMAN /tr|Q86U12|Q86U12_HUMAN /tr|Q8TBA7|Q8TBA7_HUMAN /tr|Q96HX7|Q96HX7_HUMAN /tr|O75322|O75322_HUMAN /tr|Q2VPJ6|Q2VPJ6_HUMAN /tr|K9JA46|K9JA46_HUMAN /	0	2	1	0
1020	C1.13130.13130.2.0.dta	2	1288.6	0	INISEGNCPER	1288.59	Carbamidomethyl[C](8)	32.6457	-2.6213	0.932	1	0.003382	2.62456	2	0.10901	sp|P57721|PCBP3_HUMAN /sp|Q15366|PCBP2_HUMAN /sp|Q15365|PCBP1_HUMAN /tr|F8VTZ0|F8VTZ0_HUMAN /tr|A0A384N6B9|A0A384N6B9_HUMAN /tr|F8W1G6|F8W1G6_HUMAN /tr|Q53SS8|Q53SS8_HUMAN /tr|E9PFP8|E9PFP8_HUMAN /tr|J3QT27|J3QT27_HUMAN /tr|B4DLC0|B4DLC0_HUMAN /tr|F8VZX2|F8VZX2_HUMAN /tr|F8W0G4|F8W0G4_HUMAN /tr|F8VXH9|F8VXH9_HUMAN /tr|H3BRU6|H3BRU6_HUMAN /tr|Q5MJP6|Q5MJP6_HUMAN /tr|B4DRD7|B4DRD7_HUMAN /	0	1	1	0
1021	C1.11808.11808.2.0.dta	2	701.419	0	VAVLDGK	701.419	null	39.5416	-2.62534	0.932	1	0.000217	0.309373	2	0.10901	sp|Q6UXN9|WDR82_HUMAN /tr|A0A024R333|A0A024R333_HUMAN /	0	1	1	0
1022	C4.9893.9893.2.0.dta	2	700.436	0	VLINNK	700.435	null	68.1396	-2.62603	0.933	1	0.000943	1.34631	0	0.109392		0	4	1	0
1023	C4.22497.22497.2.0.dta	2	973.533	0	IEISELNR	973.531	null	74.328	-2.62722	0.933	1	0.002226	2.28652	2	0.109392	sp|P04264|K2C1_HUMAN /sp|P35908|K22E_HUMAN /tr|H6VRG3|H6VRG3_HUMAN /tr|H6VRF8|H6VRF8_HUMAN /tr|H6VRG1|H6VRG1_HUMAN /tr|H6VRF9|H6VRF9_HUMAN /tr|H6VRG0|H6VRG0_HUMAN /tr|H6VRG2|H6VRG2_HUMAN /	0	4	1	0
1024	C4.13435.13435.2.1.dta	2	1104.57	0	SSSLQSGVPSR	1104.56	null	16.246	-2.643	0.934	1	0.009269	8.39154	2	0.109392	tr|A0A5C2GRQ2|A0A5C2GRQ2_HUMAN /	0	4	1	0
1025	C4.37607.37607.2.0.dta	2	1676.89	0	RLIYAASSLQSGAPSR	1676.91	null	16.478	-2.64319	0.934	1	-0.01952	-11.6405	2	0.109392	tr|A0A5C2FZH1|A0A5C2FZH1_HUMAN /	0	4	1	0
1026	C4.29429.29429.2.0.dta	2	735.442	0	FIQISK	735.44	null	71.5602	-2.64904	0.934	1	0.001695	2.30474	2	0.109392	sp|Q9Y2G8|DJC16_HUMAN /tr|Q5TDH4|Q5TDH4_HUMAN /tr|A8K8W4|A8K8W4_HUMAN /tr|Q5TDG9|Q5TDG9_HUMAN /	0	4	1	0
1027	C4.39323.39323.2.0.dta	2	1316.8	0	VFIGNLNTLVVK	1316.79	null	21.3039	-2.65499	0.934	1	0.003167	2.40509	2	0.109392	sp|P0DMR1|HNRC4_HUMAN /sp|P07910|HNRPC_HUMAN /sp|O60812|HNRC1_HUMAN /sp|B2RXH8|HNRC2_HUMAN /sp|B7ZW38|HNRC3_HUMAN /tr|Q6PKD2|Q6PKD2_HUMAN /tr|G3V251|G3V251_HUMAN /tr|B4DY08|B4DY08_HUMAN /tr|G3V575|G3V575_HUMAN /tr|B4DSU6|B4DSU6_HUMAN /tr|G3V3K6|G3V3K6_HUMAN /tr|Q569J8|Q569J8_HUMAN /tr|B2R5W2|B2R5W2_HUMAN /tr|G3V4C1|G3V4C1_HUMAN /tr|A0A0G2JPF8|A0A0G2JPF8_HUMAN /tr|B2R603|B2R603_HUMAN /tr|A0A0G2JNQ…	0	4	1	0
1028	C2.11996.11996.2.0.dta	2	780.414	0	YEEIVK	780.414	null	78.2469	-2.65776	0.934	1	2.9e-05	0.03716	2	0.109392	sp|P68104|EF1A1_HUMAN /sp|Q5VTE0|EF1A3_HUMAN /tr|Q6IPT9|Q6IPT9_HUMAN /tr|A0A4D5RA52|A0A4D5RA52_HUMAN /tr|Q53G89|Q53G89_HUMAN /tr|Q96RE1|Q96RE1_HUMAN /tr|Q6IPS9|Q6IPS9_HUMAN /tr|A0A4D5RAE2|A0A4D5RAE2_HUMAN /tr|A0A7I2V659|A0A7I2V659_HUMAN /tr|A0A4D5RAN2|A0A4D5RAN2_HUMAN /tr|A0A4D5RAF1|A0A4D5RAF1_HUMAN /tr|A0A7I2V3H3|A0A7I2V3H3_HUMAN /tr|A0A4D5RBG5|A0A4D5RBG5_HUMAN /tr|Q53GA1|Q53GA1_HUMAN /tr|Q8IUB0…	0	2	1	0
1029	C5.20570.20570.2.0.dta	2	842.511	0	GLISSLPR	842.509	null	71.5827	-2.66505	0.935	1	0.001611	1.91214	0	0.110497		0	5	1	0
1030	C4.30339.30339.2.1.dta	2	2189.95	0	VWSMGYHPFTFGSAACSLR	2189.99	Carbamidomethyl[C](16);Oxidation[M](4)	11.7186	-2.67094	0.935	1	-0.041099	-18.7668	0	0.111479		0	4	1	0
1031	C3.10961.10961.2.1.dta	2	1262.6	0	SLLEGEGSSGGGGR	1262.6	null	19.0404	-2.67281	0.935	1	0.001838	1.45573	2	0.111479	sp|P13645|K1C10_HUMAN /tr|A0A1B0GVI3|A0A1B0GVI3_HUMAN /	0	3	1	0
1032	C4.35699.35699.2.1.dta	2	1998.96	0	MFAKVENDLPFTGDDKR	1998.96	Oxidation[M](1)	12.3543	-2.6753	0.936	1	0.004004	2.00304	0	0.112459		0	4	1	0
1033	C1.29314.29314.3.0.dta	3	1518.94	0	LLIHQSLAGGIIGVK	1518.94	null	4.9176	-2.67596	0.936	1	0.000741	0.487841	2	0.112459	sp|P61978|HNRPK_HUMAN /tr|B4DUQ1|B4DUQ1_HUMAN /tr|A0A024R228|A0A024R228_HUMAN /tr|Q5EC54|Q5EC54_HUMAN /tr|B4DFF1|B4DFF1_HUMAN /tr|Q5T6W2|Q5T6W2_HUMAN /	0	1	1	0
1034	C4.4986.4986.2.0.dta	2	990.476	0	QERETAEK	990.485	null	36.677	-2.6784	0.936	1	-0.009148	-9.23588	0	0.112815		0	4	1	0
1035	C4.28224.28224.2.0.dta	2	1112.7	0	LALGNKIQKK	1112.71	null	52.1899	-2.68757	0.936	1	-0.010447	-9.38875	2	0.112815	tr|L8EB78|L8EB78_HUMAN /	0	4	1	0
1036	C2.28699.28699.2.0.dta	2	1470.77	0	DEILPTTPISEQK	1470.77	null	19.298	-2.6881	0.936	1	0.003003	2.04179	2	0.112815	sp|P23396|RS3_HUMAN /tr|H0YEU2|H0YEU2_HUMAN /tr|E9PSF4|E9PSF4_HUMAN /tr|E9PL09|E9PL09_HUMAN /tr|Q53G83|Q53G83_HUMAN /tr|Q9NQS8|Q9NQS8_HUMAN /tr|E9PPU1|E9PPU1_HUMAN /	0	2	1	0
1037	C4.7196.7196.2.0.dta	2	825.448	0	QNPLEPK	825.446	null	79.4293	-2.68928	0.936	1	0.001451	1.75784	2	0.112815	sp|Q8NHJ6|LIRB4_HUMAN /tr|A0A0G2JNL1|A0A0G2JNL1_HUMAN /tr|A0A0G2JM43|A0A0G2JM43_HUMAN /tr|A0A0G2JQ10|A0A0G2JQ10_HUMAN /tr|A0A0G2JQ20|A0A0G2JQ20_HUMAN /tr|A0A0G2JM57|A0A0G2JM57_HUMAN /tr|A0A0G2JML1|A0A0G2JML1_HUMAN /tr|A0A0G2JNE9|A0A0G2JNE9_HUMAN /tr|A0A0G2JMH7|A0A0G2JMH7_HUMAN /tr|A0A0G2JPU4|A0A0G2JPU4_HUMAN /tr|A0A0G2JM38|A0A0G2JM38_HUMAN /tr|A0A0A0MS20|A0A0A0MS20_HUMAN /tr|A0A0G2JP25|A0A0G2JP25…	0	4	1	0
1038	C2.18134.18134.2.0.dta	2	1032.52	0	AETEELKGR	1032.53	null	55.4731	-2.6938	0.937	1	-0.009852	-9.54159	2	0.112815	sp|Q7Z6J4|FGD2_HUMAN /tr|A8K304|A8K304_HUMAN /tr|A0A2X0SYZ7|A0A2X0SYZ7_HUMAN /tr|B4DVN4|B4DVN4_HUMAN /tr|A0A384NQ05|A0A384NQ05_HUMAN /	0	2	1	0
1039	C4.36252.36252.2.0.dta	2	1741.86	0	ELDALDANDELTPLGR	1741.86	null	12.7095	-2.69412	0.937	1	0.004218	2.42155	2	0.112815	sp|Q08211|DHX9_HUMAN /tr|B3KU66|B3KU66_HUMAN /	0	4	1	0
1040	C4.13949.13949.2.0.dta	2	701.395	0	IGDLQR	701.394	null	49.9516	-2.69573	0.937	1	0.001033	1.47278	2	0.112815	sp|Q8TAM2|TTC8_HUMAN /tr|A0A0C4DGX9|A0A0C4DGX9_HUMAN /tr|B3KSL8|B3KSL8_HUMAN /tr|A0A0C4DGH8|A0A0C4DGH8_HUMAN /tr|A0A0C4DGY3|A0A0C4DGY3_HUMAN /	0	4	1	0
1041	C2.33562.33562.2.0.dta	2	1660.86	0	VLDITVPTMENSPTK	1660.85	Oxidation[M](9)	20.6423	-2.69786	0.937	1	0.012337	7.42814	0	0.113043		0	2	1	0
1042	C4.28049.28049.2.0.dta	2	1031.6	0	VLDELTLTK	1031.6	null	42.3158	-2.70332	0.937	1	-3.9e-05	-0.037805	2	0.113043	sp|P13645|K1C10_HUMAN /tr|A0A1B0GVI3|A0A1B0GVI3_HUMAN /	0	4	1	0
1043	C4.3255.3255.2.0.dta	2	1113.49	0	HDPFASMHR	1113.49	Oxidation[M](7)	40.5944	-2.70679	0.937	1	0.005004	4.49398	2	0.113043	tr|C0KTF3|C0KTF3_HUMAN /tr|C0KTF2|C0KTF2_HUMAN /	0	4	1	0
1044	C2.7125.7125.3.0.dta	3	1168.6	0	QVHPDTGISSK	1168.6	null	36.1064	-2.70768	0.937	1	0.000821	0.702553	2	0.113043	sp|Q8N257|H2B3B_HUMAN /sp|P33778|H2B1B_HUMAN /sp|Q96A08|H2B1A_HUMAN /sp|Q5QNW6|H2B2F_HUMAN /sp|P58876|H2B1D_HUMAN /sp|Q99880|H2B1L_HUMAN /sp|P62807|H2B1C_HUMAN /sp|Q99877|H2B1N_HUMAN /sp|P57053|H2BFS_HUMAN /sp|P23527|H2B1O_HUMAN /sp|O60814|H2B1K_HUMAN /sp|Q93079|H2B1H_HUMAN /sp|Q99879|H2B1M_HUMAN /sp|Q16778|H2B2E_HUMAN /sp|P06899|H2B1J_HUMAN /tr|A0A024RCJ2|A0A024RCJ2_HUMAN /tr|Q0D2M2|Q0D2M2_HUMAN…	0	2	1	0
1045	C4.27637.27637.2.0.dta	2	1450.72	0	TTPSVVAFTADGER	1450.72	null	18.2567	-2.70826	0.938	1	0.003157	2.17617	2	0.113043	sp|P38646|GRP75_HUMAN /tr|A0A384P5G6|A0A384P5G6_HUMAN /tr|H0Y8K0|H0Y8K0_HUMAN /tr|V9HW84|V9HW84_HUMAN /tr|Q8N1C8|Q8N1C8_HUMAN /tr|A0A7I2V2S7|A0A7I2V2S7_HUMAN /tr|A0A7I2V2G2|A0A7I2V2G2_HUMAN /tr|B7Z1V7|B7Z1V7_HUMAN /tr|A0A3B3ITI4|A0A3B3ITI4_HUMAN /tr|A0A7I2V3F7|A0A7I2V3F7_HUMAN /tr|B7Z4V2|B7Z4V2_HUMAN /tr|D6RCD7|D6RCD7_HUMAN /	0	4	1	0
1046	C2.18281.18281.2.0.dta	2	1132.53	0	GYSFTTTAER	1132.53	null	49.4387	-2.70985	0.938	1	0.001792	1.5823	2	0.113043	sp|P63261|ACTG_HUMAN /sp|P60709|ACTB_HUMAN /tr|A0A804GS07|A0A804GS07_HUMAN /tr|I3L3I0|I3L3I0_HUMAN /tr|E7EVS6|E7EVS6_HUMAN /tr|A0A6Q8PFE4|A0A6Q8PFE4_HUMAN /tr|Q53G76|Q53G76_HUMAN /tr|Q53GK6|Q53GK6_HUMAN /tr|Q53G99|Q53G99_HUMAN /tr|Q8WVW5|Q8WVW5_HUMAN /tr|B7ZAP6|B7ZAP6_HUMAN /tr|B4E3A4|B4E3A4_HUMAN /tr|I3L1U9|I3L1U9_HUMAN /tr|A0A2R8YEA7|A0A2R8YEA7_HUMAN /tr|B4E335|B4E335_HUMAN /tr|V9HVZ7|V9HVZ7_HU…	0	2	1	0
1047	C3.14959.14959.2.0.dta	2	942.538	0	VQLVVGDGR	942.537	null	59.0737	-2.71024	0.938	1	0.001612	1.71028	2	0.113043	sp|P22061|PIMT_HUMAN /tr|F6S8N6|F6S8N6_HUMAN /tr|A0A3F2YNX8|A0A3F2YNX8_HUMAN /tr|A0A384MDK7|A0A384MDK7_HUMAN /tr|A0A0A0MRJ6|A0A0A0MRJ6_HUMAN /tr|B7Z972|B7Z972_HUMAN /	0	3	1	0
1048	C4.13429.13429.2.1.dta	2	1240.65	0	KFLGTMDKER	1240.64	Oxidation[M](6)	25.1762	-2.71666	0.938	1	0.018004	14.5119	2	0.113043	sp|Q6ZQQ6|WDR87_HUMAN /tr|E7ESW6|E7ESW6_HUMAN /	0	4	1	0
1049	C4.39267.39267.2.0.dta	2	1744.92	0	AVINMVSLIYHEIDK	1744.93	null	13.289	-2.71823	0.938	1	-0.006874	-3.93941	0	0.113391		0	4	1	0
1050	C3.24110.24110.2.0.dta	2	1671.84	0	YSQTGNYELAVALSR	1671.83	null	16.6397	-2.72286	0.938	1	0.00595	3.55897	2	0.113391	sp|P39656|OST48_HUMAN /tr|A0A0C4DGS1|A0A0C4DGS1_HUMAN /tr|A0A024RAD5|A0A024RAD5_HUMAN /	0	3	1	0
1051	C4.8152.8152.2.0.dta	2	1235.53	0	FSSSSGYGGGSSR	1235.53	null	17.9754	-2.7314	0.939	1	0.002616	2.11731	2	0.113391	sp|P35527|K1C9_HUMAN /	0	4	1	0
1052	C4.30498.30498.2.0.dta	2	1425.77	0	TPAIPTAVNLADSR	1425.77	null	14.4281	-2.73445	0.939	1	0.002968	2.08168	2	0.113391	sp|Q9UQ35|SRRM2_HUMAN /tr|O60382|O60382_HUMAN /tr|A0AUK8|A0AUK8_HUMAN /tr|A0A140VK53|A0A140VK53_HUMAN /	0	4	1	0
1053	C1.24762.24762.2.0.dta	2	1211.68	0	QITVNDLPVGR	1211.67	null	29.2007	-2.74068	0.939	1	0.001305	1.07702	2	0.113391	sp|Q06830|PRDX1_HUMAN /sp|P32119|PRDX2_HUMAN /tr|B4DF70|B4DF70_HUMAN /tr|A0A384NPQ2|A0A384NPQ2_HUMAN /tr|V9HW12|V9HW12_HUMAN /tr|B2R4P2|B2R4P2_HUMAN /tr|A0A0A0MRQ5|A0A0A0MRQ5_HUMAN /tr|A0A0A0MSI0|A0A0A0MSI0_HUMAN /	0	1	1	0
1054	C5.29457.29457.2.1.dta	2	1658.85	0	NQVALNPQNTVFDAK	1658.85	null	27.6506	-2.74095	0.939	1	0.002594	1.56373	2	0.113391	sp|P0DMV8|HS71A_HUMAN /sp|P0DMV9|HS71B_HUMAN /tr|B4E388|B4E388_HUMAN /tr|B4DFN9|B4DFN9_HUMAN /tr|A8K5I0|A8K5I0_HUMAN /tr|B4DNX1|B4DNX1_HUMAN /tr|B4DNT8|B4DNT8_HUMAN /tr|B4E1T6|B4E1T6_HUMAN /tr|A0A0G2JIW1|A0A0G2JIW1_HUMAN /tr|Q59EJ3|Q59EJ3_HUMAN /tr|A0A1U9X7W4|A0A1U9X7W4_HUMAN /	0	5	1	0
1055	C1.22772.22772.2.0.dta	2	1060.56	0	TLLDIDNTR	1060.56	null	10.3099	-2.74982	0.94	1	0.001533	1.44546	2	0.113391	sp|P35527|K1C9_HUMAN /	0	1	1	0
1056	C2.25116.25116.2.1.dta	2	1425.7	0	HRGPGMLQQTER	1425.7	Oxidation[M](6)	35.0461	-2.75568	0.94	1	-0.004555	-3.19492	0	0.114347		0	2	1	0
1057	C2.21900.21900.2.0.dta	2	1049.46	0	DYFEQYGK	1049.46	null	61.9499	-2.75697	0.94	1	0.000129	0.122921	2	0.114347	sp|Q32P51|RA1L2_HUMAN /sp|P09651|ROA1_HUMAN /tr|A0A7I2YQX9|A0A7I2YQX9_HUMAN /tr|A0A024QZ98|A0A024QZ98_HUMAN /tr|A0A024RB53|A0A024RB53_HUMAN /tr|A0A024RAZ7|A0A024RAZ7_HUMAN /tr|A0A024RC46|A0A024RC46_HUMAN /tr|Q0VAC0|Q0VAC0_HUMAN /tr|F8VZ49|F8VZ49_HUMAN /tr|A0A7I2V3R8|A0A7I2V3R8_HUMAN /tr|F8VTQ5|F8VTQ5_HUMAN /tr|F8W6I7|F8W6I7_HUMAN /tr|A0A7I2V2L6|A0A7I2V2L6_HUMAN /tr|Q9BSM5|Q9BSM5_HUMAN /tr|A0A7I2V…	0	2	1	0
1058	C1.13373.13373.3.0.dta	3	1807.91	0	LVSTMMSNRYPIHSR	1807.89	Oxidation[M](5)	9.25108	-2.75805	0.94	1	0.011527	6.37593	0	0.115426		0	1	1	0
1059	C4.29134.29134.2.0.dta	2	1021.56	0	IGIIDEHPK	1021.57	null	26.0258	-2.75815	0.94	1	-0.009039	-8.84817	0	0.116505		0	4	1	0
1060	C4.21460.21460.2.0.dta	2	899.532	0	LWKSLPR	899.546	null	46.9352	-2.76118	0.941	1	-0.014046	-15.6145	0	0.117584		0	4	1	0
1061	C2.29011.29011.2.0.dta	2	1319.72	2	PGKWLPALDGK(1)(3)	1319.74	null	23.6291	3.85741	0.0207	1	-0.012319	-9.33444	0	0.117647		0	2	1	1
1062	C3.15928.15928.2.0.dta	2	1063.58	2	AFEKKFR(4)(5)	1063.59	null	22.6379	3.80201	0.0218	1	-0.01258	-11.8278	2	0.117647	sp|P24928|RPB1_HUMAN (918)(919)/tr|A0A6Q8PGB0|A0A6Q8PGB0_HUMAN (918)(919)/	0	3	1	1
1063	C3.34000.34000.3.1.dta	3	1361.84	2	GLSPVKEPKLR(6)(9)	1361.82	null	7.16503	3.76546	0.0226	1	0.026008	19.098	2	0.117647	sp|Q8TC05|MDM1_HUMAN (245)(248)/tr|F5H529|F5H529_HUMAN (240)(243)/tr|A0A804HIJ5|A0A804HIJ5_HUMAN (245)(248)/	0	3	1	1
1064	C5.33179.33179.2.0.dta	2	1046.6	2	FNMLKKK(5)(6)	1046.61	null	28.1788	3.51351	0.0289	1	-0.005838	-5.57803	2	0.117647	tr|H9ZYJ1|H9ZYJ1_HUMAN (23)(24)/	0	5	1	1
1065	C5.24570.24570.2.0.dta	2	1615.89	2	VSKASGVSKATEVSK(3)(9)	1615.89	null	32.4648	3.50473	0.0292	1	0.002281	1.41161	2	0.117647	sp|Q9UNF1|MAGD2_HUMAN (59)(65)/tr|A0A024R9Y7|A0A024R9Y7_HUMAN (59)(65)/tr|B4DX55|B4DX55_HUMAN (59)(65)/tr|B4DNG7|B4DNG7_HUMAN (59)(65)/	0	5	1	1
1066	C4.26492.26492.2.0.dta	2	1878.93	2	MDKKSFEMVLDEIR(1)(3)	1878.93	null	14.3905	3.48446	0.0298	1	-0.002235	-1.1895	2	0.117647	sp|Q86XN7|PRSR1_HUMAN (1)(3)/tr|Q5JS36|Q5JS36_HUMAN (1)(3)/	0	4	1	1
1067	C2.11899.11899.4.0.dta	4	1735.84	0	SPTMKSSPQGKELSSR	1735.86	Oxidation[M](4)	14.141	-2.76222	0.941	1	-0.020794	-11.979	0	0.118662		0	2	1	0
1068	C5.12357.12357.2.0.dta	2	780.414	0	YEELVK	780.414	null	84.6614	-2.7643	0.941	1	0.000441	0.565085	0	0.119741		0	5	1	0
1069	C4.31301.31301.2.0.dta	2	1587.82	0	KPEQRMDGQGAAKR	1587.8	Oxidation[M](6)	16.2773	-2.77211	0.941	1	0.017276	10.8804	0	0.120469		0	4	1	0
1070	C2.11710.11710.2.1.dta	2	976.449	0	AGFAGDDAPR	976.448	null	48.2057	-2.78004	0.942	1	0.000357	0.365611	2	0.120469	sp|Q6S8J3|POTEE_HUMAN /sp|P63261|ACTG_HUMAN /sp|P68133|ACTS_HUMAN /sp|P62736|ACTA_HUMAN /sp|P68032|ACTC_HUMAN /sp|P60709|ACTB_HUMAN /sp|P63267|ACTH_HUMAN /sp|A5A3E0|POTEF_HUMAN /sp|P0CG38|POTEI_HUMAN /sp|P0CG39|POTEJ_HUMAN /tr|A8K3K1|A8K3K1_HUMAN /tr|A0A804GS07|A0A804GS07_HUMAN /tr|I3L3I0|I3L3I0_HUMAN /tr|B3KUD3|B3KUD3_HUMAN /tr|G5E9R0|G5E9R0_HUMAN /tr|E7EVS6|E7EVS6_HUMAN /tr|A0A6Q8PGD7|A0A6Q8PGD…	0	2	1	0
1071	C3.12853.12853.3.0.dta	3	1675.73	0	ATAGDTHLGGEDFDNR	1675.73	null	13.6378	-2.78258	0.942	1	0.001747	1.04253	2	0.120469	sp|P48741|HSP77_HUMAN /sp|P0DMV8|HS71A_HUMAN /sp|P34931|HS71L_HUMAN /sp|P0DMV9|HS71B_HUMAN /sp|P17066|HSP76_HUMAN /tr|B4DI54|B4DI54_HUMAN /tr|B4DWK5|B4DWK5_HUMAN /tr|B4DVU9|B4DVU9_HUMAN /tr|B2R6X5|B2R6X5_HUMAN /tr|B4E388|B4E388_HUMAN /tr|B4DFN9|B4DFN9_HUMAN /tr|A8K5I0|A8K5I0_HUMAN /tr|A0A1U9X7X4|A0A1U9X7X4_HUMAN /tr|B3KSM6|B3KSM6_HUMAN /tr|B4DXY3|B4DXY3_HUMAN /tr|A0A1U9X7W7|A0A1U9X7W7_HUMAN /tr|B…	0	3	1	0
1072	C3.18035.18035.2.0.dta	2	1440.69	0	RFKEDAADVDFK	1440.71	null	19.7917	-2.78952	0.942	1	-0.02167	-15.0412	0	0.120469		0	3	1	0
1073	C1.6764.6764.2.0.dta	2	789.41	0	VGSEIER	789.41	null	23.8194	-2.79241	0.942	1	0.000196	0.248287	2	0.120469	sp|P52272|HNRPM_HUMAN /tr|Q59ES8|Q59ES8_HUMAN /tr|A0A087X0X3|A0A087X0X3_HUMAN /tr|Q7KYM9|Q7KYM9_HUMAN /tr|M0QZM1|M0QZM1_HUMAN /	0	1	1	0
1074	C3.11388.11388.2.0.dta	2	701.395	0	IGDLQR	701.394	null	82.383	-2.79438	0.942	1	0.001321	1.88339	2	0.120469	sp|Q8TAM2|TTC8_HUMAN /tr|A0A0C4DGX9|A0A0C4DGX9_HUMAN /tr|B3KSL8|B3KSL8_HUMAN /tr|A0A0C4DGH8|A0A0C4DGH8_HUMAN /tr|A0A0C4DGY3|A0A0C4DGY3_HUMAN /	0	3	1	0
1075	C4.10778.10778.2.4.dta	2	1096.48	0	MAEMEKEGR	1096.48	Oxidation[M](1)	10.5458	-2.80047	0.943	1	0.001221	1.11357	2	0.120469	sp|A7XYQ1|SOBP_HUMAN /tr|A0A0C4DGT7|A0A0C4DGT7_HUMAN /	0	4	1	0
1076	C1.23716.23716.2.0.dta	2	1091.58	0	VNFTVDQIR	1091.58	null	29.3442	-2.80159	0.943	1	-0.000169	-0.154821	2	0.120469	sp|P13639|EF2_HUMAN /tr|A0A384N6H1|A0A384N6H1_HUMAN /tr|B4DRE8|B4DRE8_HUMAN /tr|B4DPU3|B4DPU3_HUMAN /tr|Q6PK56|Q6PK56_HUMAN /tr|B4DMC6|B4DMC6_HUMAN /	0	1	1	0
1077	C1.12813.12813.2.0.dta	2	786.484	0	LIVGTAGR	786.483	null	57.3436	-2.8091	0.943	1	0.000523	0.664986	2	0.120469	sp|O43684|BUB3_HUMAN /tr|J3QT28|J3QT28_HUMAN /tr|B4DDM6|B4DDM6_HUMAN /tr|A0A140VJF3|A0A140VJF3_HUMAN /	0	1	1	0
1078	C1.19657.19657.2.1.dta	2	1608.75	0	SANEGKMHKEGYNK	1608.74	Oxidation[M](7)	16.6022	-2.81231	0.943	1	0.002358	1.46574	2	0.120469	sp|A6NN14|ZN729_HUMAN /	0	1	1	0
1079	C2.30031.30031.2.0.dta	2	1228.72	0	LGALTAEEIALK	1228.71	null	34.0637	-2.81322	0.943	1	0.003248	2.64341	2	0.120469	sp|Q13601|KRR1_HUMAN /	0	2	1	0
1080	C4.13393.13393.2.1.dta	2	1262.6	0	SLLEGEGSSGGGGR	1262.6	null	10.8994	-2.81551	0.944	1	0.00086	0.681136	2	0.120469	sp|P13645|K1C10_HUMAN /tr|A0A1B0GVI3|A0A1B0GVI3_HUMAN /	0	4	1	0
1081	C4.41645.41645.2.0.dta	2	1519.83	0	FGANAILGVSLAVCK	1519.83	Carbamidomethyl[C](14)	29.0855	-2.81623	0.944	1	0.003132	2.06076	2	0.120469	sp|P13929|ENOB_HUMAN /sp|P06733|ENOA_HUMAN /sp|P09104|ENOG_HUMAN /tr|D3DTL4|D3DTL4_HUMAN /tr|E5RI09|E5RI09_HUMAN /tr|A0A2R8Y6G6|A0A2R8Y6G6_HUMAN /tr|A8K3B0|A8K3B0_HUMAN /tr|E2DRY6|E2DRY6_HUMAN /tr|Q6FHV6|Q6FHV6_HUMAN /tr|K7EM90|K7EM90_HUMAN /tr|E5RG95|E5RG95_HUMAN /tr|A4UCS8|A4UCS8_HUMAN /tr|A0A2R8Y879|A0A2R8Y879_HUMAN /tr|A0A024R4F1|A0A024R4F1_HUMAN /tr|E5RGZ4|E5RGZ4_HUMAN /tr|A0A2R8YEM5|A0A2R8Y…	0	4	1	0
1082	C4.9845.9845.2.0.dta	2	700.436	0	VLINNK	700.435	null	67.6362	-2.81915	0.944	1	0.001128	1.61043	0	0.121535		0	4	1	0
1083	C3.18074.18074.2.0.dta	2	701.456	0	NLLTLK	701.456	null	63.2482	-2.82263	0.944	1	0.000579	0.825426	0	0.122471		0	3	1	0
1084	C4.22548.22548.2.0.dta	2	1115.61	0	ASLLESGVPSR	1115.61	null	31.5666	-2.82325	0.944	1	0.002735	2.45158	2	0.122471	tr|A0A5C2GDF4|A0A5C2GDF4_HUMAN /tr|A0A5C2GCF3|A0A5C2GCF3_HUMAN /	0	4	1	0
1085	C4.37164.37164.2.0.dta	2	1969.93	0	PLEQYYHFISDAMPDK	1969.9	Oxidation[M](13)	8.41869	-2.82365	0.944	1	0.033822	17.1694	0	0.123012		0	4	1	0
1086	C1.25567.25567.2.0.dta	2	1246.68	0	IYVGNLPTDVR	1246.68	null	18.9414	-2.82468	0.944	1	0.000888	0.712292	2	0.123012	sp|Q13242|SRSF9_HUMAN /tr|H0YIB4|H0YIB4_HUMAN /tr|B4DFT9|B4DFT9_HUMAN /tr|A8K3M9|A8K3M9_HUMAN /tr|S4R3G0|S4R3G0_HUMAN /	0	1	1	0
1087	C4.14490.14490.2.0.dta	2	1341.67	0	FGQGGAGPVGGQGPR	1341.67	null	17.5784	-2.8253	0.944	1	0.003083	2.29789	2	0.123012	sp|P23246|SFPQ_HUMAN /tr|Q86VG2|Q86VG2_HUMAN /tr|A0A384N5Z8|A0A384N5Z8_HUMAN /tr|Q9BSV4|Q9BSV4_HUMAN /	0	4	1	0
1088	C4.27862.27862.2.0.dta	2	1450.72	0	TTPSVVAFTADGER	1450.72	null	7.80366	-2.82902	0.944	1	0.003767	2.59665	2	0.123012	sp|P38646|GRP75_HUMAN /tr|A0A384P5G6|A0A384P5G6_HUMAN /tr|H0Y8K0|H0Y8K0_HUMAN /tr|V9HW84|V9HW84_HUMAN /tr|Q8N1C8|Q8N1C8_HUMAN /tr|A0A7I2V2S7|A0A7I2V2S7_HUMAN /tr|A0A7I2V2G2|A0A7I2V2G2_HUMAN /tr|B7Z1V7|B7Z1V7_HUMAN /tr|A0A3B3ITI4|A0A3B3ITI4_HUMAN /tr|A0A7I2V3F7|A0A7I2V3F7_HUMAN /tr|B7Z4V2|B7Z4V2_HUMAN /tr|D6RCD7|D6RCD7_HUMAN /	0	4	1	0
1089	C3.16160.16160.2.0.dta	2	1354.73	0	ALGQNPTNAEVLK	1354.73	null	12.6181	-2.83251	0.944	1	0.002274	1.67856	2	0.123012	sp|P14649|MYL6B_HUMAN /sp|P60660|MYL6_HUMAN /tr|B4E368|B4E368_HUMAN /tr|F8W1R7|F8W1R7_HUMAN /tr|G3V1V0|G3V1V0_HUMAN /tr|B7Z6Z4|B7Z6Z4_HUMAN /tr|G8JLA2|G8JLA2_HUMAN /tr|Q6IBG5|Q6IBG5_HUMAN /tr|A0A024RB31|A0A024RB31_HUMAN /tr|F8W1I5|F8W1I5_HUMAN /tr|J3KND3|J3KND3_HUMAN /tr|F8VPF3|F8VPF3_HUMAN /	0	3	1	0
1090	C1.12909.12909.2.0.dta	2	799.479	0	QAQLALR	799.478	null	14.4358	-2.83513	0.945	1	0.000712	0.890581	0	0.123548		0	1	1	0
1091	C3.11781.11781.3.0.dta	3	1807.91	0	IVCRNCSRNKYPLK	1807.94	Carbamidomethyl[C](3);Carbamidomethyl[C](6)	14.1011	-2.83653	0.945	1	-0.035404	-19.5825	2	0.123548	sp|Q6ZNL6|FGD5_HUMAN /tr|A3KMQ0|A3KMQ0_HUMAN /tr|B7ZM68|B7ZM68_HUMAN /tr|A0A2X0SFF2|A0A2X0SFF2_HUMAN /	0	3	1	0
1092	C1.25473.25473.2.0.dta	2	1500.81	0	NILLTNEQLESAR	1500.8	null	28.2037	-2.83807	0.945	1	0.005165	3.44149	2	0.123548	sp|Q9H9B4|SFXN1_HUMAN /tr|D6RFI0|D6RFI0_HUMAN /tr|D6RDG7|D6RDG7_HUMAN /tr|S4R2X2|S4R2X2_HUMAN /tr|D6RAE9|D6RAE9_HUMAN /	0	1	1	0
1093	C2.22957.22957.2.0.dta	2	734.457	0	LGIIYR	734.456	null	73.3128	-2.84656	0.945	1	0.000777	1.05793	2	0.123548	sp|Q13237|KGP2_HUMAN /sp|O75676|KS6A4_HUMAN /sp|O75582|KS6A5_HUMAN /tr|A0A140VJM3|A0A140VJM3_HUMAN /tr|Q86VU2|Q86VU2_HUMAN /tr|E9PJN1|E9PJN1_HUMAN /tr|G3V2D1|G3V2D1_HUMAN /tr|B4DPV1|B4DPV1_HUMAN /tr|A0A0A6YYC0|A0A0A6YYC0_HUMAN /tr|B7ZA25|B7ZA25_HUMAN /tr|B4DLF9|B4DLF9_HUMAN /tr|A0A3B3ISL8|A0A3B3ISL8_HUMAN /tr|A0PJF8|A0PJF8_HUMAN /	0	2	1	0
1094	C4.25863.25863.2.0.dta	2	1255.72	0	AQAALAVNISAAR	1255.71	null	16.9223	-2.85029	0.945	1	0.007516	5.98545	2	0.123548	sp|P40227|TCPZ_HUMAN /tr|Q59ET3|Q59ET3_HUMAN /tr|B2R9K8|B2R9K8_HUMAN /tr|A0A024RDL1|A0A024RDL1_HUMAN /	0	4	1	0
1095	C4.25622.25622.2.0.dta	2	1406.69	0	KMHDAFKQETR	1406.68	Oxidation[M](2)	21.6147	-2.85833	0.946	1	0.001436	1.02084	0	0.124211		0	4	1	0
1096	C2.6110.6110.2.0.dta	2	943.485	0	GIENSQAPK	943.484	null	55.0582	-2.86132	0.946	1	0.000701	0.742991	2	0.124211	sp|Q9P2D0|IBTK_HUMAN /tr|E7EPI0|E7EPI0_HUMAN /tr|H0Y9N7|H0Y9N7_HUMAN /tr|B7ZLD4|B7ZLD4_HUMAN /tr|E9PDR5|E9PDR5_HUMAN /tr|B3KX60|B3KX60_HUMAN /tr|B7ZLE0|B7ZLE0_HUMAN /	0	2	1	0
1097	C3.22111.22111.2.0.dta	2	1589.8	0	PVTVPSIDDYGRDR	1589.79	null	19.1751	-2.86524	0.946	1	0.009037	5.68439	2	0.124211	sp|O15034|RIMB2_HUMAN /tr|A0A2R8Y6Z0|A0A2R8Y6Z0_HUMAN /	0	3	1	0
1098	C4.22923.22923.2.0.dta	2	1423.68	0	ELAEDGYSGVEVR	1423.67	null	24.5028	-2.87262	0.946	1	0.006327	4.44415	2	0.124211	sp|P23396|RS3_HUMAN /tr|H0YEU2|H0YEU2_HUMAN /tr|E9PL09|E9PL09_HUMAN /tr|Q53G83|Q53G83_HUMAN /tr|E9PK82|E9PK82_HUMAN /tr|F2Z2S8|F2Z2S8_HUMAN /tr|H0YCJ7|H0YCJ7_HUMAN /tr|E9PQ96|E9PQ96_HUMAN /tr|E9PJH4|E9PJH4_HUMAN /tr|E9PPU1|E9PPU1_HUMAN /tr|H0YF32|H0YF32_HUMAN /	0	4	1	0
1099	C4.21223.21223.2.0.dta	2	1115.67	0	IVLKNQLCK	1115.66	Carbamidomethyl[C](8)	25.6135	-2.87772	0.947	1	0.008161	7.31495	0	0.124607		0	4	1	0
1100	C4.33823.33823.2.1.dta	2	1969.85	0	FTMTTDTSTTTAFMELR	1969.89	Oxidation[M](3)	13.1149	-2.87921	0.947	1	-0.038893	-19.7438	2	0.124607	tr|A0A7S5BY95|A0A7S5BY95_HUMAN /	0	4	1	0
1101	C2.17015.17015.3.0.dta	3	1143.63	0	FATHAAALSVR	1143.63	null	38.9895	-2.87959	0.947	1	0.000387	0.338397	2	0.124607	sp|P23246|SFPQ_HUMAN /tr|Q6PIX2|Q6PIX2_HUMAN /tr|Q86VG2|Q86VG2_HUMAN /tr|A0A384N5Z8|A0A384N5Z8_HUMAN /tr|Q9BSV4|Q9BSV4_HUMAN /	0	2	1	0
1102	C4.6639.6639.2.0.dta	2	746.442	0	GTLVQTK	746.441	null	40.1622	-2.87974	0.947	1	0.000925	1.23921	2	0.124607	sp|P16401|H15_HUMAN /sp|P10412|H14_HUMAN /sp|Q02539|H11_HUMAN /sp|P16403|H12_HUMAN /sp|P16402|H13_HUMAN /tr|A3R0T8|A3R0T8_HUMAN /tr|Q4VB24|Q4VB24_HUMAN /tr|B2R984|B2R984_HUMAN /	0	4	1	0
1103	C4.13385.13385.2.1.dta	2	1262.6	0	SLLEGEGSSGGGGR	1262.6	null	13.3483	-2.88313	0.947	1	0.001063	0.841915	2	0.124607	sp|P13645|K1C10_HUMAN /tr|A0A1B0GVI3|A0A1B0GVI3_HUMAN /	0	4	1	0
1104	C1.12529.12529.2.0.dta	2	1443.65	0	YICENQDSISSK	1443.64	Carbamidomethyl[C](3)	19.0363	-2.88429	0.947	1	0.004111	2.84766	2	0.124607	sp|P02768|ALBU_HUMAN /tr|B7WNR0|B7WNR0_HUMAN /tr|F6KPG5|F6KPG5_HUMAN /tr|B2RBS8|B2RBS8_HUMAN /tr|H0YA55|H0YA55_HUMAN /tr|A0A0C4DGB6|A0A0C4DGB6_HUMAN /tr|D6RHD5|D6RHD5_HUMAN /tr|Q56G89|Q56G89_HUMAN /tr|A8K9P0|A8K9P0_HUMAN /tr|B4DPP6|B4DPP6_HUMAN /tr|C9JKR2|C9JKR2_HUMAN /tr|B4DPR2|B4DPR2_HUMAN /	0	1	1	0
1105	C4.9857.9857.2.0.dta	2	700.436	0	VLINNK	700.435	null	67.7074	-2.88784	0.947	1	0.001043	1.48907	0	0.125261		0	4	1	0
1106	C1.23952.23952.2.0.dta	2	1491.77	0	NIDPERYRLCR	1491.75	Carbamidomethyl[C](10)	14.3879	-2.88819	0.947	1	0.024108	16.1609	2	0.125261	sp|Q15058|KIF14_HUMAN /tr|A0A384P5W4|A0A384P5W4_HUMAN /	0	1	1	0
1107	C2.40999.40999.2.0.dta	2	1799.9	0	AYLPVNESFGFTADLR	1799.9	null	21.2193	-2.88891	0.947	1	0.003225	1.79177	2	0.125261	sp|P13639|EF2_HUMAN /tr|A0A384N6H1|A0A384N6H1_HUMAN /tr|Q8TA90|Q8TA90_HUMAN /tr|B4DPU3|B4DPU3_HUMAN /	0	2	1	0
1108	C5.23092.23092.2.0.dta	2	871.499	0	DVALLQGR	871.5	null	73.0614	-2.89016	0.947	1	-0.000213	-0.244406	2	0.125261	sp|Q9UNF1|MAGD2_HUMAN /tr|A0A024R9Y7|A0A024R9Y7_HUMAN /tr|B4DWM5|B4DWM5_HUMAN /tr|Q5H907|Q5H907_HUMAN /tr|Q5H909|Q5H909_HUMAN /tr|B4DX55|B4DX55_HUMAN /	0	5	1	0
1109	C3.25329.25329.2.0.dta	2	1296.67	0	PESSLFATAFAR	1296.66	null	23.613	-2.89071	0.947	1	0.011123	8.57821	0	0.125911		0	3	1	0
1110	C2.29361.29361.2.0.dta	2	1471.77	0	IGLNCQLAQVAER	1471.77	Carbamidomethyl[C](5)	17.755	-2.89447	0.948	1	0.003271	2.2225	2	0.125911	tr|A0A679KTH4|A0A679KTH4_HUMAN /	0	2	1	0
1111	C2.18302.18302.2.0.dta	2	1107.57	0	ALAAAGYDVEK	1107.57	null	30.0493	-2.89455	0.948	1	0.002149	1.94029	2	0.125911	sp|P10412|H14_HUMAN /sp|Q02539|H11_HUMAN /sp|P22492|H1T_HUMAN /sp|P16403|H12_HUMAN /sp|P16402|H13_HUMAN /tr|A3R0T7|A3R0T7_HUMAN /tr|A3R0T8|A3R0T8_HUMAN /tr|Q4VB24|Q4VB24_HUMAN /tr|A1L407|A1L407_HUMAN /tr|B2R984|B2R984_HUMAN /	0	2	1	0
1112	C1.16151.16151.2.0.dta	2	830.474	0	VDLLGASR	830.473	null	15.1793	-2.89491	0.948	1	0.000792	0.953673	2	0.125911	sp|Q8NDH6|ICA1L_HUMAN /sp|Q05084|ICA69_HUMAN /tr|Q6LCR0|Q6LCR0_HUMAN /tr|A0A024R3W3|A0A024R3W3_HUMAN /tr|A0A024RA29|A0A024RA29_HUMAN /tr|A0A3B3IST8|A0A3B3IST8_HUMAN /tr|E7ENI6|E7ENI6_HUMAN /tr|B9ZVM7|B9ZVM7_HUMAN /tr|F8WBQ1|F8WBQ1_HUMAN /tr|E9PDL4|E9PDL4_HUMAN /	0	1	1	0
1113	C4.23073.23073.2.0.dta	2	1456.68	0	DLMISGKEMCTR	1456.66	Carbamidomethyl[C](10);Oxidation[M](9)	13.0715	-2.89506	0.948	1	0.023364	16.0394	0	0.126951		0	4	1	0
1114	C1.25656.25656.3.0.dta	3	1880.92	0	QQVTTVFEGKLWSDDK	1880.94	null	5.84239	-2.89786	0.948	1	-0.015277	-8.12201	0	0.12731		0	1	1	0
1115	C2.31254.31254.2.0.dta	2	1029.64	0	TEIIILATR	1029.63	null	41.6675	-2.89999	0.948	1	0.006607	6.41687	2	0.12731	sp|P23396|RS3_HUMAN /tr|H0YEU2|H0YEU2_HUMAN /tr|E9PL09|E9PL09_HUMAN /tr|Q53G83|Q53G83_HUMAN /tr|E9PK82|E9PK82_HUMAN /tr|F2Z2S8|F2Z2S8_HUMAN /tr|H0YCJ7|H0YCJ7_HUMAN /tr|E9PQ96|E9PQ96_HUMAN /tr|E9PJH4|E9PJH4_HUMAN /tr|E9PPU1|E9PPU1_HUMAN /tr|H0YF32|H0YF32_HUMAN /	0	2	1	0
1116	C5.30176.30176.2.0.dta	2	1847.8	0	NPDDITQEEYGEFYK	1847.8	null	19.6198	-2.90032	0.948	1	0.003624	1.96125	2	0.12731	sp|P08238|HS90B_HUMAN /tr|B4DGL0|B4DGL0_HUMAN /tr|B4DMA2|B4DMA2_HUMAN /tr|A0A024RD80|A0A024RD80_HUMAN /tr|Q6PK50|Q6PK50_HUMAN /	0	5	1	0
1117	C2.17263.17263.2.0.dta	2	995.59	0	HVLLTREK	995.6	null	47.7473	-2.90057	0.948	1	-0.009149	-9.18944	0	0.12731		0	2	1	0
1118	C3.11372.11372.2.0.dta	2	701.395	0	LGDLQR	701.394	null	71.301	-2.90484	0.948	1	0.001143	1.62961	2	0.12731	sp|Q8NF91|SYNE1_HUMAN /tr|Q7RTM4|Q7RTM4_HUMAN /tr|F5H6R8|F5H6R8_HUMAN /tr|F5GZ83|F5GZ83_HUMAN /tr|A0A0C4DG40|A0A0C4DG40_HUMAN /	0	3	1	0
1119	C1.13377.13377.2.0.dta	2	1247.58	0	AGELTEDEVER	1247.57	null	11.4245	-2.90787	0.948	1	0.001534	1.22958	2	0.12731	sp|P62269|RS18_HUMAN /	0	1	1	0
1120	C4.21851.21851.2.0.dta	2	1209.64	0	LTDTTFLPSSK	1209.64	null	27.5318	-2.9091	0.948	1	0.002264	1.87164	2	0.12731	sp|Q9H6R7|WDCP_HUMAN /	0	4	1	0
1121	C2.27741.27741.2.0.dta	2	1112.7	0	LALGNKIQKK	1112.71	null	52.7312	-2.90975	0.948	1	-0.010068	-9.04814	2	0.12731	tr|L8EB78|L8EB78_HUMAN /	0	2	1	0
1122	C3.17877.17877.2.0.dta	2	1455.69	0	DLTTAGAVTQCYR	1455.69	Carbamidomethyl[C](11)	12.6251	-2.91068	0.948	1	0.003175	2.1811	2	0.12731	sp|Q02543|RL18A_HUMAN /tr|M0R3D6|M0R3D6_HUMAN /tr|B2R4C0|B2R4C0_HUMAN /tr|M0R0P7|M0R0P7_HUMAN /tr|Q32XH3|Q32XH3_HUMAN /tr|B4DM74|B4DM74_HUMAN /tr|M0R117|M0R117_HUMAN /tr|M0R1A7|M0R1A7_HUMAN /	0	3	1	0
1123	C4.27927.27927.2.0.dta	2	1271.62	0	STGEAFVQFASK	1271.63	null	25.4883	-2.91408	0.949	1	-0.002253	-1.77175	2	0.12731	sp|P31942|HNRH3_HUMAN /tr|A0A024QZK8|A0A024QZK8_HUMAN /tr|Q53F48|Q53F48_HUMAN /	0	4	1	0
1124	C1.19750.19750.2.0.dta	2	1523.78	0	RDGGTTDYGAAVKGR	1523.76	null	16.8665	-2.91539	0.949	1	0.028569	18.7491	2	0.12731	tr|A0A5C2GIN5|A0A5C2GIN5_HUMAN /	0	1	1	0
1125	C4.3730.3730.2.2.dta	2	1073.59	0	MGKPSKNAPK	1073.58	Oxidation[M](1)	28.8697	-2.92006	0.949	1	0.00822	7.65665	2	0.12731	sp|Q5K651|SAMD9_HUMAN /tr|C9JKF1|C9JKF1_HUMAN /	0	4	1	0
1126	C4.44366.44366.3.1.dta	3	2787.24	0	MELSPRSPPEMLEESDCPSPLELK	2787.29	Carbamidomethyl[C](17);Oxidation[M](11)	3.96669	-2.92334	0.949	1	-0.046431	-16.6581	2	0.12731	sp|Q01064|PDE1B_HUMAN /tr|F8VZK3|F8VZK3_HUMAN /tr|A0A024RB59|A0A024RB59_HUMAN /tr|V9HVY6|V9HVY6_HUMAN /tr|A0A087WTW8|A0A087WTW8_HUMAN /	0	4	1	0
1127	C2.35303.35303.2.0.dta	2	1674.92	0	IGLLDSEWIPVSFAK	1674.91	null	14.3469	-2.92473	0.949	1	0.008782	5.24327	2	0.12731	sp|Q86SJ2|AMGO2_HUMAN /tr|A0A024R127|A0A024R127_HUMAN /tr|B3KRK1|B3KRK1_HUMAN /	0	2	1	0
1128	C2.22389.22389.2.0.dta	2	1311.66	0	TGYTLDVTTGQR	1311.65	null	18.5619	-2.93032	0.949	1	0.002738	2.08744	2	0.12731	sp|O60506|HNRPQ_HUMAN /sp|O43390|HNRPR_HUMAN /tr|B2R8Z8|B2R8Z8_HUMAN /tr|B2R7W4|B2R7W4_HUMAN /tr|A0A7I2YQN2|A0A7I2YQN2_HUMAN /tr|A0A7I2V5Q6|A0A7I2V5Q6_HUMAN /tr|A0A7I2V4Z0|A0A7I2V4Z0_HUMAN /tr|A0A6Q8PHG0|A0A6Q8PHG0_HUMAN /tr|B7Z645|B7Z645_HUMAN /tr|A0A7I2V2F0|A0A7I2V2F0_HUMAN /tr|A0A6Q8PEX7|A0A6Q8PEX7_HUMAN /tr|A0A7I2V2F2|A0A7I2V2F2_HUMAN /tr|Q59GL1|Q59GL1_HUMAN /tr|Q0VGD6|Q0VGD6_HUMAN /tr|A0A7I2…	0	2	1	0
1129	C1.10945.10945.2.0.dta	2	730.409	0	QLLDNK	730.409	null	51.3511	-2.93318	0.949	1	0.000149	0.203995	0	0.128074		0	1	1	0
1130	C5.33032.33032.2.0.dta	2	1526.74	0	EYTDVYPEIIER	1526.74	null	33.1807	-2.9347	0.95	1	0.003043	1.99314	2	0.128074	sp|Q9Y5V3|MAGD1_HUMAN /sp|Q9UNF1|MAGD2_HUMAN /tr|A0A024R254|A0A024R254_HUMAN /tr|A0A024R9Y7|A0A024R9Y7_HUMAN /tr|B4DWM5|B4DWM5_HUMAN /tr|Q5H907|Q5H907_HUMAN /tr|Q5H909|Q5H909_HUMAN /tr|B4DX55|B4DX55_HUMAN /	0	5	1	0
1131	C4.24201.24201.2.2.dta	2	1398.69	0	NVFTMTAEEGRK	1398.67	Oxidation[M](5)	14.1539	-2.94229	0.95	1	0.017098	12.2245	2	0.128074	tr|B4DIW8|B4DIW8_HUMAN /	0	4	1	0
1132	C4.9954.9954.2.0.dta	2	700.436	0	VLINNK	700.435	null	64.8935	-2.94364	0.95	1	0.001145	1.6347	0	0.128571		0	4	1	0
1133	C4.20737.20737.2.0.dta	2	1087.49	0	NYYEQWGK	1087.48	null	32.3343	-2.94943	0.95	1	0.0013	1.19542	2	0.128571	sp|P22626|ROA2_HUMAN /tr|A0A7I2YQN4|A0A7I2YQN4_HUMAN /tr|I6L957|I6L957_HUMAN /tr|A0A7I2V4N0|A0A7I2V4N0_HUMAN /tr|A0A7I2V4N1|A0A7I2V4N1_HUMAN /tr|A0A7I2V4I6|A0A7I2V4I6_HUMAN /tr|A0A087WUI2|A0A087WUI2_HUMAN /tr|A0A7I2V4S4|A0A7I2V4S4_HUMAN /tr|A0A7I2V323|A0A7I2V323_HUMAN /tr|A0A384NL58|A0A384NL58_HUMAN /tr|A0A7I2V3P1|A0A7I2V3P1_HUMAN /tr|A0A7I2V3P7|A0A7I2V3P7_HUMAN /	0	4	1	0
1134	C2.17021.17021.2.0.dta	2	1052.55	0	VHIDIGADGR	1052.55	null	45.0132	-2.9499	0.95	1	0.000195	0.185265	2	0.128571	sp|P31942|HNRH3_HUMAN /tr|A0A024QZP1|A0A024QZP1_HUMAN /tr|A0A024QZK8|A0A024QZK8_HUMAN /tr|Q53F48|Q53F48_HUMAN /tr|B4DHY1|B4DHY1_HUMAN /	0	2	1	0
1135	C2.23772.23772.2.0.dta	2	1025.61	0	IGGIGTVPVGR	1025.61	null	25.1769	-2.95044	0.95	1	0.001285	1.25291	2	0.128571	sp|Q05639|EF1A2_HUMAN /sp|P68104|EF1A1_HUMAN /sp|Q5VTE0|EF1A3_HUMAN /tr|B4DNE0|B4DNE0_HUMAN /tr|Q6P082|Q6P082_HUMAN /tr|Q6IPT9|Q6IPT9_HUMAN /tr|Q53G89|Q53G89_HUMAN /tr|Q96RE1|Q96RE1_HUMAN /tr|Q6IPS9|Q6IPS9_HUMAN /tr|A0A4D5RAE2|A0A4D5RAE2_HUMAN /tr|A0A7I2V659|A0A7I2V659_HUMAN /tr|A0A4D5RAN2|A0A4D5RAN2_HUMAN /tr|A0A7I2V3H3|A0A7I2V3H3_HUMAN /tr|A0A4D5RBG5|A0A4D5RBG5_HUMAN /tr|Q53GA1|Q53GA1_HUMAN /tr…	0	2	1	0
1136	C4.40511.40511.2.0.dta	2	1529.8	0	SPPARSSSQDTKLR	1529.8	null	13.3307	-2.951	0.95	1	-0.005479	-3.58151	2	0.128571	sp|P59923|ZN445_HUMAN /tr|B7ZKX2|B7ZKX2_HUMAN /	0	4	1	0
1137	C2.14822.14822.2.0.dta	2	771.473	0	LLIQER	771.472	null	71.9133	-2.95781	0.951	1	0.000874	1.1329	0	0.129328		0	2	1	0
1138	C4.16914.16914.2.1.dta	2	1067.59	0	IAQITGPPDR	1067.58	null	27.5907	-2.96298	0.951	1	0.002592	2.42791	2	0.129328	sp|Q96AE4|FUBP1_HUMAN /tr|A0A1Z1G4M2|A0A1Z1G4M2_HUMAN /tr|E9PEB5|E9PEB5_HUMAN /tr|B4E0X8|B4E0X8_HUMAN /tr|A0A384MDX9|A0A384MDX9_HUMAN /tr|B4DT31|B4DT31_HUMAN /tr|B4DWL1|B4DWL1_HUMAN /tr|Q59FU3|Q59FU3_HUMAN /	0	4	1	0
1139	C1.28401.28401.2.0.dta	2	1025.51	0	EAFQLFDR	1025.51	null	30.2941	-2.96397	0.951	1	0.001653	1.61189	2	0.129328	sp|P60660|MYL6_HUMAN /tr|F8W1R7|F8W1R7_HUMAN /tr|G3V1V0|G3V1V0_HUMAN /tr|B7Z6Z4|B7Z6Z4_HUMAN /tr|G8JLA2|G8JLA2_HUMAN /tr|G3V1Y7|G3V1Y7_HUMAN /tr|J3KND3|J3KND3_HUMAN /	0	1	1	0
1140	C4.21698.21698.2.2.dta	2	1439.71	0	YERQQAIMEKK	1439.73	Oxidation[M](8)	13.8056	-2.97178	0.951	1	-0.021847	-15.1744	0	0.129817		0	4	1	0
1141	C4.5704.5704.3.0.dta	3	1337.58	0	NASDMPETITSR	1337.6	Oxidation[M](5)	14.7391	-2.98949	0.952	1	-0.015206	-11.3681	2	0.129817	sp|Q8TCT9|HM13_HUMAN /tr|A0A3B3IT72|A0A3B3IT72_HUMAN /tr|A0A0S2Z6F0|A0A0S2Z6F0_HUMAN /tr|A0A0S2Z5V7|A0A0S2Z5V7_HUMAN /tr|A0A3B3IUB5|A0A3B3IUB5_HUMAN /tr|A0A0C4DGU3|A0A0C4DGU3_HUMAN /tr|A0A075B6F6|A0A075B6F6_HUMAN /	0	4	1	0
1142	C4.13725.13725.2.0.dta	2	795.474	0	IIAPPER	795.472	null	64.2983	-2.99016	0.952	1	0.001305	1.64054	2	0.129817	sp|P63261|ACTG_HUMAN /sp|P68133|ACTS_HUMAN /sp|P62736|ACTA_HUMAN /sp|P68032|ACTC_HUMAN /sp|Q562R1|ACTBL_HUMAN /sp|P60709|ACTB_HUMAN /sp|P63267|ACTH_HUMAN /tr|A0A2R8YFE2|A0A2R8YFE2_HUMAN /tr|A8K3K1|A8K3K1_HUMAN /tr|A0A804GS07|A0A804GS07_HUMAN /tr|B3KPP5|B3KPP5_HUMAN /tr|B3KUD3|B3KUD3_HUMAN /tr|A0A6Q8PFE4|A0A6Q8PFE4_HUMAN /tr|Q53G76|Q53G76_HUMAN /tr|Q53GK6|Q53GK6_HUMAN /tr|B3KW67|B3KW67_HUMAN /tr|Q…	0	4	1	0
1143	C5.22782.22782.3.1.dta	3	1495.79	0	TYSLGSALRPSTSR	1495.79	null	18.6142	-2.99129	0.952	1	0.003169	2.11862	2	0.129817	sp|P08670|VIME_HUMAN /tr|V9HWE1|V9HWE1_HUMAN /tr|B3KRK8|B3KRK8_HUMAN /tr|B0YJC4|B0YJC4_HUMAN /tr|A0A1B0GVG8|A0A1B0GVG8_HUMAN /tr|A0A1B0GTT5|A0A1B0GTT5_HUMAN /tr|Q53HU8|Q53HU8_HUMAN /	0	5	1	0
1144	C1.16178.16178.2.0.dta	2	830.474	0	VDLLGASR	830.473	null	16.7143	-2.99656	0.952	1	0.000849	1.02231	2	0.129817	sp|Q8NDH6|ICA1L_HUMAN /sp|Q05084|ICA69_HUMAN /tr|Q6LCR0|Q6LCR0_HUMAN /tr|A0A024R3W3|A0A024R3W3_HUMAN /tr|A0A024RA29|A0A024RA29_HUMAN /tr|A0A3B3IST8|A0A3B3IST8_HUMAN /tr|E7ENI6|E7ENI6_HUMAN /tr|B9ZVM7|B9ZVM7_HUMAN /tr|F8WBQ1|F8WBQ1_HUMAN /tr|E9PDL4|E9PDL4_HUMAN /	0	1	1	0
1145	C1.10409.10409.2.0.dta	2	700.436	0	VAVLNGK	700.435	null	62.5423	-2.99968	0.953	1	0.000827	1.1807	0	0.130832		0	1	1	0
1146	C5.45040.45040.2.0.dta	2	1370.59	0	GSGSGMMLSDLDGK	1370.59	Oxidation[M](7)	22.8232	-3.00024	0.953	1	-0.005206	-3.79836	0	0.131048		0	5	1	0
1147	C4.16013.16013.2.0.dta	2	852.495	0	LGLLHSGR	852.505	null	32.4337	-3.00046	0.953	1	-0.010203	-11.9683	2	0.131048	tr|F8WEL9|F8WEL9_HUMAN /	0	4	1	0
1148	C4.6587.6587.2.0.dta	2	905.452	0	CDVDIRK	905.451	Carbamidomethyl[C](1)	43.1403	-3.0008	0.953	1	0.001088	1.20161	2	0.131048	sp|P63261|ACTG_HUMAN /sp|Q562R1|ACTBL_HUMAN /sp|P60709|ACTB_HUMAN /tr|A0A804GS07|A0A804GS07_HUMAN /tr|E7EVS6|E7EVS6_HUMAN /tr|A0A6Q8PFE4|A0A6Q8PFE4_HUMAN /tr|Q53G76|Q53G76_HUMAN /tr|Q53GK6|Q53GK6_HUMAN /tr|Q96DE1|Q96DE1_HUMAN /tr|Q53G99|Q53G99_HUMAN /tr|Q8WVW5|Q8WVW5_HUMAN /tr|F1BXA6|F1BXA6_HUMAN /tr|B7ZAP6|B7ZAP6_HUMAN /tr|Q9UE89|Q9UE89_HUMAN /tr|B4E3A4|B4E3A4_HUMAN /tr|A5GZ75|A5GZ75_HUMAN /tr|B…	0	4	1	0
1149	C4.20995.20995.2.1.dta	2	1027.59	0	AVSSANPLLR	1027.59	null	23.7847	-3.00363	0.953	1	0.003884	3.77972	2	0.131048	sp|Q9BYG4|PAR6G_HUMAN /tr|A8QM56|A8QM56_HUMAN /tr|K7ELH1|K7ELH1_HUMAN /	0	4	1	0
1150	C1.29549.29549.3.1.dta	3	2212.11	0	DKGVWGNKQDHRGAFLIDR	2212.14	null	7.28974	-3.00432	0.953	1	-0.026388	-11.9287	2	0.131048	sp|Q7L273|KCTD9_HUMAN /tr|B4DPW0|B4DPW0_HUMAN /	0	1	1	0
1151	C3.17899.17899.2.0.dta	2	1057.59	0	TLETVPLER	1057.59	null	28.1131	-3.00568	0.953	1	0.003829	3.6205	2	0.131048	sp|P22626|ROA2_HUMAN /tr|A0A7I2V4I6|A0A7I2V4I6_HUMAN /tr|A0A087WUI2|A0A087WUI2_HUMAN /tr|A0A384NL58|A0A384NL58_HUMAN /	0	3	1	0
1152	C2.21107.21107.2.0.dta	2	1017.52	0	CNGVLEGIR	1017.51	Carbamidomethyl[C](1)	44.5219	-3.00656	0.953	1	0.000818	0.80392	2	0.131048	sp|Q7Z406|MYH14_HUMAN /sp|Q9UKX2|MYH2_HUMAN /sp|P12883|MYH7_HUMAN /sp|Q9UKX3|MYH13_HUMAN /sp|P12882|MYH1_HUMAN /sp|Q9Y623|MYH4_HUMAN /sp|P13535|MYH8_HUMAN /sp|P35580|MYH10_HUMAN /sp|P11055|MYH3_HUMAN /sp|P35749|MYH11_HUMAN /sp|A7E2Y1|MYH7B_HUMAN /sp|P13533|MYH6_HUMAN /sp|P35579|MYH9_HUMAN /tr|B3KWH4|B3KWH4_HUMAN /tr|A0A7R6KYT5|A0A7R6KYT5_HUMAN /tr|A0A024QZJ4|A0A024QZJ4_HUMAN /tr|B4E3S1|B4E3S1_HUM…	0	2	1	0
1153	C4.7204.7204.3.1.dta	3	1162.66	0	GKMIKMIPTK	1162.67	Oxidation[M](3)	16.8339	-3.00928	0.953	1	-0.012697	-10.9206	0	0.132056		0	4	1	0
1154	C1.20748.20748.2.0.dta	2	701.456	0	NLLTLK	701.456	null	55.7565	-3.00987	0.953	1	0.000175	0.249481	0	0.132663		0	1	1	0
1155	C2.20659.20659.2.0.dta	2	1354.73	0	ALGQNPTNAEVLK	1354.73	null	28.5252	-3.01168	0.953	1	0.00199	1.46893	2	0.132663	sp|P14649|MYL6B_HUMAN /sp|P60660|MYL6_HUMAN /tr|B4E368|B4E368_HUMAN /tr|F8W1R7|F8W1R7_HUMAN /tr|G3V1V0|G3V1V0_HUMAN /tr|B7Z6Z4|B7Z6Z4_HUMAN /tr|G8JLA2|G8JLA2_HUMAN /tr|Q6IBG5|Q6IBG5_HUMAN /tr|A0A024RB31|A0A024RB31_HUMAN /tr|F8W1I5|F8W1I5_HUMAN /tr|J3KND3|J3KND3_HUMAN /tr|F8VPF3|F8VPF3_HUMAN /	0	2	1	0
1156	C4.34114.34114.2.1.dta	2	1676.91	0	LLIYAASTLESGVPSR	1676.92	null	13.6103	-3.01265	0.953	1	-0.011823	-7.05042	2	0.132663	tr|A0A5C2G879|A0A5C2G879_HUMAN /	0	4	1	0
1157	C4.32770.32770.2.0.dta	2	1526.74	0	EYTDVYPEIIER	1526.74	null	15.7839	-3.01484	0.953	1	0.003562	2.33308	2	0.132663	sp|Q9Y5V3|MAGD1_HUMAN /sp|Q9UNF1|MAGD2_HUMAN /tr|A0A024R254|A0A024R254_HUMAN /tr|A0A024R9Y7|A0A024R9Y7_HUMAN /tr|B4DWM5|B4DWM5_HUMAN /tr|Q5H907|Q5H907_HUMAN /tr|Q5H909|Q5H909_HUMAN /tr|B4DX55|B4DX55_HUMAN /	0	4	1	0
1158	C4.13304.13304.2.0.dta	2	812.464	0	LPSRSPR	812.474	null	46.3692	-3.0191	0.953	1	-0.010093	-12.4226	0	0.133267		0	4	1	0
1159	C5.41918.41918.2.0.dta	2	1970.04	0	ISLGLPVGAVINCADNTGAK	1970.04	Carbamidomethyl[C](13)	11.3032	-3.02169	0.954	1	0.002955	1.49997	2	0.133267	sp|P62829|RL23_HUMAN /tr|J3KT29|J3KT29_HUMAN /tr|A0A024R1Q8|A0A024R1Q8_HUMAN /tr|B9ZVP7|B9ZVP7_HUMAN /tr|C9JD32|C9JD32_HUMAN /tr|Q9BTQ7|Q9BTQ7_HUMAN /	0	5	1	0
1160	C5.14964.14964.2.0.dta	2	1341.67	0	FGQGGAGPVGGQGPR	1341.67	null	19.6865	-3.02253	0.954	1	0.002129	1.58683	2	0.133267	sp|P23246|SFPQ_HUMAN /tr|Q86VG2|Q86VG2_HUMAN /tr|A0A384N5Z8|A0A384N5Z8_HUMAN /tr|Q9BSV4|Q9BSV4_HUMAN /	0	5	1	0
1161	C1.22121.22121.2.0.dta	2	1051.5	0	GDFCIQVGR	1051.5	Carbamidomethyl[C](4)	21.1861	-3.02571	0.954	1	0.001071	1.01855	2	0.133267	sp|O60361|NDK8_HUMAN /sp|P15531|NDKA_HUMAN /sp|P22392|NDKB_HUMAN /tr|Q32Q12|Q32Q12_HUMAN /tr|Q6FHN3|Q6FHN3_HUMAN /tr|J3KPD9|J3KPD9_HUMAN /tr|E7ERL0|E7ERL0_HUMAN /tr|A0A384MTW7|A0A384MTW7_HUMAN /	0	1	1	0
1162	C3.20093.20093.2.1.dta	2	1624.77	0	SFYHLTSIVEEDGK	1624.79	null	11.2501	-3.02749	0.954	1	-0.018061	-11.1159	0	0.134134		0	3	1	0
1163	C4.5784.5784.3.0.dta	3	1337.59	0	NASDMPETITSR	1337.6	Oxidation[M](5)	16.004	-3.02841	0.954	1	-0.015033	-11.2388	2	0.134134	sp|Q8TCT9|HM13_HUMAN /tr|A0A3B3IT72|A0A3B3IT72_HUMAN /tr|A0A0S2Z6F0|A0A0S2Z6F0_HUMAN /tr|A0A0S2Z5V7|A0A0S2Z5V7_HUMAN /tr|A0A3B3IUB5|A0A3B3IUB5_HUMAN /tr|A0A0C4DGU3|A0A0C4DGU3_HUMAN /tr|A0A075B6F6|A0A075B6F6_HUMAN /	0	4	1	0
1164	C2.37436.37436.2.0.dta	2	1586.83	0	EMTEGPLPKLKGDR	1586.82	Oxidation[M](2)	12.5487	-3.03208	0.954	1	0.010905	6.87223	0	0.134731		0	2	1	0
1165	C5.34212.34212.2.0.dta	2	1790.89	0	SYELPDGQVITIGNER	1790.89	null	25.6259	-3.03441	0.954	1	0.0028	1.56347	2	0.134731	sp|Q6S8J3|POTEE_HUMAN /sp|P63261|ACTG_HUMAN /sp|P68133|ACTS_HUMAN /sp|P62736|ACTA_HUMAN /sp|Q9BYX7|ACTBM_HUMAN /sp|P68032|ACTC_HUMAN /sp|Q562R1|ACTBL_HUMAN /sp|P60709|ACTB_HUMAN /sp|P63267|ACTH_HUMAN /sp|A5A3E0|POTEF_HUMAN /tr|K4EP00|K4EP00_HUMAN /tr|A8K3K1|A8K3K1_HUMAN /tr|A0A804GS07|A0A804GS07_HUMAN /tr|G8FSY7|G8FSY7_HUMAN /tr|B3KPP5|B3KPP5_HUMAN /tr|B3KUD3|B3KUD3_HUMAN /tr|E7EVS6|E7EVS6_HUMAN …	0	5	1	0
1166	C3.19089.19089.2.1.dta	2	1178.57	0	EVFEDAAEIR	1178.57	null	33.3131	-3.03711	0.954	1	0.002839	2.40885	2	0.134731	sp|P19338|NUCL_HUMAN /tr|B3KM80|B3KM80_HUMAN /tr|A0A7I2V506|A0A7I2V506_HUMAN /tr|A0A7I2V2U7|A0A7I2V2U7_HUMAN /tr|A0A7I2V3F3|A0A7I2V3F3_HUMAN /tr|A0A7I2V428|A0A7I2V428_HUMAN /tr|A0A7I2V349|A0A7I2V349_HUMAN /tr|Q6ZS99|Q6ZS99_HUMAN /tr|H7BY16|H7BY16_HUMAN /tr|A0A7I2V5M5|A0A7I2V5M5_HUMAN /tr|B3KTP9|B3KTP9_HUMAN /tr|C9JLB1|C9JLB1_HUMAN /	0	3	1	0
1167	C2.24318.24318.3.0.dta	3	1588.88	0	THINIVVIGHVDSGK	1588.88	null	10.9933	-3.03758	0.954	1	0.00253	1.59232	2	0.134731	sp|Q05639|EF1A2_HUMAN /sp|P68104|EF1A1_HUMAN /sp|Q5VTE0|EF1A3_HUMAN /tr|A0A2R8Y488|A0A2R8Y488_HUMAN /tr|A0A4D5RA74|A0A4D5RA74_HUMAN /tr|A0A2R8YDN5|A0A2R8YDN5_HUMAN /tr|A0A4D5RA70|A0A4D5RA70_HUMAN /tr|B4DNE0|B4DNE0_HUMAN /tr|Q6IPT9|Q6IPT9_HUMAN /tr|A0A4D5RA52|A0A4D5RA52_HUMAN /tr|A0A4D5RAA9|A0A4D5RAA9_HUMAN /tr|Q6IPS9|Q6IPS9_HUMAN /tr|A0A7I2V659|A0A7I2V659_HUMAN /tr|Q6NSH7|Q6NSH7_HUMAN /tr|A0A4D5R…	0	2	1	0
1168	C2.16975.16975.2.0.dta	2	1520.67	0	LNEETEETLDAEK	1520.7	null	38.2236	-3.04315	0.954	1	-0.021212	-13.9489	0	0.135323		0	2	1	0
1169	C4.3234.3234.2.0.dta	2	1113.49	0	HDPFASMHR	1113.49	Oxidation[M](7)	44.4697	-3.04638	0.955	1	0.004921	4.41944	2	0.135323	tr|C0KTF3|C0KTF3_HUMAN /tr|C0KTF2|C0KTF2_HUMAN /	0	4	1	0
1170	C2.29854.29854.2.0.dta	2	1566.78	0	ITPSYVAFTPEGER	1566.78	null	23.4475	-3.04986	0.955	1	0.001548	0.988014	2	0.135323	sp|P11021|BIP_HUMAN /tr|B4DEF7|B4DEF7_HUMAN /tr|A0A7P0TB36|A0A7P0TB36_HUMAN /tr|V9HWB4|V9HWB4_HUMAN /tr|A0A7P0TAI0|A0A7P0TAI0_HUMAN /	0	2	1	0
1171	C4.35534.35534.2.0.dta	2	1863.93	0	IMKENMRTGNLPANMK	1863.92	Oxidation[M](6)	11.3511	-3.05722	0.955	1	0.002967	1.5918	2	0.135323	sp|P23469|PTPRE_HUMAN /tr|A8K2Z9|A8K2Z9_HUMAN /tr|Q8TE48|Q8TE48_HUMAN /tr|S4R2Y5|S4R2Y5_HUMAN /tr|B4DUE5|B4DUE5_HUMAN /	0	4	1	0
1172	C1.27680.27680.2.1.dta	2	1239.62	0	CMSTLVKAASR	1239.62	Carbamidomethyl[C](1);Oxidation[M](2)	7.39859	-3.06032	0.955	1	-0.000283	-0.228296	0	0.135913		0	1	1	0
1173	C4.33209.33209.2.0.dta	2	1475.81	0	NGSFGVLVATNVAAR	1475.8	null	14.1416	-3.06228	0.955	1	0.00928	6.28813	2	0.135913	sp|Q9NR30|DDX21_HUMAN /	0	4	1	0
1174	C4.30027.30027.2.0.dta	2	1378.72	0	CLYASVLTAQPR	1378.71	Carbamidomethyl[C](1)	40.2691	-3.06253	0.955	1	0.004578	3.32048	2	0.135913	sp|P13639|EF2_HUMAN /tr|A0A384N6H1|A0A384N6H1_HUMAN /tr|Q8TA90|Q8TA90_HUMAN /tr|B4DPU3|B4DPU3_HUMAN /	0	4	1	0
1175	C5.12353.12353.2.0.dta	2	780.414	0	YEEIVK	780.414	null	81.3265	-3.06429	0.955	1	0.00048	0.615058	2	0.135913	sp|P68104|EF1A1_HUMAN /sp|Q5VTE0|EF1A3_HUMAN /tr|Q6IPT9|Q6IPT9_HUMAN /tr|A0A4D5RA52|A0A4D5RA52_HUMAN /tr|Q53G89|Q53G89_HUMAN /tr|Q96RE1|Q96RE1_HUMAN /tr|Q6IPS9|Q6IPS9_HUMAN /tr|A0A4D5RAE2|A0A4D5RAE2_HUMAN /tr|A0A7I2V659|A0A7I2V659_HUMAN /tr|A0A4D5RAN2|A0A4D5RAN2_HUMAN /tr|A0A4D5RAF1|A0A4D5RAF1_HUMAN /tr|A0A7I2V3H3|A0A7I2V3H3_HUMAN /tr|A0A4D5RBG5|A0A4D5RBG5_HUMAN /tr|Q53GA1|Q53GA1_HUMAN /tr|Q8IUB0…	0	5	1	0
1176	C4.33922.33922.2.0.dta	2	1570.81	0	GVGVCTPATPASAARR	1570.81	Carbamidomethyl[C](5)	14.289	-3.06956	0.956	1	-0.001212	-0.771576	0	0.136905		0	4	1	0
1177	C3.15715.15715.2.1.dta	2	799.454	0	NGGVSIPR	799.442	null	27.8773	-3.07523	0.956	1	0.0119	14.8854	0	0.13776		0	3	1	0
1178	C1.21478.21478.2.0.dta	2	1171.63	0	VVDALGNAIDGK	1171.63	null	16.234	-3.07702	0.956	1	0.002693	2.2985	2	0.13776	sp|P25705|ATPA_HUMAN /tr|K7EQH4|K7EQH4_HUMAN /tr|K7ERX7|K7ERX7_HUMAN /tr|K7EK77|K7EK77_HUMAN /tr|K7EJP1|K7EJP1_HUMAN /tr|B4DGW3|B4DGW3_HUMAN /tr|K7ENJ4|K7ENJ4_HUMAN /tr|V9HW26|V9HW26_HUMAN /	0	1	1	0
1179	C4.37668.37668.2.0.dta	2	1661.93	0	ALVLFWTVSAVHYR	1661.92	null	20.5888	-3.08014	0.956	1	0.009343	5.62182	0	0.137795		0	4	1	0
1180	C2.15571.15571.3.1.dta	3	1140.65	0	TNRPPLSLSR	1140.65	null	50.3292	-3.08054	0.956	1	0.000916	0.803052	2	0.137795	sp|Q07020|RL18_HUMAN /tr|A0A024QZD1|A0A024QZD1_HUMAN /tr|J3QQ67|J3QQ67_HUMAN /tr|F8VUA6|F8VUA6_HUMAN /tr|G3V203|G3V203_HUMAN /tr|F8VYV2|F8VYV2_HUMAN /tr|B4DDY5|B4DDY5_HUMAN /tr|Q0QEW2|Q0QEW2_HUMAN /tr|H0YHA7|H0YHA7_HUMAN /tr|A0A075B7A0|A0A075B7A0_HUMAN /	0	2	1	0
1181	C5.26288.26288.2.0.dta	2	1255.72	0	AQAALAVNISAAR	1255.71	null	28.9149	-3.08116	0.956	1	0.004465	3.55575	2	0.137795	sp|P40227|TCPZ_HUMAN /tr|Q59ET3|Q59ET3_HUMAN /tr|B2R9K8|B2R9K8_HUMAN /tr|A0A024RDL1|A0A024RDL1_HUMAN /	0	5	1	0
1182	C1.5963.5963.2.0.dta	2	723.379	0	GLGASYR	723.378	null	78.1596	-3.08179	0.956	1	0.000736	1.01745	2	0.137795	sp|Q8IVS2|FABD_HUMAN /	0	1	1	0
1183	C1.29324.29324.2.0.dta	2	1240.69	0	TNIIPVIEDAR	1240.69	null	13.6158	-3.08674	0.956	1	0.001824	1.47015	2	0.137795	sp|P22087|FBRL_HUMAN /tr|M0R299|M0R299_HUMAN /tr|M0R0P1|M0R0P1_HUMAN /tr|M0QXL5|M0QXL5_HUMAN /tr|M0R2Q4|M0R2Q4_HUMAN /tr|B4DLD4|B4DLD4_HUMAN /tr|Q96BS4|Q96BS4_HUMAN /	0	1	1	0
1184	C4.26580.26580.2.0.dta	2	1202.62	0	LSVTSTCGLHK	1202.62	Carbamidomethyl[C](7)	22.4349	-3.08703	0.956	1	-0.001226	-1.01944	2	0.137795	sp|P07942|LAMB1_HUMAN /tr|A0A7I2V5T9|A0A7I2V5T9_HUMAN /tr|E9PCS6|E9PCS6_HUMAN /tr|A0A7I2V4J9|A0A7I2V4J9_HUMAN /tr|E7EPA6|E7EPA6_HUMAN /tr|A0A7I2V2T9|A0A7I2V2T9_HUMAN /tr|A0A7I2V5R0|A0A7I2V5R0_HUMAN /tr|A0A7I2V2J0|A0A7I2V2J0_HUMAN /tr|A0A7I2V5X5|A0A7I2V5X5_HUMAN /tr|C9J296|C9J296_HUMAN /tr|Q75MC8|Q75MC8_HUMAN /tr|A0A7I2V2R2|A0A7I2V2R2_HUMAN /tr|A0A7I2V682|A0A7I2V682_HUMAN /tr|B4E0S2|B4E0S2_HUMAN /…	0	4	1	0
1185	C4.36043.36043.2.0.dta	2	1114.68	0	VLITTDLLAR	1114.68	null	15.254	-3.08922	0.956	1	0.001884	1.69017	2	0.137795	sp|Q14240|IF4A2_HUMAN /sp|P60842|IF4A1_HUMAN /tr|A8K7F6|A8K7F6_HUMAN /tr|Q96B07|Q96B07_HUMAN /tr|E7EQG2|E7EQG2_HUMAN /tr|Q9NZE6|Q9NZE6_HUMAN /tr|B4DNH2|B4DNH2_HUMAN /	0	4	1	0
1186	C1.14068.14068.3.0.dta	3	1140.65	0	TNRPPLSLSR	1140.65	null	35.1876	-3.09279	0.957	1	0.001523	1.33521	2	0.137795	sp|Q07020|RL18_HUMAN /tr|A0A024QZD1|A0A024QZD1_HUMAN /tr|J3QQ67|J3QQ67_HUMAN /tr|F8VUA6|F8VUA6_HUMAN /tr|G3V203|G3V203_HUMAN /tr|F8VYV2|F8VYV2_HUMAN /tr|B4DDY5|B4DDY5_HUMAN /tr|Q0QEW2|Q0QEW2_HUMAN /tr|H0YHA7|H0YHA7_HUMAN /tr|A0A075B7A0|A0A075B7A0_HUMAN /	0	1	1	0
1187	C4.38300.38300.2.0.dta	2	1586.83	0	EMTEGPLPKLKGDR	1586.82	Oxidation[M](2)	10.8897	-3.09892	0.957	1	0.010941	6.89492	0	0.1381		0	4	1	0
1188	C2.10265.10265.2.0.dta	2	988.507	0	AELSEGQVR	988.506	null	43.8746	-3.10226	0.957	1	0.001672	1.69144	2	0.1381	tr|D9YZV5|D9YZV5_HUMAN /tr|F5H7S3|F5H7S3_HUMAN /tr|H0YKX5|H0YKX5_HUMAN /tr|Q8TCG4|Q8TCG4_HUMAN /tr|H0YL42|H0YL42_HUMAN /tr|Q1ZYL5|Q1ZYL5_HUMAN /tr|B7Z596|B7Z596_HUMAN /tr|H7BYY1|H7BYY1_HUMAN /tr|Q15657|Q15657_HUMAN /tr|A0A0K0K1I0|A0A0K0K1I0_HUMAN /	0	2	1	0
1189	C3.8592.8592.2.0.dta	2	988.507	0	AELSEGQVR	988.506	null	41.4386	-3.1031	0.957	1	0.001254	1.26858	2	0.1381	tr|D9YZV5|D9YZV5_HUMAN /tr|F5H7S3|F5H7S3_HUMAN /tr|H0YKX5|H0YKX5_HUMAN /tr|Q8TCG4|Q8TCG4_HUMAN /tr|H0YL42|H0YL42_HUMAN /tr|Q1ZYL5|Q1ZYL5_HUMAN /tr|B7Z596|B7Z596_HUMAN /tr|H7BYY1|H7BYY1_HUMAN /tr|Q15657|Q15657_HUMAN /tr|A0A0K0K1I0|A0A0K0K1I0_HUMAN /	0	3	1	0
1190	C4.33761.33761.3.1.dta	3	1912.93	0	LPEDIMKCTSASYLRL	1912.95	Carbamidomethyl[C](8);Oxidation[M](6)	10.3397	-3.10657	0.957	1	-0.019055	-9.96105	2	0.1381	tr|A0A7P0Z4G2|A0A7P0Z4G2_HUMAN /	0	4	1	0
1191	C1.7788.7788.3.1.dta	3	1252.63	0	TAQEVETYRR	1252.63	null	7.70852	-3.11018	0.957	1	0.000916	0.731263	2	0.1381	sp|P17844|DDX5_HUMAN /tr|J3QR02|J3QR02_HUMAN /tr|Q7Z2V5|Q7Z2V5_HUMAN /tr|B5BUE6|B5BUE6_HUMAN /tr|Q59E92|Q59E92_HUMAN /tr|A0A7I2V507|A0A7I2V507_HUMAN /tr|J3KTA4|J3KTA4_HUMAN /tr|C1IK54|C1IK54_HUMAN /tr|J3KTQ4|J3KTQ4_HUMAN /tr|A0A7I2V2S0|A0A7I2V2S0_HUMAN /tr|J3QRQ7|J3QRQ7_HUMAN /tr|B4DN41|B4DN41_HUMAN /	0	1	1	0
1192	C4.3032.3032.2.0.dta	2	775.396	0	ITEEQR	775.394	null	34.5298	-3.11902	0.958	1	0.001927	2.48519	2	0.1381	sp|Q8NFH8|REPS2_HUMAN /tr|Q59H22|Q59H22_HUMAN /tr|B4DQQ8|B4DQQ8_HUMAN /	0	4	1	0
1193	C2.38896.38896.2.0.dta	2	1244.69	0	MKDILVPLDGK	1244.69	Oxidation[M](1)	40.2076	-3.12584	0.958	1	-0.002166	-1.74019	0	0.138807		0	2	1	0
1194	C1.17985.17985.2.0.dta	2	1435.66	0	MMRPGPGQNYPR	1435.66	Oxidation[M](1);Oxidation[M](2)	6.99251	-3.12761	0.958	1	0.000793	0.55236	2	0.138807	sp|P23760|PAX3_HUMAN /	0	1	1	0
1195	C4.31924.31924.2.0.dta	2	1242.68	0	DAGQISGLNVLR	1242.68	null	10.9571	-3.13171	0.958	1	0.000923	0.74275	2	0.138807	sp|P38646|GRP75_HUMAN /tr|A0A384P5G6|A0A384P5G6_HUMAN /tr|H0Y8K0|H0Y8K0_HUMAN /tr|B7Z4T3|B7Z4T3_HUMAN /tr|V9HW84|V9HW84_HUMAN /tr|Q8N1C8|Q8N1C8_HUMAN /tr|A0A7I2V2S7|A0A7I2V2S7_HUMAN /tr|A0A7I2V2G2|A0A7I2V2G2_HUMAN /tr|B7Z1V7|B7Z1V7_HUMAN /tr|A0A7I2V3F7|A0A7I2V3F7_HUMAN /tr|A0A7I2YQB2|A0A7I2YQB2_HUMAN /tr|B7Z4V2|B7Z4V2_HUMAN /tr|D6RCD7|D6RCD7_HUMAN /	0	4	1	0
1196	C4.23461.23461.2.0.dta	2	927.589	0	RLLIIDGK	927.599	null	45.1052	-3.13448	0.958	1	-0.009868	-10.6382	0	0.139648		0	4	1	0
1197	C2.27683.27683.3.1.dta	3	1695.85	0	RPAEDQRPAGMLPNK	1695.86	Oxidation[M](11)	6.93445	-3.1346	0.958	1	-0.013566	-7.99948	2	0.139648	sp|Q6ZU69|F205A_HUMAN /	0	2	1	0
1198	C1.10926.10926.2.0.dta	2	730.409	0	QLLDNK	730.409	null	55.1514	-3.13644	0.958	1	-4.5e-05	-0.061609	0	0.140232		0	1	1	0
1199	C3.14313.14313.2.0.dta	2	1316.65	0	EQAEAEVASLNR	1316.64	null	17.5561	-3.13766	0.958	1	0.003084	2.34232	2	0.140232	tr|A0A494C0G0|A0A494C0G0_HUMAN /tr|B2RDE1|B2RDE1_HUMAN /tr|A0A0S2Z4G4|A0A0S2Z4G4_HUMAN /tr|A0A087WWU8|A0A087WWU8_HUMAN /tr|D6R904|D6R904_HUMAN /tr|A0A0S2Z4I4|A0A0S2Z4I4_HUMAN /tr|Q5HYB6|Q5HYB6_HUMAN /tr|A0A0S2Z4G8|A0A0S2Z4G8_HUMAN /	0	3	1	0
1200	C4.40206.40206.2.0.dta	2	1573.84	0	EEATNQTVLIRSGR	1573.83	null	12.5586	-3.141	0.959	1	0.006625	4.20948	2	0.140232	sp|P98161|PKD1_HUMAN /tr|H3BTE0|H3BTE0_HUMAN /tr|Q59GT4|Q59GT4_HUMAN /tr|Q15142|Q15142_HUMAN /tr|Q59EY6|Q59EY6_HUMAN /	0	4	1	0
1201	C4.41228.41228.2.1.dta	2	1916.92	0	VVMELEKHADLATCER	1916.92	Carbamidomethyl[C](14);Oxidation[M](3)	6.21472	-3.14481	0.959	1	-0.003947	-2.05903	0	0.140232		0	4	1	0
1202	C5.28861.28861.2.0.dta	2	1345.73	0	TAVVVGTITDDVR	1345.73	null	35.2104	-3.15101	0.959	1	0.002332	1.73289	2	0.140232	sp|Q07020|RL18_HUMAN /tr|A0A024QZD1|A0A024QZD1_HUMAN /tr|J3QQ67|J3QQ67_HUMAN /tr|F8VUA6|F8VUA6_HUMAN /tr|G3V203|G3V203_HUMAN /tr|F8VYV2|F8VYV2_HUMAN /tr|B4DDY5|B4DDY5_HUMAN /tr|Q0QEW2|Q0QEW2_HUMAN /tr|H0YHA7|H0YHA7_HUMAN /tr|A0A075B7A0|A0A075B7A0_HUMAN /	0	5	1	0
1203	C2.29458.29458.2.0.dta	2	1378.72	0	CLYASVLTAQPR	1378.71	Carbamidomethyl[C](1)	26.9861	-3.15129	0.959	1	0.003312	2.40224	2	0.140232	sp|P13639|EF2_HUMAN /tr|A0A384N6H1|A0A384N6H1_HUMAN /tr|Q8TA90|Q8TA90_HUMAN /tr|B4DPU3|B4DPU3_HUMAN /	0	2	1	0
1204	C4.14226.14226.2.0.dta	2	800.395	0	YLDYAR	800.394	null	22.6131	-3.15228	0.959	1	0.001266	1.58172	2	0.140232	sp|Q9UNF1|MAGD2_HUMAN /tr|A0A024R9Y7|A0A024R9Y7_HUMAN /tr|Q5H907|Q5H907_HUMAN /tr|Q5H909|Q5H909_HUMAN /tr|B4DX55|B4DX55_HUMAN /	0	4	1	0
1205	C4.16205.16205.2.0.dta	2	988.496	0	LIEVDDER	988.495	null	59.896	-3.15366	0.959	1	0.001304	1.31918	2	0.140232	sp|P62753|RS6_HUMAN /tr|Q96DV6|Q96DV6_HUMAN /tr|A2A3R7|A2A3R7_HUMAN /tr|A2A3R6|A2A3R6_HUMAN /	0	4	1	0
1206	C4.6685.6685.2.0.dta	2	932.48	0	SSPATADKR	932.48	null	42.2596	-3.16327	0.959	1	0.000796	0.853638	2	0.140232	sp|Q8TF72|SHRM3_HUMAN /tr|A0A2R8Y5P9|A0A2R8Y5P9_HUMAN /tr|B3KY47|B3KY47_HUMAN /tr|B4E244|B4E244_HUMAN /tr|Q6ZVL3|Q6ZVL3_HUMAN /	0	4	1	0
1207	C4.34901.34901.2.1.dta	2	1969.95	0	PLEADGQEVPLDTSGSQAR	1969.95	null	10.4869	-3.16392	0.959	1	0.006058	3.07521	2	0.140232	sp|Q96RR4|KKCC2_HUMAN /tr|A0A024RBQ3|A0A024RBQ3_HUMAN /tr|A0A024RBP8|A0A024RBP8_HUMAN /tr|F5H4I7|F5H4I7_HUMAN /tr|A0A024RBP6|A0A024RBP6_HUMAN /tr|A0A024RBQ0|A0A024RBQ0_HUMAN /	0	4	1	0
1208	C3.18381.18381.2.0.dta	2	1025.61	0	IGGIGTVPVGR	1025.61	null	15.8303	-3.16509	0.959	1	0.001214	1.18369	2	0.140232	sp|Q05639|EF1A2_HUMAN /sp|P68104|EF1A1_HUMAN /sp|Q5VTE0|EF1A3_HUMAN /tr|B4DNE0|B4DNE0_HUMAN /tr|Q6P082|Q6P082_HUMAN /tr|Q6IPT9|Q6IPT9_HUMAN /tr|Q53G89|Q53G89_HUMAN /tr|Q96RE1|Q96RE1_HUMAN /tr|Q6IPS9|Q6IPS9_HUMAN /tr|A0A4D5RAE2|A0A4D5RAE2_HUMAN /tr|A0A7I2V659|A0A7I2V659_HUMAN /tr|A0A4D5RAN2|A0A4D5RAN2_HUMAN /tr|A0A7I2V3H3|A0A7I2V3H3_HUMAN /tr|A0A4D5RBG5|A0A4D5RBG5_HUMAN /tr|Q53GA1|Q53GA1_HUMAN /tr…	0	3	1	0
1209	C1.14354.14354.4.3.dta	4	2344.21	0	ENTMKNVGSRKYAFNSLQLK	2344.21	Oxidation[M](4)	3.34947	-3.16808	0.96	1	0.003523	1.50285	2	0.140232	sp|Q96PE3|INP4A_HUMAN /tr|B8ZZB2|B8ZZB2_HUMAN /tr|D3DVH3|D3DVH3_HUMAN /	0	1	1	0
1210	C4.23314.23314.2.0.dta	2	1030.55	0	VAELDTNLR	1030.55	null	37.4203	-3.17319	0.96	1	0.001593	1.54577	0	0.141063		0	4	1	0
1211	C2.30467.30467.2.0.dta	2	1166.69	0	AVAQALEVIPR	1166.69	null	24.0903	-3.17554	0.96	1	0.00235	2.01425	2	0.141063	sp|P49368|TCPG_HUMAN /tr|Q2TU64|Q2TU64_HUMAN /tr|B3KX11|B3KX11_HUMAN /tr|B4DUR8|B4DUR8_HUMAN /tr|Q59H77|Q59H77_HUMAN /	0	2	1	0
1212	C4.5178.5178.2.0.dta	2	1149.53	0	DAQANMNELK	1149.52	Oxidation[M](6)	37.9408	-3.17958	0.96	1	0.009792	8.51834	0	0.141755		0	4	1	0
1213	C4.44363.44363.2.1.dta	2	1952.9	0	CPCNCLLICKDTSRR	1952.89	Carbamidomethyl[C](1);Carbamidomethyl[C](3);Carbamidomethyl[C](5);Carbamidomethyl[C](9)	14.8986	-3.18007	0.96	1	0.005269	2.69805	2	0.141755	sp|Q8N4L2|PP4P2_HUMAN /tr|E5RFT4|E5RFT4_HUMAN /tr|E5RIY0|E5RIY0_HUMAN /	0	4	1	0
1214	C2.15987.15987.2.0.dta	2	1516.71	0	QEYDESGPSIVHR	1516.7	null	29.7582	-3.18198	0.96	1	0.002578	1.69974	2	0.141755	sp|Q6S8J3|POTEE_HUMAN /sp|P63261|ACTG_HUMAN /sp|Q9BYX7|ACTBM_HUMAN /sp|P60709|ACTB_HUMAN /sp|A5A3E0|POTEF_HUMAN /sp|P0CG38|POTEI_HUMAN /sp|P0CG39|POTEJ_HUMAN /tr|A0A2R8YFE2|A0A2R8YFE2_HUMAN /tr|A0A804GS07|A0A804GS07_HUMAN /tr|A0A6Q8PFE4|A0A6Q8PFE4_HUMAN /tr|Q53G76|Q53G76_HUMAN /tr|Q53GK6|Q53GK6_HUMAN /tr|Q96DE1|Q96DE1_HUMAN /tr|L0R5C4|L0R5C4_HUMAN /tr|Q53G99|Q53G99_HUMAN /tr|Q8WVW5|Q8WVW5_HUMAN /…	0	2	1	0
1215	C1.10486.10486.2.0.dta	2	700.436	0	VAVLNGK	700.435	null	47.8127	-3.18728	0.96	1	0.000691	0.98653	0	0.142035		0	1	1	0
1216	C4.18519.18519.3.0.dta	3	1092.58	0	VHIEIGPDGR	1092.58	null	24.1941	-3.18855	0.96	1	0.001384	1.26673	2	0.142035	sp|P55795|HNRH2_HUMAN /sp|P52597|HNRPF_HUMAN /sp|P31943|HNRH1_HUMAN /tr|H0YBD7|H0YBD7_HUMAN /tr|H0YB39|H0YB39_HUMAN /tr|A0A384MEJ3|A0A384MEJ3_HUMAN /tr|H0YBG7|H0YBG7_HUMAN /tr|B4DP51|B4DP51_HUMAN /tr|B4DFK9|B4DFK9_HUMAN /tr|A0A024R7T3|A0A024R7T3_HUMAN /tr|E9PCY7|E9PCY7_HUMAN /tr|B4DP00|B4DP00_HUMAN /tr|B4DKS8|B4DKS8_HUMAN /tr|A0A384MDT2|A0A384MDT2_HUMAN /tr|G8JLB6|G8JLB6_HUMAN /tr|Q68DG4|Q68DG4_H…	0	4	1	0
1217	C1.28560.28560.2.0.dta	2	914.566	0	ITVLEALR	914.567	null	14.3987	-3.19147	0.961	1	-0.000532	-0.581696	2	0.142035	sp|Q5T2N8|ATD3C_HUMAN /sp|Q5T9A4|ATD3B_HUMAN /sp|Q9NVI7|ATD3A_HUMAN /tr|Q9H834|Q9H834_HUMAN /tr|Q96T67|Q96T67_HUMAN /tr|Q8N3E6|Q8N3E6_HUMAN /tr|A0A5K1VW56|A0A5K1VW56_HUMAN /	0	1	1	0
1218	C5.23009.23009.2.0.dta	2	1311.65	0	TGYTLDVTTGQR	1311.65	null	37.8248	-3.19636	0.961	1	0.000265	0.202035	2	0.142035	sp|O60506|HNRPQ_HUMAN /sp|O43390|HNRPR_HUMAN /tr|B2R8Z8|B2R8Z8_HUMAN /tr|B2R7W4|B2R7W4_HUMAN /tr|A0A7I2YQN2|A0A7I2YQN2_HUMAN /tr|A0A7I2V5Q6|A0A7I2V5Q6_HUMAN /tr|A0A7I2V4Z0|A0A7I2V4Z0_HUMAN /tr|A0A6Q8PHG0|A0A6Q8PHG0_HUMAN /tr|B7Z645|B7Z645_HUMAN /tr|A0A7I2V2F0|A0A7I2V2F0_HUMAN /tr|A0A6Q8PEX7|A0A6Q8PEX7_HUMAN /tr|A0A7I2V2F2|A0A7I2V2F2_HUMAN /tr|Q59GL1|Q59GL1_HUMAN /tr|Q0VGD6|Q0VGD6_HUMAN /tr|A0A7I2…	0	5	1	0
1219	C2.13861.13861.2.0.dta	2	1133.58	0	TSTLESGVPSR	1133.58	null	32.1932	-3.19857	0.961	1	0.001566	1.38146	2	0.142035	tr|A0A5C2GNC4|A0A5C2GNC4_HUMAN /	0	2	1	0
1220	C4.24806.24806.2.0.dta	2	1390.68	0	QSLEASLAETEGR	1390.68	null	20.0651	-3.202	0.961	1	0.003086	2.21906	2	0.142035	sp|P13645|K1C10_HUMAN /tr|A0A1B0GVI3|A0A1B0GVI3_HUMAN /	0	4	1	0
1221	C3.15975.15975.2.0.dta	2	842.51	0	GLISSLPR	842.509	null	61.1651	-3.20307	0.961	1	0.000211	0.250442	0	0.142857		0	3	1	0
1222	C4.7095.7095.2.0.dta	2	1149.56	0	RYDDPEVQK	1149.55	null	25.9893	-3.20373	0.961	1	0.002081	1.81027	2	0.142857	sp|P38646|GRP75_HUMAN /tr|A0A384P5G6|A0A384P5G6_HUMAN /tr|H0Y8K0|H0Y8K0_HUMAN /tr|V9HW84|V9HW84_HUMAN /tr|Q8N1C8|Q8N1C8_HUMAN /tr|A0A7I2V2S7|A0A7I2V2S7_HUMAN /tr|A0A7I2V2G2|A0A7I2V2G2_HUMAN /tr|B7Z1V7|B7Z1V7_HUMAN /tr|A0A3B3ITI4|A0A3B3ITI4_HUMAN /tr|A0A7I2V3F7|A0A7I2V3F7_HUMAN /tr|A0A7I2YQB2|A0A7I2YQB2_HUMAN /tr|B7Z4V2|B7Z4V2_HUMAN /tr|D6RCD7|D6RCD7_HUMAN /	0	4	1	0
1223	C4.34471.34471.2.2.dta	2	1756.78	0	SELDEPISPMPQPVAM	1756.81	Oxidation[M](10)	9.25738	-3.20572	0.961	1	-0.033672	-19.1665	0	0.143123		0	4	1	0
1224	C2.16096.16096.3.0.dta	3	1675.73	0	ATAGDTHLGGEDFDNR	1675.73	null	13.4797	-3.20821	0.961	1	0.001926	1.14935	2	0.143123	sp|P48741|HSP77_HUMAN /sp|P0DMV8|HS71A_HUMAN /sp|P34931|HS71L_HUMAN /sp|P0DMV9|HS71B_HUMAN /sp|P17066|HSP76_HUMAN /tr|B4DI54|B4DI54_HUMAN /tr|B4DWK5|B4DWK5_HUMAN /tr|B4DVU9|B4DVU9_HUMAN /tr|B2R6X5|B2R6X5_HUMAN /tr|B4E388|B4E388_HUMAN /tr|B4DFN9|B4DFN9_HUMAN /tr|A8K5I0|A8K5I0_HUMAN /tr|A0A1U9X7X4|A0A1U9X7X4_HUMAN /tr|B3KSM6|B3KSM6_HUMAN /tr|B4DXY3|B4DXY3_HUMAN /tr|A0A1U9X7W7|A0A1U9X7W7_HUMAN /tr|B…	0	2	1	0
1225	C4.14953.14953.2.0.dta	2	809.441	0	LASYLDK	809.44	null	62.4529	-3.2083	0.961	1	0.001129	1.39479	2	0.143123	sp|Q04695|K1C17_HUMAN /sp|Q99456|K1C12_HUMAN /sp|P13645|K1C10_HUMAN /sp|P02533|K1C14_HUMAN /sp|P08727|K1C19_HUMAN /sp|P35527|K1C9_HUMAN /sp|P08779|K1C16_HUMAN /sp|P19012|K1C15_HUMAN /tr|B4DWU0|B4DWU0_HUMAN /tr|B4E2P9|B4E2P9_HUMAN /tr|B4DJM5|B4DJM5_HUMAN /tr|K7EPJ9|K7EPJ9_HUMAN /tr|C9JM50|C9JM50_HUMAN /tr|B4E204|B4E204_HUMAN /tr|A0A1B0GVI3|A0A1B0GVI3_HUMAN /tr|A0A3B3ITG2|A0A3B3ITG2_HUMAN /tr|B4E2J…	0	4	1	0
1226	C3.7651.7651.2.1.dta	2	816.458	0	EIQTAVR	816.457	null	43.8128	-3.21187	0.961	1	0.000256	0.31355	2	0.143123	sp|P33778|H2B1B_HUMAN /sp|Q96A08|H2B1A_HUMAN /sp|Q5QNW6|H2B2F_HUMAN /sp|P58876|H2B1D_HUMAN /sp|Q99880|H2B1L_HUMAN /sp|P62807|H2B1C_HUMAN /sp|Q99877|H2B1N_HUMAN /sp|P57053|H2BFS_HUMAN /sp|P23527|H2B1O_HUMAN /sp|O60814|H2B1K_HUMAN /sp|Q93079|H2B1H_HUMAN /sp|Q99879|H2B1M_HUMAN /sp|Q16778|H2B2E_HUMAN /sp|P06899|H2B1J_HUMAN /tr|A0A024RCJ2|A0A024RCJ2_HUMAN /tr|Q0D2M2|Q0D2M2_HUMAN /tr|A8K9J7|A8K9J7_HUMA…	0	3	1	0
1227	C2.27363.27363.2.0.dta	2	1197.65	0	LDIDSPPITAR	1197.65	null	31.0252	-3.21197	0.961	1	0.001935	1.61567	2	0.143123	sp|P14618|KPYM_HUMAN /tr|H3BQ34|H3BQ34_HUMAN /tr|H3BTJ2|H3BTJ2_HUMAN /tr|V9HWB8|V9HWB8_HUMAN /tr|B4DNK4|B4DNK4_HUMAN /tr|A0A024R609|A0A024R609_HUMAN /tr|A0A804F6T5|A0A804F6T5_HUMAN /tr|H3BT25|H3BT25_HUMAN /tr|H3BQZ3|H3BQZ3_HUMAN /tr|A0A024R5Z9|A0A024R5Z9_HUMAN /tr|H3BUW1|H3BUW1_HUMAN /tr|H3BTN5|H3BTN5_HUMAN /tr|H3BN34|H3BN34_HUMAN /tr|B4DRT3|B4DRT3_HUMAN /tr|A0A804F729|A0A804F729_HUMAN /tr|H3BU13…	0	2	1	0
1228	C4.29240.29240.2.0.dta	2	964.511	0	MTSLQKEK	964.513	null	35.0006	-3.21218	0.961	1	-0.001792	-1.85793	0	0.143123		0	4	1	0
1229	C2.20781.20781.2.0.dta	2	1411.76	0	QLMPASAPCLPVK	1411.74	Carbamidomethyl[C](9)	16.39	-3.21273	0.961	1	0.014489	10.2632	0	0.143123		0	2	1	0
1230	C1.34232.34232.2.0.dta	2	1096.62	0	GYLLFLTNR	1096.61	null	12.8632	-3.21405	0.961	1	0.000561	0.511574	2	0.143123	sp|P0C7V7|SC11B_HUMAN /	0	1	1	0
1231	C4.4727.4727.2.0.dta	2	933.454	0	VADESEKR	933.464	null	52.47	-3.21448	0.961	1	-0.009765	-10.461	0	0.143123		0	4	1	0
1232	C2.35165.35165.2.0.dta	2	1604.9	0	LLIYGASTTATGIPAR	1604.9	null	14.2401	-3.22043	0.962	1	0.002486	1.54901	2	0.143123	tr|A0A5C2GSN2|A0A5C2GSN2_HUMAN /	0	2	1	0
1233	C2.22141.22141.3.1.dta	3	1495.79	0	TYSLGSALRPSTSR	1495.79	null	18.8619	-3.22227	0.962	1	0.004311	2.8821	2	0.143123	sp|P08670|VIME_HUMAN /tr|V9HWE1|V9HWE1_HUMAN /tr|B3KRK8|B3KRK8_HUMAN /tr|B0YJC4|B0YJC4_HUMAN /tr|A0A1B0GVG8|A0A1B0GVG8_HUMAN /tr|A0A1B0GTT5|A0A1B0GTT5_HUMAN /tr|Q53HU8|Q53HU8_HUMAN /	0	2	1	0
1234	C1.28245.28245.2.1.dta	2	1044.59	0	LLCGLLAER	1044.59	Carbamidomethyl[C](3)	25.5674	-3.22364	0.962	1	0.001919	1.83709	2	0.143123	sp|P14174|MIF_HUMAN /tr|I4AY87|I4AY87_HUMAN /	0	1	1	0
1235	C5.33272.33272.2.0.dta	2	989.579	0	VFLENVIR	989.578	null	66.909	-3.22963	0.962	1	0.00116	1.17222	2	0.143123	sp|P62805|H4_HUMAN /tr|B2R4R0|B2R4R0_HUMAN /tr|Q6B823|Q6B823_HUMAN /tr|Q0VAS5|Q0VAS5_HUMAN /	0	5	1	0
1236	C2.21010.21010.3.0.dta	3	1660.83	0	LLAEGHPDPDAELQR	1660.83	null	16.8358	-3.23173	0.962	1	0.00276	1.66182	2	0.143123	sp|P49756|RBM25_HUMAN /	0	2	1	0
1237	C4.22943.22943.2.0.dta	2	1429.72	0	IEDVTPIPSDSTR	1429.72	null	39.3555	-3.23254	0.962	1	0.002179	1.52408	2	0.143123	sp|P62263|RS14_HUMAN /tr|A0A2R8Y811|A0A2R8Y811_HUMAN /	0	4	1	0
1238	C4.12164.12164.2.0.dta	2	701.419	0	VLIDNK	701.419	null	46.5496	-3.23482	0.962	1	-0.00015	-0.213852	2	0.143123	sp|Q96T51|RUFY1_HUMAN /tr|A8K7B1|A8K7B1_HUMAN /tr|H0YAC8|H0YAC8_HUMAN /tr|H0Y9Y8|H0Y9Y8_HUMAN /tr|J3KPP6|J3KPP6_HUMAN /	0	4	1	0
1239	C4.18447.18447.2.0.dta	2	1032.52	0	AETEELKGR	1032.53	null	61.8197	-3.23604	0.962	1	-0.00934	-9.04572	2	0.143123	sp|Q7Z6J4|FGD2_HUMAN /tr|A8K304|A8K304_HUMAN /tr|A0A2X0SYZ7|A0A2X0SYZ7_HUMAN /tr|B4DVN4|B4DVN4_HUMAN /tr|A0A384NQ05|A0A384NQ05_HUMAN /	0	4	1	0
1240	C5.41879.41879.2.0.dta	2	1970.04	0	ISLGLPVGAVINCADNTGAK	1970.04	Carbamidomethyl[C](13)	12.1504	-3.23608	0.962	1	0.00262	1.32992	2	0.143123	sp|P62829|RL23_HUMAN /tr|J3KT29|J3KT29_HUMAN /tr|A0A024R1Q8|A0A024R1Q8_HUMAN /tr|B9ZVP7|B9ZVP7_HUMAN /tr|C9JD32|C9JD32_HUMAN /tr|Q9BTQ7|Q9BTQ7_HUMAN /	0	5	1	0
1241	C2.41357.41357.2.0.dta	2	1428.83	0	GTIEILSDVQLIK	1428.83	null	21.3791	-3.23854	0.962	1	0.002838	1.98624	2	0.143123	sp|Q8NHW5|RLA0L_HUMAN /sp|P05388|RLA0_HUMAN /tr|F8VU65|F8VU65_HUMAN /tr|A8K4Z4|A8K4Z4_HUMAN /tr|Q53HW2|Q53HW2_HUMAN /tr|Q53HK9|Q53HK9_HUMAN /tr|A0A024RBS2|A0A024RBS2_HUMAN /tr|F8VW21|F8VW21_HUMAN /tr|B4E3D5|B4E3D5_HUMAN /tr|F8VPE8|F8VPE8_HUMAN /	0	2	1	0
1242	C4.13251.13251.2.0.dta	2	772.469	0	IGVITNR	772.468	null	52.8647	-3.24123	0.962	1	0.001226	1.58712	2	0.143123	sp|P62701|RS4X_HUMAN /tr|Q96IR1|Q96IR1_HUMAN /tr|Q53HV1|Q53HV1_HUMAN /tr|B2R491|B2R491_HUMAN /	0	4	1	0
1243	C4.5400.5400.2.0.dta	2	723.379	0	GLGASYR	723.378	null	59.7919	-3.25164	0.963	1	0.000986	1.36305	2	0.143123	sp|Q8IVS2|FABD_HUMAN /	0	4	1	0
1244	C1.19799.19799.2.0.dta	2	1157.59	0	QGVDADINGLR	1157.59	null	9.22707	-3.25214	0.963	1	0.001588	1.37182	2	0.143123	sp|P35527|K1C9_HUMAN /tr|K7EQQ3|K7EQQ3_HUMAN /	0	1	1	0
1245	C5.32257.32257.2.0.dta	2	1029.64	0	TEIIILATR	1029.63	null	56.6553	-3.25437	0.963	1	0.005895	5.72536	2	0.143123	sp|P23396|RS3_HUMAN /tr|H0YEU2|H0YEU2_HUMAN /tr|E9PL09|E9PL09_HUMAN /tr|Q53G83|Q53G83_HUMAN /tr|E9PK82|E9PK82_HUMAN /tr|F2Z2S8|F2Z2S8_HUMAN /tr|H0YCJ7|H0YCJ7_HUMAN /tr|E9PQ96|E9PQ96_HUMAN /tr|E9PJH4|E9PJH4_HUMAN /tr|E9PPU1|E9PPU1_HUMAN /tr|H0YF32|H0YF32_HUMAN /	0	5	1	0
1246	C2.23056.23056.2.0.dta	2	957.537	0	TIGISVDPR	957.536	null	42.7582	-3.25517	0.963	1	0.000874	0.912759	2	0.143123	sp|P26373|RL13_HUMAN /tr|Q6NZ55|Q6NZ55_HUMAN /tr|A8K4C8|A8K4C8_HUMAN /tr|J3QSB4|J3QSB4_HUMAN /	0	2	1	0
1247	C4.13393.13393.3.0.dta	3	1892.95	0	SLMELVEYYKHHSLK	1892.96	Oxidation[M](3)	4.75799	-3.25568	0.963	1	-0.007719	-4.07775	2	0.143123	sp|Q9UKW4|VAV3_HUMAN /tr|A0A2X0U2Q1|A0A2X0U2Q1_HUMAN /tr|B4DU29|B4DU29_HUMAN /tr|B7Z3Z5|B7Z3Z5_HUMAN /	0	4	1	0
1248	C2.29441.29441.2.0.dta	2	1435.75	0	LFIGGLNTETNEK	1435.74	null	23.8638	-3.26115	0.963	1	0.008956	6.23789	2	0.143123	sp|Q96E39|RMXL1_HUMAN /sp|P38159|RBMX_HUMAN /tr|A0A1B0GUK8|A0A1B0GUK8_HUMAN /tr|H3BT71|H3BT71_HUMAN /tr|H0Y6E7|H0Y6E7_HUMAN /tr|H3BR27|H3BR27_HUMAN /tr|H3BNC1|H3BNC1_HUMAN /tr|Q2VIN3|Q2VIN3_HUMAN /	0	2	1	0
1249	C2.32862.32862.2.0.dta	2	1787.93	0	TITLEVEPSDTIENVK	1787.93	null	12.1864	-3.26255	0.963	1	0.00664	3.7138	2	0.143123	sp|P62979|RS27A_HUMAN /sp|P0CG48|UBC_HUMAN /sp|P0CG47|UBB_HUMAN /sp|P62987|RL40_HUMAN /tr|F5H388|F5H388_HUMAN /tr|F5GYU3|F5GYU3_HUMAN /tr|Q5U5U6|Q5U5U6_HUMAN /tr|Q5RKT7|Q5RKT7_HUMAN /tr|B4DV12|B4DV12_HUMAN /tr|J3QSA3|J3QSA3_HUMAN /tr|Q96MH4|Q96MH4_HUMAN /tr|B2RDW1|B2RDW1_HUMAN /tr|Q5PY61|Q5PY61_HUMAN /tr|Q66K58|Q66K58_HUMAN /tr|F5H2Z3|F5H2Z3_HUMAN /tr|Q49A90|Q49A90_HUMAN /tr|J3QS39|J3QS39_HUMAN /…	0	2	1	0
1250	C1.5414.5414.2.0.dta	2	813.363	0	SYEDATK	813.362	null	34.6168	-3.26502	0.963	1	0.000175	0.215156	2	0.143123	sp|P27694|RFA1_HUMAN /tr|I3L4R8|I3L4R8_HUMAN /	0	1	1	0
1251	C4.18485.18485.2.0.dta	2	1307.66	0	GQAPLPMAHIEK	1307.68	Oxidation[M](7)	7.04868	-3.26772	0.963	1	-0.017367	-13.2808	2	0.143123	sp|Q5T0F9|C2D1B_HUMAN /	0	4	1	0
1252	C2.28645.28645.2.0.dta	2	1512.72	0	ESQDTSFTTLVER	1512.72	null	18.9414	-3.26819	0.963	1	0.005671	3.74888	2	0.143123	sp|Q06210|GFPT1_HUMAN /tr|A0A6I8PRN4|A0A6I8PRN4_HUMAN /tr|A0A6I8PTT9|A0A6I8PTT9_HUMAN /	0	2	1	0
1253	C4.26534.26534.2.0.dta	2	903.433	0	PTDTVDQK	903.442	null	39.9906	-3.26873	0.963	1	-0.008989	-9.94973	0	0.143123		0	4	1	0
1254	C1.19368.19368.2.0.dta	2	1049.46	0	DYFEQYGK	1049.46	null	19.2889	-3.27096	0.963	1	0.001316	1.25398	2	0.143123	sp|Q32P51|RA1L2_HUMAN /sp|P09651|ROA1_HUMAN /tr|A0A7I2YQX9|A0A7I2YQX9_HUMAN /tr|A0A024QZ98|A0A024QZ98_HUMAN /tr|A0A024RB53|A0A024RB53_HUMAN /tr|A0A024RAZ7|A0A024RAZ7_HUMAN /tr|A0A024RC46|A0A024RC46_HUMAN /tr|Q0VAC0|Q0VAC0_HUMAN /tr|F8VZ49|F8VZ49_HUMAN /tr|A0A7I2V3R8|A0A7I2V3R8_HUMAN /tr|F8VTQ5|F8VTQ5_HUMAN /tr|F8W6I7|F8W6I7_HUMAN /tr|A0A7I2V2L6|A0A7I2V2L6_HUMAN /tr|Q9BSM5|Q9BSM5_HUMAN /tr|A0A7I2V…	0	1	1	0
1255	C4.32948.32948.2.1.dta	2	1315.75	0	QTAALQQVLSTR	1315.73	null	11.095	-3.28513	0.964	1	0.01617	12.2897	2	0.143123	sp|Q9Y2X0|MED16_HUMAN /tr|A0A0J9YW49|A0A0J9YW49_HUMAN /tr|B9TWZ8|B9TWZ8_HUMAN /tr|K7EKS6|K7EKS6_HUMAN /tr|A0A0J9YXL6|A0A0J9YXL6_HUMAN /tr|U3KQB4|U3KQB4_HUMAN /tr|B9TX00|B9TX00_HUMAN /tr|B9TWZ9|B9TWZ9_HUMAN /tr|A0A0J9YXA0|A0A0J9YXA0_HUMAN /tr|U3KQ43|U3KQ43_HUMAN /tr|B9TX04|B9TX04_HUMAN /tr|A0A0J9YXK9|A0A0J9YXK9_HUMAN /tr|B9TX05|B9TX05_HUMAN /tr|B9TX01|B9TX01_HUMAN /tr|A0A0J9YXE6|A0A0J9YXE6_HUMAN /…	0	4	1	0
1256	C2.18191.18191.2.0.dta	2	961.485	0	ETLEGREK	961.495	null	58.8673	-3.28608	0.964	1	-0.01004	-10.4421	2	0.143123	sp|Q6P2C8|MED27_HUMAN /tr|U4Q365|U4Q365_HUMAN /tr|A0A494C0P0|A0A494C0P0_HUMAN /tr|A0A494C0K7|A0A494C0K7_HUMAN /tr|B4DPP5|B4DPP5_HUMAN /tr|A0A024R8B7|A0A024R8B7_HUMAN /tr|A0A384N6D1|A0A384N6D1_HUMAN /	0	2	1	0
1257	C4.33432.33432.2.0.dta	2	1546.85	0	LLIFAASTAGTGTPAR	1546.86	null	17.3415	-3.28615	0.964	1	-0.011902	-7.6943	2	0.143123	tr|A0A5C2FXN6|A0A5C2FXN6_HUMAN /	0	4	1	0
1258	C5.31505.31505.2.0.dta	2	1166.69	0	AVAQALEVIPR	1166.69	null	29.9107	-3.28926	0.964	1	0.003087	2.64595	2	0.143123	sp|P49368|TCPG_HUMAN /tr|Q2TU64|Q2TU64_HUMAN /tr|B3KX11|B3KX11_HUMAN /tr|B4DUR8|B4DUR8_HUMAN /tr|Q59H77|Q59H77_HUMAN /	0	5	1	0
1259	C5.36115.36115.2.0.dta	2	1940.94	0	TLVSTVGSMVFNEGEAQR	1940.94	Oxidation[M](9)	17.19	-3.29083	0.964	1	-0.001509	-0.777459	2	0.143123	sp|Q9P2E9|RRBP1_HUMAN /tr|A0A087WVV2|A0A087WVV2_HUMAN /tr|A7BI36|A7BI36_HUMAN /tr|A1A5C4|A1A5C4_HUMAN /	0	5	1	0
1260	C5.4321.4321.4.2.dta	4	2229.95	0	HPCNLSYQLMEDHDIDVK	2229.99	Carbamidomethyl[C](3);Oxidation[M](10)	11.0686	-3.29285	0.964	1	-0.038864	-17.4279	2	0.143123	sp|Q9H0K6|PUS7L_HUMAN /	0	5	1	0
1261	C5.39996.39996.2.1.dta	2	1262.72	0	YLKRAQAIDGK	1262.72	null	36.8335	-3.2956	0.964	1	-0.004951	-3.9209	0	0.143918		0	5	1	0
1262	C1.6052.6052.2.0.dta	2	758.395	0	EAHFVR	758.394	null	17.2272	-3.29806	0.964	1	0.000458	0.603907	2	0.143918	sp|P46778|RL21_HUMAN /tr|Q6IAX2|Q6IAX2_HUMAN /tr|Q59GK9|Q59GK9_HUMAN /	0	1	1	0
1263	C4.9910.9910.2.0.dta	2	700.436	0	VLINNK	700.435	null	66.9304	-3.29883	0.964	1	0.00102	1.45624	0	0.144847		0	4	1	0
1264	C4.33446.33446.2.0.dta	2	1546.85	0	LLIQLMQEWTKK	1546.87	Oxidation[M](6)	15.4116	-3.30143	0.964	1	-0.0196	-12.6708	0	0.145236		0	4	1	0
1265	C1.6809.6809.2.0.dta	2	905.452	0	CDVDIRK	905.451	Carbamidomethyl[C](1)	32.5453	-3.30382	0.965	1	0.000689	0.760947	2	0.145236	sp|P63261|ACTG_HUMAN /sp|Q562R1|ACTBL_HUMAN /sp|P60709|ACTB_HUMAN /tr|A0A804GS07|A0A804GS07_HUMAN /tr|E7EVS6|E7EVS6_HUMAN /tr|A0A6Q8PFE4|A0A6Q8PFE4_HUMAN /tr|Q53G76|Q53G76_HUMAN /tr|Q53GK6|Q53GK6_HUMAN /tr|Q96DE1|Q96DE1_HUMAN /tr|Q53G99|Q53G99_HUMAN /tr|Q8WVW5|Q8WVW5_HUMAN /tr|F1BXA6|F1BXA6_HUMAN /tr|B7ZAP6|B7ZAP6_HUMAN /tr|Q9UE89|Q9UE89_HUMAN /tr|B4E3A4|B4E3A4_HUMAN /tr|A5GZ75|A5GZ75_HUMAN /tr|B…	0	1	1	0
1266	C4.35516.35516.2.0.dta	2	2054.98	0	HGFQVIYFNWNMIELK	2055.02	Oxidation[M](12)	10.1186	-3.3045	0.965	1	-0.038012	-18.4972	2	0.145236	tr|Q68DE7|Q68DE7_HUMAN /	0	4	1	0
1267	C4.14965.14965.2.0.dta	2	809.441	0	LASYLDK	809.44	null	49.0543	-3.30855	0.965	1	0.001162	1.43556	2	0.145236	sp|Q04695|K1C17_HUMAN /sp|Q99456|K1C12_HUMAN /sp|P13645|K1C10_HUMAN /sp|P02533|K1C14_HUMAN /sp|P08727|K1C19_HUMAN /sp|P35527|K1C9_HUMAN /sp|P08779|K1C16_HUMAN /sp|P19012|K1C15_HUMAN /tr|B4DWU0|B4DWU0_HUMAN /tr|B4E2P9|B4E2P9_HUMAN /tr|B4DJM5|B4DJM5_HUMAN /tr|K7EPJ9|K7EPJ9_HUMAN /tr|C9JM50|C9JM50_HUMAN /tr|B4E204|B4E204_HUMAN /tr|A0A1B0GVI3|A0A1B0GVI3_HUMAN /tr|A0A3B3ITG2|A0A3B3ITG2_HUMAN /tr|B4E2J…	0	4	1	0
1268	C5.36525.36525.2.0.dta	2	1740.95	0	AIVAIENPADVSVISSR	1740.95	null	20.3706	-3.30952	0.965	1	0.00432	2.48141	2	0.145236	sp|P08865|RSSA_HUMAN /tr|C9J9K3|C9J9K3_HUMAN /tr|A0A024R2L6|A0A024R2L6_HUMAN /tr|A0A0C4DG17|A0A0C4DG17_HUMAN /tr|A0A024R7P5|A0A024R7P5_HUMAN /tr|F8WD59|F8WD59_HUMAN /tr|Q96RS2|Q96RS2_HUMAN /	0	5	1	0
1269	C4.27123.27123.2.0.dta	2	1434.75	0	GLDSLRDSFLSPK	1434.76	null	15.6752	-3.32327	0.965	1	-0.007955	-5.54449	0	0.145891		0	4	1	0
1270	C2.24328.24328.3.0.dta	3	1588.88	0	THINIVVIGHVDSGK	1588.88	null	6.12322	-3.32395	0.965	1	0.001729	1.08819	2	0.145891	sp|Q05639|EF1A2_HUMAN /sp|P68104|EF1A1_HUMAN /sp|Q5VTE0|EF1A3_HUMAN /tr|A0A2R8Y488|A0A2R8Y488_HUMAN /tr|A0A4D5RA74|A0A4D5RA74_HUMAN /tr|A0A2R8YDN5|A0A2R8YDN5_HUMAN /tr|A0A4D5RA70|A0A4D5RA70_HUMAN /tr|B4DNE0|B4DNE0_HUMAN /tr|Q6IPT9|Q6IPT9_HUMAN /tr|A0A4D5RA52|A0A4D5RA52_HUMAN /tr|A0A4D5RAA9|A0A4D5RAA9_HUMAN /tr|Q6IPS9|Q6IPS9_HUMAN /tr|A0A7I2V659|A0A7I2V659_HUMAN /tr|Q6NSH7|Q6NSH7_HUMAN /tr|A0A4D5R…	0	2	1	0
1271	C3.10971.10971.2.0.dta	2	831.459	0	LTIAEER	831.457	null	13.9266	-3.32788	0.965	1	0.001767	2.12519	2	0.145891	sp|P62701|RS4X_HUMAN /sp|Q8TD47|RS4Y2_HUMAN /tr|Q96IR1|Q96IR1_HUMAN /tr|Q53HV1|Q53HV1_HUMAN /tr|B2R491|B2R491_HUMAN /	0	3	1	0
1272	C4.40203.40203.2.0.dta	2	2496.14	0	MFKPVSWTWGHKNSMSHKEM	2496.13	Oxidation[M](1);Oxidation[M](15);Oxidation[M](20)	5.76183	-3.33098	0.965	1	0.017564	7.03651	0	0.146544		0	4	1	0
1273	C4.24157.24157.2.0.dta	2	1242.68	0	AGNLGGGVVTIER	1242.68	null	13.6061	-3.33137	0.965	1	0.003548	2.85512	2	0.146544	sp|P35268|RL22_HUMAN /tr|K7EKS7|K7EKS7_HUMAN /tr|K7ERI7|K7ERI7_HUMAN /tr|K7EMH1|K7EMH1_HUMAN /tr|K7ELC4|K7ELC4_HUMAN /tr|Q7Z4W8|Q7Z4W8_HUMAN /tr|K7EP65|K7EP65_HUMAN /tr|K7EJT5|K7EJT5_HUMAN /	0	4	1	0
1274	C2.35586.35586.2.0.dta	2	1790.89	0	SYELPDGQVITIGNER	1790.89	null	10.9548	-3.3323	0.966	1	0.002229	1.24463	2	0.146544	sp|Q6S8J3|POTEE_HUMAN /sp|P63261|ACTG_HUMAN /sp|P68133|ACTS_HUMAN /sp|P62736|ACTA_HUMAN /sp|Q9BYX7|ACTBM_HUMAN /sp|P68032|ACTC_HUMAN /sp|Q562R1|ACTBL_HUMAN /sp|P60709|ACTB_HUMAN /sp|P63267|ACTH_HUMAN /sp|A5A3E0|POTEF_HUMAN /tr|K4EP00|K4EP00_HUMAN /tr|A8K3K1|A8K3K1_HUMAN /tr|A0A804GS07|A0A804GS07_HUMAN /tr|G8FSY7|G8FSY7_HUMAN /tr|B3KPP5|B3KPP5_HUMAN /tr|B3KUD3|B3KUD3_HUMAN /tr|E7EVS6|E7EVS6_HUMAN …	0	2	1	0
1275	C2.18216.18216.2.0.dta	2	1317.65	0	REEADAITKER	1317.68	null	44.6691	-3.33514	0.966	1	-0.020881	-15.8468	0	0.14733		0	2	1	0
1276	C4.35013.35013.2.1.dta	2	1564.74	0	MTIWQMQKQAQR	1564.77	Oxidation[M](6)	14.5296	-3.3378	0.966	1	-0.031154	-19.9096	2	0.14733	tr|A0A0A0MTL6|A0A0A0MTL6_HUMAN /tr|H3BV02|H3BV02_HUMAN /	0	4	1	0
1277	C4.18451.18451.2.2.dta	2	1094.56	0	SRDMSITLR	1094.56	Oxidation[M](4)	12.6507	-3.34513	0.966	1	-0.00291	-2.6586	0	0.147842		0	4	1	0
1278	C1.21529.21529.2.0.dta	2	1142.63	0	LVDTGPGAREK	1142.62	null	19.1955	-3.34671	0.966	1	0.015808	13.8349	2	0.147842	sp|Q02388|CO7A1_HUMAN /tr|Q59F16|Q59F16_HUMAN /	0	1	1	0
[truncated: 36,014 more rows]
