# Supplementary material for: Proteomic Analysis Revealed the Potential Role of MAGE-D2 in the Therapeutic Targeting of Triple-Negative Breast Cancer
Source: Mol Cell Proteomics. 2023 Dec 20;23(1):100703. doi: 10.1016/j.mcpro.2023.100703 (PMC10835320; doi:10.1016/j.mcpro.2023.100703)
Supplement: Supplemental Table S2 [file mmc3.xlsx]

## Sheet: 157 Full information
A list of differentially expressed proteins in MAGE-D2 knockdown 157 cells vs. 157 cells
157-WT-1	157-WT-2	157-WT-3	157-KD-1	157-KD-2	157-KD-3	C: Only identified by site	C: Reverse	C: Potential contaminant	N: Peptides	N: Razor + unique peptides	N: Unique peptides	N: Sequence coverage [%]	N: Unique + razor sequence coverage [%]	N: Unique sequence coverage [%]	N: Mol. weight [kDa]	N: Q-value	N: Score	N: Intensity	N: MS/MS count	T: Majority protein IDs
28.1297	28.1267	27.9719	27.4054	25.0862	27.8813				6	6	6	33.6	33.6	33.6	28.17	0	144.89	1428200000	23	sp|P0DPI2|GAL3A_HUMAN;sp|A0A0B4J2D5|GAL3B_HUMAN
25.5314	26.1263	25.89	25.9301	23.7437	23.493				4	4	4	10.5	10.5	10.5	64.098	0	21.072	181660000	9	sp|A0AV96|RBM47_HUMAN
24.104	24.099	24.2873	24.5653	25.4552	23.3048				4	4	4	13.4	13.4	13.4	64.177	0	7.7172	81851000	6	sp|A0AVF1|IFT56_HUMAN
31.3228	31.5491	31.2307	31.0517	31.1678	30.9747				36	36	36	43.7	43.7	43.7	117.97	0	323.31	14356000000	206	sp|A0AVT1|UBA6_HUMAN
30.2836	30.258	30.3592	29.9556	29.9376	29.7698				22	22	22	32.1	32.1	32.1	102.36	0	323.31	6719200000	123	sp|A0FGR8|ESYT2_HUMAN
24.1791	24.1744	25.2763	24.6767	26.2005	25.0877				7	7	7	9	9	9	164.2	0	17.452	281070000	12	sp|A0JNW5|UH1BL_HUMAN
27.0397	27.7307	27.2075	26.7362	25.704	26.1682				11	11	11	23.5	23.5	23.5	71.639	0	108.2	526850000	33	sp|A0MZ66|SHOT1_HUMAN
24.5512	24.038	24.3614	24.1635	24.8533	24.3769				4	4	4	6.2	6.2	6.2	89.374	0.00018911	4.9528	142200000	6	sp|A1A4S6|RHG10_HUMAN
28.0234	28.144	27.9258	27.9773	28.0306	28.0859				11	11	11	22.3	22.3	22.3	67.867	0	79.3	1722800000	33	sp|A1L0T0|HACL2_HUMAN
24.3946	23.9009	24.0923	23.8382	24.6361	24.2345				3	3	3	4.2	4.2	4.2	134.41	0.00018871	4.9006	84258000	9	sp|A1L390|PKHG3_HUMAN
23.7082	28.1947	28.4425	24.715	25.4395	25.0714				2	2	2	2	2	2	165.74	0.00087017	3.0362	1613600000	9	sp|A1L4H1|SRCRL_HUMAN
25.8375	25.9874	26.018	24.7834	24.6055	25.9111				8	8	8	4.6	4.6	4.6	268.57	0	47.496	279040000	19	sp|A2RRP1|NBAS_HUMAN
27.9247	28.0429	27.8313	28.0494	28.4587	28.3325				17	17	11	18.1	18.1	13.1	154.31	0	149.91	1812600000	62	sp|A3KN83|SBNO1_HUMAN
26.2314	26.5246	26.3696	26.0168	26.3426	26.3468				7	7	7	25.8	25.8	25.8	42.932	0	19.429	473800000	25	sp|A4D1E9|GTPBA_HUMAN
24.5897	25.3192	24.7665	25.2174	25.1667	24.2026				2	2	2	5.5	5.5	5.5	51.445	0.0041639	2.2226	314740000	10	sp|A4D1U4|DEN11_HUMAN
24.6585	25.3745	25.517	24.1683	24.4362	24.8664				2	2	2	9.3	9.3	9.3	31.135	0.00036576	4.0661	258800000	10	sp|A5PLL7|PDES1_HUMAN
24.3787	24.6551	24.8344	24.5615	24.0365	24.7871				2	2	2	6.2	6.2	6.2	46.523	0.00071276	3.4792	37619000	3	sp|A5PLN9|TPC13_HUMAN
29.1973	29.2165	29.1727	29.1268	29.2523	29.1355				37	37	37	19.3	19.3	19.3	266.94	0	149.26	3572300000	137	sp|A5YKK6|CNOT1_HUMAN
23.8473	25.2353	25.2649	25.4505	24.1974	24.0262				3	3	3	5.5	5.5	5.5	90.834	0	8.928	79033000	5	sp|A6ND36|FA83G_HUMAN
27.6763	27.2374	27.7163	27.862	27.8041	27.6365				11	11	11	41.7	41.7	41.7	34.006	0	106.53	1457500000	45	sp|A6NDG6|PGP_HUMAN
25.5063	23.8416	26.206	26.0128	26.0967	26.4811				7	7	7	36.7	36.7	36.7	33.62	0	22.223	415450000	21	sp|A6NDU8|CE051_HUMAN
24.0401	24.035	24.034	24.7799	24.7487	27.7175				5	2	2	13	8.5	8.5	49.908	0	49.319	1695700000	15	sp|A6NHL2|TBAL3_HUMAN
30.4608	30.5065	30.3666	30.4418	30.28	30.4425				53	53	53	33.5	33.5	33.5	226.37	0	323.31	8182500000	219	sp|A6NHR9|SMHD1_HUMAN
24.1687	25.258	24.2242	26.0625	23.7321	25.7418				4	4	4	22.7	22.7	22.7	28.136	0	8.398	271080000	13	sp|A6NIH7|U119B_HUMAN
25.8033	25.3277	24.3511	25.8564	23.2807	25.8486				8	8	8	29.6	29.6	29.6	45.209	0	16.357	191290000	16	sp|A6NKD9|CC85C_HUMAN
24.655	23.6298	25.4961	25.1229	24.5622	24.2253				4	4	4	11.6	11.6	11.6	43.553	0.00018556	4.4434	65332000	7	sp|A6NKF1|SAC31_HUMAN
25.0968	24.9974	25.1711	24.5636	25.3805	24.2561				2	2	2	19.5	19.5	19.5	13.171	0.00036075	3.7874	117100000	5	sp|A6ZKI3|RTL8C_HUMAN;sp|Q9BWD3|RTL8A_HUMAN;sp|Q17RB0|RTL8B_HUMAN
27.213	27.1329	27.2799	27.1034	26.7011	26.7904				7	7	7	10.6	10.6	10.6	125.09	0	15.691	683740000	24	sp|A8CG34|P121C_HUMAN;sp|Q96HA1|P121A_HUMAN
30.0522	30.6241	30.2154	30.5908	30.2014	30.8622				5	5	5	36.8	36.8	36.8	8.496	0	23.193	4515800000	25	sp|P62308|RUXG_HUMAN;sp|A8MWD9|RUXGL_HUMAN
27.7528	27.2169	27.4417	27.1047	26.8365	27.237				11	11	11	36.8	36.8	36.8	42.233	0	47.552	1044000000	46	sp|A8MXV4|NUD19_HUMAN
23.7936	23.7878	24.3832	26.4429	24.6642	23.2919				3	3	3	21.6	21.6	21.6	25.423	0.00018335	4.1217	66794000	3	sp|A9UHW6|MI4GD_HUMAN
32.0979	32.1312	32.0188	32.056	32.0317	32.194				24	24	24	23.2	23.2	23.2	105.34	0	323.31	24712000000	201	sp|Q99613|EIF3C_HUMAN;sp|B5ME19|EIFCL_HUMAN
26.2834	26.2117	26.3715	26.2478	24.8899	23.6505				2	2	2	5.5	5.5	5.5	52.916	0	6.1618	360830000	11	sp|P0CG08|GPHRB_HUMAN;sp|B7ZAQ6|GPHRA_HUMAN
26.5072	26.235	25.9459	26.6266	26.6779	25.9222				4	4	4	11.4	11.4	11.4	49.994	0	17.647	538760000	19	sp|C4AMC7|WASH3_HUMAN;sp|Q6VEQ5|WASH2_HUMAN;sp|Q9NQA3|WASH6_HUMAN;sp|A8K0Z3|WASH1_HUMAN
29.2345	28.9639	28.819	29.2019	28.8054	29.1223				5	5	5	57.7	57.7	57.7	10.92	0	20.267	3886600000	24	sp|C9JLW8|MCRI1_HUMAN
32.434	32.5974	32.8466	32.5735	32.373	32.5856				5	5	5	28.8	28.8	28.8	23.384	0	292.33	22852000000	50	sp|Q13765|NACA_HUMAN;sp|E9PAV3|NACAM_HUMAN
23.7284	23.7224	23.4475	25.1575	23.5978	22.8225				3	3	3	21.9	21.9	21.9	13.407	0.0046327	2.1167	278460000	5	sp|E9PQ53|NDUCR_HUMAN;sp|O95298|NDUC2_HUMAN
27.3661	27.2875	23.9167	28.2567	28.5778	28.3086				3	3	3	27.6	27.6	27.6	14.234	0	10.011	705110000	18	sp|E9PRG8|CK098_HUMAN
27.718	27.5281	27.804	27.2278	27.2812	27.45				4	4	4	45.6	45.6	45.6	11.133	0	45.906	1159900000	19	sp|L0R6Q1|S35U4_HUMAN
25.5102	25.0323	25.2055	26.4605	24.6403	26.6331				2	2	2	40.6	40.6	40.6	11.25	0	9.9324	335980000	13	sp|L0R819|ASURF_HUMAN
25.0347	23.0502	23.2553	23.1916	25.5304	25.5547				2	2	2	28.6	28.6	28.6	8.4447	0.00070584	3.2758	147390000	7	sp|L0R8F8|MIDUO_HUMAN
23.058	22.2593	23.2413	22.4072	25.1292	24.1575				3	3	3	8.6	8.6	8.6	39.58	0.00086806	2.9929	52642000	4	sp|O00115|DNS2A_HUMAN
31.798	31.6504	31.8231	31.7557	31.6153	31.8094				24	24	24	44.2	44.2	44.2	72.911	0	323.31	19640000000	175	sp|O00116|ADAS_HUMAN
28.4245	28.7849	28.5434	28.759	28.7399	28.5953				16	16	15	22.5	22.5	20.4	79.954	0	40.871	2261400000	63	sp|O00139|KIF2A_HUMAN
22.2694	24.589	22.4773	25.5365	24.8596	24.1138				2	2	2	8.3	8.3	8.3	31.004	0.00070859	3.3456	31659000	3	sp|O00142|KITM_HUMAN
29.7233	30.0757	30.1267	29.7916	29.7133	30.0072				18	7	7	47.8	22.7	22.7	49.129	0	181.46	4585000000	48	sp|O00148|DX39A_HUMAN
30.9932	31.0952	30.7797	30.4014	30.3867	30.3944				18	18	18	78.7	78.7	78.7	36.071	0	323.31	10789000000	136	sp|O00151|PDLI1_HUMAN
31.079	31.1252	30.9604	30.046	30.171	30.0453				15	15	15	45	45	45	41.796	0	127.53	9956100000	82	sp|O00154|BACH_HUMAN
32.45	32.5598	32.4629	32.6886	32.5719	32.6327				46	46	45	47.4	47.4	46.8	121.68	0	323.31	35848000000	301	sp|O00159|MYO1C_HUMAN
28.7213	29.0387	28.8389	29.1681	29.0333	29.2615				12	12	12	78.7	78.7	78.7	23.354	0	137.18	3411100000	59	sp|O00161|SNP23_HUMAN
25.4157	25.4144	25.5814	25.8363	25.392	22.9854				5	5	5	24.4	24.4	24.4	31.62	0	11.212	183790000	11	sp|O00165|HAX1_HUMAN
29.7533	29.8415	29.5097	29.7465	29.9958	29.6265				13	13	13	55.8	55.8	55.8	37.636	0	150.68	5260400000	90	sp|O00170|AIP_HUMAN
27.3894	27.3328	27.724	23.5637	27.1957	27.2653				9	9	9	28.3	28.3	28.3	72.453	0	56.131	1023800000	27	sp|O00178|GTPB1_HUMAN
27.1415	26.9217	26.8021	27.1632	27.2316	27.1298				11	11	11	20.9	20.9	20.9	67.764	0	20.458	874160000	36	sp|O00186|STXB3_HUMAN
28.3937	28.4711	27.6772	28.7148	26.0696	26.7479				3	3	3	13.1	13.1	13.1	20.332	0	58.921	1858900000	19	sp|O00193|SMAP_HUMAN
25.7171	25.7166	26.7003	23.1754	25.3052	25.0098				5	3	3	27.5	19.3	19.3	24.608	0	12.351	235630000	8	sp|O00194|RB27B_HUMAN
30.3923	30.3656	30.4641	30.5478	30.4443	30.3478				31	31	31	32.9	32.9	32.9	121.32	0	323.31	8147200000	137	sp|O00203|AP3B1_HUMAN
23.8231	23.4254	25.8788	24.1546	23.8104	24.7541				2	2	2	4.6	4.6	4.6	77.243	0.00070373	3.2102	24941000	2	sp|O00213|APBB1_HUMAN
28.3069	27.9009	28.6122	27.6255	27.6481	27.3463				10	10	10	26.8	26.8	26.8	35.808	0	21.464	1287400000	48	sp|O00214|LEG8_HUMAN
28.4091	28.5	28.6104	27.6043	27.4294	28.0332				4	4	4	23.3	23.3	23.3	23.705	0	60.619	2082000000	25	sp|O00217|NDUS8_HUMAN
25.9575	25.6103	26.0679	25.394	25.4278	26.0248				4	4	4	7.9	7.9	7.9	50.089	0	7.0226	273220000	15	sp|O00220|TR10A_HUMAN
23.4322	24.7957	23.6245	24.686	25.0673	24.1243				3	3	3	10.6	10.6	10.6	52.863	0.00018758	4.7858	113280000	10	sp|O00221|IKBE_HUMAN
32.4592	32.5794	32.5425	32.5289	32.6251	32.5741				29	29	29	66.6	66.6	66.6	47.463	0	323.31	36805000000	187	sp|O00231|PSD11_HUMAN
31.318	31.3852	31.189	31.3826	31.2258	31.2331				22	22	22	45.4	45.4	45.4	52.904	0	323.31	14591000000	143	sp|O00232|PSD12_HUMAN
29.6895	29.9985	29.5845	29.886	30.0743	30.0437				7	7	7	35	35	35	24.682	0	171.3	3075300000	54	sp|O00233|PSMD9_HUMAN
27.9753	29.1894	28.4197	28.3116	28.5853	28.887				7	7	7	80.9	80.9	80.9	7.4016	0	36.545	1783000000	20	sp|O00244|ATOX1_HUMAN
23.0418	23.0339	23.2393	24.6474	23.9455	25.1769				5	5	5	10.7	10.7	10.7	68.023	0	6.0722	145230000	9	sp|O00255|MEN1_HUMAN
24.0263	24.0211	24.2106	24.0306	24.6872	23.8179				2	2	2	5.9	5.9	5.9	61.367	0.0018768	2.7008	31207000	2	sp|O00257|CBX4_HUMAN
29.9466	29.879	29.9335	29.61	29.5101	29.9837				9	8	8	37.4	32.8	32.8	21.671	0	187.73	4609600000	35	sp|O00264|PGRC1_HUMAN
30.1677	30.3908	30.1875	30.2629	30.263	30.2868				30	30	30	36.6	36.6	36.6	121	0	323.31	7238900000	145	sp|O00267|SPT5H_HUMAN
25.3242	25.1622	25.2197	24.0859	25.1152	24.3067				4	4	4	6.9	6.9	6.9	110.11	0	8.8985	132930000	11	sp|O00268|TAF4_HUMAN
29.3187	29.6465	29.4827	29.6998	29.6086	29.5975				10	10	10	52	52	52	36.521	0	158.59	4491600000	61	sp|O00273|DFFA_HUMAN
24.5606	25.1871	24.7378	23.4314	25.071	24.4988				6	4	4	8.1	5.8	5.8	116.22	0	10.959	96997000	6	sp|O00291|HIP1_HUMAN
34.7323	34.9567	34.8761	34.8302	34.8507	34.898				15	15	15	66	66	66	26.922	0	323.31	168000000000	276	sp|O00299|CLIC1_HUMAN
31.1855	31.0898	31.3184	31.1753	31.29	30.9987				11	11	11	41.2	41.2	41.2	37.563	0	155.01	15291000000	77	sp|O00303|EIF3F_HUMAN
24.5218	24.5569	24.6995	24.6678	25.4184	23.5897				5	4	4	7.4	6.2	6.2	98.911	0.00019342	5.513	78436000	8	sp|O00308|WWP2_HUMAN
27.8149	28.0094	28.0815	27.7644	27.6705	27.4119				9	9	9	24.2	24.2	24.2	54.122	0	139.12	1478000000	45	sp|O00330|ODPX_HUMAN
26.7622	26.7474	26.8303	26.506	26.95	26.7352				12	12	12	22.5	22.5	22.5	82.577	0	52.147	615440000	36	sp|O00391|QSOX1_HUMAN
23.9572	25.912	24.0876	25.0711	25.2692	24.7481				2	2	2	14.2	14.2	14.2	20.747	0.00036483	4.032	154860000	10	sp|O00399|DCTN6_HUMAN
26.1826	26.1022	24.1425	26.3214	26.0494	25.819				3	3	3	7.3	7.3	7.3	60.908	0	8.7726	248250000	16	sp|O00400|ACATN_HUMAN
26.4133	26.2051	26.6193	23.7189	24.2742	26.3346				5	5	5	13.5	13.5	13.5	54.826	0	12.932	430740000	17	sp|O00401|WASL_HUMAN
33.292	33.3199	33.3159	33.6204	33.7632	33.7745				50	50	47	61.3	61.3	60.1	123.63	0	323.31	67901000000	356	sp|O00410|IPO5_HUMAN
26.6744	26.5888	26.496	26.9224	26.8119	24.4673				14	14	14	15.4	15.4	15.4	138.62	0	50.882	607020000	37	sp|O00411|RPOM_HUMAN
26.4112	26.7938	27.3244	27.0933	27.9111	26.9015				5	5	5	37.3	37.3	37.3	17.561	0	37.251	1018300000	23	sp|O00422|SAP18_HUMAN
28.9533	28.9876	28.6847	28.0261	27.0542	28.3827				16	15	15	36.1	33.9	33.9	63.704	0	208.12	2296500000	51	sp|O00425|IF2B3_HUMAN
30.8634	30.9586	30.903	30.895	31.033	30.921				30	30	30	51.5	51.5	51.5	81.876	0	323.31	12237000000	181	sp|O00429|DNM1L_HUMAN
27.8913	27.5538	27.7945	27.7176	27.4745	27.6691				9	9	9	35.8	35.8	35.8	39.336	0	142.53	1423800000	45	sp|O00442|RTCA_HUMAN
24.4373	23.8961	23.4932	24.3611	24.9035	24.9315				4	4	4	3.3	3.3	3.3	190.68	0.00070796	3.3268	64742000	6	sp|O00443|P3C2A_HUMAN
24.7186	24.8979	24.7324	23.2022	23.5535	24.3713				6	6	6	12.1	12.1	12.1	81.544	0	8.1903	86753000	13	sp|O00459|P85B_HUMAN
27.8747	27.9387	28.0149	28.2908	27.8681	27.8574				12	12	12	20.7	20.7	20.7	81.879	0	227.95	1659900000	39	sp|O00461|GOLI4_HUMAN
28.3662	28.1254	28.1	25.7629	24.9689	25.7226				23	23	23	16.4	16.4	16.4	217.32	0	67.82	955940000	58	sp|O00468|AGRIN_HUMAN
30.4844	30.6035	30.7734	30.2278	30.2736	30.2331				24	24	24	38.8	38.8	38.8	84.685	0	194.19	7567100000	121	sp|O00469|PLOD2_HUMAN
27.0323	27.1746	26.7693	26.8968	26.9269	26.7102				11	11	11	18.4	18.4	18.4	81.852	0	21.707	646450000	37	sp|O00471|EXOC5_HUMAN
29.1798	29.0473	29.1141	29.5086	28.5277	29.3855				4	4	4	46.9	46.9	46.9	9.3697	0	28.688	3431000000	28	sp|O00483|NDUA4_HUMAN
29.7276	29.1844	29.7868	29.8319	29.555	29.3532				7	7	7	34.8	34.8	34.8	34.577	0	153.02	4870600000	41	sp|O00487|PSDE_HUMAN
27.0828	26.6788	27.0763	24.6844	27.4583	27.4202				5	5	5	39.6	39.6	39.6	15.199	0	15.645	566150000	19	sp|O00488|ZN593_HUMAN
29.0382	29.3383	28.969	28.0593	28.2505	27.657				14	14	14	31.9	31.9	31.9	64.699	0	240.37	2470400000	51	sp|O00499|BIN1_HUMAN
29.6463	29.6815	29.6766	30.3199	30.2493	29.9869				12	7	7	31.5	24.4	24.4	57.81	0	221.3	6471500000	47	sp|O00505|IMA4_HUMAN
25.1432	25.7564	25.3125	22.633	24.9134	25.0591				8	3	3	22.5	9.6	9.6	48.111	0.0003635	3.9349	53992000	6	sp|O00506|STK25_HUMAN
29.5632	29.4024	29.5679	29.7601	29.7466	29.9795				14	14	14	25	25	25	68.002	0	88.712	5440400000	77	sp|O00541|PESC_HUMAN
30.1683	30.1029	29.9631	30.1235	30.436	30.2406				9	9	9	54.4	54.4	54.4	32.444	0	323.31	7950000000	71	sp|O00560|SDCB1_HUMAN
27.6364	27.6012	27.8127	28.0663	27.9665	27.7867				9	9	9	19.8	19.8	19.8	78.863	0	68.18	1478100000	36	sp|O00566|MPP10_HUMAN
31.2215	31.2066	31.462	31.517	31.3705	31.5783				27	27	27	51.5	51.5	51.5	66.049	0	306.82	15082000000	166	sp|O00567|NOP56_HUMAN
32.7182	32.7719	32.9329	32.7592	32.5226	32.5161				34	34	33	57.6	57.6	55.9	73.243	0	323.31	40021000000	254	sp|O00571|DDX3X_HUMAN;sp|O15523|DDX3Y_HUMAN
29.3156	29.2302	29.6005	29.942	29.7904	29.8447				9	9	9	16.3	16.3	16.3	58.635	0	49.107	5472400000	39	sp|O00592|PODXL_HUMAN
28.745	28.9698	28.9693	30.2196	30.3274	30.1354				16	16	16	55.6	55.6	55.6	42.026	0	134.62	4423400000	63	sp|O00622|CCN1_HUMAN
25.3097	26.6196	25.9618	25.7918	25.6393	24.2877				4	4	4	20	20	20	32.113	0	14.601	409180000	18	sp|O00625|PIR_HUMAN
29.5997	29.7878	29.7937	30.1277	30.1325	30.1096				13	13	8	36.7	36.7	29.6	57.886	0	254.6	6461500000	75	sp|O00629|IMA3_HUMAN
25.6052	25.3626	25.5538	23.4344	25.1684	25.3274				5	5	5	13.3	13.3	13.3	53.415	0	11.747	229280000	17	sp|O00635|TRI38_HUMAN
29.2604	29.4838	29.4499	29.2818	29.3091	29.4033				10	10	10	40	40	40	35.144	0	232.83	3415400000	50	sp|O00743|PPP6_HUMAN
27.9718	27.5546	26.7567	26.8631	27.1315	26.5115				11	11	11	13.7	13.7	13.7	113.74	0	107.04	1049200000	25	sp|O00754|MA2B1_HUMAN
29.7629	29.7653	29.807	29.3837	29.6293	29.6152				6	6	6	47.5	47.5	47.5	19.652	0	49.986	5074700000	46	sp|O00762|UBE2C_HUMAN
28.2995	28.6866	28.437	28.229	28.281	27.8684				5	5	5	20.8	20.8	20.8	35.102	0	129.06	2112500000	31	sp|O00764|PDXK_HUMAN
24.9584	25.0434	24.7361	25.2921	26.0024	22.8207				2	2	2	7.1	7.1	7.1	35.116	0.00070998	3.3689	103350000	7	sp|O14495|PLPP3_HUMAN
28.7411	28.8042	28.7715	28.4924	28.5004	27.5872				28	28	27	18.8	18.8	18	242.04	0	122.55	2332800000	91	sp|O14497|ARI1A_HUMAN
24.5589	23.0608	22.7012	24.5529	25.0686	25.5364				2	2	2	31.3	31.3	31.3	12.365	0.0018813	2.7529	207760000	7	sp|O14519|CDKA1_HUMAN;sp|O75956|CDKA2_HUMAN
22.4964	23.7022	25.4091	24.2665	24.4871	25.1495				2	2	2	10.7	10.7	10.7	17.043	0.00070834	3.3393	105470000	3	sp|O14521|DHSD_HUMAN
26.3341	26.3479	26.2361	24.3066	25.3398	26.1372				6	6	6	16.9	16.9	16.9	76.18	0	40.102	314260000	18	sp|O14523|C2C2L_HUMAN
25.241	24.5552	25.83	23.7066	23.6777	23.0373				2	2	2	4.5	4.5	4.5	50.639	0.0030227	2.4004	74090000	6	sp|O14524|NEMP1_HUMAN
28.9602	29.0447	28.9978	28.985	28.9031	28.9854				10	10	10	54	54	54	26.534	0	251.53	3022000000	60	sp|O14530|TXND9_HUMAN
25.6676	24.6866	23.4962	25.4805	24.8578	23.8575				2	2	2	4.8	4.8	4.8	64.84	0.0043197	2.1976	77138000	3	sp|O14545|TRAD1_HUMAN
28.0965	28.1659	27.9647	27.9508	28.644	27.8919				4	4	4	53.5	53.5	53.5	12.615	0	56.484	1566400000	15	sp|O14548|COX7R_HUMAN
28.096	28.2887	28.468	28.4603	28.4862	28.5336				4	4	4	21.2	21.2	21.2	17.417	0	15.794	2530100000	32	sp|O14561|ACPM_HUMAN
26.417	26.5787	26.1358	24.864	24.5916	26.5071				4	4	4	23.6	23.6	23.6	33.382	0	29.416	394880000	19	sp|O14562|UBFD1_HUMAN
29.5871	29.5274	29.3453	29.4171	29.6001	29.904				24	24	24	14.4	14.4	14.4	231.43	0	88.911	5039800000	64	sp|O14578|CTRO_HUMAN
30.015	29.6793	29.6095	29.9397	30.2056	29.8418				11	11	11	50.6	50.6	50.6	34.482	0	246.24	6103100000	63	sp|O14579|COPE_HUMAN
26.8781	26.712	26.8848	23.6874	25.1568	23.7474				3	3	3	27.6	27.6	27.6	22.483	0	67.798	463300000	12	sp|O14613|BORG1_HUMAN
30.2159	30.0771	30.1977	30.1801	29.9856	30.0962				29	29	29	32.8	32.8	32.8	130.16	0	323.31	6410100000	140	sp|O14617|AP3D1_HUMAN
26.6889	26.6963	26.9155	25.7718	26.2334	25.466				4	4	4	11.7	11.7	11.7	29.04	0.00018349	4.1264	394990000	19	sp|O14618|CCS_HUMAN
25.4936	25.2895	25.4461	25.1344	24.2527	23.1067				5	5	5	8.9	8.9	8.9	87.687	0	14.546	205110000	17	sp|O14639|ABLM1_HUMAN
26.8538	25.667	24.5119	25.7536	26.9226	23.6062				6	6	6	16	16	16	78.947	0	43.262	526890000	14	sp|O14641|DVL2_HUMAN
27.7266	27.6282	28.1901	27.6986	27.6984	27.8346				24	24	22	18.5	18.5	17.6	196.69	0	63.956	1308400000	65	sp|O14646|CHD1_HUMAN
24.3316	25.6596	25.234	24.639	24.3805	24.5233				6	4	4	3.9	3.1	3.1	211.34	0	6.9311	155470000	10	sp|O14647|CHD2_HUMAN
25.17	23.295	25.3389	24.5238	23.6585	24.3702				3	3	3	15.1	15.1	15.1	24.775	0.0028658	2.4548	138520000	6	sp|O14653|GOSR2_HUMAN
26.4265	26.1994	26.5812	25.2571	25.1718	23.7474				6	6	6	20.5	20.5	20.5	37.808	0	9.8587	309860000	19	sp|O14656|TOR1A_HUMAN
26.5963	26.6044	26.4338	25.5807	24.7233	24.9347				8	8	8	25.6	25.6	25.6	37.978	0	14.044	394610000	22	sp|O14657|TOR1B_HUMAN
26.8887	26.6652	26.5226	26.9745	25.7629	26.3649				5	5	5	24	24	24	37.031	0	31.245	647200000	24	sp|O14662|STX16_HUMAN
29.3025	29.2654	29.3976	28.927	28.3726	28.6491				22	22	22	42	42	42	84.141	0	224.21	3266900000	88	sp|O14672|ADA10_HUMAN
24.7871	23.8634	24.6057	24.8118	24.1952	25.1911				2	2	2	5	5	5	68.597	0.00070547	3.2602	165310000	7	sp|O14678|ABCD4_HUMAN
24.4268	24.3273	24.3216	25.1315	25.2339	25.6577				2	2	2	5.6	5.6	5.6	38.964	0.00071339	3.4889	132810000	7	sp|O14681|EI24_HUMAN
27.5915	27.4461	24.3614	25.096	24.2803	24.685				3	3	3	13.8	13.8	13.8	17.102	0	7.115	465960000	8	sp|O14684|PTGES_HUMAN
25.7983	26.1262	25.9823	26.0956	26.2399	26.4152				11	11	11	12.6	12.6	12.6	141.84	0	33.362	463250000	32	sp|O14727|APAF_HUMAN
24.1388	24.7835	23.7662	24.5644	24.6274	24.0793				2	2	2	4.2	4.2	4.2	59.092	0.0091861	1.7247	71489000	3	sp|O14730|RIOK3_HUMAN
27.4101	27.5194	27.2346	27.3342	26.7205	26.9333				6	6	6	27.6	27.6	27.6	35.914	0	77.411	983820000	27	sp|O14734|ACOT8_HUMAN
24.1791	25.168	25.5258	24.5863	25.0025	24.9437				2	2	2	9.9	9.9	9.9	23.539	0.0018887	2.8071	110760000	8	sp|O14735|CDIPT_HUMAN
30.8604	31.0443	31.0452	31.4367	31.0573	31.2289				7	7	7	51.2	51.2	51.2	14.285	0	218.33	15056000000	63	sp|O14737|PDCD5_HUMAN
30.6816	30.7108	30.5908	30.8799	30.7273	30.8858				20	20	20	40.8	40.8	40.8	72.683	0	183.61	7653200000	117	sp|O14744|ANM5_HUMAN
29.4171	29.4645	29.7083	30.0223	30.0233	30.1583				14	14	14	43.3	43.3	43.3	38.868	0	144.81	4962400000	81	sp|O14745|NHRF1_HUMAN
25.4156	25.5967	25.4972	25.5087	24.2988	25.7458				7	7	7	15.5	15.5	15.5	54.433	0	16.085	308790000	21	sp|O14757|CHK1_HUMAN
27.1557	26.9283	27.3077	26.633	26.9683	26.883				6	6	6	18.4	18.4	18.4	47.878	0	17.117	854980000	23	sp|O14763|TR10B_HUMAN
23.5758	24.4227	24.9143	24.7127	24.2817	24.9675				3	3	3	6.6	6.6	6.6	68.009	0.00036179	3.8451	51038000	6	sp|O14772|FPGT_HUMAN
27.6649	27.286	27.4771	26.7061	27.47	27.273				6	6	6	20.6	20.6	20.6	61.247	0	51.353	889570000	28	sp|O14773|TPP1_HUMAN
30.2319	30.0846	30.2051	30.4214	30.3637	30.3072				24	24	24	22.3	22.3	22.3	123.9	0	104.56	6965600000	123	sp|O14776|TCRG1_HUMAN
28.6672	28.641	28.7978	28.5851	28.8156	28.6326				22	22	22	32.1	32.1	32.1	73.912	0	39.403	2407900000	93	sp|O14777|NDC80_HUMAN
28.8803	28.9017	28.858	30.1016	30.0609	30.2291				17	17	17	28.3	28.3	28.3	103.13	0	190.14	4337600000	82	sp|O14786|NRP1_HUMAN
27.9961	28.1063	27.8638	27.1595	27.0984	27.5725				13	9	9	18.3	14.3	14.3	101.39	0	68.396	1324600000	40	sp|O14787|TNPO2_HUMAN
25.3594	25.2023	24.17	23.9751	25.5444	23.2361				7	6	6	6.8	6.2	6.2	155.64	0.00018315	4.0955	148470000	5	sp|O14802|RPC1_HUMAN
32.0059	31.6096	31.894	31.8914	32.0129	31.7991				12	12	12	54.8	54.8	54.8	27.887	0	323.31	23709000000	101	sp|O14818|PSA7_HUMAN
30.4206	30.4187	30.4236	29.8846	30.0297	29.9265				11	11	11	41.5	41.5	41.5	38.287	0	323.31	7035600000	64	sp|O14828|SCAM3_HUMAN
24.9902	24.1743	25.7967	26.0159	26.364	24.6407				2	2	2	7.3	7.3	7.3	46.36	0	26.537	295650000	9	sp|O14874|BCKD_HUMAN
30.4042	30.2821	30.3274	29.5103	29.1885	28.8291				15	15	15	42.7	42.7	42.7	55.984	0	323.31	5805900000	85	sp|O14879|IFIT3_HUMAN
23.5565	27.8886	27.7732	27.2564	27.5032	27.796				4	4	4	32.9	32.9	32.9	16.516	0	65.271	1445100000	20	sp|O14880|MGST3_HUMAN
28.4687	26.8768	24.6911	28.4572	25.0031	25.9335				3	3	3	18.2	18.2	18.2	31.585	0	6.8265	1684500000	11	sp|O14893|GEMI2_HUMAN
28.9651	28.752	28.3869	29.4363	28.7852	29.3793				2	2	2	25	25	25	13.735	0	34.846	3048500000	16	sp|O14907|TX1B3_HUMAN
28.8467	29.0545	28.8761	28.813	28.4119	28.9397				8	8	8	26.4	26.4	26.4	36.049	0	47.282	1770900000	37	sp|O14908|GIPC1_HUMAN
26.1555	27.0625	26.0276	26.8573	26.7784	26.6903				8	8	7	14.8	14.8	13.8	86.563	0	34.196	646820000	26	sp|O14920|IKKB_HUMAN
27.6514	27.6919	27.6164	27.9359	27.0524	27.4892				3	3	3	18.2	18.2	18.2	21.943	0	105.97	1142000000	15	sp|O14925|TIM23_HUMAN
29.901	29.8988	30.0129	29.8736	29.8824	29.7201				10	10	10	35.3	35.3	35.3	49.512	0	223.3	5419000000	48	sp|O14929|HAT1_HUMAN
27.2235	28.0989	27.813	26.3899	26.5889	26.5819				3	3	3	34	34	34	17.769	0	64.916	840640000	12	sp|O14933|UB2L6_HUMAN
28.1316	27.9261	27.9423	26.5729	24.2005	26.9788				14	14	14	17.7	17.7	17.7	105.12	0	76.438	1132200000	41	sp|O14936|CSKP_HUMAN
28.7006	28.3674	28.8701	25.2872	28.4216	27.856				4	4	4	42.7	42.7	42.7	9.9062	0.00018612	4.5418	1506600000	17	sp|O14949|QCR8_HUMAN
32.7128	32.6702	32.6936	32.4226	32.5176	32.4276				9	9	3	62.6	62.6	24	19.794	0	323.31	35945000000	179	sp|P19105|ML12A_HUMAN;sp|O14950|ML12B_HUMAN
30.0841	30.1287	30.0095	30.1179	29.9986	30.1279				18	18	18	27.3	27.3	27.3	86.191	0	247.07	6115300000	100	sp|O14964|HGS_HUMAN
28.451	28.1834	28.0318	28.3763	28.343	28.2905				16	16	15	48.6	48.6	46.7	45.809	0	72.444	1946000000	72	sp|O14965|AURKA_HUMAN
26.0978	25.3579	25.1796	24.5398	24.0723	23.3284				4	3	3	29.6	24.1	24.1	23.155	0	11.008	215670000	7	sp|O14966|RAB7L_HUMAN
28.5704	28.5561	28.4982	27.9567	28.1177	28.1681				12	12	12	35.4	35.4	35.4	70.038	0	164.75	2109100000	42	sp|O14967|CLGN_HUMAN
26.068	25.1728	25.9213	26.1687	26.1481	26.1153				4	4	4	20.5	20.5	20.5	33.01	0	47.144	415980000	14	sp|O14972|VP26C_HUMAN
30.1347	30.1661	30.2024	30.4058	30.2524	30.1688				31	31	30	30.8	30.8	29.8	115.28	0	323.31	8223500000	154	sp|O14974|MYPT1_HUMAN
24.5133	24.7364	23.4057	24.1608	24.3574	24.7769				3	3	3	3.8	3.8	3.8	143.19	0.00018488	4.353	52037000	4	sp|O14976|GAK_HUMAN
31.7925	31.5911	31.6227	31.5475	31.87	31.6639				13	12	12	24.8	22.9	22.9	46.437	0	143.28	22138000000	79	sp|O14979|HNRDL_HUMAN
32.1638	32.1061	32.2713	32.05	32.2257	32.0666				31	31	31	36.8	36.8	36.8	123.38	0	323.31	28378000000	234	sp|O14980|XPO1_HUMAN
27.4507	27.595	27.6179	26.9108	26.7972	27.4627				18	18	18	13.5	13.5	13.5	206.89	0	85.738	997060000	38	sp|O14981|BTAF1_HUMAN
27.9092	27.9214	27.7223	27.8218	28.0125	28.1048				17	17	17	16.3	16.3	16.3	151.61	0	134.65	1549100000	64	sp|O15013|ARHGA_HUMAN
28.9821	28.9095	28.8866	28.373	28.0258	28.2856				25	25	25	17.9	17.9	17.9	251.89	0	125.46	2398200000	93	sp|O15027|SC16A_HUMAN
29.7627	29.6955	29.6201	29.1713	29.0264	29.1492				33	33	32	25.2	25.2	24.9	205.12	0	299.08	4148100000	135	sp|O15031|PLXB2_HUMAN
25.0085	24.9877	23.2517	23.1583	24.6171	23.835				3	3	3	3.2	3.2	3.2	153.85	0.0003601	3.7391	42783000	5	sp|O15040|TCPR2_HUMAN
29.9716	29.7056	29.8997	30.0765	29.7559	30.0342				17	17	17	17.9	17.9	17.9	118.29	0	152.89	4583300000	110	sp|O15042|SR140_HUMAN
25.4621	25.5714	24.6171	25.4502	25.0543	26.1304				4	4	4	3.9	3.9	3.9	186.03	0	13.137	174810000	13	sp|O15047|SET1A_HUMAN
27.0539	26.937	26.8691	24.9144	23.8794	23.9683				12	12	12	11.7	11.7	11.7	165.54	0	108.57	427630000	28	sp|O15056|SYNJ2_HUMAN
25.0727	23.55	24.6388	23.8208	23.701	23.2161				9	9	9	8.8	8.8	8.8	172.77	0	16.105	139140000	13	sp|O15061|SYNEM_HUMAN
24.7459	25.844	24.0325	24.4749	25.099	24.7925				5	5	5	9.4	9.4	9.4	85.124	0.00019264	5.4261	95757000	13	sp|O15066|KIF3B_HUMAN
30.6783	30.7159	30.6951	31.1604	31.2902	31.309				38	38	38	44.5	44.5	44.5	144.73	0	323.31	11948000000	174	sp|O15067|PUR4_HUMAN
26.8332	27.1829	26.7953	27.2035	27.2374	26.7908				12	12	11	18.4	18.4	17.5	112.96	0	96.272	796330000	39	sp|O15084|ANR28_HUMAN
25.0491	24.9767	24.3875	25.1216	24.5481	24.3253				3	3	3	2.4	2.4	2.4	167.7	0.00018854	4.8871	51761000	7	sp|O15085|ARHGB_HUMAN
26.4565	26.425	26.6218	26.4953	26.6171	26.7562				9	9	9	21.1	21.1	21.1	67.315	0	30.011	705290000	30	sp|O15091|MRPP3_HUMAN
24.9728	25.6333	25.3342	24.6341	25.1954	25.0321				7	6	6	12.9	11.8	11.8	84.639	0	12.087	240510000	13	sp|O15111|IKKA_HUMAN
26.9157	27.0164	26.6602	26.7387	27.0015	26.876				6	6	6	46.6	46.6	46.6	15.179	0	114.01	735890000	19	sp|O15116|LSM1_HUMAN
28.9162	28.9603	28.4942	28.7604	28.6773	28.6482				13	13	13	14	14	14	142.17	0	70.818	2228200000	57	sp|O15118|NPC1_HUMAN
28.1549	28.1465	27.8754	27.9075	27.854	27.3044				6	6	6	26.9	26.9	26.9	37.92	0	96.403	1452800000	30	sp|O15126|SCAM1_HUMAN
28.7414	28.4849	28.343	28.913	28.7186	28.3982				3	3	3	13.7	13.7	13.7	36.648	0	223.99	2729200000	31	sp|O15127|SCAM2_HUMAN
31.6228	31.56	31.4365	31.6088	31.4139	31.5801				18	18	17	54.8	54.8	48.7	40.949	0	323.31	20996000000	132	sp|O15143|ARC1B_HUMAN
31.2995	31.4344	31.3629	31.5879	31.5267	31.553				17	17	17	50.7	50.7	50.7	34.333	0	232.56	14582000000	119	sp|O15144|ARPC2_HUMAN
30.6351	30.6926	30.5327	30.6784	30.8467	30.7222				6	6	6	34.8	34.8	34.8	20.546	0	90.624	10458000000	48	sp|O15145|ARPC3_HUMAN
29.8984	30.0068	29.9234	30.37	30.3505	30.2113				10	10	10	42.8	42.8	42.8	39.249	0	144.07	7377000000	77	sp|O15160|RPAC1_HUMAN
23.8458	24.9703	25.832	26.3117	24.9595	23.8638				3	3	3	11.6	11.6	11.6	35.049	0	9.0962	264400000	9	sp|O15162|PLS1_HUMAN
25.4994	25.9072	25.4332	25.4848	25.7197	24.2254				10	9	9	13.9	13.1	13.1	116.83	0	58.645	285860000	22	sp|O15164|TIF1A_HUMAN
29.9991	30.0614	30.1523	29.8864	30.0169	29.7134				10	10	9	39.5	39.5	39.5	23.818	0	105.93	5157600000	65	sp|O15173|PGRC2_HUMAN
24.2056	24.4343	23.2223	24.5965	24.523	26.6033				2	2	2	17.4	17.4	17.4	19.55	0	34.378	379180000	6	sp|O15182|CETN3_HUMAN
29.8902	29.9811	29.3992	29.4412	29.6078	29.4477				10	10	10	45.7	45.7	45.7	14.582	0	191.56	3726900000	49	sp|O15212|PFD6_HUMAN
28.404	28.0568	28.3486	28.676	28.7189	28.7089				13	13	13	26.7	26.7	26.7	68.07	0	102.22	1909000000	59	sp|O15213|WDR46_HUMAN
27.6271	27.7707	27.8863	27.6961	27.5042	27.5353				15	15	15	25.1	25.1	25.1	77.672	0	141.77	1180100000	51	sp|O15226|NKRF_HUMAN
27.5291	27.6093	27.4213	27.474	27.258	27.3216				14	14	14	24.4	24.4	24.4	77.187	0	46.82	1018800000	45	sp|O15228|GNPAT_HUMAN
28.714	27.8988	27.7755	26.4096	26.2308	26.0556				31	31	30	13.1	13.1	12.7	399.73	0	102.08	1146400000	70	sp|O15230|LAMA5_HUMAN
30.2789	30.1816	30.397	30.5863	30.7344	30.3645				24	24	24	48	48	48	73.525	0	323.31	8693000000	130	sp|O15231|ZN185_HUMAN
25.1651	24.4564	25.4958	24.6419	24.8154	24.6161				2	2	2	7.1	7.1	7.1	76.277	0	12.015	52041000	3	sp|O15234|CASC3_HUMAN
27.8486	27.998	27.606	27.4929	27.3445	27.0817				4	4	4	32.6	32.6	32.6	15.173	0	16.172	1057300000	20	sp|O15235|RT12_HUMAN
23.9988	25.4174	24.9643	24.7194	23.5949	23.8831				2	2	2	14.6	14.6	14.6	28.356	0.00019569	5.8806	53951000	2	sp|O15247|CLIC2_HUMAN
26.5133	26.2607	26.5848	24.0421	23.4629	23.8653				8	8	8	18.7	18.7	18.7	77.628	0	66.271	370720000	15	sp|O15254|ACOX3_HUMAN
28.9209	28.7264	28.8637	28.2719	28.3366	28.1717				5	5	5	32.1	32.1	32.1	22.958	0	78.092	3068300000	39	sp|O15258|RER1_HUMAN
30.1195	29.9844	30.717	29.3177	23.7942	29.5645				4	4	4	18.2	18.2	18.2	30.394	0	47.78	7702000000	25	sp|O15260|SURF4_HUMAN
24.4136	23.8401	23.8795	26.4389	25.2653	26.2124				5	5	5	19.7	19.7	19.7	42.089	0	16.567	182410000	15	sp|O15264|MK13_HUMAN
29.422	29.2521	28.9478	29.6403	29.7224	29.5757				14	14	14	31.9	31.9	31.9	52.743	0	204.25	4293700000	56	sp|O15269|SPTC1_HUMAN
29.0061	29.0486	28.8395	29.59	29.5043	29.6481				17	17	16	42.7	42.7	41.5	62.924	0	323.31	4211300000	77	sp|O15270|SPTC2_HUMAN
29.1651	28.8662	29.0856	29.034	28.8607	29.0082				23	23	23	27.2	27.2	27.2	116.92	0	180.87	3097400000	82	sp|O15294|OGT1_HUMAN
27.2505	27.3097	27.6752	27.1854	27.3953	25.1806				4	4	3	16.3	16.3	13.4	28.082	0	5.999	854350000	22	sp|O15305|PMM2_HUMAN
27.3968	27.6626	27.5383	27.2443	27.1	26.9357				7	7	7	14.2	14.2	14.2	68.86	0	22.11	718990000	26	sp|O15321|TM9S1_HUMAN
24.0325	24.3872	24.5283	25.3802	24.5819	25.301				3	3	3	3.5	3.5	3.5	104.74	0.00018532	4.4038	30674000	5	sp|O15327|INP4B_HUMAN
27.6769	27.5963	27.5997	28.2153	28.1177	27.9942				12	12	12	21.1	21.1	21.1	75.25	0	106.46	1269400000	55	sp|O15344|TRI18_HUMAN
29.3655	29.1321	28.877	28.3122	28.6485	28.6587				6	6	6	21	21	21	22.98	0	29.028	3511500000	39	sp|O15347|HMGB3_HUMAN
30.7713	30.7816	30.5742	30.4122	30.7122	30.5764				13	13	13	35.2	35.2	35.2	59.271	0	185.65	8592700000	82	sp|O15355|PPM1G_HUMAN
27.0718	27.2626	26.8075	27.0207	26.1406	26.7409				20	20	20	22.2	22.2	22.2	138.6	0	95.576	853090000	42	sp|O15357|SHIP2_HUMAN
25.6697	26.6328	26.5231	25.1711	24.2784	24.6167				2	2	2	2.5	2.5	2.5	162.77	0	19.136	303750000	7	sp|O15360|FANCA_HUMAN
31.412	31.3561	31.2654	31.51	31.249	31.3				20	20	20	52.6	52.6	52.6	63.972	0	323.31	17377000000	148	sp|O15371|EIF3D_HUMAN
30.4871	30.5856	30.4672	30.3803	30.4541	30.5186				16	16	16	48.9	48.9	48.9	39.93	0	228.94	8840800000	113	sp|O15372|EIF3H_HUMAN
23.0246	24.2009	25.1699	23.368	23.4515	23.7808				3	2	2	7.2	5.4	5.4	48.847	0.0018878	2.7945	56923000	4	sp|O15379|HDAC3_HUMAN
26.5459	26.7623	26.8254	26.8684	26.7269	26.805				10	10	10	16.1	16.1	16.1	95.05	0	41.405	704980000	28	sp|O15381|NVL_HUMAN
28.9233	28.5528	28.8211	28.6891	28.8465	28.4618				10	10	10	26	26	26	44.287	0	102.41	2556300000	47	sp|O15382|BCAT2_HUMAN
25.3289	25.1631	25.4446	24.3954	25.2373	23.7207				2	2	2	17.6	17.6	17.6	16.389	0.00035965	3.6877	209320000	9	sp|O15392|BIRC5_HUMAN
27.9533	28.065	27.9905	28.26	28.1705	28.0058				11	11	11	13.7	13.7	13.7	119.94	0	76.311	1685700000	56	sp|O15397|IPO8_HUMAN
29.6781	29.8079	29.7995	29.4972	29.5016	29.6191				9	9	9	47.5	47.5	47.5	29.815	0	216.39	4223100000	47	sp|O15400|STX7_HUMAN
30.8757	31.3876	30.9505	30.4913	30.5355	30.7537				6	6	6	13.5	13.5	13.5	49.469	0	22.403	7410500000	58	sp|O15427|MOT4_HUMAN
25.2687	26.0061	25.9752	26.5382	26.4315	26.8439				13	13	13	14.9	14.9	14.9	149.52	0	41.159	422900000	35	sp|O15439|MRP4_HUMAN
29.2665	29.278	29.3909	29.6102	29.8814	29.842				10	10	10	38.2	38.2	38.2	54.985	0	216.67	4397300000	62	sp|O15446|RPA34_HUMAN
29.5223	29.4683	29.5006	28.8398	28.8064	28.4587				12	12	12	26.7	26.7	26.7	60.901	0	237.64	3716500000	57	sp|O15460|P4HA2_HUMAN
24.7902	23.9935	24.6862	24.6654	25.3516	24.714				2	2	2	5.8	5.8	5.8	73.168	0	17.552	94508000	6	sp|O15484|CAN5_HUMAN
27.9678	28.042	28.0771	27.3492	27.3887	27.1494				7	7	7	42.9	42.9	42.9	22.417	0	35.786	1209000000	37	sp|O15498|YKT6_HUMAN
26.1234	25.71	26.0001	25.7939	24.191	23.6472				5	5	5	18	18	18	44.871	0	8.4926	331380000	13	sp|O15504|NUP42_HUMAN
29.675	29.2367	28.8605	29.8325	30.0392	29.1932				3	3	3	29.1	29.1	29.1	16.32	0	55.833	4516600000	26	sp|O15511|ARPC5_HUMAN
28.3471	28.4102	28.4085	28.3598	28.2054	28.1891				6	6	6	58.5	58.5	58.5	16.311	0	323.31	1899300000	35	sp|O15514|RPB4_HUMAN
23.6907	24.4095	24.4237	25.2737	24.5695	23.9441				5	5	5	12.2	12.2	12.2	63.151	0	8.645	77449000	10	sp|O15530|PDPK1_HUMAN;sp|Q6A1A2|PDPK2_HUMAN
28.6977	29.3484	29.3905	26.9563	24.7997	26.6466				6	6	6	17.2	17.2	17.2	47.625	0	32.017	1719500000	26	sp|O15533|TPSN_HUMAN
24.3483	24.0274	24.5038	26.2399	26.5488	26.0403				5	5	5	14.3	14.3	14.3	38.787	0	8.472	242800000	11	sp|O15541|R113A_HUMAN
32.0686	32.1097	32.0882	32.0829	32.0254	32.0551				36	36	35	43.4	43.4	42.3	90.932	0	323.31	25565000000	258	sp|O43143|DHX15_HUMAN
27.8389	27.9533	27.6307	27.7194	27.6522	27.6396				11	11	11	34.9	34.9	34.9	54.843	0	135.44	1394100000	46	sp|O43148|MCES_HUMAN
24.9986	25.6691	22.4998	24.9466	24.6154	23.1381				2	2	2	1.1	1.1	1.1	331.07	0.0018852	2.7796	30288000	4	sp|O43149|ZZEF1_HUMAN
24.5084	25.8596	24.6489	25.3105	25.1764	23.6706				4	3	3	6.2	5.2	5.2	111.65	0	6.2066	56987000	3	sp|O43150|ASAP2_HUMAN
26.748	26.736	26.6179	27.0377	27.0922	27.1794				6	6	6	7.5	7.5	7.5	122.07	0	101.7	708270000	22	sp|O43156|TTI1_HUMAN
27.7958	27.9024	27.724	28.179	27.8863	27.9739				10	10	10	32.2	32.2	32.2	50.714	0	117.73	1439200000	46	sp|O43159|RRP8_HUMAN
24.2423	23.0166	24.7709	24.313	24.3786	24.2147				3	3	3	8.2	8.2	8.2	78.213	0	20.533	64875000	3	sp|O43164|PJA2_HUMAN
24.4809	24.6757	24.099	24.5749	23.648	24.6701				5	4	4	4.2	3.6	3.6	200.03	0	25.676	88370000	7	sp|O43166|SI1L1_HUMAN
30.6259	30.5017	30.681	30.9826	31.1027	30.9573				4	4	4	49.3	49.3	49.3	16.694	0	100.24	11770000000	44	sp|O43169|CYB5B_HUMAN
30.7487	30.8107	30.6732	30.9101	30.878	30.8159				21	21	21	54.8	54.8	54.8	58.449	0	323.31	9766300000	154	sp|O43172|PRP4_HUMAN
28.1451	28.1699	28.1713	29.2267	29.1844	29.028				14	14	14	34.7	34.7	34.7	56.65	0	55.415	2873000000	56	sp|O43175|SERA_HUMAN
24.3234	27.2958	25.4264	24.2298	23.8534	23.4462				3	3	3	20	20	20	20.108	0	8.5864	542990000	7	sp|O43181|NDUS4_HUMAN
28.7376	29.2523	28.7392	28.2441	28.0806	28.4105				11	10	10	30.1	27.4	27.4	54.099	0	93.613	2239200000	42	sp|O43237|DC1L2_HUMAN
32.0003	31.9243	31.8188	31.8332	31.6656	31.641				25	25	25	44.6	44.6	44.6	60.977	0	323.31	21916000000	191	sp|O43242|PSMD3_HUMAN
27.4356	27.472	27.5657	27.7656	27.6209	27.6825				8	8	8	27.4	27.4	27.4	41.373	0	73.582	1301100000	42	sp|O43251|RFOX2_HUMAN;sp|Q9NWB1|RFOX1_HUMAN;sp|A6NFN3|RFOX3_HUMAN
28.8175	29.2531	28.6708	28.7929	29.1964	29.0751				17	16	16	32.2	30	30	70.832	0	214.92	3107000000	67	sp|O43252|PAPS1_HUMAN
29.8525	29.5631	29.6553	29.8374	29.7479	29.894				26	26	26	43.1	43.1	43.1	88.828	0	323.31	5595000000	110	sp|O43264|ZW10_HUMAN
26.6241	24.7872	23.4303	23.2721	24.3307	23.2604				2	2	2	6.4	6.4	6.4	45.118	0.00070077	3.1402	433360000	14	sp|O43286|B4GT5_HUMAN
30.103	29.9621	29.9454	30.1333	30.187	30.1143				22	22	22	32.2	32.2	32.2	90.254	0	292.19	6203000000	126	sp|O43290|SNUT1_HUMAN
27.2602	27.5885	27.5571	27.4994	27.2572	27.565				5	5	5	31.7	31.7	31.7	28.228	0	18.601	654160000	21	sp|O43291|SPIT2_HUMAN
26.7561	26.9041	26.731	27.0387	26.6143	24.7166				7	7	7	12.2	12.2	12.2	67.622	0	26.853	690990000	26	sp|O43292|GPAA1_HUMAN
27.1593	23.6846	24.4495	24.3575	24.7058	24.1428				2	2	2	5.7	5.7	5.7	52.535	0.00018836	4.8691	284750000	7	sp|O43293|DAPK3_HUMAN
26.2431	26.3664	26.3351	27.1036	26.8736	27.0607				7	7	7	23.6	23.6	23.6	49.814	0	37.218	569240000	27	sp|O43294|TGFI1_HUMAN
24.4706	24.344	24.7174	24.7993	24.3612	23.495				2	2	2	4.1	4.1	4.1	88.604	0.00018889	4.9221	76105000	6	sp|O43299|AP5Z1_HUMAN
26.2647	26.1543	25.9304	26.5054	26.1057	26.0612				13	13	13	15.5	15.5	15.5	140.41	0	25.058	373740000	33	sp|O43314|VIP2_HUMAN
23.9392	24.0023	24.9962	24.0527	24.1462	23.81				3	3	3	6.3	6.3	6.3	67.195	0.00019026	5.1373	105510000	11	sp|O43318|M3K7_HUMAN
30.0877	30.1575	30.2925	30.3141	30.3609	29.8811				9	9	9	57.5	57.5	57.5	19.81	0	98.043	8231600000	60	sp|O43324|MCA3_HUMAN
23.9132	24.5045	24.8259	24.0672	24.0052	23.0695				3	3	3	8.3	8.3	8.3	61.194	0	6.977	35482000	8	sp|O43353|RIPK2_HUMAN
26.0426	26.2006	25.5582	24.3082	26.8638	26.6895				10	10	10	11.6	11.6	11.6	165.95	0	126.45	494430000	30	sp|O43379|WDR62_HUMAN
32.5042	32.3631	32.5099	32.2792	32.1753	32.2678				25	20	20	42.5	34.9	34.9	70.942	0	323.31	35366000000	190	sp|O43390|HNRPR_HUMAN
29.9356	29.9686	29.8498	30.0562	30.3469	30.0465				27	27	27	45.7	45.7	45.7	77.528	0	245	5821900000	112	sp|O43395|PRPF3_HUMAN
30.6421	30.7302	30.3821	30.6551	30.9738	30.9136				14	14	14	74.4	74.4	74.4	32.251	0	323.31	11493000000	81	sp|O43396|TXNL1_HUMAN
31.8783	31.8419	31.8185	31.902	32.0509	32.121				15	15	15	71.4	71.4	71.4	22.237	0	323.31	24006000000	120	sp|O43399|TPD54_HUMAN
27.2343	27.5117	27.0966	27.8253	27.5023	27.3632				6	6	6	35.7	35.7	35.7	23.773	0	47.314	985080000	30	sp|O43402|EMC8_HUMAN
27.3614	26.943	25.3572	24.3059	24.9034	24.5713				5	5	5	14.8	14.8	14.8	37.238	0	7.7255	302260000	15	sp|O43414|ERI3_HUMAN
23.5805	24.3191	24.2852	25.2596	24.2494	24.4213				3	3	3	3.5	3.5	3.5	173.1	0	6.8059	24723000	6	sp|O43426|SYNJ1_HUMAN
25.0483	22.2822	25.4732	24.3686	24.9707	25.8474				4	4	4	11	11	11	41.878	0.00019527	5.8033	219650000	11	sp|O43427|FIBP_HUMAN
28.5276	28.5007	28.5662	28.084	28.0736	27.4639				21	17	17	18.5	16.2	16.2	176.65	0	124.32	1804800000	68	sp|O43432|IF4G3_HUMAN
28.5992	28.7412	28.3379	28.8063	28.7553	28.7075				8	8	8	45.2	45.2	45.2	19.208	0	20.017	2031700000	35	sp|O43447|PPIH_HUMAN
26.4809	26.5619	26.6137	26.2877	26.4638	26.195				3	3	3	7.6	7.6	7.6	48.84	0.0001915	5.2947	377650000	13	sp|O43464|HTRA2_HUMAN
29.6327	29.8497	29.6863	29.4487	29.1734	29.8265				11	11	11	37.9	37.9	37.9	39.589	0	316.53	4427000000	64	sp|O43488|ARK72_HUMAN
30.3196	30.3655	30.0578	30.5381	30.6654	30.5986				31	31	30	44.6	44.6	43.4	112.59	0	323.31	9150000000	176	sp|O43491|E41L2_HUMAN
24.2684	24.5906	24.0569	24.084	24.5275	23.0124				2	2	2	5.9	5.9	5.9	45.879	0.0096386	1.6824	18465000	2	sp|O43493|TGON2_HUMAN
24.6334	23.9077	24.4119	25.5857	25.1516	23.3575				4	4	4	16.2	16.2	16.2	42.189	0	7.9517	105420000	8	sp|O43502|RA51C_HUMAN
27.4812	27.837	27.7281	27.9058	27.8141	27.6269				4	4	4	74.7	74.7	74.7	9.6138	0	148.45	1589400000	22	sp|O43504|LTOR5_HUMAN
24.5399	25.2568	25.0324	25.0888	24.1806	24.8899				2	2	2	6.5	6.5	6.5	47.119	0	18.652	189740000	6	sp|O43505|B4GA1_HUMAN
25.1885	23.228	24.6296	24.6937	25.9177	24.1781				2	2	2	8.4	8.4	8.4	37.849	0.00036516	4.0371	112610000	6	sp|O43542|XRCC3_HUMAN
24.4489	24.2639	24.1095	26.2433	23.9656	23.8618				3	3	3	7.4	7.4	7.4	73.817	0.00019298	5.4533	126390000	3	sp|O43572|AKA10_HUMAN
28.9254	29.2274	29.067	28.978	29.134	28.8976				7	7	7	37.9	37.9	37.9	22.092	0	56.779	3257100000	53	sp|O43583|DENR_HUMAN
29.9761	29.8841	29.7543	30.2083	30.3972	30.235				22	22	22	29.7	29.7	29.7	109.96	0	323.31	6098800000	127	sp|O43592|XPOT_HUMAN
24.1019	24.5362	24.1239	24.4646	24.0495	25.7365				3	3	3	12.7	12.7	12.7	34.688	0	10.835	131580000	9	sp|O43597|SPY2_HUMAN
28.3383	28.6898	28.3289	28.334	28.5655	28.3651				6	6	6	44.8	44.8	44.8	19.108	0	114.12	2165900000	33	sp|O43598|DNPH1_HUMAN
25.3061	24.8196	24.3629	24.2275	23.5183	23.8492				2	2	2	9.4	9.4	9.4	35.122	0.00036271	3.8878	79131000	5	sp|O43609|SPY1_HUMAN
30.0049	29.9581	30.3476	30.3002	30.3362	30.3868				18	18	18	40	40	40	51.355	0	250.91	7072200000	107	sp|O43615|TIM44_HUMAN
27.6366	26.9324	26.6484	27.7856	26.7003	27.2866				4	4	4	20	20	20	20.274	0	21.704	936810000	22	sp|O43617|TPPC3_HUMAN
24.6509	25.1865	24.3607	24.4508	24.4033	24.9798				3	2	2	8.4	6.3	6.3	42.915	0.0028726	2.4997	27944000	5	sp|O43639|NCK2_HUMAN
23.139	25.642	26.4247	25.2292	24.5863	23.7708				2	2	2	10.2	10.2	10.2	27.563	0.00035997	3.736	154070000	11	sp|O43657|TSN6_HUMAN
29.5861	29.3423	29.6276	29.916	29.8649	29.6617				14	14	14	39.1	39.1	39.1	57.193	0	323.31	5111100000	84	sp|O43660|PLRG1_HUMAN
27.3149	27.3244	27.1161	26.5681	24.3579	26.8674				12	12	12	25	25	25	71.606	0	61.504	844980000	39	sp|O43663|PRC1_HUMAN
29.1619	24.4449	28.7706	28.7894	23.1695	28.5847				4	4	4	21.5	21.5	21.5	21.21	0	296.25	2526800000	13	sp|O43665|RGS10_HUMAN
28.7857	29.0482	28.7661	29.2566	28.9378	29.2143				7	7	7	16.7	16.7	16.7	50.75	0	128.78	3139400000	53	sp|O43670|ZN207_HUMAN
26.0756	25.9973	26.4239	25.898	25.6227	25.3821				3	3	3	19	19	19	21.75	0	53.311	436380000	20	sp|O43674|NDUB5_HUMAN
26.6934	26.5091	23.8055	24.2735	24.2033	24.1651				2	2	2	21.4	21.4	21.4	11.402	0.00018734	4.7374	478830000	16	sp|O43676|NDUB3_HUMAN
28.2318	27.8095	27.7701	28.1853	27.8899	27.7602				4	4	4	41.4	41.4	41.4	10.921	0	164.02	1491500000	26	sp|O43678|NDUA2_HUMAN
30.0781	30.0417	29.9143	29.7055	30.0427	29.8603				9	9	9	32.2	32.2	32.2	38.792	0	203.56	6724900000	68	sp|O43681|GET3_HUMAN
26.5915	26.6433	26.5336	26.3628	23.8444	26.4955				11	11	11	13.5	13.5	13.5	122.37	0	39.486	508540000	30	sp|O43683|BUB1_HUMAN
30.3362	30.3507	30.5394	30.8027	30.6533	30.6413				12	12	12	40.9	40.9	40.9	37.154	0	323.31	8629600000	103	sp|O43684|BUB3_HUMAN
24.2303	24.097	25.4663	24.4733	25.0462	24.4048				3	3	3	12.8	12.8	12.8	32.573	0.00070311	3.2012	44471000	3	sp|O43688|PLPP2_HUMAN
35.0965	34.9812	35.1106	34.731	34.9268	35.1141				55	55	37	64.8	64.8	45.1	104.85	0	323.31	194000000000	749	sp|O43707|ACTN4_HUMAN
24.6745	25.3045	26.2654	24.3059	24.0852	24.2129				5	5	5	25.9	25.9	25.9	24.212	0	9.0088	477580000	11	sp|O43708|MAAI_HUMAN
24.451	23.1313	25.3067	24.142	26.1684	25.7888				2	2	2	14.2	14.2	14.2	31.88	0	10.318	378870000	9	sp|O43709|BUD23_HUMAN
23.9384	24.6711	24.1406	25.7043	24.3007	24.7973				2	2	2	26.5	26.5	26.5	15.086	0.00018481	4.3397	162360000	7	sp|O43716|GATC_HUMAN
27.3758	24.447	27.6915	26.6457	26.8767	26.7351				9	9	9	20	20	20	85.852	0	84.14	677450000	31	sp|O43719|HTSF1_HUMAN
28.7622	28.7346	28.9027	28.5229	28.5634	28.5386				17	17	17	23.4	23.4	23.4	91.35	0	46.575	2264100000	59	sp|O43747|AP1G1_HUMAN
27.7158	27.5035	27.8104	27.5552	27.6271	27.3756				6	6	6	44.7	44.7	44.7	29.176	0	195.22	1122700000	40	sp|O43752|STX6_HUMAN
28.5909	28.5884	28.5353	28.6232	28.7726	28.3097				4	4	4	16.1	16.1	16.1	24.81	0	7.5866	1529800000	17	sp|O43760|SNG2_HUMAN
30.3654	30.2804	30.2646	30.3564	30.3323	30.5027				7	7	7	26.2	26.2	26.2	34.063	0	212.16	8891100000	63	sp|O43765|SGTA_HUMAN
28.7104	28.7792	28.5217	28.4758	28.3375	28.3284				6	6	5	44.6	44.6	35.5	13.389	0	22.351	2396600000	39	sp|O43768|ENSA_HUMAN
25.6047	25.7275	26.0433	25.0799	22.8309	23.9663				4	4	4	13.6	13.6	13.6	32.943	0.00019135	5.277	228780000	10	sp|O43772|MCAT_HUMAN
31.5953	31.3536	31.5685	31.948	31.8344	31.9655				21	21	21	43.4	43.4	43.4	62.942	0	323.31	18671000000	154	sp|O43776|SYNC_HUMAN
30.4244	30.5586	30.4238	29.9595	29.8198	29.9387				37	37	35	36.9	36.9	34.6	131.98	0	323.31	7028400000	155	sp|O43795|MYO1B_HUMAN
24.1807	23.9183	25.6302	24.8061	24.2635	23.2052				3	3	3	29.4	29.4	29.4	13.596	0	17.997	53538000	6	sp|O43805|SSNA1_HUMAN
30.4809	30.3742	30.5887	30.5798	30.5107	30.4484				13	13	13	51.1	51.1	51.1	26.227	0	158.27	10557000000	91	sp|O43809|CPSF5_HUMAN
27.25	27.3195	26.2241	27.3211	23.9131	27.0524				6	6	6	20.8	20.8	20.8	45.283	0	29.563	776730000	21	sp|O43813|LANC1_HUMAN
27.9302	27.8084	27.6849	27.698	27.7011	27.7835				14	14	14	28.7	28.7	28.7	86.131	0	113.73	1382100000	41	sp|O43815|STRN_HUMAN
28.9496	28.8009	28.9233	29.3576	29.3471	29.074				14	14	14	36.2	36.2	36.2	51.84	0	145.8	3190000000	63	sp|O43818|U3IP2_HUMAN
25.464	26.5668	25.1373	24.5901	24.7273	23.4191				4	4	4	24.4	24.4	24.4	29.81	0	39.554	327630000	16	sp|O43819|SCO2_HUMAN
24.7314	25.4114	25.6576	23.7906	25.8319	24.5721				5	5	5	9.1	9.1	9.1	76.107	0	10.137	273630000	18	sp|O43823|AKAP8_HUMAN
23.6157	26.5343	24.5181	23.6988	25.8072	23.8131				4	4	4	11	11	11	46.36	0.00018477	4.3283	119730000	7	sp|O43826|G6PT1_HUMAN
27.8738	27.8177	27.9983	28.0832	28.3772	28.2521				13	13	13	42.1	42.1	42.1	42.183	0	72.01	1595700000	40	sp|O43837|IDH3B_HUMAN
30.0109	30.2238	30.0422	30.1377	30.3065	30.1292				25	25	25	24.5	24.5	24.5	131.7	0	278.45	5885800000	129	sp|O43847|NRDC_HUMAN
32.4064	32.8663	32.527	31.9127	32.1479	31.8205				19	19	19	65.1	65.1	65.1	37.106	0	323.31	29200000000	171	sp|O43852|CALU_HUMAN
25.1373	24.1759	24.2829	25.6443	26.4715	23.9163				5	5	5	13.1	13.1	13.1	53.764	0	9.245	144020000	9	sp|O43854|EDIL3_HUMAN
29.2496	29.2819	29.2611	29.2837	29.1432	29.4094				16	16	7	33.2	33.2	16.4	58.951	0	159.16	3374500000	86	sp|O43865|SAHH2_HUMAN
24.2415	24.1736	24.5044	25.3367	24.9399	24.3071				9	8	7	11	10.2	9.1	122.95	0	13.93	313880000	10	sp|O43896|KIF1C_HUMAN
27.3132	27.2046	27.4229	26.9411	27.055	26.6771				7	7	7	22.8	22.8	22.8	50.282	0	152.89	921740000	27	sp|O43913|ORC5_HUMAN
28.3388	28.4006	28.1693	27.7738	27.6746	27.6895				5	5	5	48.1	48.1	48.1	12.517	0	37.658	1506500000	34	sp|O43920|NDUS5_HUMAN
27.0139	26.8707	27.0049	26.8131	24.2401	26.6516				4	4	4	33.3	33.3	33.3	17.42	0	22.767	682790000	18	sp|O43924|PDE6D_HUMAN
27.5335	27.7596	27.3815	27.5323	27.2556	27.3276				13	13	13	34.9	34.9	34.9	50.377	0	38.505	1071000000	43	sp|O43929|ORC4_HUMAN
28.5683	28.8488	28.9224	28.8187	28.7895	28.832				18	18	18	35.2	35.2	35.2	71.689	0	323.31	2731400000	79	sp|O60216|RAD21_HUMAN
28.4878	28.5912	27.5417	28.0989	27.9388	28.0985				5	5	5	79.4	79.4	79.4	10.998	0	104.47	1907200000	27	sp|O60220|TIM8A_HUMAN
28.3684	28.6254	28.5981	28.6892	28.4326	28.6202				18	17	17	20.9	20.1	20.1	119.26	0	110.47	2693800000	72	sp|O60231|DHX16_HUMAN
29.7487	29.5682	29.3837	29.4028	29.455	29.505				8	8	8	70.4	70.4	70.4	21.474	0	323.31	5100000000	58	sp|O60232|ZNRD2_HUMAN
23.9553	23.6093	25.2766	24.7592	25.3725	23.9481				3	2	2	26.8	20.4	20.4	16.801	0.00019286	5.4457	30206000	3	sp|O60234|GMFG_HUMAN
26.318	26.5863	26.3658	25.1896	26.2323	27.118				9	9	9	7.5	7.5	7.5	160.6	0	10.765	364120000	22	sp|O60244|MED14_HUMAN
29.1245	29.3957	29.18	29.4895	29.5523	29.4043				11	11	10	39	39	35.2	40.925	0	215.46	4725000000	57	sp|O60256|KPRB_HUMAN
30.2462	30.3769	30.3855	30.3719	30.2157	30.1833				32	32	21	33.1	33.1	24.9	121.9	0	323.31	7727700000	172	sp|O60264|SMCA5_HUMAN
30.0001	29.968	29.8774	29.6752	30.0913	29.9066				27	27	24	29.4	29.4	27.5	146.2	0	307.03	6106700000	119	sp|O60271|JIP4_HUMAN
27.5812	27.6914	27.5061	28.0383	27.7286	28.1789				28	28	28	16.7	16.7	16.7	254.39	0	87.449	1540200000	74	sp|O60287|NPA1P_HUMAN
26.2624	26.2661	26.0814	26.5247	26.2726	25.9615				13	13	12	11.7	11.7	11.2	194.61	0	25.711	415380000	28	sp|O60292|SI1L3_HUMAN
24.9656	25.678	24.5267	26.1223	25.9376	23.7242				4	4	4	3.8	3.8	3.8	226.35	0	8.0102	170700000	8	sp|O60293|ZC3H1_HUMAN
24.4604	25.1352	24.3607	24.6553	23.6502	23.5773				3	3	3	6.4	6.4	6.4	75.601	0.00087321	3.0896	86289000	5	sp|O60294|TYW4_HUMAN
29.29	28.6513	28.9921	28.915	29.0671	29.1106				23	22	22	19.5	19	19	171.29	0	108.28	3142200000	80	sp|O60306|AQR_HUMAN
29.984	30.0798	29.9894	29.8936	29.9101	29.997				30	30	30	38	38	38	111.63	0	218.08	5285000000	144	sp|O60313|OPA1_HUMAN
26.6933	26.5931	26.0718	26.3075	26.1886	26.5501				11	11	11	10.3	10.3	10.3	218.4	0	70.823	535770000	28	sp|O60318|GANP_HUMAN
25.61	25.8004	25.7289	25.843	24.0027	24.5129				7	6	6	5.6	4.9	4.9	204.47	0	46.487	257180000	16	sp|O60333|KIF1B_HUMAN
24.3379	22.8134	24.1981	24.983	24.698	23.8316				2	2	2	3.2	3.2	3.2	102.54	0.0035088	2.2937	21778000	7	sp|O60337|MARH6_HUMAN
29.1485	28.8867	28.9341	29.2229	29.1087	29.0775				23	23	23	45.3	45.3	45.3	92.902	0	146.39	3728900000	96	sp|O60341|KDM1A_HUMAN
25.9167	27.0784	26.7566	29.361	29.2393	29.5313				27	27	25	25.1	25.1	23.8	146.56	0	226.64	2539200000	76	sp|O60343|TBCD4_HUMAN
26.054	25.9844	25.5098	24.528	25.8454	26.0552				6	6	6	13.9	13.9	13.9	79.291	0	105.51	327100000	17	sp|O60353|FZD6_HUMAN
24.0996	24.2369	26.3704	26.9082	26.862	26.6695				4	4	4	11.5	11.5	11.5	51.964	0	6.9406	487060000	16	sp|O60427|FADS1_HUMAN
26.7184	26.771	26.871	24.5865	24.8987	24.583				9	9	9	6.7	6.7	6.7	204.74	0	29.871	316600000	17	sp|O60437|PEPL_HUMAN
28.0884	28.056	28.2066	28.3223	28.2488	28.3066				14	14	14	33.7	33.7	33.7	54.554	0	51.83	1657400000	60	sp|O60443|GSDME_HUMAN
30.9929	30.9074	31.095	31.3687	31.2882	31.0648				24	24	22	39.2	39.2	35.2	79.187	0	260.21	14569000000	133	sp|O60488|ACSL4_HUMAN
30.4173	30.4153	30.2518	29.8877	30.0483	30.1305				10	10	8	61.1	61.1	56.8	18.762	0	96.18	7638900000	65	sp|O60493|SNX3_HUMAN
27.2126	27.0468	27.2466	26.6479	26.9932	27.1386				6	6	6	34.5	34.5	34.5	28.114	0	27.258	667460000	31	sp|O60499|STX10_HUMAN
27.1551	26.9382	27.4862	26.7299	26.6867	26.4417				12	12	12	17.8	17.8	17.8	102.91	0	32.155	742280000	32	sp|O60502|OGA_HUMAN
24.3241	23.9499	24.8012	25.3497	24.5747	25.1919				3	3	3	5.8	5.8	5.8	75.34	0	10.447	155100000	14	sp|O60504|VINEX_HUMAN
33.1875	33.0611	33.1088	33.2942	33.3089	33.3612				27	27	22	55.2	55.2	47.5	69.602	0	323.31	64037000000	290	sp|O60506|HNRPQ_HUMAN
25.1067	26.1003	27.3227	26.6956	26.1542	25.0561				8	8	8	19.2	19.2	19.2	65.521	0	99.046	582790000	25	sp|O60508|PRP17_HUMAN
24.1458	25.464	24.6426	24.627	22.1603	24.1213				2	2	2	5.1	5.1	5.1	43.927	0.0044769	2.1525	19683000	2	sp|O60512|B4GT3_HUMAN
24.3467	24.4565	22.9191	25.7157	24.2095	26.2588				7	4	4	8	5.6	5.6	124.71	0	8.3407	112790000	12	sp|O60518|RNBP6_HUMAN
28.4488	28.3884	28.4188	28.64	28.1313	28.1109				18	18	18	17.6	17.6	17.6	122.95	0	48.67	2001700000	58	sp|O60524|NEMF_HUMAN
26.47	26.9201	26.7007	26.8348	27.1382	26.8069				8	8	8	25.5	25.5	25.5	41.949	0	68.436	807780000	27	sp|O60547|GMDS_HUMAN
26.5751	26.5803	26.6473	26.3335	26.1011	26.191				8	4	4	20.5	10.2	10.2	56.98	0	69.528	521900000	22	sp|O60551|NMT2_HUMAN
24.1784	24.3336	25.5622	25.9287	24.4035	23.7599				5	5	5	11.6	11.6	11.6	80.684	0	36.549	373800000	14	sp|O60563|CCNT1_HUMAN
26.532	26.3882	26.6251	26.0977	25.405	26.2893				14	14	14	19.5	19.5	19.5	119.54	0	36.52	415860000	27	sp|O60566|BUB1B_HUMAN
30.0272	29.9691	30.0373	29.6731	29.5916	29.4525				21	21	21	35.5	35.5	35.5	84.784	0	172.93	4073700000	109	sp|O60568|PLOD3_HUMAN
30.7216	30.8059	30.4836	30.8566	30.9992	30.8445				31	31	31	26.3	26.3	26.3	141.35	0	323.31	11469000000	156	sp|O60610|DIAP1_HUMAN
26.9751	27.185	26.9641	24.2963	25.4638	23.9772				3	3	3	23	23	23	18.092	0	39.086	585130000	16	sp|O60613|SEP15_HUMAN
24.0136	24.0946	23.7585	23.3014	23.757	25.0096				2	2	2	9.1	9.1	9.1	28.017	0	6.3882	171060000	6	sp|O60637|TSN3_HUMAN
27.1505	26.9356	26.8277	26.5405	26.5459	27.0499				7	7	7	13.7	13.7	13.7	85.566	0	82.828	606090000	27	sp|O60645|EXOC3_HUMAN
32.8397	32.9269	32.6628	32.6694	32.7822	32.5375				19	19	19	59.2	59.2	59.2	47.074	0	323.31	41332000000	177	sp|O60664|PLIN3_HUMAN
24.6249	25.5427	24.8104	25.2186	24.7065	25.5695				5	5	5	23.8	23.8	23.8	31.827	0	8.909	110420000	8	sp|O60671|RAD1_HUMAN
28.2613	28.1321	28.1931	28.8043	28.7072	28.7012				15	15	15	30.1	30.1	30.1	59.902	0	84.102	1998500000	70	sp|O60678|ANM3_HUMAN
30.9154	31.1643	30.9434	30.4305	30.8423	30.7				12	12	5	25.4	25.4	12.3	60.029	0	323.31	11583000000	82	sp|O60684|IMA7_HUMAN
30.1988	30.3002	30.3814	30.3393	30.5811	30.5021				22	22	22	51.8	51.8	51.8	55.023	0	278.77	6875000000	115	sp|O60701|UGDH_HUMAN
28.343	28.5389	28.4255	28.4057	28.7284	28.5113				12	12	12	38.3	38.3	38.3	43.332	0	30.314	1546800000	43	sp|O60711|LPXN_HUMAN
30.7262	30.7209	30.6244	30.4909	30.4814	30.4248				33	33	33	41.4	41.4	41.4	108.17	0	323.31	9677600000	195	sp|O60716|CTND1_HUMAN
26.1587	24.3197	26.9525	24.411	25.7277	24.9425				4	4	4	22.9	22.9	22.9	31.938	0	32.136	361820000	13	sp|O60725|ICMT_HUMAN
24.4642	28.6874	28.4423	29.26	28.1305	23.536				10	2	2	66.4	29.2	29.2	12.823	0	157.96	2189200000	10	sp|O60739|EIF1B_HUMAN
29.497	29.5603	29.4713	29.5888	29.4847	29.4568				15	15	13	35.6	35.6	31.6	58.47	0	120.07	5104600000	89	sp|O60749|SNX2_HUMAN
29.0983	28.4656	28.6646	28.8471	28.2626	28.386				9	9	9	46.9	46.9	46.9	29.634	0	208.24	2416600000	40	sp|O60762|DPM1_HUMAN
31.2457	31.2379	31.2471	31.1484	31.1438	30.9671				28	28	28	39.1	39.1	39.1	107.89	0	323.31	12977000000	167	sp|O60763|USO1_HUMAN
23.6603	25.1046	26.4549	25.0347	26.7173	23.6235				2	2	2	21.9	21.9	21.9	15.139	0	22.408	275240000	12	sp|O60783|RT14_HUMAN
22.7172	24.4982	23.7527	24.5469	24.9629	23.0701				3	3	3	7.5	7.5	7.5	53.818	0.00036069	3.7852	29959000	3	sp|O60784|TOM1_HUMAN
34.0469	32.9629	34.0905	33.901	34.3322	34.4943				15	3	3	65.9	19	19	13.989	0	24.985	38083000000	55	sp|Q99879|H2B1M_HUMAN;sp|Q99877|H2B1N_HUMAN;sp|Q93079|H2B1H_HUMAN;sp|Q5QNW6|H2B2F_HUMAN;sp|P62807|H2B1C_HUMAN;sp|P58876|H2B1D_HUMAN;sp|O60814|H2B1K_HUMAN;sp|P57053|H2BFS_HUMAN;sp|Q99880|H2B1L_HUMAN
25.5116	24.141	25.6721	25.2383	24.247	23.9919				7	7	5	16.4	16.4	12.5	58.476	0	14.685	211680000	14	sp|O60825|F262_HUMAN
27.7884	27.7936	27.3963	28.0037	27.8462	27.6308				15	15	15	35.2	35.2	35.2	70.755	0	130.68	1385500000	50	sp|O60826|CCD22_HUMAN
28.4891	28.6705	28.6505	28.7637	29.0965	29.0514				6	6	6	26.4	26.4	26.4	30.472	0	189.45	2050100000	38	sp|O60828|PQBP1_HUMAN
23.568	24.3424	25.2373	24.4765	25.6995	24.1826				3	3	3	16.9	16.9	16.9	18.273	0	7.6302	198920000	11	sp|O60830|TI17B_HUMAN
27.6132	27.2025	27.5745	23.5487	27.1825	27.391				3	3	3	16.3	16.3	16.3	19.258	0.00018706	4.7199	656880000	14	sp|O60831|PRAF2_HUMAN
30.6994	30.7462	30.769	30.5278	30.6382	30.8248				19	19	19	43	43	43	57.673	0	323.31	10803000000	124	sp|O60832|DKC1_HUMAN
32.0027	32.0866	32.0096	32.1159	32.2774	32.1139				42	42	42	33.8	33.8	33.8	138.83	0	323.31	27535000000	245	sp|O60841|IF2P_HUMAN
30.177	30.0349	30.1892	29.4858	29.6314	29.6418				5	5	5	35.1	35.1	35.1	16.368	0	43.542	5632200000	46	sp|O60869|EDF1_HUMAN
28.6554	28.5402	28.2525	28.9813	27.7309	28.3402				7	7	7	21.4	21.4	21.4	45.373	0	8.6787	855000000	16	sp|O60870|KIN17_HUMAN
27.7212	27.748	27.6079	25.2872	28.1227	23.9446				6	6	6	7.4	7.4	7.4	125.57	0	29.667	1891500000	19	sp|O60879|DIAP2_HUMAN
30.5179	30.9141	30.5866	30.7101	31.0077	31.0417				13	13	13	40	40	40	45.745	0	223.12	9591900000	89	sp|O60884|DNJA2_HUMAN
29.0607	28.7817	28.7978	28.7874	28.7935	28.8446				18	16	14	17.3	15.8	14.5	152.22	0	51.008	3045600000	60	sp|O60885|BRD4_HUMAN
30.6072	31.4475	31.2091	30.9854	30.6684	31.0229				5	5	5	33.5	33.5	33.5	19.116	0	63.463	14991000000	28	sp|O60888|CUTA_HUMAN
24.6342	24.1736	25.0323	26.0663	23.3667	22.7067				2	2	2	5	5	5	91.64	0.00019069	5.2114	120200000	3	sp|O60890|OPHN1_HUMAN
23.6825	24.0084	24.6391	25.6227	25.2831	23.4098				3	3	3	12.5	12.5	12.5	31.691	0.00036082	3.7971	36371000	2	sp|O60921|HUS1_HUMAN
29.2902	29.7139	29.5599	29.354	29.1519	29.1806				9	9	9	63.1	63.1	63.1	14.21	0	82.287	3841800000	41	sp|O60925|PFD1_HUMAN
26.4149	25.9741	24.6792	24.0115	24.7398	24.9606				2	2	2	19	19	19	13.952	0.00018342	4.1252	110060000	10	sp|O60927|PP1RB_HUMAN
26.3063	26.937	25.8667	26.0053	25.9621	26.2745				9	9	9	21.9	21.9	21.9	84.958	0	75.659	556330000	26	sp|O60934|NBN_HUMAN
28.2802	28.412	28.3428	28.0472	28.2863	28.2698				6	6	6	39.9	39.9	39.9	22.629	0	137.39	1910200000	45	sp|O60936|NOL3_HUMAN
26.3208	26.3931	27.2912	25.9945	26.7087	26.0039				7	7	7	17.9	17.9	17.9	68.556	0	14.489	557440000	26	sp|O60942|MCE1_HUMAN
25.067	26.5861	26.0875	26.0362	26.3778	24.6616				5	5	5	9.7	9.7	9.7	82.64	0	50.319	389030000	16	sp|O75027|ABCB7_HUMAN
27.0417	26.965	27.2	26.7049	26.6987	26.6687				9	9	8	12.3	12.3	11.2	120.87	0	74.69	796040000	32	sp|O75044|SRGP2_HUMAN
24.8592	24.6213	24.6564	25.3024	23.8371	23.6607				6	4	4	4.4	3.4	3.4	211.1	0	7.6556	328560000	5	sp|O75051|PLXA2_HUMAN
24.4017	24.4602	25.1029	24.7119	25.356	24.3279				4	4	4	13	13	13	46.432	0.00019335	5.5032	95439000	6	sp|O75063|XYLK_HUMAN
33.8557	33.9671	33.7565	33.6501	33.7745	33.572				33	33	33	67	67	67	66.193	0	323.31	90493000000	393	sp|O75083|WDR1_HUMAN
25.1111	25.4384	25.3321	24.1984	23.3895	25.0833				6	6	6	13.5	13.5	13.5	100.38	0	35.507	133200000	11	sp|O75113|N4BP1_HUMAN
29.0703	28.9076	28.9049	29.2795	29.3832	29.1199				30	30	27	28.6	28.6	25.9	160.9	0	272.96	3130000000	102	sp|O75116|ROCK2_HUMAN
28.1948	28.1282	27.9306	28.5079	27.9999	28.435				23	17	17	22.4	18	18	141.06	0	85.989	1754900000	69	sp|O75122|CLAP2_HUMAN
24.5012	22.7084	23.3643	24.092	25.3286	22.354				2	2	2	3.1	3.1	3.1	78.855	0.00071467	3.5371	89268000	3	sp|O75127|PTCD1_HUMAN
31.7903	31.7578	31.6125	31.7969	31.8711	31.8077				23	23	22	48.2	48.2	46.6	60.13	0	323.31	23947000000	163	sp|O75131|CPNE3_HUMAN
28.1738	27.9325	27.8719	27.5886	27.7655	28.1078				22	22	20	25.7	25.7	23.5	119.39	0	62.502	1641700000	67	sp|O75146|HIP1R_HUMAN
28.7997	29.1496	29.0108	28.8999	29.2124	29.1523				26	26	23	35.1	35.1	32.1	113.68	0	323.31	3020800000	90	sp|O75150|BRE1B_HUMAN
24.4782	23.5616	25.2661	25.6296	24.5727	23.8464				4	4	4	4.7	4.7	4.7	120.77	0.00018594	4.5063	97748000	5	sp|O75151|PHF2_HUMAN
27.9579	27.9227	28.0619	27.6985	27.7387	27.8551				14	14	11	23.1	23.1	19	89.13	0	68.414	1434100000	48	sp|O75152|ZC11A_HUMAN
30.4398	30.2371	30.363	30.732	30.9247	30.9148				32	32	32	35.4	35.4	35.4	146.67	0	323.31	8323700000	170	sp|O75153|CLU_HUMAN
28.6198	28.3854	28.3208	28.5335	28.3078	28.5318				29	29	29	17.2	17.2	17.2	254.41	0	137.44	2392300000	93	sp|O75165|DJC13_HUMAN
27.6372	27.6415	27.7602	27.1678	27.297	27.4097				8	8	8	13.3	13.3	13.3	81.871	0	162.03	1142500000	38	sp|O75175|CNOT3_HUMAN
28.3329	28.822	28.6977	28.1448	28.4486	28.4298				27	27	17	17.3	17.3	12.3	274.25	0	231.2	2239700000	89	sp|O75179|ANR17_HUMAN
25.4161	25.391	25.3798	25.547	24.9212	23.4814				5	5	5	6.4	6.4	6.4	133.06	0	18.773	264550000	14	sp|O75182|SIN3B_HUMAN
28.1669	27.6808	28.2898	28.6167	28.6472	28.1342				4	4	4	19.3	19.3	19.3	36.087	0	120.89	1703000000	29	sp|O75190|DNJB6_HUMAN
24.1687	24.3147	24.4649	24.0766	24.5685	24.3295				2	2	2	6.2	6.2	6.2	58.382	0.00036377	3.9496	69154000	6	sp|O75191|XYLB_HUMAN
27.3969	27.3572	27.5907	27.5767	27.169	27.8486				6	6	6	36.2	36.2	36.2	21.007	0	22.85	798900000	27	sp|O75223|GGCT_HUMAN
27.5464	27.2197	27.2243	26.9496	26.2967	26.7273				2	2	2	10.8	10.8	10.8	23.563	0	33.587	903750000	13	sp|O75251|NDUS7_HUMAN
31.235	31.2163	31.2441	30.7336	30.5905	30.6829				16	16	16	44.5	44.5	44.5	52.545	0	141.1	13034000000	101	sp|O75306|NDUS2_HUMAN
29.3589	29.6461	29.5796	29.5776	29.4546	29.6437				15	15	15	43.4	43.4	43.4	50.925	0	189.73	3534200000	82	sp|O75312|ZPR1_HUMAN
23.1684	26.0226	25.0836	24.5039	24.3596	23.4874				4	4	4	15	15	15	33.742	0.0003637	3.9482	225850000	10	sp|O75323|NIPS2_HUMAN
25.0961	24.6307	24.5997	23.6273	26.2267	25.4543				10	10	10	22.1	22.1	22.1	74.823	0	23.205	255970000	18	sp|O75326|SEM7A_HUMAN
28.9781	28.8895	29.0179	28.9933	28.6802	28.9575				6	6	6	35.6	35.6	35.6	21.868	0	36.499	3131800000	34	sp|O75340|PDCD6_HUMAN
30.7219	30.7934	30.6555	30.3721	30.5787	30.5255				4	4	4	24.1	24.1	24.1	12.855	0	53.363	10710000000	32	sp|O75347|TBCA_HUMAN
28.8482	28.4899	29.0837	28.0531	28.2687	27.7729				2	2	2	20.3	20.3	20.3	13.757	0	179.23	2530600000	18	sp|O75348|VATG1_HUMAN;sp|O95670|VATG2_HUMAN
29.3951	29.496	29.4277	29.2072	29.9393	29.7621				15	15	11	41.4	41.4	33.6	49.301	0	283.23	5291100000	69	sp|O75351|VPS4B_HUMAN
24.2841	28.2269	28.3826	28.3666	28.3314	28.6006				2	2	2	9.7	9.7	9.7	26.638	0	6.5312	2274800000	16	sp|O75352|MPU1_HUMAN
25.8525	26.1324	26.0108	24.092	23.8233	24.5509				6	6	6	9.4	9.4	9.4	115.27	0	56.377	268620000	23	sp|O75362|ZN217_HUMAN
32.4759	32.4473	32.4904	32.0203	32.1394	31.9294				17	17	15	49.7	49.7	42.7	39.617	0	245.11	32276000000	151	sp|O75367|H2AY_HUMAN
28.419	28.2727	28.65	28.3872	28.7279	28.5741				7	7	7	84.2	84.2	84.2	12.774	0	77.386	1992000000	42	sp|O75368|SH3L1_HUMAN
35.318	35.304	35.3042	35.4184	35.459	35.3876				140	140	128	73.3	73.3	69.8	278.16	0	323.31	247000000000	1189	sp|O75369|FLNB_HUMAN
28.0145	27.5017	27.4658	27.9872	27.7378	27.9677				18	18	16	10.6	10.6	10	270.21	0	110.52	1556800000	48	sp|O75376|NCOR1_HUMAN
25.0547	23.5557	24.825	25.141	25.2267	23.8219				2	2	2	23.4	23.4	23.4	16.397	0	15.229	222760000	11	sp|O75379|VAMP4_HUMAN
28.6523	28.7366	28.6378	28.2872	28.6081	28.1541				6	6	6	60.5	60.5	60.5	13.711	0	167.61	2381700000	36	sp|O75380|NDUS6_HUMAN
28.0473	27.9623	28.1558	27.5527	27.3924	27.4488				8	8	8	36.9	36.9	36.9	41.236	0	40.697	1061700000	36	sp|O75381|PEX14_HUMAN
24.9112	25.0647	23.0775	24.8795	23.9769	23.3353				2	2	2	3	3	3	80.829	0.0073159	1.8252	17017000	1	sp|O75382|TRIM3_HUMAN;sp|Q9C040|TRIM2_HUMAN
31.4003	31.0596	31.2074	31.0455	30.6314	30.8276				13	13	13	30.9	30.9	30.9	51.712	0	45.085	13725000000	90	sp|O75390|CISY_HUMAN
24.3499	26.3018	23.6096	25.9766	26.691	26.7965				4	4	4	23.8	23.8	23.8	26.034	0	44.698	391740000	18	sp|O75391|SPAG7_HUMAN
31.2864	31.5001	31.5617	30.8517	31.4655	31.4774				11	11	11	47.9	47.9	47.9	24.593	0	210.95	19500000000	84	sp|O75396|SC22B_HUMAN
30.4533	30.5064	30.4337	30.5414	30.4727	30.548				24	24	23	25.7	25.7	24.9	108.8	0	323.31	9579600000	139	sp|O75400|PR40A_HUMAN
27.8741	28.4403	28.0487	28.2881	28.2456	28.2628				20	20	19	33.5	33.5	32.5	87.793	0	98.878	1466200000	73	sp|O75410|TACC1_HUMAN
25.1651	25.4848	25.4907	23.2409	23.7414	25.4164				5	5	5	11	11	11	65.568	0	12.262	168810000	12	sp|O75419|CDC45_HUMAN
24.5529	24.4566	23.1296	24.7163	25.1055	23.5746				2	2	2	2.8	2.8	2.8	114.6	0.00018929	5.0054	28943000	5	sp|O75420|GGYF1_HUMAN
26.9167	26.353	26.4883	25.0611	26.5596	26.1956				9	9	9	25.2	25.2	25.2	73.449	0	63.849	463430000	26	sp|O75427|LRCH4_HUMAN
28.5593	29.0892	29.0234	28.1301	28.7595	28.6477				8	8	8	42.2	42.2	42.2	29.763	0	323.31	3000400000	44	sp|O75431|MTX2_HUMAN
29.8263	29.9245	30.0009	29.7229	29.7377	29.6598				14	14	12	52.9	52.9	47.7	38.169	0	323.31	5616700000	78	sp|O75436|VP26A_HUMAN
25.5024	24.4974	27.3356	27.3486	27.7409	24.2989				2	2	2	32.8	32.8	32.8	6.9611	0	6.6654	683470000	15	sp|O75438|NDUB1_HUMAN
28.6667	28.8539	28.9176	28.4089	28.3505	28.5274				13	12	12	31.7	30.3	30.3	54.366	0	149.41	2315300000	54	sp|O75439|MPPB_HUMAN
25.9357	26.0185	26.2559	26.015	25.7063	25.7143				4	4	4	21.8	21.8	21.8	23.306	0	9.4106	378500000	19	sp|O75446|SAP30_HUMAN
26.2197	26.7325	26.327	26.4179	26.4189	26.3981				9	9	9	12.2	12.2	12.2	110.3	0	24.229	535040000	35	sp|O75448|MED24_HUMAN
29.3698	29.5934	29.6068	29.6258	29.5556	29.7833				11	11	10	22.5	22.5	20.9	60.103	0	131.39	4065600000	69	sp|O75475|PSIP1_HUMAN
26.5455	26.6356	27.0777	26.7843	26.3566	26.2612				8	5	5	23.3	14.4	14.4	39.171	0	12.883	863890000	28	sp|O75477|ERLN1_HUMAN
30.0695	30.0618	29.8361	29.5855	29.5127	29.4342				10	10	10	43.6	43.6	43.6	30.241	0	174.17	5457900000	65	sp|O75489|NDUS3_HUMAN
29.6305	29.4597	29.7877	29.2909	27.7572	29.4838				6	6	6	22.1	22.1	22.1	31.3	0	36.222	4417600000	27	sp|O75494|SRS10_HUMAN;sp|Q8WXF0|SRS12_HUMAN
23.8824	24.9492	25.3341	23.6831	25.7565	24.5081				4	4	4	28.7	28.7	28.7	23.565	0	15.934	201460000	10	sp|O75496|GEMI_HUMAN
27.9382	27.7586	24.7302	24.1642	25.3299	28.814				3	3	3	47.4	47.4	47.4	8.5435	0	95.029	1294600000	14	sp|O75506|HSBP1_HUMAN
24.5866	24.9683	25.667	24.6378	25.1061	24.1705				4	4	4	7.3	7.3	7.3	71.844	0.00019146	5.2913	62749000	8	sp|O75509|TNR21_HUMAN
30.3132	30.4241	30.5659	30.4072	30.5929	30.5696				19	19	19	60.2	60.2	60.2	43.585	0	323.31	8886200000	136	sp|O75521|ECI2_HUMAN
24.0703	24.4742	24.0687	28.491	29.1672	28.7627				9	8	8	25.7	25.7	25.7	38.799	0	37.045	1394800000	22	sp|O75525|KHDR3_HUMAN
25.5093	24.164	24.7634	25.9339	24.7687	24.8702				3	3	3	14.6	14.6	14.6	48.902	0	11.341	79753000	6	sp|O75528|TADA3_HUMAN
27.7371	27.95	27.8023	28.2255	28.1379	27.981				10	10	10	26.5	26.5	26.5	50.197	0	30.296	1519500000	43	sp|O75530|EED_HUMAN
31.8256	32.0195	31.7216	31.4732	31.7087	31.864				7	7	7	59.6	59.6	59.6	10.058	0	187.09	24593000000	84	sp|O75531|BAF_HUMAN
32.1287	32.137	32.2026	31.991	31.8989	31.9603				45	45	45	42.7	42.7	42.7	145.83	0	323.31	23040000000	282	sp|O75533|SF3B1_HUMAN
31.1189	31.3856	31.1625	31.2802	31.3187	31.2794				32	32	32	44.9	44.9	44.9	88.884	0	323.31	14302000000	194	sp|O75534|CSDE1_HUMAN
23.9478	23.1609	24.254	26.4092	26.4565	26.2879				3	3	3	14.6	14.6	14.6	42.506	0	9.7774	342810000	11	sp|O75554|WBP4_HUMAN
27.0215	27.6418	27.5684	27.4892	27.495	27.718				7	7	7	27.2	27.2	27.2	34.404	0	63.971	965560000	27	sp|O75569|PRKRA_HUMAN
23.4962	24.2796	24.1332	24.5716	25.6932	23.7901				6	6	6	2.1	2.1	2.1	513.63	0	8.2847	128020000	6	sp|O75592|MYCB2_HUMAN
29.1435	27.5356	29.2577	29.4545	28.653	29.6903				6	6	6	60.1	60.1	60.1	19.343	0	323.31	3642800000	47	sp|O75607|NPM3_HUMAN
27.282	27.3456	27.4103	23.9077	24.9273	27.1626				3	3	3	16.5	16.5	16.5	24.669	0	29.616	722740000	12	sp|O75608|LYPA1_HUMAN
27.2775	27.3355	27.3192	27.2037	27.4133	27.5682				9	9	9	26.8	26.8	26.8	48.349	0	55.047	986510000	32	sp|O75616|ERAL1_HUMAN
23.9634	24.9084	24.5571	24.2846	23.7514	24.2132				2	2	2	15	15	15	24.074	0.00035952	3.6814	69587000	6	sp|O75629|CREG1_HUMAN
32.7898	32.7657	32.7501	32.9004	32.8381	32.8522				82	82	82	44.5	44.5	44.5	244.5	0	323.31	43877000000	471	sp|O75643|U520_HUMAN
28.3567	28.5133	28.7206	28.3678	28.7204	28.7119				10	10	10	48.2	48.2	48.2	31.444	0	99.015	1824300000	41	sp|O75663|TIPRL_HUMAN
27.1591	27.6118	27.2911	27.5493	27.6988	27.4574				7	7	7	23.3	23.3	23.3	52.988	0	121.62	875060000	32	sp|O75674|TM1L1_HUMAN
26.7914	27.2678	26.8702	27.2318	26.8386	27.0951				10	10	9	16.6	16.6	15.5	85.605	0	31.931	762850000	39	sp|O75676|KS6A4_HUMAN
24.7551	24.4166	25.5442	23.5432	22.9242	23.9921				3	3	3	7.2	7.2	7.2	41.45	0.0044798	2.1654	66966000	5	sp|O75683|SURF6_HUMAN
26.7235	26.2635	26.225	27.2445	27.1757	25.9718				9	9	8	29.6	29.6	27.1	52.642	0	46.941	605830000	28	sp|O75688|PPM1B_HUMAN
29.4849	29.3697	29.3631	29.9944	29.9475	29.9779				47	47	47	20.9	20.9	20.9	318.38	0	323.31	4845500000	155	sp|O75691|UTP20_HUMAN
31.0096	30.9105	31.0603	30.874	30.6689	30.8305				39	39	39	38.5	38.5	38.5	155.2	0	323.31	12489000000	215	sp|O75694|NU155_HUMAN
26.8717	26.8114	26.9308	26.4085	27.2095	26.6682				7	7	7	21.7	21.7	21.7	39.641	0	23.81	697500000	26	sp|O75695|XRP2_HUMAN
30.5322	30.6359	30.5979	30.5975	30.5508	30.6594				37	37	37	43.8	43.8	43.8	125.97	0	323.31	8736700000	195	sp|O75717|WDHD1_HUMAN
30.3981	30.3215	30.3186	29.7528	29.6458	29.5395				14	14	14	38.4	38.4	38.4	46.561	0	210.83	6394700000	75	sp|O75718|CRTAP_HUMAN
28.2096	27.9524	28.3274	27.907	27.8535	28.0666				18	11	11	28.8	19.8	19.8	74.761	0	46.941	1829800000	55	sp|O75746|CMC1_HUMAN
26.7528	26.5572	26.6775	24.1537	26.6348	26.919				5	5	5	18.6	18.6	18.6	39.008	0	38.053	651270000	15	sp|O75787|RENR_HUMAN
28.3056	28.1663	28.2051	28.7129	28.4789	28.4879				11	11	11	42.5	42.5	42.5	33.395	0	26.778	1335900000	35	sp|O75792|RNH2A_HUMAN
27.5641	27.4455	27.5113	27.8105	27.9792	27.7493				9	9	9	33	33	33	39.134	0	53.427	1073200000	35	sp|O75794|CD123_HUMAN
26.565	26.632	26.4594	27.2745	27.3822	26.9926				10	10	10	18.9	18.9	18.9	92.565	0	91.313	716660000	29	sp|O75815|BCAR3_HUMAN
23.8886	26.3326	24.1485	24.9634	25.3866	25.0355				2	2	2	17.9	17.9	17.9	15.651	0	10.862	376570000	8	sp|O75817|POP7_HUMAN
27.1916	27.2991	27.3074	27.2648	27.3393	27.3141				11	11	11	42.1	42.1	42.1	41.833	0	84.49	961750000	29	sp|O75818|RPP40_HUMAN
31.6163	31.5777	31.2334	31.4646	31.3221	31.2162				15	15	15	46.2	46.2	46.2	35.611	0	323.31	14318000000	116	sp|O75821|EIF3G_HUMAN
30.0368	29.8737	29.9625	30.2208	30.4797	30.2557				10	10	10	34.9	34.9	34.9	29.062	0	246.87	6025600000	56	sp|O75822|EIF3J_HUMAN
28.632	29.0269	28.7298	28.4999	28.5406	28.5608				11	9	9	51.6	41.2	41.2	30.85	0	71.247	2696300000	50	sp|O75828|CBR3_HUMAN
28.0543	27.3472	27.6907	27.6882	27.2229	27.3164				5	5	5	34.1	34.1	34.1	24.428	0	86.366	685060000	28	sp|O75832|PSD10_HUMAN
26.8336	26.415	26.9632	26.7291	25.3675	26.9832				9	9	9	15.2	15.2	15.2	87.116	0	59.182	589050000	30	sp|O75843|AP1G2_HUMAN
28.7792	28.9676	28.8145	29.2065	28.9744	28.2767				7	7	7	17.7	17.7	17.7	54.812	0	23.674	2778100000	26	sp|O75844|FACE1_HUMAN
29.8046	29.7698	29.4611	29.9025	30.1927	30.1888				15	15	14	42	42	39.9	46.659	0	177.59	5820900000	75	sp|O75874|IDHC_HUMAN
26.3782	26.0404	26.4759	26.5639	26.6769	26.644				6	6	6	24.6	24.6	24.6	33.814	0	26.303	659230000	23	sp|O75880|SCO1_HUMAN
23.1076	23.4102	24.9297	24.1789	24.4885	25.0967				2	2	2	1.8	1.8	1.8	158.54	0.0018784	2.7153	36511000	3	sp|O75882|ATRN_HUMAN
24.5911	25.163	24.1105	24.1312	24.6469	28.0095				5	5	5	47.3	47.3	47.3	21	0	36.782	809440000	16	sp|O75884|RBBP9_HUMAN
27.1891	27.6736	27.2521	27.0197	27.3294	27.1044				10	8	8	24.8	21.1	21.1	58.164	0	71.585	883310000	33	sp|O75886|STAM2_HUMAN
24.9377	24.5492	24.0748	25.2183	23.441	23.3187				3	3	3	10	10	10	55.278	0	19.316	78068000	12	sp|O75907|DGAT1_HUMAN
26.6099	26.343	26.7178	26.9473	26.9967	26.8107				5	5	5	12.2	12.2	12.2	64.239	0	44.508	706110000	18	sp|O75909|CCNK_HUMAN
29.8008	29.7961	30.1347	29.5472	29.2137	29.1846				5	5	5	25	25	25	21.614	0	323.31	4817700000	30	sp|O75915|PRAF3_HUMAN
28.5065	28.3411	28.2678	28.6938	29.0303	28.6057				10	10	10	47.6	47.6	47.6	26.131	0	43.203	2526000000	44	sp|O75934|SPF27_HUMAN
27.9392	27.9064	28.1063	27.805	28.0203	27.7275				7	7	7	39.2	39.2	39.2	21.119	0	79.774	1332700000	30	sp|O75935|DCTN3_HUMAN
28.2278	28.8539	28.9935	28.3032	28.4245	28.6335				5	5	5	23.3	23.3	23.3	29.841	0	20.426	2106900000	29	sp|O75937|DNJC8_HUMAN
29.113	29.1929	28.8991	28.9894	28.3317	29.0033				6	6	6	41.2	41.2	41.2	26.711	0	317.69	2731900000	37	sp|O75940|SPF30_HUMAN
31.3286	31.3877	31.287	31.4188	31.7788	31.5858				10	10	10	65.8	65.8	65.8	18.491	0	231.74	19251000000	71	sp|O75947|ATP5H_HUMAN
28.8789	28.6807	28.6404	28.0735	28.2209	27.986				13	13	13	41.5	41.5	41.5	47.355	0	52.955	2198000000	60	sp|O75955|FLOT1_HUMAN
27.8016	28.3481	27.6744	25.9578	26.6975	26.0073				23	23	23	11.3	11.3	11.3	346.9	0	134.87	1015100000	58	sp|O75962|TRIO_HUMAN
30.2563	30.4002	30.7645	30.2764	30.1561	30.0999				6	6	5	53.4	53.4	47.6	11.428	0	45.316	7259900000	49	sp|O75964|ATP5L_HUMAN
24.4356	23.8768	24.7678	25.8979	24.1741	24.3078				3	3	3	3.1	3.1	3.1	221.62	0.0058891	1.9269	41195000	5	sp|O75970|MPDZ_HUMAN
29.8615	29.833	29.9485	28.4342	28.5537	28.4797				23	23	23	21	21	21	152.93	0	95.672	3856500000	89	sp|O75976|CBPD_HUMAN
30.4163	30.4361	29.8732	30.0282	30.4013	30.0272				10	10	10	37	37	37	37.432	0	323.31	7171700000	56	sp|O76003|GLRX3_HUMAN
31.4411	31.3803	31.5361	31.7488	31.8372	31.789				23	23	23	45.5	45.5	45.5	54.972	0	290.06	19040000000	127	sp|O76021|RL1D1_HUMAN
27.721	27.7817	27.6508	28.02	28.3042	28.3517				11	11	11	15.5	15.5	15.5	100.29	0	147.12	1620000000	50	sp|O76024|WFS1_HUMAN
28.9869	28.9516	29.0198	28.9331	29.0832	29.1917				17	17	17	29.5	29.5	29.5	69.223	0	37.887	2963100000	89	sp|O76031|CLPX_HUMAN
25.3813	25.5653	25.1098	23.336	24.8078	25.3715				2	2	2	9.4	9.4	9.4	46.145	0.00018886	4.9198	102780000	4	sp|O76054|S14L2_HUMAN
29.2788	29.4533	29.2733	29.2477	29.2905	29.2406				11	11	11	52.2	52.2	52.2	37.84	0	195.34	3781700000	61	sp|O76071|CIAO1_HUMAN
24.5121	24.0652	24.2201	24.9978	26.4097	23.8291				2	2	2	20.2	20.2	20.2	23.132	0	27.544	238890000	9	sp|O76080|ZFAN5_HUMAN
32.3768	32.5199	32.409	32.6151	32.4959	32.5426				23	23	23	46.2	46.2	46.2	74.605	0	323.31	39004000000	169	sp|O76094|SRP72_HUMAN
29.8789	29.5178	29.9441	30.1917	29.8566	29.6557				16	16	15	61.1	61.1	58.2	31.121	0	256.39	6292000000	82	sp|O94760|DDAH1_HUMAN
26.7537	26.5255	27.0231	27.0379	27.1952	26.9795				7	7	7	18.9	18.9	18.9	59.832	0	16.593	840880000	23	sp|O94763|RMP_HUMAN
26.141	26.4697	26.4021	25.9123	25.8698	25.569				5	5	5	21.8	21.8	21.8	37.121	0	17.972	402220000	24	sp|O94766|B3GA3_HUMAN
30.633	30.4686	30.632	30.8464	30.9528	30.7812				22	22	19	43.7	43.7	40.1	75.022	0	323.31	10155000000	120	sp|O94776|MTA2_HUMAN
28.5711	28.5708	28.8896	28.6077	28.4974	28.5026				18	16	16	21.5	19.4	19.4	112.13	0	181.72	2547500000	62	sp|O94804|STK10_HUMAN
29.9201	30.0922	29.9624	28.4963	28.5989	28.4082				26	20	20	42.7	32.7	32.7	76.93	0	112.2	4113800000	80	sp|O94808|GFPT2_HUMAN
23.7228	23.9424	25.9756	24.1556	24.6134	24.4844				2	2	2	2.3	2.3	2.3	169.87	0.00019268	5.4297	27421000	2	sp|O94813|SLIT2_HUMAN
26.4781	25.7896	26.4313	24.2409	25.7098	24.3425				8	8	8	5.3	5.3	5.3	200.55	0	14.999	317650000	18	sp|O94822|LTN1_HUMAN
31.0352	31.0514	31.0876	30.7939	30.8035	30.8519				25	25	25	51.8	51.8	51.8	67.454	0	323.31	10022000000	114	sp|O94826|TOM70_HUMAN
27.0458	26.8731	26.5945	26.9696	26.2717	26.5153				5	5	5	12.2	12.2	12.2	66.194	0	11.601	546760000	20	sp|O94842|TOX4_HUMAN
29.1357	29.2485	29.1364	28.8801	28.8218	29.0137				22	22	20	28.1	28.1	25.5	126.69	0	323.31	3095500000	103	sp|O94851|MICA2_HUMAN
24.5207	24.8652	24.6242	22.6944	24.4827	23.4022				3	3	3	3.2	3.2	3.2	135.15	0	7.1832	173650000	8	sp|O94854|K0754_HUMAN
29.2516	29.4492	29.1626	28.544	28.7104	28.8429				19	19	19	26.1	26.1	26.1	113.01	0	115.57	3343400000	86	sp|O94855|SC24D_HUMAN
28.9134	28.8903	29.0541	28.8531	28.6945	29.017				25	25	25	37.7	37.7	37.7	89.594	0	290.89	2809700000	100	sp|O94874|UFL1_HUMAN
26.2828	23.958	25.8746	25.9023	24.0709	26.2609				6	6	6	12	12	12	100.05	0	51.442	373400000	19	sp|O94880|PHF14_HUMAN
25.2145	25.3689	24.3395	24.0751	25.2688	25.0478				3	3	3	7.6	7.6	7.6	92.125	0.00070016	3.1287	75335000	6	sp|O94886|CSCL1_HUMAN
24.157	24.752	23.6041	24.8711	24.273	26.6795				2	2	2	2.7	2.7	2.7	119.89	0.00070163	3.1634	135940000	6	sp|O94887|FARP2_HUMAN
28.3619	28.6499	28.3415	28.0912	28.3067	28.1512				8	8	8	21.9	21.9	21.9	54.862	0	204.44	1834600000	48	sp|O94888|UBXN7_HUMAN
29.6411	29.5863	29.544	28.9014	28.8757	28.9795				20	20	20	35.6	35.6	35.6	90.063	0	268.83	4199600000	87	sp|O94901|SUN1_HUMAN
23.4115	23.9194	26.8007	27.0175	24.4735	27.4472				4	4	4	14.2	14.2	14.2	30.344	0	19.269	600040000	15	sp|O94903|PLPHP_HUMAN
29.7197	29.1304	29.6837	29.4193	29.5035	29.2116				13	13	10	40.1	40.1	31	37.839	0	77.393	3649800000	62	sp|O94905|ERLN2_HUMAN
30.046	30.096	30.0693	30.2202	30.0994	30.0385				26	26	26	31.8	31.8	31.8	106.92	0	147.29	6400200000	152	sp|O94906|PRP6_HUMAN
25.3239	23.883	24.8038	24.266	24.4776	22.9359				5	5	5	4.2	4.2	4.2	173.05	0.00019106	5.2555	129640000	8	sp|O94913|PCF11_HUMAN
28.2328	28.2007	27.9814	28.2756	28.4214	27.998				36	36	34	15.3	15.3	14.7	339.59	0	155.97	1764700000	94	sp|O94915|FRYL_HUMAN
27.5891	27.5701	27.6587	27.7454	27.3728	27.8039				9	9	9	27	27	27	55.016	0	86.283	1232000000	41	sp|O94919|ENDD1_HUMAN
24.0254	24.4018	25.4908	24.9528	23.9506	24.9558				2	2	2	3.1	3.1	3.1	70.1	0.0094916	1.6977	39357000	4	sp|O94923|GLCE_HUMAN
29.3275	29.0998	29.5295	28.7487	28.975	28.893				14	14	14	32.3	32.3	32.3	73.46	0	176.45	4033600000	64	sp|O94925|GLSK_HUMAN
26.0239	26.1675	26.1721	26.4173	26.1112	26.3387				8	8	8	16.4	16.4	16.4	71.682	0	13.042	293730000	27	sp|O94927|HAUS5_HUMAN
24.8395	23.0999	24.2097	24.0727	23.4211	24.5314				2	2	2	3.8	3.8	3.8	77.801	0	8.3549	58724000	2	sp|O94929|ABLM3_HUMAN
24.0028	24.5875	25.013	23.6898	25.4422	24.1641				2	2	2	5.4	5.4	5.4	72.269	0	9.5325	255490000	6	sp|O94952|FBX21_HUMAN
24.497	22.6413	24.1874	24.9501	23.562	23.9464				2	2	2	2.2	2.2	2.2	121.9	0.0083912	1.7429	8207100	2	sp|O94953|KDM4B_HUMAN
25.7791	26.8427	26.8628	22.7657	26.5577	23.3878				8	8	8	23.2	23.2	23.2	69.413	0	118.57	438580000	13	sp|O94955|RHBT3_HUMAN
26.8955	26.8741	27.1642	27.1318	26.8822	27.0693				15	13	13	12.6	11.6	11.6	159.76	0	17.784	528450000	37	sp|O94964|SOGA1_HUMAN
28.1312	27.8024	28.1121	27.8545	28.0322	28.0704				18	18	18	23.8	23.8	23.8	145.65	0	147.54	1856400000	65	sp|O94966|UBP19_HUMAN
23.2032	24.9351	24.675	23.8878	24.8342	24.8939				4	4	4	4.9	4.9	4.9	101.95	0.00035913	3.6483	28401000	7	sp|O94967|WDR47_HUMAN
28.7124	29.0346	28.9451	28.4632	28.6538	28.6118				24	16	16	29.7	20.7	20.7	103.96	0	136.07	2321400000	72	sp|O94973|AP2A2_HUMAN
30.8267	30.733	30.8653	30.6265	30.3657	30.3965				27	27	27	31.3	31.3	31.3	133.01	0	323.31	9447800000	150	sp|O94979|SC31A_HUMAN
30.272	30.2336	29.8905	30.2257	30.4657	30.5377				9	9	9	41.5	41.5	41.5	40.623	0	323.31	7888900000	85	sp|O94992|HEXI1_HUMAN
26.2033	25.6996	23.3986	25.4598	25.3198	23.5478				5	5	5	16.8	16.8	16.8	45.281	0	20.908	351280000	15	sp|O95067|CCNB2_HUMAN
25.8982	25.944	26.0081	23.7878	25.8643	25.7409				2	2	2	8.2	8.2	8.2	32.011	0.00019478	5.7258	419450000	13	sp|O95070|YIF1A_HUMAN
28.5053	28.3218	28.4521	28.5122	28.4402	28.4075				32	32	32	18.3	18.3	18.3	309.35	0	215.9	2268700000	88	sp|O95071|UBR5_HUMAN
24.4421	24.0308	23.8395	24.5995	24.9857	22.7898				3	3	3	12.5	12.5	12.5	43.001	0	6.6175	121790000	6	sp|O95084|PRS23_HUMAN
28.201	28.381	28.0993	28.1841	28.0164	28.3359				7	5	5	11.2	9.6	9.6	125.87	0	89.884	1816400000	33	sp|O95104|SCAF4_HUMAN
26.7182	24.5083	26.9208	23.5836	24.994	23.3025				4	4	4	37.5	37.5	37.5	15.489	0	6.4752	193460000	9	sp|O95139|NDUB6_HUMAN
27.1022	27.256	26.9674	23.4304	23.8355	26.3752				12	12	12	18.8	18.8	18.8	86.401	0	21.464	336000000	27	sp|O95140|MFN2_HUMAN
27.3236	27.756	27.6227	26.884	26.9587	27.0716				15	15	15	18.4	18.4	18.4	146.18	0	84.911	813450000	43	sp|O95155|UBE4B_HUMAN
27.8783	27.4649	27.2889	27.9024	27.7728	27.5207				6	6	6	22.3	22.3	22.3	34.114	0	23.903	965960000	25	sp|O95159|ZFPL1_HUMAN
29.1589	28.9842	29.2794	29.2151	29.0626	29.072				25	25	25	25.7	25.7	25.7	150.25	0	191.03	3142500000	87	sp|O95163|ELP1_HUMAN
28.6682	28.4325	28.5484	28.1265	28.0233	28.199				4	4	4	41.1	41.1	41.1	15.208	0	26.614	1699200000	34	sp|O95168|NDUB4_HUMAN
26.3383	24.4415	26.0485	26.5956	26.4363	25.9639				3	3	3	15.1	15.1	15.1	21.766	0.00018741	4.7448	196550000	14	sp|O95169|NDUB8_HUMAN
27.1676	27.3693	27.844	26.1133	26.8145	26.9365				6	6	6	58.4	58.4	58.4	12.551	0	31.891	778930000	27	sp|O95182|NDUA7_HUMAN
30.2123	30.3158	30.2769	29.9158	30.4778	30.0735				2	2	2	4.8	4.8	4.8	112.61	0	93	4778200000	18	sp|O95197|RTN3_HUMAN
30.9265	30.8014	30.7819	30.7676	30.7206	30.6031				22	22	22	41.7	41.7	41.7	83.353	0	323.31	10625000000	157	sp|O95202|LETM1_HUMAN
27.8461	27.8576	24.2963	28.1527	27.6649	27.1075				4	4	4	7.8	7.8	7.8	68.481	0	53.178	1622300000	27	sp|O95208|EPN2_HUMAN
23.9464	25.607	22.7621	24.2418	23.6863	24.724				2	2	2	8.7	8.7	8.7	39.007	0.00019004	5.1063	154800000	4	sp|O95210|STBD1_HUMAN
28.7212	28.6358	28.4055	28.3594	28.4461	28.7431				6	6	6	17.9	17.9	17.9	37.404	0	21.656	2096700000	36	sp|O95218|ZRAB2_HUMAN
27.016	26.8443	26.9239	26.9147	27.0115	26.8376				10	10	10	28.9	28.9	28.9	51.908	0	43.085	629860000	34	sp|O95219|SNX4_HUMAN
26.3426	26.0411	26.6683	26.6217	26.6472	27.0199				5	5	5	28.5	28.5	28.5	31.293	0	93.348	657580000	19	sp|O95229|ZWINT_HUMAN
28.8221	28.971	28.6017	28.4614	28.4809	28.5988				8	8	8	23.8	23.8	23.8	51.466	0	42.053	1823800000	35	sp|O95232|LC7L3_HUMAN
28.2606	28.3368	28.2489	28.2804	28.4152	28.466				21	21	21	30	30	30	100.28	0	180.02	2185000000	92	sp|O95235|KI20A_HUMAN
28.9495	28.8748	28.6263	28.3417	28.3141	28.4147				28	28	27	28.4	28.4	27.5	139.88	0	316.62	2202300000	99	sp|O95239|KIF4A_HUMAN
24.1383	25.869	24.9213	25.3015	24.8774	24.3726				4	4	4	2.8	2.8	2.8	208.44	0.00018818	4.8614	120980000	4	sp|O95248|MTMR5_HUMAN
28.1779	27.4346	28.2081	27.5595	28.42	27.481				6	6	6	24	24	24	28.612	0	51.555	1105200000	34	sp|O95249|GOSR1_HUMAN
24.8288	26.5592	24.3212	26.3106	24.3703	26.7943				6	6	5	14.4	14.4	12.6	70.642	0	44.735	248870000	14	sp|O95251|KAT7_HUMAN
23.9439	23.4046	25.0023	23.8368	25.181	25.3632				3	3	3	8.3	8.3	8.3	59.09	0	22.905	103160000	4	sp|O95260|ATE1_HUMAN
23.559	25.3223	24.1293	23.9926	25.5519	25.9374				3	3	3	11.7	11.7	11.7	40.262	0	57.856	349200000	9	sp|O95273|CCDB1_HUMAN
29.3782	29.2987	29.2902	29.7852	30.0274	29.3215				8	7	7	35	35	35	27.228	0	66.691	4378000000	45	sp|O95292|VAPB_HUMAN
27.3698	24.0202	27.0709	27.059	27.2214	27.6211				4	4	4	41.9	41.9	41.9	14.874	0	121.08	385490000	15	sp|O95295|SNAPN_HUMAN
28.2054	28.2595	28.3252	28.173	28.1663	27.988				6	6	6	27.5	27.5	27.5	29.082	0	35.347	1716700000	36	sp|O95297|MPZL1_HUMAN
27.6562	27.3661	27.7335	27.5021	26.8689	27.7847				8	8	8	24.5	24.5	24.5	40.75	0	19.758	980600000	37	sp|O95299|NDUAA_HUMAN
28.0087	27.8277	27.6456	27.2426	27.2964	26.8957				7	7	7	14.2	14.2	14.2	63.083	0	18.242	861630000	35	sp|O95302|FKBP9_HUMAN
24.8261	24.8366	23.7496	26.2355	25.476	27.0315				4	3	3	7.9	5.9	5.9	54.284	0	18.46	364990000	8	sp|O95319|CELF2_HUMAN
31.014	31.1131	31.0894	30.7441	30.5996	30.8498				11	11	11	59.3	59.3	59.3	27.547	0	121.3	11944000000	110	sp|O95336|6PGL_HUMAN
30.349	30.2644	30.0975	30.7794	30.969	30.9913				22	22	21	41.5	41.5	39.3	69.5	0	274.82	7514600000	130	sp|O95340|PAPS2_HUMAN
31.1104	31.1052	30.9824	30.8743	31.1453	31.0357				41	41	41	39	39	39	135.65	0	323.31	12032000000	206	sp|O95347|SMC2_HUMAN
26.4958	26.1966	26.2863	26.3452	26.7218	26.139				8	8	8	19.5	19.5	19.5	77.959	0	34.611	455660000	22	sp|O95352|ATG7_HUMAN
22.6298	24.856	24.9997	24.1815	24.1157	24.5378				4	3	3	1.7	1.4	1.4	309.42	0.0001857	4.4567	108400000	8	sp|O95359|TACC2_HUMAN
26.22	26.4557	22.8329	26.1068	26.1811	26.4197				10	10	10	28.2	28.2	28.2	63.954	0	28.946	575940000	23	sp|O95361|TRI16_HUMAN
24.5637	23.9976	23.946	25.3973	24.828	23.3129				3	3	3	7.5	7.5	7.5	52.356	0.0023801	2.6231	75550000	3	sp|O95363|SYFM_HUMAN
25.3049	26.0289	24.5324	25.9172	25.7352	25.5281				4	4	4	12.3	12.3	12.3	61.438	0	47.127	375140000	16	sp|O95365|ZBT7A_HUMAN
27.7485	27.6998	27.5451	27.5515	27.5718	27.5022				6	6	6	29.4	29.4	29.4	24.737	0	24.365	1055400000	30	sp|O95372|LYPA2_HUMAN
32.1784	32.0011	32.0346	32.0314	32.0336	32.0298				24	24	24	31.1	31.1	31.1	119.52	0	323.31	27206000000	191	sp|O95373|IPO7_HUMAN
23.7581	24.4931	27.7727	28.0805	27.4421	22.4513				2	2	2	6.7	6.7	6.7	57.818	0	16.908	781360000	12	sp|O95376|ARI2_HUMAN
24.3525	25.7788	23.8467	24.9324	24.7103	23.7313				2	2	2	11.1	11.1	11.1	23.003	0.0013848	2.9482	50771000	3	sp|O95379|TFIP8_HUMAN
26.7365	27.0258	26.7162	23.8793	27.3648	27.2383				5	5	5	12.3	12.3	12.3	68.386	0	148.13	473550000	22	sp|O95391|SLU7_HUMAN
29.6902	29.6482	29.8038	29.5002	29.4652	29.3963				18	18	18	44.3	44.3	44.3	59.851	0	125.96	5241200000	81	sp|O95394|AGM1_HUMAN
25.1236	25.079	25.0052	25.0988	24.9226	25.348				2	2	2	7	7	7	49.669	0	9.5346	202460000	14	sp|O95396|MOCS3_HUMAN
27.5651	27.2011	27.4519	27.8899	27.537	27.8234				5	5	5	23.8	23.8	23.8	37.646	0	74.78	1367100000	33	sp|O95400|CD2B2_HUMAN
29.8801	30.201	29.8734	29.0373	28.8643	29.0473				36	36	36	22.3	22.3	22.3	247.74	0	234.4	4043200000	134	sp|O95425|SVIL_HUMAN
23.6575	23.6439	23.6442	24.8624	25.5714	24.9963				2	2	2	6.8	6.8	6.8	49.593	0	14.385	179180000	10	sp|O95429|BAG4_HUMAN
30.7258	30.9386	30.8442	31.3848	31.3827	31.1999				13	13	13	55.9	55.9	55.9	38.274	0	323.31	12064000000	81	sp|O95433|AHSA1_HUMAN
25.9971	25.6609	23.4922	26.2432	26.0173	26.3768				8	8	8	18.6	18.6	18.6	73.45	0	29.117	439370000	21	sp|O95453|PARN_HUMAN
29.5999	29.45	29.4851	29.8184	29.2528	29.576				12	12	12	51	51	51	32.854	0	66.84	4051000000	48	sp|O95456|PSMG1_HUMAN
28.8361	28.9263	28.7832	28.8184	29.0836	28.4744				20	20	17	21.1	21.1	18.6	121.85	0	153.66	2946600000	72	sp|O95466|FMNL1_HUMAN
27.1612	27.2078	27.4503	27.1422	26.6975	27.3727				7	7	7	16	16	16	63.523	0	28.95	870840000	23	sp|O95470|SGPL1_HUMAN
27.8151	27.4539	27.8115	27.6454	27.6456	27.6818				9	9	9	41.5	41.5	41.5	30.065	0	33.841	1459600000	34	sp|O95478|NSA2_HUMAN
26.9473	26.4491	24.3969	23.5611	23.9091	24.0807				6	6	6	9.1	9.1	9.1	88.892	0	13.244	190690000	14	sp|O95479|G6PE_HUMAN
28.4236	28.3517	28.2383	27.7824	27.8034	27.7572				18	18	17	21.9	21.9	21.1	119.75	0	46.086	1613700000	59	sp|O95486|SC24A_HUMAN
28.7113	28.5532	28.7555	28.7109	28.6916	28.7675				15	14	14	16	15.4	15.4	137.42	0	214.48	2792700000	67	sp|O95487|SC24B_HUMAN
26.1075	24.438	25.8059	25.9364	26.0923	26.1307				4	4	4	15.5	15.5	15.5	40.929	0	15.384	245170000	18	sp|O95551|TYDP2_HUMAN
25.2917	24.1082	25.4601	23.6871	24.1346	22.9896				4	4	4	37	37	37	14.279	0.00019109	5.26	124480000	9	sp|O95563|MPC2_HUMAN
28.4452	28.427	28.6619	28.1027	27.8321	27.6859				5	5	5	24.4	24.4	24.4	27.873	0	24.302	1782100000	29	sp|O95571|ETHE1_HUMAN
30.2316	30.2056	29.9951	30.8108	30.5588	30.6498				22	20	20	39.2	35.1	35.1	80.419	0	297.09	7734900000	103	sp|O95573|ACSL3_HUMAN
29.5583	29.4891	29.4864	29.6019	29.3701	29.5718				35	35	34	27.9	27.9	27.4	194.81	0	236.53	4199300000	137	sp|O95602|RPA1_HUMAN
23.4521	25.6511	24.7809	25.0169	25.0518	23.5699				11	11	11	5.1	5.1	5.1	378.03	0	17.548	189730000	12	sp|O95613|PCNT_HUMAN
23.2981	22.5488	25.2614	24.8628	23.5296	23.7532				3	3	3	14.1	14.1	14.1	26.499	0.0025428	2.5815	46234000	3	sp|O95619|YETS4_HUMAN
24.2151	23.941	24.9714	23.7204	24.9486	23.6998				2	2	2	2.1	2.1	2.1	119.38	0.00087352	3.0983	45260000	5	sp|O95625|ZBT11_HUMAN
24.6043	25.44	25.5517	24.5737	22.773	25.5083				5	5	5	16.5	16.5	16.5	63.509	0	42.13	213120000	19	sp|O95628|CNOT4_HUMAN
27.5199	27.0642	27.4655	27.4406	27.9813	27.3235				9	9	9	23.1	23.1	23.1	48.076	0	14.652	883150000	38	sp|O95630|STABP_HUMAN
26.9819	26.7696	26.7604	27.1705	26.857	26.9315				8	8	8	38.7	38.7	38.7	30.255	0	19.443	860240000	31	sp|O95639|CPSF4_HUMAN
27.8207	28.0189	27.9833	27.1679	27.1545	27.0002				17	17	17	37.7	37.7	37.7	68.856	0	98.75	1211400000	50	sp|O95671|ASML_HUMAN
24.7974	27.7271	24.2971	25.2941	25.2845	24.4134				2	2	2	6.1	6.1	6.1	51.417	0	57.751	555310000	16	sp|O95674|CDS2_HUMAN
27.3188	27.1083	27.5802	26.4653	26.9166	26.082				7	7	7	26.3	26.3	26.3	43.064	0	137.34	860800000	30	sp|O95684|CEP43_HUMAN
24.114	26.8578	25.8931	23.2895	24.4926	22.6498				4	4	4	18.4	18.4	18.4	32.559	0.00071023	3.3717	168830000	6	sp|O95685|PPR3D_HUMAN
25.1458	25.083	24.9518	25.3849	24.6424	25.4442				3	3	3	13.2	13.2	13.2	25.424	0.00019331	5.502	253900000	13	sp|O95707|RPP29_HUMAN
25.4328	24.7435	25.3483	23.2509	24.6489	25.3972				10	10	10	3	3	3	527.22	0	29.563	171270000	17	sp|O95714|HERC2_HUMAN
26.769	26.8579	26.8862	26.3131	26.4468	26.8213				6	6	6	29.1	29.1	29.1	28.97	0	13.139	609830000	23	sp|O95721|SNP29_HUMAN
30.7652	30.4572	30.6885	30.8842	30.747	30.7645				19	19	16	44.6	44.6	38	58.022	0	323.31	10743000000	98	sp|O95747|OXSR1_HUMAN
25.7316	24.1335	23.5247	25.0951	24.9901	24.0747				3	3	3	11.7	11.7	11.7	34.87	0.004166	2.2293	60477000	3	sp|O95749|GGPPS_HUMAN
30.8373	30.7834	30.8127	31.1536	31.1852	31.0178				34	32	32	47.2	43.9	43.9	94.511	0	323.31	12044000000	179	sp|O95757|HS74L_HUMAN
27.5333	27.7521	27.6772	27.7672	27.6828	27.5128				11	9	9	25	22.3	22.3	59.689	0	60.648	1180000000	35	sp|O95758|PTBP3_HUMAN
28.9308	29.3381	29.2426	28.8364	28.9586	28.8588				5	5	5	54.2	54.2	54.2	10.403	0	35.396	3374900000	43	sp|O95777|LSM8_HUMAN
31.3636	31.448	31.2884	31.252	31.2232	31.1068				38	38	30	48.4	48.4	39.7	107.54	0	323.31	13229000000	225	sp|O95782|AP2A1_HUMAN
25.0287	25.1568	25.4321	24.0648	25.3258	22.1855				6	6	6	5.2	5.2	5.2	178.67	0	13.98	146060000	11	sp|O95785|WIZ_HUMAN
28.6606	28.6852	28.6584	27.8741	28.1063	28.0867				20	20	20	26.3	26.3	26.3	106.6	0	188.04	2227300000	71	sp|O95786|DDX58_HUMAN
30.8365	30.7512	30.6807	30.588	30.79	30.7102				21	21	20	42.3	42.3	40.9	63.182	0	268.05	9155000000	124	sp|O95793|STAU1_HUMAN
28.9773	29.0036	28.6368	29.4497	29.5566	29.483				13	13	13	44.2	44.2	44.2	44.678	0	269.45	3379300000	59	sp|O95801|TTC4_HUMAN
29.2178	29.3652	29.3618	29.3945	29.6048	29.4785				10	10	10	27.5	27.5	27.5	47.173	0	65.815	3667500000	50	sp|O95810|CAVN2_HUMAN
31.1793	31.0133	30.9856	31.1741	31.1368	31.1139				10	10	10	49.8	49.8	49.8	23.772	0	251.89	13409000000	84	sp|O95816|BAG2_HUMAN
29.5269	29.6285	29.468	29.2248	29.1191	29.1933				20	20	20	38.4	38.4	38.4	61.594	0	158.96	3882300000	99	sp|O95817|BAG3_HUMAN
29.1458	29.1767	29.2186	28.0752	28.1397	28.0874				20	20	15	20.7	20.7	17.3	142.1	0	84.72	2593800000	78	sp|O95819|M4K4_HUMAN
25.1795	27.1239	26.8317	24.0449	24.0353	26.6838				4	4	4	15.2	15.2	15.2	38.696	0	14.545	498310000	16	sp|O95825|QORL1_HUMAN
29.9585	29.7687	29.8974	29.711	29.8047	29.7425				18	18	18	35.4	35.4	35.4	66.9	0	87.177	5362900000	83	sp|O95831|AIFM1_HUMAN
28.4377	28.3101	28.4221	24.2593	24.2243	23.6458				7	7	7	42.4	42.4	42.4	26.648	0	56.752	1004200000	26	sp|O95833|CLIC3_HUMAN
27.3849	27.4927	27.1399	27.3782	27.5829	27.5101				9	9	9	18.6	18.6	18.6	70.678	0	57.724	1177800000	41	sp|O95834|EMAL2_HUMAN
30.0616	30.2225	29.8718	29.9753	29.835	29.6746				16	16	16	69.8	69.8	69.8	33.392	0	111.91	5587600000	78	sp|O95861|BPNT1_HUMAN
27.348	26.9771	26.9104	28.9689	28.565	28.8863				10	10	10	26.1	26.1	26.1	52.259	0	31.318	1828300000	44	sp|O95864|FADS2_HUMAN
28.267	28.244	28.1856	27.8887	27.8127	27.6612				9	8	8	41.8	38.9	38.9	29.644	0	82.703	1705200000	31	sp|O95865|DDAH2_HUMAN
27.4564	26.9484	26.7653	24.0361	23.58	26.7347				12	12	12	27.8	27.8	27.8	63.243	0	54.052	602180000	28	sp|O95870|ABHGA_HUMAN
29.2223	29.4611	29.6162	29.5714	29.6612	29.3607				8	8	8	66.9	66.9	66.9	19.206	0	323.31	3319100000	51	sp|O95881|TXD12_HUMAN
25.9063	26.1185	25.7384	26.3343	26.469	26.3058				9	9	9	17.1	17.1	17.1	72.757	0	18.991	429450000	22	sp|O95905|ECD_HUMAN
23.8634	23.9385	24.2373	25.6596	24.673	24.8935				4	4	4	30.9	30.9	30.9	28.722	0	92.715	855090000	7	sp|O95926|SYF2_HUMAN
27.2881	23.5525	27.29	27.2207	27.6869	27.1835				8	8	8	31.3	31.3	31.3	32.844	0	32.421	927310000	28	sp|O95983|MBD3_HUMAN
26.8998	27.1944	26.9756	27.2918	24.8994	26.9989				4	4	3	31.4	31.4	27.3	19.471	0	26.346	606590000	19	sp|O95989|NUDT3_HUMAN
28.8071	28.3637	28.3593	27.2593	26.9456	27.1044				7	7	7	58.9	58.9	58.9	19.979	0	41.706	1497300000	27	sp|O95994|AGR2_HUMAN
24.0533	24.8232	25.4433	23.4624	24.545	23.8562				2	2	2	11.4	11.4	11.4	22.024	0.00018896	4.9357	71750000	4	sp|O95997|PTTG1_HUMAN;sp|Q9NZH5|PTTG2_HUMAN;sp|Q9NZH4|PTTG3_HUMAN
26.7462	26.9266	26.48	27.0402	26.4552	27.1342				6	6	6	27	27	27	26.251	0	32.097	825890000	22	sp|O95999|BCL10_HUMAN
28.5976	28.6697	28.5635	28.3786	27.8589	28.6252				7	7	7	37.8	37.8	37.8	20.776	0	44.513	2541300000	27	sp|O96000|NDUBA_HUMAN
28.9323	28.8894	28.7417	28.779	28.8477	28.6965				10	10	10	21.4	21.4	21.4	76.096	0	323.31	2947500000	46	sp|O96005|CLPT1_HUMAN
25.2758	22.6208	23.9375	24.779	25.8705	26.737				4	4	4	25.5	25.5	25.5	20.944	0	16.038	559030000	11	sp|O96007|MOC2B_HUMAN
30.2563	30.1054	30.222	30.3021	30.4378	30.0048				10	10	10	42.4	42.4	42.4	37.893	0	323.31	6401500000	61	sp|O96008|TOM40_HUMAN
23.7495	23.7521	24.7788	24.0056	25.2127	24.0651				2	2	2	8.9	8.9	8.9	28.431	0.0003603	3.7551	130540000	10	sp|O96011|PX11B_HUMAN
28.1076	28.0919	28.0404	28.0435	28.5716	28.1731				14	14	14	33	33	33	64.071	0	89.652	1938000000	69	sp|O96013|PAK4_HUMAN
29.8923	30.3217	30.0445	30.0592	30.1464	30.1116				14	14	14	47.1	47.1	47.1	47.46	0	323.31	6608400000	76	sp|O96019|ACL6A_HUMAN
27.7528	27.6148	27.2648	27.84	27.5556	27.9376				20	20	20	22.4	22.4	22.4	152.26	0	78.403	1238200000	59	sp|O96028|NSD2_HUMAN
26.3376	24.3482	25.7423	26.4729	26.5686	26.9071				2	2	2	21.6	21.6	21.6	9.7552	0.00070809	3.3281	611300000	12	sp|O96033|MOC2A_HUMAN
28.1929	28.1862	28.1751	27.0979	25.1163	27.081				4	4	4	33.6	33.6	33.6	15.33	0	10.448	986110000	25	sp|P00167|CYB5_HUMAN
36.0168	35.8634	35.9461	35.6071	35.8316	35.7821				25	25	23	61.1	61.1	55.7	36.688	0	323.31	334000000000	512	sp|P00338|LDHA_HUMAN
31.7081	31.5671	31.5401	31.5534	31.5694	31.454				24	24	24	50.2	50.2	50.2	61.397	0	323.31	18392000000	160	sp|P00367|DHE3_HUMAN;sp|P49448|DHE4_HUMAN
27.5896	27.4011	27.6587	27.1185	27.3253	27.1857				8	8	8	44.4	44.4	44.4	21.452	0	29.911	660950000	36	sp|P00374|DYR_HUMAN
31.0842	31.0719	31.1821	30.5346	30.6176	30.7404				15	15	15	64.1	64.1	64.1	34.234	0	323.31	11598000000	96	sp|P00387|NB5R3_HUMAN
30.0003	29.8818	29.7279	29.6896	29.9832	29.6609				13	13	13	39.7	39.7	39.7	56.256	0	291.23	5880900000	84	sp|P00390|GSHR_HUMAN
29.7654	29.7712	29.637	30.5303	30.1267	29.6699				6	6	6	32.2	32.2	32.2	25.565	0	23.116	4528900000	28	sp|P00403|COX2_HUMAN
31.2871	31.5884	31.3506	31.3058	31.3965	31.5921				7	7	7	64.9	64.9	64.9	15.936	0	323.31	19441000000	82	sp|P00441|SODC_HUMAN
31.5432	31.5086	31.4433	31.9332	31.8316	31.9148				18	18	18	75.4	75.4	75.4	32.118	0	323.31	22271000000	116	sp|P00491|PNPH_HUMAN
30.8658	30.6993	30.5306	30.6879	30.8475	31.0383				11	11	10	67.4	67.4	64.2	24.579	0	323.31	10798000000	86	sp|P00492|HPRT_HUMAN
31.835	31.7507	31.8084	31.6205	31.2499	31.6882				23	23	23	54	54	54	47.517	0	323.31	22169000000	144	sp|P00505|AATM_HUMAN
31.2604	31.116	31.3493	31.4877	31.6307	31.72				35	35	34	43.5	43.5	42.5	134.28	0	323.31	15968000000	214	sp|P00533|EGFR_HUMAN
34.9843	34.9458	34.9035	34.2897	34.2853	34.2757				28	28	28	70.5	70.5	70.5	44.614	0	323.31	155000000000	329	sp|P00558|PGK1_HUMAN
29.4463	29.071	29.1717	28.2896	28.3782	28.2522				8	8	8	49	49	49	21.635	0	134.22	3094800000	41	sp|P00568|KAD1_HUMAN
27.7262	27.3378	27.4429	27.0238	26.4764	27.0562				7	7	7	20.4	20.4	20.4	48.507	0	25.919	695950000	32	sp|P00749|UROK_HUMAN
27.0868	27.2033	27.2611	25.6903	23.5274	24.0694				9	9	9	20.6	20.6	20.6	62.916	0	44.297	484650000	15	sp|P00750|TPA_HUMAN
23.4296	23.2909	24.6303	23.9526	25.806	24.4408				3	3	3	11.2	11.2	11.2	29.246	0.00036291	3.8928	255910000	9	sp|P00918|CAH2_HUMAN
24.7339	24.2104	23.7469	23.8022	23.4987	25.0072				3	3	3	8.5	8.5	8.5	46.53	0.00086911	3.0106	41621000	3	sp|P00966|ASSY_HUMAN
26.4032	26.6301	26.6064	24.6759	25.5041	24.6073				14	10	10	11.2	9.6	9.6	187.15	0	94.845	310350000	16	sp|P01024|CO3_HUMAN
27.048	27.1412	27.0838	26.2782	26.8237	23.4005				5	5	5	32.4	32.4	32.4	23.171	0	9.9416	593990000	23	sp|P01033|TIMP1_HUMAN
27.2052	27.4791	27.324	26.7338	24.5014	26.5915				3	3	3	30.8	30.8	30.8	15.799	0	7.5837	741120000	14	sp|P01034|CYTC_HUMAN
29.3179	29.4601	29.6014	24.8819	24.6897	24.0408				7	7	4	61.7	61.7	40.4	16.214	0	156.77	1849900000	28	sp|P01036|CYTS_HUMAN
29.1289	29.5286	29.0958	24.4136	23.6187	23.549				7	4	4	57.4	36.2	36.2	16.387	0	126.44	2087400000	18	sp|P01037|CYTN_HUMAN
28.3276	28.133	28.2669	28.2928	28.3368	28.3853				7	7	2	52.4	52.4	11.1	21.298	0	124	1907700000	38	sp|P01112|RASH_HUMAN
29.2673	29.249	29.2798	29.9203	29.7036	29.8754				18	18	17	32.6	32.6	31.7	95.375	0	265.6	4463400000	99	sp|P01130|LDLR_HUMAN
23.5358	24.109	23.7799	25.0582	23.8083	23.245				2	2	2	10.3	10.3	10.3	30.606	0.00070299	3.2009	23427000	2	sp|P01583|IL1A_HUMAN
30.4175	30.4434	30.2821	28.0025	28.2007	24.4859				7	2	2	23.2	7.2	7.2	40.46	0	118.42	5056900000	12	sp|P01889|HLAB_HUMAN
31.2437	30.969	31.175	24.7551	25.2313	24.8021				8	8	8	36.6	36.6	36.6	28.621	0	72.134	7594300000	33	sp|P01903|DRA_HUMAN
24.7384	23.7007	25.5279	24.4986	26.333	25.1094				2	2	2	10.7	10.7	10.7	29.991	0.0046358	2.1217	83370000	4	sp|P01920|DQB1_HUMAN
35.5278	35.5373	35.5188	35.4589	35.268	35.3175				41	41	41	62.5	62.5	62.5	74.139	0	323.31	236000000000	603	sp|P02545|LMNA_HUMAN
24.4477	26.3568	26.914	23.4436	24.7654	23.6924				4	4	4	15.8	15.8	15.8	33.117	0.00019589	5.9469	173990000	8	sp|P02686|MBP_HUMAN
27.6502	27.3643	28.3567	28.0327	25.631	27.6506				10	10	10	6.1	6.1	6.1	272.32	0	43.227	1086300000	21	sp|P02751|FINC_HUMAN
33.1531	32.9794	33.0895	33.4913	33.3046	33.4185				32	32	32	47.2	47.2	47.2	84.87	0	323.31	59755000000	254	sp|P02786|TFR1_HUMAN
28.7789	29.203	28.7597	27.3324	23.4748	27.3393				6	6	6	38.9	38.9	38.9	20.019	0	65.359	2070300000	23	sp|P02792|FRIL_HUMAN
28.5599	28.5996	28.3055	26.9931	27.4263	27.556				7	7	7	45.9	45.9	45.9	21.225	0	22.193	1809100000	32	sp|P02794|FRIH_HUMAN
24.3797	24.0482	23.3524	24.446	25.1845	24.4343				3	3	3	8.8	8.8	8.8	35.66	0.00018893	4.9237	59659000	4	sp|P03886|NU1M_HUMAN
23.1564	26.6711	24.4302	23.6032	24.9716	25.4957				2	2	2	4.1	4.1	4.1	51.58	0.0074615	1.7998	126990000	2	sp|P03905|NU4M_HUMAN
23.1177	25.7591	25.4187	25.0196	24.5591	23.4771				2	2	2	5.1	5.1	5.1	67.026	0	31.492	193370000	8	sp|P03915|NU5M_HUMAN
28.794	28.5382	28.5301	28.3229	28.3319	27.9694				2	2	2	29.4	29.4	29.4	7.9916	0	10.627	2101900000	23	sp|P03928|ATP8_HUMAN
24.9021	24.6102	24.1215	23.4435	23.4125	25.0525				2	2	2	5.1	5.1	5.1	54.006	0.00018699	4.7102	91460000	7	sp|P03956|MMP1_HUMAN
30.3482	30.1	29.9661	29.8936	29.9598	29.6694				23	23	23	52.9	52.9	52.9	59.755	0	316.7	6977100000	113	sp|P04040|CATA_HUMAN
26.4293	26.2877	26.2061	26.2261	24.2695	26.3147				10	10	9	23.9	23.9	22.4	73.051	0	26.493	445490000	26	sp|P04049|RAF1_HUMAN
27.8902	27.8356	27.6099	26.678	27.0181	27.1412				9	9	9	18.3	18.3	18.3	59.716	0	27.768	1186500000	37	sp|P04062|GLCM_HUMAN
26.4965	26.8169	26.1283	24.5693	24.5063	23.7121				5	5	5	13.9	13.9	13.9	53.688	0	10.906	327390000	18	sp|P04066|FUCO_HUMAN
35.864	35.8024	35.8764	35.933	36.0237	35.9039				31	31	28	83.2	83.2	75.5	39.42	0	323.31	364000000000	683	sp|P04075|ALDOA_HUMAN
31.3909	31.6595	31.5383	31.399	31.3091	31.2167				5	5	5	77.6	77.6	77.6	11.139	0	204.47	16426000000	53	sp|P04080|CYTB_HUMAN
35.2393	35.0895	35.2961	35.0862	35.1903	35.3135				27	27	27	65	65	65	38.714	0	323.31	243000000000	383	sp|P04083|ANXA1_HUMAN
26.7854	27.3758	27.7936	28.1183	28.4272	28.4714				11	8	8	2.4	1.6	1.6	515.6	0	8.9251	940250000	26	sp|P04114|APOB_HUMAN
27.2519	27.1602	27.2456	26.8588	27.0812	27.0069				12	12	12	24.6	24.6	24.6	85.658	0	117.29	867130000	40	sp|P04150|GCR_HUMAN
28.2093	28.5936	28.4542	28.4843	28.6192	28.2936				4	4	4	16.6	16.6	16.6	27.661	0	48.535	2111400000	21	sp|P04156|PRIO_HUMAN
30.9811	30.7766	31.0772	30.201	29.9538	30.0689				9	9	9	42.3	42.3	42.3	24.75	0	75.308	10372000000	41	sp|P04179|SODM_HUMAN
31.1914	31.0462	31.3038	30.8151	30.757	30.8421				19	19	19	49.7	49.7	49.7	48.534	0	191.8	12597000000	126	sp|P04181|OAT_HUMAN
29.8619	29.8357	29.6938	29.4736	29.4854	29.5088				11	11	11	56	56	56	25.468	0	52.555	4683200000	84	sp|P04183|KITH_HUMAN
36.9086	36.9848	37.0872	36.9417	37.1547	37.1068				4	4	4	16.9	16.9	16.9	33.515	0	266.76	2357400000	18	sp|P04259|KRT6B_HUMAN
29.6077	29.3071	29.5514	24.7158	24.0725	24.6674				27	27	27	77.6	77.6	77.6	36.053	0	323.31	784000000000	882	sp|P04406|G3P_HUMAN
23.936	24.6672	24.3144	24.3941	24.1671	24.56				3	3	3	9.7	9.7	9.7	51.657	0.00018529	4.3967	23438000	2	sp|P04424|ARLY_HUMAN
32.8617	32.7771	32.4277	31.2269	31.2139	31.1183				9	7	4	22.5	17	8.8	40.84	0	122.81	27594000000	79	sp|P04439|HLAA_HUMAN
23.916	23.4227	23.5821	23.8504	24.1358	22.2937				3	2	2	3.7	2.8	2.8	137.91	0.0054054	1.9533	36686000	2	sp|P04626|ERBB2_HUMAN
31.5926	31.6912	31.7566	31.5761	31.4961	31.6659				8	8	8	49.6	49.6	49.6	28.315	0	323.31	21417000000	81	sp|P04632|CPNS1_HUMAN
29.0166	28.9866	28.6986	28.6696	28.1198	28.3197				9	9	9	30	30	30	43.653	0	90.906	1535300000	41	sp|P04637|P53_HUMAN
32.7564	32.5773	32.4519	32.4705	32.6797	32.2609				15	15	15	75.6	75.6	75.6	22.782	0	323.31	36691000000	167	sp|P04792|HSPB1_HUMAN
29.1318	28.7847	28.8803	28.5887	28.6161	28.705				9	9	9	35.5	35.5	35.5	35.716	0	130.29	3068200000	41	sp|P04818|TYSY_HUMAN
32.6432	32.7359	32.5911	32.4498	32.3285	32.5236				30	30	30	57	57	57	68.569	0	323.31	36317000000	223	sp|P04843|RPN1_HUMAN
32.4774	32.4666	32.5145	32.3495	32.333	32.1806				19	19	19	38.4	38.4	38.4	69.283	0	323.31	36717000000	172	sp|P04844|RPN2_HUMAN
31.8784	31.6537	31.9094	31.6995	31.6096	31.3478				17	17	12	56.1	56.1	39.2	40.45	0	323.31	16731000000	121	sp|P04899|GNAI2_HUMAN
26.3479	26.3163	26.5114	25.9234	26.3905	24.085				7	7	7	10.6	10.6	10.6	137.01	0	97.285	447350000	20	sp|P04920|B3A2_HUMAN
33.9966	34.0274	34.1038	33.9933	33.8076	34.0821				45	45	27	46.3	46.3	28.4	112.89	0	323.31	92889000000	377	sp|P05023|AT1A1_HUMAN
31.2999	31.2439	31.2759	31.0831	31.2547	31.1078				9	9	9	33.3	33.3	33.3	35.061	0	233.02	15485000000	60	sp|P05026|AT1B1_HUMAN
27.4495	27.6891	27.1451	27.4302	27.2612	27.4255				11	10	10	20.3	19.2	19.2	86.942	0	77.739	1062900000	41	sp|P05067|A4_HUMAN
31.3267	31.0953	31.3081	30.6041	30.6361	30.7487				22	22	20	51.1	51.1	48.2	56.381	0	323.31	12797000000	143	sp|P05091|ALDH2_HUMAN
25.9774	23.5498	26.0276	27.0263	26.709	26.8747				5	5	5	16.6	16.6	16.6	46.596	0	9.2327	485330000	20	sp|P05120|PAI2_HUMAN
25.67	25.7365	24.0931	26.6443	27.0651	26.7457				5	5	5	17.9	17.9	17.9	45.059	0	14.298	490090000	21	sp|P05121|PAI1_HUMAN
32.6559	32.1087	32.3675	31.9576	31.9863	31.7707				15	7	7	43.3	19.8	19.8	32.852	0	21.728	25407000000	51	sp|P05141|ADT2_HUMAN
31.9351	31.7186	32.0502	30.4504	30.514	30.1752				6	6	6	37	37	37	17.887	0	323.31	18079000000	61	sp|P05161|ISG15_HUMAN
23.7836	24.6585	23.5239	24.8771	24.2372	24.2478				2	2	2	5.2	5.2	5.2	58.215	0	13.665	77007000	4	sp|P05166|PCCB_HUMAN
32.3277	32.6704	32.4868	32.3742	32.3468	32.3408				25	25	25	61.9	61.9	61.9	36.112	0	323.31	31989000000	203	sp|P05198|IF2A_HUMAN
30.636	30.7611	30.5069	24.1619	30.8553	30.7196				3	3	3	16.7	16.7	16.7	9.3926	0	6.4911	10945000000	40	sp|P05204|HMGN2_HUMAN;sp|Q15651|HMGN3_HUMAN
30.218	30.238	30.1193	27.7523	27.8651	27.79				12	12	12	27.3	27.3	27.3	57.825	0	59.591	4293000000	59	sp|P05362|ICAM1_HUMAN
34.7803	33.5345	33.6234	32.9118	32.3075	32.1951				5	4	4	90.4	75.4	75.4	11.514	0	323.31	86037000000	73	sp|P05386|RLA1_HUMAN
34.2658	34.1012	34.1143	33.953	33.8825	33.8673				11	11	10	95.7	95.7	80.9	11.665	0	323.31	94131000000	154	sp|P05387|RLA2_HUMAN
33.6212	33.6423	33.6356	33.4344	33.5009	33.5234				13	13	13	58.7	58.7	58.7	34.273	0	323.31	85038000000	113	sp|P05388|RLA0_HUMAN;sp|Q8NHW5|RLA0L_HUMAN
27.5038	27.4131	26.7598	27.9734	27.6265	27.7726				5	5	4	22.4	22.4	19.9	35.675	0	157.78	1180700000	23	sp|P05412|JUN_HUMAN
32.3938	32.6581	32.348	32.595	32.3913	32.3035				32	32	32	55.1	55.1	55.1	46.836	0	323.31	37283000000	233	sp|P05455|LA_HUMAN
33.3304	33.447	33.4982	33.0922	33.5488	33.473				20	20	20	30.7	30.7	30.7	88.414	0	323.31	66141000000	188	sp|P05556|ITB1_HUMAN
34.589	34.3637	34.6925	34.3597	34.4597	34.2943				33	33	23	70.7	70.7	53.5	48.057	0	323.31	130000000000	519	sp|P05783|K1C18_HUMAN
23.3303	28.0279	27.5624	24.3507	27.133	24.6032				2	2	2	8.2	8.2	8.2	21.145	0	55.344	904050000	18	sp|P05976|MYL1_HUMAN;sp|P08590|MYL3_HUMAN
29.8118	29.6581	29.5804	29.8019	29.519	29.6413				16	16	16	59.1	59.1	59.1	40.786	0	323.31	4714900000	58	sp|P06132|DCUP_HUMAN
24.6541	24.7352	24.0628	24.0882	25.5341	22.7666				2	2	2	3.1	3.1	3.1	156.33	0	7.1982	68735000	5	sp|P06213|INSR_HUMAN
23.8764	23.5833	25.2816	24.4592	24.4705	25.5877				5	5	5	15.9	15.9	15.9	48.766	0	17.291	198550000	12	sp|P06280|AGAL_HUMAN
30.9525	30.8224	30.8061	29.3701	28.9819	29.3319				24	24	9	36.2	36.2	17	85.696	0	323.31	8147500000	112	sp|P06396|GELS_HUMAN
28.55	28.5184	28.6281	29.1019	29.0555	28.9851				15	15	15	20.4	20.4	20.4	106.16	0	176	2792900000	67	sp|P06400|RB_HUMAN
24.2102	24.4437	24.392	25.1914	26.6472	23.6086				2	2	2	15.3	15.3	15.3	12.203	0	10.837	532790000	23	sp|P06454|PTMA_HUMAN
31.924	31.8259	31.9038	31.6292	31.7574	31.8277				17	17	15	69	69	62.6	34.095	0	323.31	21372000000	145	sp|P06493|CDK1_HUMAN
34.2368	33.9666	33.9753	33.9262	34.0025	33.9528				23	23	23	68.1	68.1	68.1	56.559	0	323.31	109000000000	295	sp|P06576|ATPB_HUMAN
34.7481	35.3044	34.9741	33.3058	24.4308	30.6411				5	5	5	33.3	33.3	33.3	10.18	0	14.774	40165000000	25	sp|P06703|S10A6_HUMAN
30.6281	30.4735	30.3559	30.4399	30.4564	30.3494				6	6	6	34.1	34.1	34.1	25.097	0	102.09	6721400000	38	sp|P06730|IF4E_HUMAN
37.2724	37.2193	37.3403	36.8399	36.9308	37.0471				31	31	28	75.6	75.6	67.1	47.168	0	323.31	837000000000	926	sp|P06733|ENOA_HUMAN
31.1706	31.292	31.2144	31.2802	31.372	31.3402				37	30	29	44	37	35.7	97.147	0	323.31	13443000000	198	sp|P06737|PYGL_HUMAN
33.2139	32.9138	33.0429	32.7546	32.7661	32.8329				24	24	17	47.5	47.5	31.4	63.146	0	323.31	48523000000	238	sp|P06744|G6PI_HUMAN
25.5704	26.8358	25.734	25.0413	24.0593	23.8055				5	5	5	15.2	15.2	15.2	38.177	0.00036238	3.8641	543240000	10	sp|P06746|DPOLB_HUMAN
33.3955	33.7571	33.8625	34.0017	34.5226	33.5107				11	11	11	52	52	52	32.575	0	323.31	113000000000	173	sp|P06748|NPM_HUMAN
29.7507	29.7836	30.0748	29.7524	29.6119	29.5884				10	4	4	19.6	9.5	9.5	32.95	0	13.343	2247600000	32	sp|P06753|TPM3_HUMAN
28.9611	28.81	28.7607	28.073	27.9142	27.9387				22	22	22	27.8	27.8	27.8	116.04	0	141.6	2287100000	62	sp|P06756|ITAV_HUMAN
28.6878	27.4158	27.0987	27.5393	27.0988	27.4329				8	8	8	18.9	18.9	18.9	60.702	0	15.176	1036700000	29	sp|P06865|HEXA_HUMAN
36.6388	36.7047	36.8746	36.4989	36.5556	36.388				15	15	3	65.9	65.9	19	13.92	0	323.31	491000000000	374	sp|Q16778|H2B2E_HUMAN;sp|P33778|H2B1B_HUMAN;sp|P23527|H2B1O_HUMAN;sp|P06899|H2B1J_HUMAN;sp|Q8N257|H2B3B_HUMAN
30.3472	30.4865	30.1242	29.6416	29.4652	29.3344				18	18	18	45.3	45.3	45.3	52.948	0	215.81	5729900000	90	sp|P07099|HYEP_HUMAN
29.7097	29.8484	29.5088	30.0683	29.8418	29.7619				6	6	6	65.5	65.5	65.5	10.044	0	323.31	6676400000	35	sp|P07108|ACBP_HUMAN
34.4296	34.4612	34.5832	34.536	34.943	34.9715				19	17	17	53.3	45.8	45.8	36.638	0	323.31	134000000000	251	sp|P07195|LDHB_HUMAN
27.4727	27.3426	27.5958	27.2253	27.3763	27.4881				6	6	6	14	14	14	65.171	0	90.73	865030000	33	sp|P07199|CENPB_HUMAN
26.527	26.5703	26.3587	26.8811	26.6596	26.427				8	8	8	53.2	53.2	53.2	22.088	0	18.31	666210000	30	sp|P07203|GPX1_HUMAN
26.8865	27.0666	26.8563	26.2849	24.481	26.2534				3	3	3	8.5	8.5	8.5	60.329	0	12.045	248180000	17	sp|P07204|TRBM_HUMAN
34.8462	34.8271	35.0457	34.2516	34.149	34.2068				27	27	27	47.6	47.6	47.6	57.116	0	323.31	141000000000	387	sp|P07237|PDIA1_HUMAN
29.157	29.1263	29.2032	29.3913	29.4148	29.288				4	4	4	16	16	16	20.863	0	7.1878	3846000000	21	sp|P07305|H10_HUMAN
28.073	28.1179	27.5517	28.5379	28.431	28.7301				6	6	6	67.7	67.7	67.7	11.261	0	24.114	1611600000	36	sp|P07311|ACYP1_HUMAN
33.0388	33.0675	33.0588	32.2515	32.0765	32.3959				18	18	18	53.4	53.4	53.4	44.552	0	323.31	38686000000	173	sp|P07339|CATD_HUMAN
36.2947	36.2579	36.2767	36.6388	36.3009	36.6253				34	34	34	76.7	76.7	76.7	38.604	0	323.31	609000000000	629	sp|P07355|ANXA2_HUMAN;sp|A6NMY6|AXA2L_HUMAN
31.1048	31.1276	31.018	30.7689	30.9616	30.9646				32	32	32	47.8	47.8	47.8	81.889	0	323.31	12403000000	187	sp|P07384|CAN1_HUMAN
34.4132	34.2164	33.7316	34.5149	33.8686	34.2964				25	6	5	68.9	19.6	16.2	49.67	0	269.91	113000000000	191	sp|P07437|TBB5_HUMAN
23.8232	23.1488	26.1001	24.1216	24.9628	23.1344				2	2	2	10.4	10.4	10.4	46.458	0	12.638	190420000	7	sp|P07550|ADRB2_HUMAN
31.5006	31.7285	31.6625	31.1707	31.1532	31.1964				21	21	21	41.8	41.8	41.8	58.112	0	71.956	16540000000	124	sp|P07602|SAP_HUMAN
29.9354	29.9048	29.8276	30.0404	30.0999	30.3242				16	16	16	35.4	35.4	35.4	63.111	0	106.79	6342700000	82	sp|P07686|HEXB_HUMAN
27.5393	23.11	26.4215	24.5043	27.082	24.2729				3	3	3	18	18	18	37.564	0	7.0926	576670000	13	sp|P07711|CATL1_HUMAN
35.5487	35.6196	35.4508	35.8083	35.5851	35.601				16	16	16	93.6	93.6	93.6	15.054	0	323.31	323000000000	355	sp|P07737|PROF1_HUMAN
30.4076	30.2192	30.2242	30.0772	29.9176	29.9154				9	9	9	66.1	66.1	66.1	19.608	0	323.31	7285200000	59	sp|P07741|APT_HUMAN
33.0994	33.242	32.9804	33.4505	33.4519	33.362				63	63	63	48	48	48	170.59	0	323.31	55522000000	424	sp|P07814|SYEP_HUMAN
30.7327	30.6576	30.6848	29.4979	29.6507	29.7319				11	11	11	40.1	40.1	40.1	37.821	0	323.31	7259400000	73	sp|P07858|CATB_HUMAN
36.9634	36.9848	37.0572	36.3472	36.372	36.3718				51	51	37	60.8	60.8	44.8	84.659	0	323.31	673000000000	1048	sp|P07900|HS90A_HUMAN
33.2968	33.2029	33.2418	33.3114	33.4981	33.4938				15	15	15	47.7	47.7	47.7	33.67	0	323.31	62119000000	205	sp|P07910|HNRPC_HUMAN
29.9566	30.0633	30.0825	29.8995	29.9413	29.7573				33	33	33	28.7	28.7	28.7	198.04	0	323.31	5823100000	144	sp|P07942|LAMB1_HUMAN
27.239	27.264	26.9942	27.1955	27.0606	27.2705				10	5	5	24.1	15.1	15.1	60.801	0	114.95	1030200000	29	sp|P07947|YES_HUMAN
26.3452	24.9693	26.1979	26.0556	26.1996	26.9872				11	9	9	26.8	23.8	23.8	58.573	0	17.871	458110000	21	sp|P07948|LYN_HUMAN
32.1664	32.2593	32.1114	32.3775	32.4022	32.5208				21	21	21	53.9	53.9	53.9	54.636	0	323.31	29590000000	182	sp|P07954|FUMH_HUMAN
26.638	26.7045	26.9337	26.684	26.7277	26.7783				4	4	4	9.9	9.9	9.9	80.692	0	148.16	808870000	20	sp|P08047|SP1_HUMAN
33.7585	33.8044	33.6243	33.6925	33.5064	33.685				35	35	35	59.6	59.6	59.6	75.872	0	323.31	83476000000	330	sp|P08133|ANXA6_HUMAN
29.3644	29.6955	29.7497	29.6975	29.8072	29.8902				11	11	11	33.6	33.6	33.6	41.4	0	226.3	3025800000	45	sp|P08174|DAF_HUMAN
31.8576	31.8409	31.7322	32.6199	32.7143	32.7643				26	26	26	44	44	44	67.993	0	323.31	29293000000	182	sp|P08195|4F2_HUMAN
25.5553	24.761	25.1468	25.0131	24.6891	24.5087				5	5	5	8	8	8	74.731	0	6.9253	156010000	11	sp|P08236|BGLR_HUMAN
28.913	28.9287	28.8162	29.405	29.3263	29.477				23	20	20	37.7	34.2	34.2	85.182	0	323.31	3042600000	86	sp|P08237|PFKAM_HUMAN
35.9694	35.952	35.9873	35.7591	35.7677	35.85				48	35	30	56.8	43.2	37.8	83.263	0	323.31	385000000000	588	sp|P08238|HS90B_HUMAN
29.0421	29.4212	29.2868	29.5495	29.6556	29.3774				19	19	19	35.7	35.7	35.7	69.81	0	197.85	4099200000	101	sp|P08240|SRPRA_HUMAN
28.8503	29.1374	29.1843	31.0085	30.9811	31.0717				24	24	24	51.9	51.9	51.9	64.369	0	249.71	8632800000	91	sp|P08243|ASNS_HUMAN
28.639	28.6474	28.4564	28.878	28.783	28.656				13	13	13	51	51	51	39.33	0	80.656	2355500000	52	sp|P08397|HEM3_HUMAN
30.2761	30.298	30.1252	30.145	29.9505	29.8936				17	17	17	49.7	49.7	49.7	43.295	0	323.31	7225500000	90	sp|P08559|ODPA_HUMAN
24.5504	23.9305	25.7945	24.1813	25.6844	25.5203				3	3	3	2.4	2.4	2.4	167.55	0.00019369	5.5561	181640000	9	sp|P08572|CO4A2_HUMAN
30.5901	30.3093	30.5365	30.1868	30.1985	30.1599				8	8	8	34.5	34.5	34.5	35.422	0	323.31	9326200000	65	sp|P08574|CY1_HUMAN
28.7835	29.0506	28.8588	28.8565	28.5533	28.9243				6	4	4	27.1	20.4	20.4	25.486	0	167.1	1701700000	27	sp|P08579|RU2B_HUMAN
27.2419	26.8519	26.8173	27.0906	26.9686	26.6471				13	13	12	12.6	12.6	12	155.54	0	32.33	850740000	38	sp|P08581|MET_HUMAN
29.8025	28.8768	28.9232	24.9178	24.6951	26.7571				20	20	20	37.3	37.3	37.3	80.214	0	323.31	2082900000	58	sp|P08582|TRFM_HUMAN
31.1347	31.0454	30.9338	30.9053	31.0672	31.1812				12	12	12	22.9	22.9	22.9	51.556	0	97.171	13750000000	96	sp|P08621|RU17_HUMAN
29.3111	28.9106	29.4245	29.1878	28.8847	29.1812				15	15	15	22.7	22.7	22.7	114.54	0	323.31	3535500000	64	sp|P08648|ITA5_HUMAN
27.8413	27.7944	27.8151	27.2496	27.1477	27.4704				7	7	7	17.9	17.9	17.9	55.674	0	104.49	1367700000	39	sp|P08651|NFIC_HUMAN
38.097	37.9688	38.1214	38.5556	38.3527	38.682				46	46	44	78.8	78.8	75.5	53.651	0	323.31	2080000000000	1604	sp|P08670|VIME_HUMAN
32.7147	32.8581	32.5738	33.1039	33.0975	32.9184				11	11	11	60	60	60	15.55	0	323.31	42578000000	111	sp|P08708|RS17_HUMAN
29.9365	30.0566	29.9338	29.4932	29.6007	29.3629				11	6	6	38.1	21.2	21.2	40.532	0	323.31	5539500000	34	sp|P08754|GNAI3_HUMAN
34.3246	34.0843	34.3763	34.1739	34.0711	34.3277				22	22	22	75.3	75.3	75.3	35.936	0	323.31	107000000000	243	sp|P08758|ANXA5_HUMAN
24.7575	23.9105	24.0103	26.1973	25.153	24.7346				2	2	2	11.6	11.6	11.6	27.903	0.00053841	3.6283	64347000	5	sp|P08833|IBP1_HUMAN
33.9874	33.8402	33.8699	33.8432	33.9254	33.6675				12	12	12	57.6	57.6	57.6	32.854	0	323.31	99586000000	209	sp|P08865|RSSA_HUMAN
27.6782	24.1266	23.861	23.7831	24.4205	24.645				2	2	2	13.4	13.4	13.4	25.636	0	10.812	675190000	16	sp|P08962|CD63_HUMAN
28.1116	28.2859	28.3864	27.5881	28.2471	28.0486				7	7	7	28.4	28.4	28.4	38.632	0	30.688	1496000000	27	sp|P09001|RM03_HUMAN
31.2919	31.4232	31.5728	30.9559	31.2083	31.3911				10	10	8	40.1	40.1	34.8	31.279	0	323.31	10401000000	77	sp|P09012|SNRPA_HUMAN
31.2805	31.3866	31.3121	31.3272	31.2517	31.1568				17	14	14	62.2	49.5	49.5	47.268	0	323.31	17442000000	108	sp|P09104|ENOG_HUMAN
28.3997	28.2305	28.2052	27.4375	27.9012	27.8585				11	11	11	38.9	38.9	38.9	44.292	0	189.17	1705800000	49	sp|P09110|THIK_HUMAN
29.0005	29.0666	28.7606	29.0766	28.7801	28.511				5	5	5	44.4	44.4	44.4	16.156	0	323.31	2783200000	28	sp|P09132|SRP19_HUMAN
32.8808	33.1748	32.7897	31.8837	31.6564	32.0884				13	13	13	69.5	69.5	69.5	23.356	0	323.31	33647000000	108	sp|P09211|GSTP1_HUMAN
30.0492	29.94	29.8039	29.6228	29.8428	29.7514				3	3	3	24.5	24.5	24.5	17.394	0	323.31	4960400000	23	sp|P09234|RU1C_HUMAN
34.938	35.2645	35.5395	34.7829	34.8726	34.9378				8	8	8	76.3	76.3	76.3	14.716	0	323.31	248000000000	224	sp|P09382|LEG1_HUMAN
28.9421	28.8445	28.7522	28.6967	28.7378	29.0352				10	10	10	50.4	50.4	50.4	25.789	0	121.92	2209500000	32	sp|P09417|DHPR_HUMAN
32.5558	32.8074	32.5352	32.4841	32.867	32.5042				16	16	11	52.6	52.6	34.9	24.893	0	300.98	40557000000	155	sp|P09429|HMGB1_HUMAN;sp|B2RPK0|HGB1A_HUMAN
25.3096	23.7778	23.9403	24.8199	24.8606	23.9317				2	2	2	8.6	8.6	8.6	36.842	0.00071048	3.3851	50398000	4	sp|P09467|F16P1_HUMAN
27.9357	28.0466	27.8307	26.7943	26.185	26.9216				8	7	2	33.5	30.3	7.8	25.712	0	28.065	775730000	28	sp|P09488|GSTM1_HUMAN
30.3463	29.8498	29.9966	30.4355	30.1918	29.3555				4	4	4	12.5	12.5	12.5	27.076	0	9.5221	7595500000	24	sp|P09496|CLCA_HUMAN
28.9792	29.1109	28.9119	29.1873	28.7881	28.8552				7	7	7	22.7	22.7	22.7	25.19	0	11.95	3729600000	41	sp|P09497|CLCB_HUMAN
30.1769	30.2476	30.1912	29.6954	29.7046	29.6707				11	11	11	41.7	41.7	41.7	35.882	0	323.31	6625900000	73	sp|P09525|ANXA4_HUMAN
30.249	30.1438	30.4332	29.8607	29.9345	29.9832				17	17	17	33.7	33.7	33.7	47.578	0	323.31	6913600000	103	sp|P09543|CN37_HUMAN
23.7272	23.9016	25.8852	25.4938	24.8388	23.0492				2	2	2	5.6	5.6	5.6	60.179	0.00070114	3.1544	69701000	2	sp|P09603|CSF1_HUMAN
30.4969	30.3685	30.6951	30.2215	30.3453	30.1731				14	14	14	37.5	37.5	37.5	54.177	0	187.73	9459200000	85	sp|P09622|DLDH_HUMAN
35.0554	34.9659	34.8238	35.0743	35.1849	35.1617				20	20	19	54.3	54.3	54.3	38.746	0	323.31	157000000000	273	sp|P09651|ROA1_HUMAN;sp|Q32P51|RA1L2_HUMAN
30.6071	30.4165	30.4863	30.3283	30.2976	30.3948				12	12	12	46.7	46.7	46.7	28.415	0	238.66	6787900000	72	sp|P09661|RU2A_HUMAN
29.3057	28.9108	29.2081	29.2886	25.4479	29.1597				3	3	3	21.3	21.3	21.3	8.7813	0	7.7805	3100800000	17	sp|P09669|COX6C_HUMAN
26.854	26.5264	26.8615	26.4489	25.8664	26.0607				5	5	5	23.8	23.8	23.8	35.709	0	23.394	629510000	23	sp|P09758|TACD2_HUMAN
32.8152	32.5918	32.6154	32.6776	32.7443	32.7491				45	45	45	47.5	47.5	47.5	113.08	0	323.31	39973000000	296	sp|P09874|PARP1_HUMAN
26.9093	27.3478	27.1512	27.1224	25.2457	26.5905				12	12	12	11.4	11.4	11.4	165.91	0	50.449	745930000	34	sp|P09884|DPOLA_HUMAN
28.1407	28.3935	28.2343	25.9923	26.3656	23.0497				10	10	10	24.4	24.4	24.4	54.632	0	43.392	1111600000	40	sp|P09913|IFIT2_HUMAN
28.399	28.2125	28.0092	23.6497	26.4883	26.7251				13	13	13	28	28	28	55.36	0	59.089	1245400000	39	sp|P09914|IFIT1_HUMAN
30.9219	30.8273	30.8304	30.7084	30.7139	30.7724				23	23	23	46	46	46	69.284	0	323.31	10205000000	131	sp|P09960|LKHA4_HUMAN
32.2012	32.0682	32.0951	32.1119	32.1957	32.2955				10	7	7	37.1	26.6	26.6	39.455	0	323.31	42072000000	97	sp|P09972|ALDOC_HUMAN
24.9348	31.5363	31.5696	32.0819	30.5783	32.6162				4	2	2	31.2	18.8	18.8	13.509	0	6.5613	21015000000	38	sp|Q71U36|TUBA1A_HUMAN
36.411	36.8399	37.1641	36.8399	36.8516	37.2011				7	7	2	38.3	38.3	23.4	13.936	0	321.75	815000000000	220	sp|Q99878|H2A1J_HUMAN;sp|Q96KK5|H2A1H_HUMAN;sp|Q9BTM1|H2AJ_HUMAN;sp|Q16777|H2A2C_HUMAN;sp|Q6FI13|H2A2A_HUMAN;sp|P20671|H2A1D_HUMAN;sp|P0C0S8|H2A1_HUMAN
24.7589	23.3232	24.932	24.3737	24.2331	25.1386				2	2	2	16.8	16.8	16.8	30.632	0	19.333	30397000	3	sp|P0C2W1|FBSP1_HUMAN
24.0896	23.8708	25.4767	24.0792	24.7023	24.0967				2	2	2	13.3	13.3	13.3	41.739	0.0054045	1.953	20812000	3	sp|P0CAP2|GRL1A_HUMAN
24.6301	24.2055	23.9155	25.7513	25.7505	25.7194				5	5	5	12.8	12.8	12.8	51.391	0	40.664	299530000	16	sp|P0CG12|DERPC_HUMAN
26.331	25.5695	25.1069	26.0156	26.0641	25.8048				3	3	3	17.2	17.2	17.2	27.507	0	22.188	292600000	21	sp|P0CG30|GSTT2_HUMAN;sp|P0CG29|GST2_HUMAN
27.1302	26.8124	23.956	24.1204	24.894	23.2535				6	6	4	54.9	54.9	42.6	13.532	0	23.831	401250000	15	sp|P0DJI8|SAA1_HUMAN
25.0943	23.6658	24.5519	23.7596	24.3783	23.3722				4	2	2	36.1	13.1	13.1	13.527	0.0013819	2.9163	21567000	5	sp|P0DJI9|SAA2_HUMAN
23.3114	24.843	24.8535	23.7848	24.1458	24.4709				3	3	3	15.3	15.3	15.3	34.196	0	9.5831	69559000	6	sp|P0DMN0|ST1A4_HUMAN;sp|P0DMM9|ST1A3_HUMAN
34.1709	34.1863	34.2067	33.3814	33.383	33.4524				31	28	17	59.4	56	34.5	70.051	0	323.31	75612000000	240	sp|P0DMV9|HS71B_HUMAN;sp|P0DMV8|HS71A_HUMAN
30.0324	29.921	30.2309	30.1095	30.25	30.5686				7	7	7	30	30	30	27.872	0	220.39	6746800000	40	sp|Q01081|U2AF1_HUMAN;sp|P0DN76|U2AF5_HUMAN;sp|Q8WU68|U2AF4_HUMAN
34.8189	34.8025	34.9068	34.4671	34.5941	34.4738				9	9	9	66.4	66.4	66.4	16.837	0	323.31	120000000000	148	sp|P0DP25|CALM3_HUMAN;sp|P0DP24|CALM2_HUMAN;sp|P0DP23|CALM1_HUMAN
26.767	24.5467	24.4186	23.5673	26.3108	24.8545				5	5	5	46.6	46.6	46.6	15.237	0	118.2	695420000	16	sp|P0DPB6|RPAC2_HUMAN
24.3193	24.7544	23.5053	25.2888	25.0586	23.2476				3	3	3	18.4	18.4	18.4	28.306	0	19.629	140410000	5	sp|P0DPD7|EFMT4_HUMAN;sp|P0DPD8|EFCE2_HUMAN
29.7032	29.6504	29.4432	29.6593	29.6581	29.569				15	15	15	33.3	33.3	33.3	60.67	0	180.54	4611300000	92	sp|P10155|RO60_HUMAN
25.4281	25.7846	23.6636	24.2522	25.225	26.002				4	4	4	4.8	4.8	4.8	105.32	0	6.429	133530000	10	sp|P10253|LYAG_HUMAN
29.163	29.0192	29.092	28.6193	28.8663	28.5839				9	9	7	49.1	49.1	36.7	23.48	0	119.59	2595700000	53	sp|P10301|RRAS_HUMAN
32.315	32.2458	32.51	30.605	30.0874	30.3573				9	9	5	33.6	33.6	20.5	40.648	0	323.31	20200000000	73	sp|P10321|HLAC_HUMAN
30.6892	30.5009	30.7592	30.2597	30.5044	30.4284				18	18	18	35.1	35.1	35.1	68.996	0	323.31	10373000000	93	sp|P10515|ODP2_HUMAN
27.4744	27.5829	27.4464	26.7632	26.4236	26.8602				15	15	11	12.4	12.4	10.2	212.88	0	28.402	719250000	38	sp|P10586|PTPRF_HUMAN
34.1662	33.8923	34.1916	34.2086	33.9327	34.2565				9	9	9	65.7	65.7	65.7	11.737	0	115.63	61510000000	156	sp|P10599|THIO_HUMAN
30.1	30.0664	30.0427	30.3175	30.0674	29.8604				6	6	6	41.1	41.1	41.1	13.696	0	19.249	6918900000	38	sp|P10606|COX5B_HUMAN
28.7875	28.8395	28.8168	27.9975	28.0864	28.1087				7	7	7	16.7	16.7	16.7	54.465	0	147.52	2642600000	38	sp|P10619|PPGB_HUMAN
29.5769	29.94	30.1268	30.3236	30.0677	30.4757				3	3	3	19.4	19.4	19.4	17.598	0	31.034	7458000000	23	sp|P10620|MGST1_HUMAN
29.914	30.3381	29.8547	29.9795	29.885	29.8832				12	12	12	36	36	36	42.981	0	75.857	5668600000	66	sp|P10644|KAP0_HUMAN
24.5905	23.9913	24.7673	25.4609	24.7029	24.3692				2	2	2	10.6	10.6	10.6	28.627	0	10.573	25487000	6	sp|P10746|HEM4_HUMAN
30.2867	30.5715	30.518	30.806	30.8368	31.0317				14	14	14	70.2	70.2	70.2	31.462	0	323.31	9837900000	87	sp|P10768|ESTD_HUMAN
35.0973	35.2489	35.3214	34.7813	34.9676	34.8039				44	44	44	71.7	71.7	71.7	61.054	0	323.31	199000000000	539	sp|P10809|CH60_HUMAN
25.9271	26.351	23.6875	24.5722	24.6162	25.2708				4	4	4	15.1	15.1	15.1	52.494	0	22.047	238540000	10	sp|P10909|CLUS_HUMAN
36.2578	36.2674	36.348	35.7607	35.6119	35.7626				38	38	37	52.3	52.3	52.3	72.332	0	323.31	377000000000	723	sp|P11021|BIP_HUMAN
30.5149	30.4465	30.3296	30.0262	30.1834	30.0831				34	34	34	31.5	31.5	31.5	177.6	0	323.31	8319600000	156	sp|P11047|LAMC1_HUMAN
26.9173	26.4375	27.2068	26.8401	26.9078	26.9989				7	7	7	18	18	18	48.344	0	26.309	872150000	26	sp|P11117|PPAL_HUMAN
36.3827	36.4236	36.4093	36.6522	36.7175	36.6116				37	36	25	61.8	61.8	48.6	70.897	0	323.31	583000000000	853	sp|P11142|HSP7C_HUMAN
31.6696	31.7035	31.625	30.5848	30.711	30.7098				7	7	7	13.2	13.2	13.2	54.083	0	206.53	15970000000	63	sp|P11166|GTR1_HUMAN
25.2777	24.0846	25.0109	23.9198	25.4956	25.0935				2	2	2	5.8	5.8	5.8	53.924	0	9.3553	183230000	11	sp|P11169|GTR3_HUMAN;sp|Q8TDB8|GTR14_HUMAN
23.4961	24.0379	24.4482	26.4616	23.6884	23.0247				2	2	2	4.7	4.7	4.7	97.016	0.00018305	4.0864	35649000	2	sp|P11171|EPB41_HUMAN
29.0375	29.0617	28.96	29.4518	29.5054	29.3177				19	19	19	47.9	47.9	47.9	52.221	0	102.97	3720000000	84	sp|P11172|UMPS_HUMAN
30.6265	30.9277	30.6925	30.2379	30.552	30.4265				11	11	11	41.8	41.8	41.8	39.233	0	152.99	6367000000	70	sp|P11177|ODPB_HUMAN
24.2671	24.6266	23.9088	24.8588	25.6881	24.8057				4	4	4	10	10	10	53.486	0	20.543	164970000	13	sp|P11182|ODB2_HUMAN
32.5223	32.5061	32.4193	32.6738	32.5954	32.4144				41	41	31	57.3	57.3	46.3	96.695	0	323.31	36908000000	258	sp|P11216|PYGB_HUMAN
27.5486	27.5752	23.4546	27.8471	28.0533	27.5922				5	3	3	27.2	18.4	18.4	23.567	0	108.47	804920000	20	sp|P11233|RALA_HUMAN
28.0555	27.9553	28.0761	28.004	27.71	27.8099				8	8	6	29.6	29.6	20.9	23.408	0	146.32	1252800000	38	sp|P11234|RALB_HUMAN
24.0161	23.7623	24.9273	24.3062	25.4129	24.5839				4	2	2	3.5	2	2	142.82	0.006683	1.8704	29925000	3	sp|P11274|BCR_HUMAN
29.764	29.7389	29.8584	29.9331	29.9464	29.6603				6	6	6	18.5	18.5	18.5	44.882	0	203.94	5946300000	31	sp|P11279|LAMP1_HUMAN
29.6386	29.3751	29.5912	29.9779	29.6721	29.7554				12	12	12	34.2	34.2	34.2	46.588	0	150.43	5215600000	68	sp|P11310|ACADM_HUMAN
31.694	31.7749	31.5555	31.675	31.693	31.6623				24	24	24	34.2	34.2	34.2	90.725	0	210.96	17978000000	170	sp|P11387|TOP1_HUMAN
32.2993	32.2981	32.1691	32.0442	31.8849	31.9272				55	55	39	38.5	38.5	30.1	174.38	0	323.31	24885000000	296	sp|P11388|TOP2A_HUMAN
32.452	32.6024	32.5023	31.9395	31.967	31.8498				33	33	33	69.5	69.5	69.5	59.256	0	323.31	30779000000	229	sp|P11413|G6PD_HUMAN
23.7204	24.368	27.0622	26.9109	24.8689	26.8891				8	8	8	56.1	56.1	56.1	17.776	0	17.549	803820000	19	sp|P11441|UBL4A_HUMAN
23.26	24.2959	24.2179	24.5495	24.4528	24.1542				2	2	2	7.6	7.6	7.6	45.509	0.00036563	4.0602	28950000	6	sp|P11474|ERR1_HUMAN
31.219	31.1187	31.397	30.5348	30.6287	30.3847				37	37	37	41.8	41.8	41.8	129.63	0	323.31	10738000000	195	sp|P11498|PYC_HUMAN
32.7514	32.8792	32.6739	33.0067	33.0898	32.9969				46	46	45	60.1	60.1	59.4	101.53	0	323.31	41119000000	324	sp|P11586|C1TC_HUMAN
30.8953	30.9727	30.9603	30.6651	30.6657	30.6311				64	64	64	36.5	36.5	36.5	274.37	0	323.31	10768000000	267	sp|P11717|MPRI_HUMAN
31.1807	31.141	31.1092	31.3242	31.5299	31.2886				14	14	14	51.1	51.1	51.1	39.724	0	323.31	15416000000	82	sp|P11766|ADHX_HUMAN
26.2122	26.3339	26.0794	26.1565	26.3389	26.3821				8	7	7	36	33.3	33.3	33.729	0	18.868	501970000	24	sp|P11802|CDK4_HUMAN
29.2978	29.5199	29.3456	29.7085	29.6893	29.8717				15	8	7	56.3	28.6	24.5	34.769	0	107.38	3943000000	43	sp|P11908|PRPS2_HUMAN
33.5354	33.4257	33.4741	33.5615	33.4379	33.6211				31	31	21	49.4	49.4	35.2	70.67	0	323.31	71818000000	258	sp|P11940|PABP1_HUMAN
32.5451	32.5455	32.5057	32.3645	32.594	32.5258				12	12	12	56.3	56.3	56.3	28.768	0	323.31	39275000000	121	sp|P12004|PCNA_HUMAN
28.3012	28.7398	24.4051	24.2857	24.051	27.7504				2	2	2	43.1	43.1	43.1	12.155	0	8.0235	1891100000	12	sp|P12074|CX6A1_HUMAN
30.9163	30.8261	30.934	30.9589	30.8689	31.0337				18	18	13	37.1	37.1	27.5	57.41	0	217.26	13035000000	119	sp|P12081|HARS1_HUMAN
26.1623	26.532	26.3	24.2648	24.2569	23.8393				5	5	5	7.7	7.7	7.7	108.53	0	93.843	281150000	15	sp|P12109|CO6A1_HUMAN
28.7827	28.9537	29.0382	28.9881	29.2677	29.0482				15	5	5	52.7	17.1	17.1	33.064	0	29.59	2641400000	31	sp|P12235|ADT1_HUMAN
33.8683	33.5581	33.73	33.1491	33.1142	33.2927				17	17	5	59.4	59.4	18.1	32.866	0	323.31	70277000000	162	sp|P12236|ADT3_HUMAN
33.1866	33.2478	33.185	33.5157	33.4533	33.5229				26	26	25	50.4	50.4	48.8	55.804	0	323.31	66874000000	244	sp|P12268|IMDH2_HUMAN
32.6501	32.6197	32.602	32.7194	32.6184	32.6368				83	83	83	37.9	37.9	37.9	267.29	0	323.31	38674000000	465	sp|P12270|TPR_HUMAN
30.1503	29.7844	29.8962	27.8286	28.2693	27.8552				12	12	12	38.8	38.8	38.8	42.644	0	167.08	3774800000	57	sp|P12277|KCRB_HUMAN
32.0271	31.9718	32.0961	32.8967	32.9315	33.0007				23	23	23	69.7	69.7	69.7	36.375	0	323.31	35741000000	181	sp|P12429|ANXA3_HUMAN
24.7527	24.2325	24.1448	24.8076	23.9351	22.9599				2	2	2	5.2	5.2	5.2	80.004	0	7.6501	76447000	4	sp|P12755|SKI_HUMAN
33.4212	33.4387	33.3461	33.6984	33.6509	33.5533				50	33	33	62.6	46.5	46.5	103.06	0	323.31	82605000000	343	sp|P12814|ACTN1_HUMAN
27.9702	28.3818	28.4119	27.5541	27.8607	27.7036				11	10	5	25.4	23.9	14.7	59.834	0	111.7	1208400000	32	sp|P12931|SRC_HUMAN
30.4068	30.1413	30.3287	30.3647	30.1492	30.478				13	13	13	34.5	34.5	34.5	54.548	0	323.31	7530100000	89	sp|P12955|PEPD_HUMAN
33.5156	33.407	33.4332	33.4294	33.3904	33.5737				36	36	36	53.4	53.4	53.4	69.842	0	323.31	75094000000	298	sp|P12956|XRCC6_HUMAN
33.1874	33.3453	33.3452	33.359	33.4096	33.255				38	38	38	57.7	57.7	57.7	82.704	0	323.31	69540000000	354	sp|P13010|XRCC5_HUMAN
26.2201	26.3991	25.9297	26.0124	25.1399	23.8525				5	5	5	32.9	32.9	32.9	34.645	0	10.226	364580000	16	sp|P13051|UNG_HUMAN
30.5466	30.8246	30.6984	30.534	30.9747	30.5956				8	8	8	45.6	45.6	45.6	19.576	0	46.029	8469400000	56	sp|P13073|COX41_HUMAN
24.0336	26.1732	24.5128	25.7018	25.9801	24.0993				6	6	6	17.2	17.2	17.2	70.58	0	28.926	371930000	14	sp|P13196|HEM1_HUMAN
29.9368	29.7383	30.0898	28.8262	28.7718	28.993				6	6	6	15.4	15.4	15.4	44.96	0	54.052	4484100000	33	sp|P13473|LAMP2_HUMAN
32.9336	33.2649	33.088	32.9827	33.0749	32.9489				23	23	23	73.3	73.3	73.3	49.973	0	323.31	48944000000	183	sp|P13489|RINI_HUMAN
26.736	23.3042	25.239	23.5774	26.4919	23.6474				2	2	2	21	21	21	21.012	0.00018939	5.0189	192790000	9	sp|P13498|CY24A_HUMAN
24.2234	24.3149	25.0902	26.2972	24.9068	23.7459				20	4	3	22.1	5.7	4	111.75	0	19.533	436470000	11	sp|P13637|AT1A3_HUMAN
35.2309	35.2561	35.1811	35.3799	35.3318	35.342				53	53	52	54.2	54.2	53	95.337	0	323.31	250000000000	833	sp|P13639|EF2_HUMAN
34.0784	34.2188	34.0833	33.3892	33.529	33.4808				39	39	38	51.3	51.3	51.3	72.932	0	323.31	76059000000	322	sp|P13667|PDIA4_HUMAN
31.6298	31.7484	31.6314	30.7944	31.0249	30.9959				21	21	21	47.8	47.8	47.8	61.049	0	323.31	15217000000	120	sp|P13674|P4HA1_HUMAN
32.2906	32.1871	32.0351	32.3853	32.2509	32.575				6	6	6	35.5	35.5	35.5	19.595	0	136.62	29935000000	96	sp|P13693|TCTP_HUMAN
23.9596	25.9601	26.3096	26.2561	26.9681	26.5232				4	4	4	17	17	17	36.294	0	13.213	522920000	13	sp|P13716|HEM2_HUMAN
30.4645	30.3541	30.3858	30.4033	30.4169	29.8258				9	9	9	29.5	29.5	29.5	33.067	0	313.44	7658400000	69	sp|P13726|TF_HUMAN
27.0071	26.3554	26.4213	23.4207	24.7742	23.7133				6	3	3	17.3	7.3	7.3	40.057	0	16.147	414950000	12	sp|P13747|HLAE_HUMAN
26.4692	26.4678	26.357	23.466	25.3619	23.819				3	2	2	16.2	13.5	13.5	29.941	0	66.784	300650000	8	sp|P13762|DRB4_HUMAN
26.6424	27.8342	28.3916	30.5441	30.4006	30.536				29	23	23	55.3	46.6	46.6	70.288	0	323.31	5143200000	84	sp|P13796|PLSL_HUMAN
32.1612	32.2488	32.0238	32.5664	32.5332	32.5664				32	32	24	53.5	53.5	42.1	70.81	0	323.31	31770000000	210	sp|P13797|PLST_HUMAN
28.8046	28.6158	28.3735	29.0391	29.2864	29.2169				15	15	15	30.6	30.6	30.6	81.224	0	194.88	3109200000	76	sp|P13798|ACPH_HUMAN
30.8846	30.9154	30.9053	30.6973	30.6692	30.5911				14	14	14	54.4	54.4	54.4	35.079	0	138.41	10882000000	101	sp|P13804|ETFA_HUMAN
28.3439	28.1922	28.1042	28.1343	28.0742	28.3503				14	14	14	27.4	27.4	27.4	83.785	0	194.44	1557700000	48	sp|P13807|GYS1_HUMAN
29.3538	29.861	29.7407	29.5479	29.5187	29.6111				12	12	12	36.1	36.1	36.1	45.518	0	318.15	4185500000	65	sp|P13861|KAP2_HUMAN
28.2637	28.659	28.2894	25.7134	24.3429	22.8579				11	11	2	47.7	47.7	11	36.881	0	237.26	1266900000	40	sp|P13928|ANXA8_HUMAN
29.3024	29.3161	29.2953	29.4455	29.6929	29.7647				13	13	13	53.8	53.8	53.8	28.38	0	281.26	4406900000	72	sp|P13984|T2FB_HUMAN
30.811	30.8762	31.0252	31.5491	31.6679	31.3782				5	5	5	37.5	37.5	37.5	14.177	0	19.532	14942000000	53	sp|P13987|CD59_HUMAN
26.5542	24.3355	24.1779	26.8507	27.2355	27.4549				6	6	6	24.3	24.3	24.3	37.895	0	18.08	313610000	14	sp|P13995|MTDC_HUMAN
32.2166	31.7717	32.3913	31.8386	32.1422	31.3404				3	3	3	35.7	35.7	35.7	12.476	0	178.2	25180000000	52	sp|P14174|MIF_HUMAN
32.8869	32.8313	32.8645	32.7287	32.6836	32.7224				22	22	22	47.5	47.5	47.5	59.425	0	323.31	46144000000	184	sp|P14314|GLU2B_HUMAN
29.7347	29.6721	29.6382	30.4233	30.6161	30.5921				8	8	8	22	22	22	48.275	0	323.31	8389000000	46	sp|P14324|FPPS_HUMAN
24.9178	24.4392	24.0566	24.9713	24.6492	24.0081				4	4	4	9.9	9.9	9.9	58.489	0	7.0609	56870000	5	sp|P14373|TRI27_HUMAN
29.1814	26.2939	29.1176	29.257	29.2592	25.1699				2	2	2	27.7	27.7	27.7	9.3959	0	14.59	2182200000	16	sp|P14406|CX7A2_HUMAN
29.3358	29.4699	29.5158	29.3919	29.1168	29.4677				15	15	15	59.4	59.4	59.4	36.573	0	195.71	4733300000	90	sp|P14550|AK1A1_HUMAN
36.6116	36.7677	36.7175	36.229	36.1136	36.3856				46	46	45	78.7	78.7	76.6	57.936	0	323.31	575000000000	934	sp|P14618|KPYM_HUMAN
35.6478	35.5428	35.5319	35.3856	35.2726	35.3332				48	46	37	54.5	52.8	47.7	92.468	0	323.31	242000000000	612	sp|P14625|ENPL_HUMAN
29.4398	29.4594	29.5081	28.877	29.3332	29.2174				9	9	9	26.1	26.1	26.1	48.337	0	54.982	3852100000	51	sp|P14635|CCNB1_HUMAN
23.4845	25.0783	25.0622	24.3315	24.1425	24.062				5	3	3	29.8	18.3	18.3	22.764	0.00071212	3.455	24347000	4	sp|P14649|MYL6B_HUMAN
30.2446	29.6984	30.1467	30.3197	30.3201	30.3108				11	11	11	39.6	39.6	39.6	24.61	0	70.58	6868100000	73	sp|P14678|RSMB_HUMAN;sp|P63162|RSMN_HUMAN
29.4891	29.4217	29.298	28.6541	28.8907	28.656				23	23	23	25.4	25.4	25.4	117.97	0	56.198	3242300000	97	sp|P14735|IDE_HUMAN
30.0367	30.1871	30.0037	30.0204	30.5082	30.2275				9	9	9	75.6	75.6	75.6	10.192	0	243.26	7520800000	53	sp|P14854|CX6B1_HUMAN
27.1041	26.9803	27.035	26.7972	27.0125	27.0748				5	5	5	10.1	10.1	10.1	76.471	0	30.628	850880000	22	sp|P14859|PO2F1_HUMAN;sp|Q9UKI9|PO2F3_HUMAN;sp|P09086|PO2F2_HUMAN
32.9657	32.8248	32.8344	33.1306	33.0238	33.2223				21	21	20	53.7	53.7	52.5	64.132	0	323.31	52280000000	213	sp|P14866|HNRPL_HUMAN
32.8181	32.7804	32.9115	32.9003	32.9637	32.9494				33	33	33	65.7	65.7	65.7	57.136	0	323.31	46790000000	261	sp|P14868|SYDC_HUMAN
23.9931	26.1117	24.2371	26.3499	26.4052	26.531				5	5	5	17.5	17.5	17.5	50.407	0	21.627	348600000	11	sp|P14921|ETS1_HUMAN
30.1387	29.1291	29.7743	26.3119	26.9093	26.0878				21	21	17	37.7	37.7	31.4	81.744	0	98.243	2583800000	62	sp|P14923|PLAK_HUMAN
29.8354	29.8035	29.9505	29.659	29.5801	29.4229				7	7	7	41.4	41.4	41.4	13.53	0	75.472	5290300000	45	sp|P14927|QCR7_HUMAN
26.4487	26.3141	24.9677	25.3788	24.3313	24.0206				3	3	3	8.8	8.8	8.8	42.064	0	26.109	254790000	10	sp|P15104|GLNA_HUMAN
31.7588	31.8986	31.7908	30.5559	30.1197	30.3438				14	14	14	52.8	52.8	52.8	35.853	0	177.18	14294000000	103	sp|P15121|ALDR_HUMAN
28.0152	28.1866	27.9998	28.37	28.0253	28.2564				5	5	5	14.1	14.1	14.1	45.302	0	45.084	1429700000	34	sp|P15151|PVR_HUMAN
32.136	32.3328	32.2072	32.1079	32.1406	32.1555				9	8	4	46.4	46.4	19.8	21.429	0	182.99	17030000000	75	sp|P15153|RAC2_HUMAN
30.2408	30.1402	30.2626	30.047	30.2463	30.1938				23	23	13	47.3	47.3	29.7	55.755	0	323.31	7859800000	109	sp|P15170|ERF3A_HUMAN
23.8702	23.4894	26.4176	24.5739	24.8589	24.0729				4	4	4	20.1	20.1	20.1	43.92	0	323.31	300380000	7	sp|P15291|B4GT1_HUMAN
32.1672	32.3772	32.0955	32.5314	32.5205	32.3817				31	18	16	48.3	34.3	32.9	69.412	0	323.31	37574000000	145	sp|P15311|EZRI_HUMAN
24.8895	24.2626	24.3245	24.7828	23.6631	25.2025				3	2	2	12.7	10.5	10.5	54.537	0	7.3488	82724000	5	sp|P15336|ATF2_HUMAN
30.0873	30.1639	29.7528	30.543	30.4301	30.3894				14	14	14	60.9	60.9	60.9	26.182	0	263.2	8045200000	77	sp|P15374|UCHL3_HUMAN
28.3101	28.6138	28.1289	28.5798	29.1562	28.7931				5	5	5	30.6	30.6	30.6	29.413	0	231.77	2470000000	26	sp|P15407|FOSL1_HUMAN
24.0531	23.7144	25.2706	23.9459	24.6589	25.9225				2	2	2	7.8	7.8	7.8	46.206	0.00071441	3.5316	64084000	5	sp|P15509|CSF2R_HUMAN
27.2143	27.0729	27.1114	26.6471	27.1047	27.2551				4	4	4	11.2	11.2	11.2	43.747	0	10.915	870510000	30	sp|P15529|MCP_HUMAN
31.6056	31.6096	31.4549	31.6769	31.6733	31.6639				11	5	5	61.2	30.3	30.3	17.149	0	39.002	19007000000	52	sp|P15531|NDKA_HUMAN
24.7937	23.2527	24.8705	26.178	26.4752	25.2458				3	3	3	13.1	13.1	13.1	30.867	0.00087093	3.0424	86794000	7	sp|P15559|NQO1_HUMAN
28.7638	28.7639	28.9376	28.4137	28.4285	28.21				9	9	9	20.1	20.1	20.1	62.081	0	63.359	2807800000	43	sp|P15586|GNS_HUMAN
23.6527	24.7495	25.539	25.1328	25.8544	23.9326				2	2	2	7.1	7.1	7.1	46.442	0.00019124	5.2663	35305000	4	sp|P15735|PHKG2_HUMAN
33.6516	33.4924	33.7401	33.5099	33.4194	33.6635				16	16	16	51.5	51.5	51.5	31.324	0	126.97	65672000000	167	sp|P15880|RS2_HUMAN
24.1417	26.1484	23.7098	25.1268	24.9298	24.5748				2	2	2	6.5	6.5	6.5	53.172	0	9.5118	274990000	4	sp|P15882|CHIN_HUMAN
29.7462	29.4308	29.7576	29.6187	29.5432	29.6533				42	42	42	20.1	20.1	20.1	331.77	0	238.2	3126200000	115	sp|P15924|DESP_HUMAN
29.8792	30.2063	29.8767	29.8288	29.6473	29.5557				7	7	7	38.1	38.1	38.1	29.247	0	67.274	3965200000	33	sp|P15927|RFA2_HUMAN
25.8517	26.2183	26.1646	24.7751	22.7972	24.2896				3	3	3	10.9	10.9	10.9	24.399	0	11.583	230820000	14	sp|P16035|TIMP2_HUMAN
32.0481	32.1229	31.9623	32.4287	32.4313	31.8988				7	7	7	8.5	8.5	8.5	81.537	0	89.493	28733000000	66	sp|P16070|CD44_HUMAN
28.2582	28.3833	28.0638	27.7079	27.6601	28.013				6	6	6	34.6	34.6	34.6	25.918	0	91.229	1876600000	31	sp|P16083|NQO2_HUMAN
31.1496	31.2471	31.2794	31.1744	31.1147	30.9319				52	52	52	39.1	39.1	39.1	202.16	0	323.31	13429000000	242	sp|P16144|ITB4_HUMAN
31.4953	31.6071	31.3314	30.738	31.0674	30.868				14	14	12	62.5	62.5	52	30.375	0	323.31	15640000000	116	sp|P16152|CBR1_HUMAN
25.3837	24.2188	25.0716	24.7381	24.1472	24.7729				5	5	5	18.4	18.4	18.4	44.297	0	10.709	141870000	8	sp|P16219|ACADS_HUMAN
27.1419	27.3848	27.3185	27.7655	28.0942	27.9013				5	5	3	18.3	18.3	13.5	35.136	0	24.648	1039200000	29	sp|P16220|CREB1_HUMAN
28.4213	28.0075	28.5188	28.1703	27.8381	27.9411				8	8	8	16	16	16	76.074	0	71.46	1918300000	38	sp|P16278|BGAL_HUMAN
26.8861	26.8107	26.6694	26.4221	26.7182	26.8082				9	9	8	33.4	33.4	31.3	42.864	0	18.556	600710000	28	sp|P16333|NCK1_HUMAN
27.5697	27.6326	27.6482	27.423	27.6688	27.6638				10	10	10	15.1	15.1	15.1	89.384	0	37.673	1300200000	27	sp|P68371|TUBB4B_HUMAN
35.1426	34.8428	35.2905	35.292	35.5142	35.4169				13	13	4	40.4	40.4	15	21.364	0	89.361	222000000000	182	sp|P16403|H12_HUMAN;sp|P16402|H13_HUMAN
29.098	29.3386	29.7344	28.9245	27.7366	29.0388				24	24	24	42.1	42.1	42.1	76.689	0	323.31	3246500000	91	sp|P16435|NCPR_HUMAN
32.7395	32.7324	32.9185	32.7873	32.6364	32.8214				40	40	40	41.7	41.7	41.7	114.76	0	323.31	44529000000	338	sp|P16615|AT2A2_HUMAN
26.114	23.9542	24.3018	25.065	25.1137	24.0099				3	3	3	2.9	2.9	2.9	147.87	0	11.013	90433000	5	sp|P16885|PLCG2_HUMAN
29.3939	29.4293	29.3066	28.7879	29.0006	28.4223				11	11	11	32.5	32.5	32.5	46.374	0	50.94	3500700000	48	sp|P16930|FAAA_HUMAN
32.2649	32.3911	32.2047	32.3862	32.3288	32.6213				6	6	6	25.5	25.5	25.5	17.302	0	96.233	22326000000	61	sp|P16949|STMN1_HUMAN
31.7614	31.7609	31.5553	31.7425	31.7723	31.857				13	13	8	40.1	40.1	33.6	40.089	0	323.31	21780000000	105	sp|P16989|YBOX3_HUMAN
23.5186	25.9199	24.292	26.3617	26.2481	26.2216				5	5	5	24.6	24.6	24.6	25.915	0	8.1763	196890000	19	sp|P17026|ZNF22_HUMAN
24.2466	24.0853	24.5708	24.8641	25.51	23.2444				4	4	4	11.7	11.7	11.7	42.155	0.0001842	4.2515	78775000	9	sp|P17028|ZNF24_HUMAN
25.427	25.2404	24.1767	25.5406	24.3077	25.1028				3	3	3	8.3	8.3	8.3	46.564	0	6.0393	162660000	12	sp|P17050|NAGAB_HUMAN
33.3055	32.872	33.0813	32.6788	33.122	33.247				4	4	4	23.4	23.4	23.4	11.676	0	224.84	46969000000	107	sp|P17096|HMGA1_HUMAN
26.6481	25.0664	23.8438	24.3401	24.8119	24.4456				4	4	4	23.4	23.4	23.4	21.541	0	6.8773	128810000	13	sp|P17152|TMM11_HUMAN
31.0629	30.9997	31.1024	30.6988	30.6524	30.621				19	19	19	55.4	55.4	55.4	46.247	0	281.27	13238000000	102	sp|P17174|AATC_HUMAN
28.5891	28.8648	28.4722	28.9844	28.9252	29.1172				14	14	14	29.8	29.8	29.8	76.749	0	223.81	3070500000	59	sp|P17252|KPCA_HUMAN
26.4572	26.7146	26.0852	25.5771	26.5931	26.6109				3	3	3	19.3	19.3	19.3	35.879	0	122.4	446030000	15	sp|P17275|JUNB_HUMAN
32.2269	32.3752	32.4344	32.2627	32.1667	32.106				34	34	34	35.9	35.9	35.9	129.29	0	323.31	30334000000	238	sp|P17301|ITA2_HUMAN
28.8572	28.9908	28.7333	29.3845	29.2124	29.1333				15	15	15	20.8	20.8	20.8	89.405	0	178.61	3383500000	80	sp|P17480|UBF1_HUMAN
27.5125	23.4778	24.2164	24.3536	24.9284	25.0801				5	4	4	26.8	24.5	24.5	35.173	0	41.797	367310000	10	sp|P17535|JUND_HUMAN
24.7397	25.0959	25.6318	24.7479	24.8814	24.9999				4	4	3	12.4	12.4	10.1	51.756	0	13.851	142240000	13	sp|P17544|ATF7_HUMAN
26.8269	27.369	27.1465	24.8422	26.5032	26.2489				3	3	3	16.8	16.8	16.8	16.402	0.0001846	4.3088	662110000	16	sp|P17568|NDUB7_HUMAN
29.2929	29.3623	29.0849	28.6776	28.7407	28.8346				13	13	5	39.6	39.6	17.7	40.589	0	117.36	3747100000	58	sp|P17612|KAPCA_HUMAN
33.3324	33.4494	33.1855	33.2276	33.1309	33.0048				34	34	34	57	57	57	79.994	0	323.31	55653000000	313	sp|P17655|CAN2_HUMAN
24.1087	23.9878	24.3075	26.4928	26.5966	24.8695				2	2	2	9	9	9	36.105	0	77.153	205550000	10	sp|P17676|CEBPB_HUMAN
26.3926	26.6154	26.648	26.5978	26.7243	26.5352				5	5	5	18.3	18.3	18.3	48.473	0	167.01	716670000	20	sp|P17706|PTN2_HUMAN
25.2875	23.8646	23.6789	24.5462	24.0841	23.8147				3	3	3	11.4	11.4	11.4	38.339	0	11.568	51805000	8	sp|P17707|DCAM_HUMAN
30.9063	30.9087	30.8471	30.8944	31.0812	30.9002				25	25	23	46.7	46.7	42.3	66.69	0	278.18	11558000000	165	sp|P17812|PYRG1_HUMAN
33.4814	33.3286	33.4918	33.5373	33.3521	33.5637				33	32	25	52.8	51	40.1	69.147	0	323.31	65548000000	266	sp|P17844|DDX5_HUMAN
30.0367	30.2842	30.1141	30.3176	29.9977	29.8963				23	20	19	40.8	36	34.9	85.018	0	323.31	7009700000	78	sp|P17858|PFKAL_HUMAN
23.9919	24.8867	25.5065	25.4234	25.4565	25.1818				2	2	2	10.9	10.9	10.9	20.838	0.0023822	2.6372	163720000	12	sp|P17900|SAP3_HUMAN
31.1919	31.0655	31.3816	30.5986	30.7619	30.7593				10	10	10	37.2	37.2	37.2	26.152	0	49.598	9612100000	83	sp|P17931|LEG3_HUMAN
31.9619	32.181	31.9405	32.099	32.2427	32.1361				25	25	25	65.4	65.4	65.4	49.203	0	323.31	28137000000	180	sp|P17980|PRS6A_HUMAN
33.1452	33.1301	33.2016	33.4841	33.3099	33.4768				30	30	30	59.9	59.9	59.9	60.343	0	323.31	53637000000	261	sp|P17987|TCPA_HUMAN
30.5317	30.4815	30.4862	30.6828	30.3057	30.5304				22	22	22	55.6	55.6	55.6	49.966	0	323.31	8969100000	137	sp|P18031|PTN1_HUMAN
27.7696	27.5908	28.2022	27.8824	27.583	27.4092				13	13	13	22.9	22.9	22.9	86.908	0	96.104	1492000000	47	sp|P18074|ERCC2_HUMAN
30.6472	30.1461	30.6457	30.8742	30.7521	30.5208				8	8	8	50	50	50	12.538	0	16.615	9454700000	49	sp|P18077|RL35A_HUMAN
26.561	26.5175	27.0695	25.7321	24.2775	21.83				10	10	10	20.9	20.9	20.9	88.053	0	49.362	443490000	22	sp|P18084|ITB5_HUMAN
31.8381	31.569	31.351	31.3162	31.1226	31.338				10	10	6	64.4	64.4	35.6	20.511	0	323.31	17280000000	91	sp|P18085|ARF4_HUMAN
33.3468	33.4248	33.2419	33.2278	33.3084	33.2446				19	19	19	58.9	58.9	58.9	29.225	0	230.78	62500000000	152	sp|P18124|RL7_HUMAN
33.1398	33.1891	33.0388	33.011	32.9281	32.9693				56	56	56	55.5	55.5	55.5	123.8	0	323.31	47615000000	395	sp|P18206|VINC_HUMAN
26.6178	26.7763	26.3854	26.9636	26.5997	26.4903				11	11	10	21.8	21.8	20.8	90.718	0	29.468	594960000	32	sp|P18433|PTPRA_HUMAN
23.6291	24.048	24.6248	23.2219	23.5341	24.3034				2	2	2	10.7	10.7	10.7	33.898	0	21.735	41643000	3	sp|P18440|ARY1_HUMAN
29.8072	29.9977	30.0466	30.0234	30.087	30.0396				27	27	27	18	18	18	263.83	0	165.56	5814500000	104	sp|P18583|SON_HUMAN
27.6771	27.8374	27.7819	27.6969	27.4506	27.6773				13	13	13	42.1	42.1	42.1	43.239	0	37.601	1239600000	44	sp|P18615|NELFE_HUMAN
31.8415	31.9126	31.5713	31.8663	32.0512	31.8826				7	7	7	35.9	35.9	35.9	21.397	0	216.08	18652000000	64	sp|P18621|RL17_HUMAN
33.9354	34.0181	33.9094	33.6703	33.6427	33.681				17	17	17	60.6	60.6	60.6	28.804	0	323.31	88674000000	273	sp|P18669|PGAM1_HUMAN
30.6438	30.8056	30.9676	30.5711	30.6474	30.2179				13	13	13	50.6	50.6	50.6	44.969	0	323.31	9794400000	100	sp|P18754|RCC1_HUMAN
23.6545	24.7906	23.9777	28.4555	28.3071	28.2178				3	3	3	11.9	11.9	11.9	32.461	0	39.223	807930000	15	sp|P18827|SDC1_HUMAN
23.4357	23.6465	24.3806	24.8324	25.0824	24.6372				4	2	2	18.1	12.2	12.2	29.232	0.0022135	2.6469	78159000	3	sp|P18846|ATF1_HUMAN
28.509	28.2624	28.5559	28.9004	28.629	28.6593				18	18	18	24	24	24	101.73	0	95.663	2325200000	80	sp|P18858|DNLI1_HUMAN
26.1953	24.1369	26.499	24.4271	26.4455	23.8984				2	2	2	26.9	26.9	26.9	12.587	0	10.658	378900000	9	sp|P18859|ATP5J_HUMAN
26.0589	26.3894	26.1163	25.9895	26.0258	26.0911				9	9	9	17.9	17.9	17.9	69.476	0	41.246	428050000	22	sp|P18887|XRCC1_HUMAN
24.0322	24.6919	24.361	24.6154	23.9357	24.5031				3	3	3	3.9	3.9	3.9	108.33	0.00070151	3.159	59941000	4	sp|P19021|AMD_HUMAN
28.337	28.5972	28.3977	28.5972	28.9485	28.7702				18	18	18	19.8	19.8	19.8	148.53	0	110.3	2253300000	68	sp|P19174|PLCG1_HUMAN
34.5794	34.5729	34.6783	34.7114	34.4992	34.8242				35	35	35	37.7	37.7	37.7	76.613	0	323.31	155000000000	373	sp|P19338|NUCL_HUMAN
31.9209	31.8888	31.8724	31.9234	31.6698	31.7313				39	39	35	42.5	42.5	39.3	102.48	0	323.31	23717000000	237	sp|P19367|HXK1_HUMAN
28.7853	28.2167	28.4101	28.2712	27.6577	28.3757				10	10	10	52.7	52.7	52.7	31.441	0	103.18	2105700000	37	sp|P19387|RPB3_HUMAN
27.4815	27.4508	27.2567	27.5747	27.4353	27.2069				4	4	4	17.6	17.6	17.6	24.551	0	7.7712	1088100000	21	sp|P19388|RPAB1_HUMAN
29.3561	29.0227	29.2117	28.4709	28.3611	28.4948				8	8	8	38.2	38.2	38.2	27.391	0	133.9	2769600000	48	sp|P19404|NDUV2_HUMAN
24.1244	26.3052	26.1219	24.6082	24.5972	23.7238				4	4	4	9.1	9.1	9.1	61.77	0	16.335	197940000	8	sp|P36268|GGT2_HUMAN;sp|P19440|GGT1_HUMAN;sp|A6NGU5|GGT3_HUMAN
28.191	28.267	28.4217	28.7468	28.3328	28.5173				14	14	14	24.7	24.7	24.7	89.277	0	234.59	2249900000	55	sp|P19447|ERCC3_HUMAN
26.407	26.6652	26.6495	26.7287	25.9565	26.3756				6	6	6	14.5	14.5	14.5	54.169	0	15.571	465850000	23	sp|P19474|RO52_HUMAN
29.6786	29.6783	29.7035	29.7197	29.389	29.398				17	17	17	32.7	32.7	32.7	62.094	0	112.98	4961400000	97	sp|P19525|E2AK2_HUMAN
25.2062	23.5121	24.3407	24.1575	25.0724	25.9789				2	2	2	4	4	4	61.52	0.0082324	1.7452	61199000	3	sp|P19532|TFE3_HUMAN
30.5682	30.5866	30.4601	30.3619	30.2491	30.2765				15	15	15	62.9	62.9	62.9	33.824	0	323.31	9615400000	92	sp|P19623|SPEE_HUMAN
28.5489	28.5206	28.1073	28.667	28.6739	28.5548				15	15	15	57.1	57.1	57.1	41.213	0	155.57	2572400000	52	sp|P19784|CSK22_HUMAN
28.8543	29.0397	28.9668	29.4356	29.2968	29.3464				18	18	18	24.7	24.7	24.7	105.35	0	185.28	3621800000	99	sp|P19838|NFKB1_HUMAN
24.5957	24.242	24.999	24.3381	23.88	24.6746				2	2	2	5.4	5.4	5.4	49.955	0	7.2508	66360000	5	sp|P19971|TYPH_HUMAN
30.3987	30.5161	30.4767	30.2313	30.2934	30.1215				25	25	14	25.7	25.7	15.6	134.68	0	323.31	8029300000	123	sp|P20020|AT2B1_HUMAN
27.747	26.5284	27.2437	25.6503	24.8186	23.2991				2	2	2	11.2	11.2	11.2	29.38	0	17.118	395070000	7	sp|P20036|DPA1_HUMAN
31.318	31.3562	30.9751	30.8451	30.776	30.5953				16	16	16	43.5	43.5	43.5	38.388	0	323.31	13924000000	117	sp|P20042|IF2B_HUMAN
30.1487	30.4846	30.1751	30.2043	30.3652	30.1338				17	17	17	31.1	31.1	31.1	52.739	0	323.31	7327800000	91	sp|P20073|ANXA7_HUMAN
26.6227	24.1138	26.9865	26.8939	26.6413	26.6164				4	4	4	13.7	13.7	13.7	48.55	0	86.402	634480000	16	sp|P20248|CCNA2_HUMAN
30.8151	30.1987	30.5158	30.5705	30.7577	29.9828				9	9	9	49	49	49	22.168	0	323.31	10662000000	64	sp|P20290|BTF3_HUMAN
25.3397	25.9658	25.6215	24.3099	25.5962	24.8479				4	4	2	22	22	11.5	24.389	0	31.291	258060000	16	sp|P20338|RAB4A_HUMAN
29.1939	29.4395	29.2467	29.3357	29.519	29.2576				9	6	6	66.5	51.6	51.6	23.658	0	323.31	4376600000	36	sp|P20339|RAB5A_HUMAN
30.933	31.1198	31.1921	30.9815	30.9858	31.0093				10	10	10	52.4	52.4	52.4	23.593	0	134.69	11956000000	67	sp|P20340|RAB6A_HUMAN;sp|Q9NRW1|RAB6B_HUMAN
24.4461	24.1038	23.4826	24.244	23.6301	23.4746				3	3	3	3.5	3.5	3.5	127.41	0.0015496	2.8622	38297000	3	sp|P20585|MSH3_HUMAN
25.2184	25.3036	25.49	25.2986	24.3159	23.9132				3	3	3	6.6	6.6	6.6	75.519	0	16.444	110330000	5	sp|P20591|MX1_HUMAN
31.6288	31.4913	31.7149	31.1746	31.21	31.4421				9	9	9	46.5	46.5	46.5	26.489	0	208.94	18821000000	86	sp|P20618|PSB1_HUMAN
28.2912	28.3062	28.0848	28.4003	28.2611	23.9308				3	3	3	10.8	10.8	10.8	30.993	0	323.31	2087200000	16	sp|P20645|MPRD_HUMAN
30.5148	30.4202	30.5103	30.3141	30.2651	29.9757				7	7	7	38	38	38	16.762	0	67.498	5028900000	44	sp|P20674|COX5A_HUMAN
32.6894	32.6579	32.7208	32.7217	32.7599	32.6898				28	27	27	41.6	40.3	40.3	66.408	0	323.31	27902000000	218	sp|P20700|LMNB1_HUMAN
31.4731	31.8288	31.5222	31.2112	31.2986	31.1251				16	16	16	36.9	36.9	36.9	76.572	0	323.31	19283000000	148	sp|P20810|ICAL_HUMAN
27.5518	26.9887	27.1183	27.1153	27.6384	26.6919				8	7	7	20.8	19.3	19.3	55.405	0	101.6	863290000	24	sp|P20839|IMDH1_HUMAN
25.9903	24.3872	23.5276	24.0791	24.9908	24.3041				4	4	4	3.5	3.5	3.5	183.56	0	8.0544	91890000	9	sp|P20908|CO5A1_HUMAN
28.4252	28.3948	28.4978	28.3434	28.1768	28.0526				15	15	15	17.4	17.4	17.4	116.4	0	162.34	1998000000	58	sp|P20936|RASA1_HUMAN
30.6058	30.4072	30.2854	29.4937	29.2342	29.2122				13	13	11	54.7	54.7	47.6	26.559	0	112.62	5754600000	86	sp|P21266|GSTM3_HUMAN
29.646	29.6334	29.4727	29.296	29.3491	29.3179				16	16	16	35	35	35	56.5	0	138.03	4907100000	97	sp|P21281|VATB2_HUMAN
30.1	30.157	30.1334	29.8889	29.9783	29.7933				17	17	17	44.5	44.5	44.5	43.941	0	254	6842300000	79	sp|P21283|VATC1_HUMAN
31.4718	31.2895	31.286	31.6915	31.6978	31.5224				10	10	10	54.9	54.9	54.9	20.567	0	323.31	19145000000	77	sp|P21291|CSRP1_HUMAN
35.3551	35.4134	35.3599	35.956	35.9701	35.9899				122	112	112	63.7	61.1	61.1	280.74	0	323.31	309000000000	1121	sp|P21333|FLNA_HUMAN
26.4192	26.3677	26.4824	25.519	23.8332	23.2473				7	7	7	20.5	20.5	20.5	59.681	0	18.572	352970000	14	sp|P21397|AOFA_HUMAN
31.3383	31.4978	31.3507	30.8754	31.0861	30.945				27	27	27	40	40	40	98.398	0	323.31	15506000000	155	sp|P21399|ACOC_HUMAN
32.2327	32.3787	32.3883	32.3139	32.4624	32.272				25	25	25	52.3	52.3	52.3	63.367	0	323.31	32539000000	182	sp|P21589|5NTD_HUMAN
33.8541	33.5726	33.6936	33.6273	33.5191	33.464				20	20	20	83.4	83.4	83.4	30.772	0	323.31	76201000000	304	sp|P21796|VDAC1_HUMAN
30.6325	30.2641	30.4778	29.8538	29.7336	29.7044				13	13	13	49.3	49.3	49.3	31.629	0	92.462	6364100000	65	sp|P21912|SDHB_HUMAN
30.4086	30.33	30.1628	31.0239	30.8118	30.8343				4	4	4	20.6	20.6	20.6	25.416	0	323.31	10498000000	38	sp|P21926|CD9_HUMAN
28.7148	28.4246	28.9383	28.1004	28.0336	28.1486				9	9	9	53.1	53.1	53.1	30.037	0	155.73	2378900000	36	sp|P21964|COMT_HUMAN
33.3745	33.4258	33.3425	31.5217	31.4219	31.5558				25	25	25	50.5	50.5	50.5	77.328	0	323.31	41733000000	180	sp|P21980|TGM2_HUMAN
27.7333	27.7969	27.7921	27.6017	27.3895	27.4113				12	12	12	24.1	24.1	24.1	83.134	0	36.037	1266400000	41	sp|P22033|MUTA_HUMAN
29.4549	29.4481	29.2594	29.1512	29.3818	29.3122				17	17	17	28.5	28.5	28.5	89.42	0	265.2	4553800000	95	sp|P22059|OSBP1_HUMAN
30.0275	29.9429	30.0602	30.1826	30.293	29.9646				10	10	10	64.3	64.3	64.3	24.636	0	323.31	6528500000	61	sp|P22061|PIMT_HUMAN
31.6305	31.549	31.5782	31.916	31.7944	31.6593				17	17	15	54.5	54.5	51.1	33.784	0	189.95	21938000000	118	sp|P22087|FBRL_HUMAN
32.2533	32.1534	32.172	32.3423	32.2833	32.2686				45	45	45	56.5	56.5	56.5	107.77	0	323.31	28440000000	250	sp|P22102|PUR2_HUMAN
33.0411	33.107	32.9883	33.5616	33.3999	33.5576				23	23	23	51.8	51.8	51.8	47.079	0	323.31	55670000000	214	sp|P22234|PUR6_HUMAN
29.9786	30.0324	30.0085	29.4699	29.4892	29.3178				17	17	17	34	34	34	58.993	0	78.881	5811900000	69	sp|P22307|SCP2_HUMAN
33.8761	33.9695	33.9801	32.9437	33.0364	32.9923				37	37	37	47.4	47.4	47.4	117.85	0	323.31	73761000000	303	sp|P22314|UBA1_HUMAN
34.5975	34.4107	34.6013	34.7768	34.7502	34.7409				13	13	2	79.6	79.6	12.5	17.298	0	213.05	111000000000	220	sp|P22392|NDKB_HUMAN
26.9559	26.892	27.2078	27.0874	26.6626	26.9788				15	15	15	21.8	21.8	21.8	104.92	0	78.261	870570000	37	sp|P22413|ENPP1_HUMAN
24.1787	23.6228	25.0208	24.4126	25.5185	25.0437				5	5	5	15.3	15.3	15.3	53.836	0	7.555	120780000	9	sp|P22570|ADRO_HUMAN
35.0761	35.061	34.9784	34.9723	34.8063	35.0604				21	21	21	56.9	56.9	56.9	37.429	0	323.31	205000000000	447	sp|P22626|ROA2_HUMAN
27.0508	26.6606	26.6549	26.7638	26.3237	26.7308				8	8	8	15	15	15	104.76	0	76.529	647160000	28	sp|P22670|RFX1_HUMAN
29.6761	29.4989	29.4199	25.7837	26.0908	24.0436				10	10	10	43.9	43.9	43.9	31.54	0	60.415	2428000000	41	sp|P22676|CALB2_HUMAN
27.7083	27.8244	27.6061	27.6096	27.7542	27.2523				13	13	13	21.2	21.2	21.2	99.632	0	79.645	1101100000	47	sp|P22681|CBL_HUMAN
27.2912	27.6	27.4962	27.1541	27.0106	26.9187				6	6	6	32.2	32.2	32.2	27.934	0	33.864	1063900000	30	sp|P22692|IBP4_HUMAN
24.6854	23.4289	25.425	24.3934	24.0585	23.6249				10	2	2	33.6	11.7	11.7	40.622	0.00019346	5.5138	10219000	2	sp|P22694|KAPCB_HUMAN
31.3943	31.2473	31.3866	31.5286	31.5466	31.4066				17	17	17	42.8	42.8	42.8	48.442	0	323.31	16475000000	136	sp|P22695|QCR2_HUMAN
26.8968	27.4629	26.6453	26.4157	23.4286	23.8395				9	9	9	33.6	33.6	33.6	47.862	0	28.265	451180000	30	sp|P22830|HEMH_HUMAN
26.3044	26.8701	24.6266	26.4161	26.5441	23.5042				3	3	3	21.2	21.2	21.2	31.368	0	41.361	468440000	12	sp|P23025|XPA_HUMAN
29.4867	29.6675	29.099	29.3231	29.3864	29.1352				11	11	11	43.5	43.5	43.5	33.969	0	150.71	3083700000	82	sp|P23193|TCEA1_HUMAN
32.3587	32.187	32.2288	32.4129	32.4837	32.3508				43	43	43	46.1	46.1	46.1	126.6	0	323.31	31650000000	265	sp|P23229|ITA6_HUMAN
33.1148	33.164	33.0644	33.1616	33.0483	33.1359				20	20	19	30.8	30.8	29.7	76.149	0	323.31	44925000000	191	sp|P23246|SFPQ_HUMAN
29.6826	29.8305	29.5461	29.8463	29.5692	30.0268				17	17	17	54.1	54.1	54.1	51.169	0	323.31	6191400000	83	sp|P23258|TBG1_HUMAN;sp|Q9NRH3|TBG2_HUMAN
32.9389	32.8213	32.9432	32.8429	32.7129	32.9212				12	12	12	47.7	47.7	47.7	23.742	0	210.56	46725000000	149	sp|P23284|PPIB_HUMAN
29.1194	29.2565	29.1294	28.9555	29.0957	28.4983				16	16	16	33.6	33.6	33.6	65.443	0	91.313	2304400000	70	sp|P23368|MAOM_HUMAN
31.3819	31.4728	31.3732	31.9786	32.0103	32.1495				23	23	23	62.4	62.4	62.4	53.165	0	323.31	23505000000	160	sp|P23381|SYWC_HUMAN
33.6616	33.7596	33.9109	33.8568	33.652	33.7859				21	21	21	71.2	71.2	71.2	26.688	0	208.89	70601000000	209	sp|P23396|RS3_HUMAN
27.8853	27.879	27.9643	28.108	28.412	27.8905				4	4	4	55.5	55.5	55.5	18.884	0	66.204	1185500000	17	sp|P23434|GCSH_HUMAN
24.1371	27.6181	24.8338	27.7205	24.8199	24.7593				3	3	3	6.9	6.9	6.9	59.139	0.00018685	4.6876	620170000	12	sp|P23443|KS6B1_HUMAN
28.4393	28.5604	28.5924	28.3704	28.1973	27.9976				16	16	15	15.2	15.2	14.4	133.28	0	28.687	2384300000	56	sp|P23458|JAK1_HUMAN
23.2883	24.1195	24.0036	26.7853	26.9902	24.9905				11	11	11	10	10	10	162	0	21.241	310310000	17	sp|P23470|PTPRG_HUMAN
28.0901	28.163	28.3459	28.066	27.7987	28.3486				13	10	10	12.4	10.5	10.5	100.42	0	129.97	1568700000	38	sp|P23497|SP100_HUMAN
32.6018	32.7649	32.6845	32.9163	32.8682	32.9159				25	25	25	53.9	53.9	53.9	47.716	0	323.31	39076000000	208	sp|P23526|SAHH_HUMAN
35.5019	35.4971	35.6195	35.0136	35.2641	35.2274				17	17	13	78.9	78.9	56	18.502	0	323.31	222000000000	297	sp|P23528|COF1_HUMAN
30.3983	30.8168	30.3989	30.3566	30.4129	30.4655				14	14	14	24.4	24.4	24.4	69.15	0	323.31	7070900000	81	sp|P23588|IF4B_HUMAN
23.334	24.2174	26.2178	24.8701	24.7502	23.9291				4	4	4	19.4	19.4	19.4	39.103	0	123.71	63854000	4	sp|P23610|HAP40_HUMAN
27.4802	27.4921	27.23	27.3335	27.5361	23.2418				20	9	9	20.5	10.5	10.5	137.92	0	81.606	885670000	27	sp|P23634|AT2B4_HUMAN
27.0373	27.1171	27.0657	26.6179	22.7566	26.6891				7	7	7	17.6	17.6	17.6	73.776	0	50.879	640150000	24	sp|P23786|CPT2_HUMAN
30.4593	30.3513	30.3362	30.3195	30.5045	30.5069				15	15	15	60.8	60.8	60.8	23.819	0	82.275	7910800000	92	sp|P23919|KTHY_HUMAN
30.0579	30.2311	29.9487	30.5679	30.5804	30.4832				26	26	26	43.6	43.6	43.6	90.069	0	323.31	7250500000	134	sp|P23921|RIR1_HUMAN
26.1623	26.1215	25.181	26.3286	26.0126	26.4848				4	4	4	18	18	18	33.729	0	15.057	328420000	14	sp|P24385|CCND1_HUMAN
25.2401	25.1513	25.175	26.0547	24.5672	23.9506				5	3	3	12.7	9.6	9.6	73.475	0	13.845	91048000	5	sp|P24386|RAE1_HUMAN
26.6559	26.8577	26.3683	27.5891	27.2565	27.356				9	9	9	22.9	22.9	22.9	45.571	0	42.259	831040000	36	sp|P24468|COT2_HUMAN;sp|P10589|COT1_HUMAN
33.5564	34.0625	33.7272	33.6246	33.868	33.7927				11	7	7	53.8	44.4	44.4	24.763	0	323.31	92199000000	120	sp|P24534|EF1B_HUMAN
29.7225	29.8944	29.6159	29.7614	30.0802	29.7361				10	10	10	32.8	32.8	32.8	28.908	0	323.31	5072000000	58	sp|P24539|AT5F1_HUMAN
24.8475	25.3382	24.6953	23.6002	23.6405	23.7203				2	2	2	17.5	17.5	17.5	25.322	0.00019372	5.5687	50751000	3	sp|P24592|IBP6_HUMAN
29.003	28.9782	28.8909	28.6898	28.9344	27.7363				7	7	7	54.4	54.4	54.4	18.042	0	250.19	2280500000	31	sp|P24666|PPAC_HUMAN
31.4436	31.1279	31.1652	31.1489	31.1648	31.2062				18	18	18	51.1	51.1	51.1	45.199	0	295.7	13905000000	115	sp|P24752|THIL_HUMAN
24.2042	24.4421	24.8261	24.4461	23.4448	23.6938				2	2	2	2	2	2	240.85	0.00036043	3.7568	41679000	2	sp|P24821|TENA_HUMAN
29.6493	29.3952	29.5757	29.5912	29.5065	29.7414				39	39	39	25.3	25.3	25.3	217.17	0	323.31	4450900000	154	sp|P24928|RPB1_HUMAN
27.3217	27.5237	27.5888	27.7621	27.9564	27.1631				11	9	9	42.3	35.9	35.9	33.929	0	24.749	1194700000	35	sp|P24941|CDK2_HUMAN
24.4479	24.174	25.1137	23.9807	24.2896	24.5395				5	5	5	9.3	9.3	9.3	79.573	0	6.4164	59523000	5	sp|P25098|ARBK1_HUMAN
31.904	31.9121	32.0215	31.8965	31.7493	31.8223				40	40	40	55	55	55	90.98	0	323.31	23233000000	268	sp|P25205|MCM3_HUMAN
29.3545	29.4079	29.3919	28.873	29.0897	28.7955				9	9	9	47.8	47.8	47.8	33.178	0	160.61	3837300000	56	sp|P25325|THTM_HUMAN
32.7292	32.7116	32.6902	32.5695	32.4204	32.8191				9	9	9	71.2	71.2	71.2	14.515	0	323.31	34872000000	151	sp|P25398|RS12_HUMAN
28.2439	28.4684	28.1667	28.0558	28.3148	28.1473				18	18	16	27	27	24.3	88.06	0	117.23	1856300000	64	sp|P25440|BRD2_HUMAN
28.74	28.4758	28.9251	28.6274	28.7142	28.5129				11	11	7	24.2	24.2	13.3	44.712	0	95.863	2454200000	48	sp|P25490|TYY1_HUMAN
30.855	31.0079	30.9884	30.9234	31.222	31.1333				14	14	13	41.2	41.2	37.6	38.044	0	271.82	13828000000	109	sp|P25685|DNJB1_HUMAN
34.2361	34.173	34.3657	34.1132	33.9874	33.9891				27	27	27	50.3	50.3	50.3	59.75	0	323.31	120000000000	304	sp|P25705|ATPA_HUMAN
25.0708	24.1533	24.3947	24.7543	24.8718	24.4666				4	4	4	13.6	13.6	13.6	37.495	0.00053677	3.5778	50996000	4	sp|P25774|CATS_HUMAN
31.5413	31.6663	31.5289	31.8213	31.542	31.5116				14	14	14	50.2	50.2	50.2	29.555	0	306.64	20341000000	88	sp|P25786|PSA1_HUMAN
31.7411	31.6612	31.5289	31.1515	31.188	30.921				14	14	14	76.9	76.9	76.9	25.898	0	323.31	16910000000	96	sp|P25787|PSA2_HUMAN
31.2553	31.3602	31.3526	31.1343	31.0514	31.2693				10	10	10	36.9	36.9	36.9	28.433	0	161.74	9967600000	65	sp|P25788|PSA3_HUMAN
31.3325	31.4446	31.179	31.2243	31.1742	31.1375				13	13	13	65.5	65.5	65.5	29.483	0	202.38	14907000000	92	sp|P25789|PSA4_HUMAN
27.8469	28.2399	28.2033	27.0721	27.5033	27.3038				6	6	6	40.1	40.1	40.1	30.619	0	89.327	1097600000	33	sp|P25942|TNR5_HUMAN
31.8019	31.4616	31.6315	31.8823	31.8417	31.8675				20	20	20	20.6	20.6	20.6	116.61	0	300.31	20571000000	174	sp|P26006|ITA3_HUMAN
24.6579	24.1323	25.6217	23.9557	24.7254	25.3116				3	3	3	10.8	10.8	10.8	41.975	0.00018643	4.5952	132300000	10	sp|P26022|PTX3_HUMAN
34.4665	34.5002	34.3802	34.8981	34.9996	34.9912				43	43	29	59.6	59.6	43	67.819	0	323.31	167000000000	437	sp|P26038|MOES_HUMAN
30.513	30.278	30.5874	30.3966	30.5415	30.1441				21	21	21	57.6	57.6	57.6	54.416	0	114.56	7700600000	102	sp|P26196|DDX6_HUMAN
23.8165	23.4392	24.3244	27.5035	23.9674	23.2209				9	2	2	10.7	2.6	2.6	105.31	0	21.685	628630000	5	sp|P26232|CTNA2_HUMAN
31.1913	31.0853	31.392	31.2985	31.3983	31.5532				49	49	49	38.1	38.1	38.1	183.16	0	323.31	15752000000	248	sp|P26358|DNMT1_HUMAN
31.3199	31.037	31.4965	31.3642	30.9897	31.5322				9	9	9	32.2	32.2	32.2	53.5	0	288.13	15761000000	66	sp|P26368|U2AF2_HUMAN
32.8178	32.7118	33.0481	32.7198	33.0059	33.0042				12	12	12	48.8	48.8	48.8	24.261	0	323.31	43151000000	130	sp|P26373|RL13_HUMAN
25.7009	23.2811	26.1229	26.6054	26.7191	26.8525				7	7	5	12.5	12.5	9.5	74.071	0	45.695	500330000	16	sp|P26374|RAE2_HUMAN
26.9545	26.8002	27.0641	27.0605	27.0204	27.2921				9	9	9	24.2	24.2	24.2	46.65	0	14.556	826160000	36	sp|P26440|IVD_HUMAN
30.8121	30.4864	30.0906	26.0571	26.1285	24.2582				3	3	3	27.7	27.7	27.7	11.728	0	8.8756	4368500000	16	sp|P26447|S10A4_HUMAN
26.0607	23.3269	24.9743	23.5815	24.9698	26.1502				5	5	5	18.4	18.4	18.4	50.878	0.00019497	5.7585	145220000	7	sp|P26572|MGAT1_HUMAN
30.9327	30.9169	30.872	30.643	30.7785	31.0862				11	9	9	41.6	31.6	31.6	24.033	0	146.44	13122000000	72	sp|P26583|HMGB2_HUMAN
33.2835	32.9328	33.125	33.2748	33.3976	33.4222				15	15	13	49.9	49.9	47.1	57.221	0	323.31	61293000000	182	sp|P26599|PTBP1_HUMAN
32.8746	32.9117	32.7825	32.9733	33.0105	33.0228				36	36	36	52	52	52	83.434	0	323.31	43681000000	283	sp|P26639|SYTC_HUMAN
32.1753	32.3111	32.2609	32.087	32.3556	32.3596				45	45	45	39.1	39.1	39.1	140.47	0	323.31	31205000000	348	sp|P26640|SYVC_HUMAN
34.615	34.8089	34.7449	34.6295	34.542	34.6793				26	26	26	59.5	59.5	59.5	50.118	0	323.31	150000000000	387	sp|P26641|EF1G_HUMAN
30.2451	30.3017	30.2814	29.7791	29.8682	29.921				8	8	8	57.7	57.7	57.7	15.649	0	130.05	5900300000	52	sp|P26885|FKBP2_HUMAN
25.0098	25.2383	25.4346	23.6122	23.4551	25.5035				2	2	2	9	9	9	31.73	0	33.341	131450000	6	sp|P27105|STOM_HUMAN
29.6392	29.7082	29.7985	28.8819	29.285	29.2151				9	9	9	49.3	49.3	49.3	25.268	0	281.97	4316100000	57	sp|P27144|KAD4_HUMAN
33.198	33.0853	33.158	33.0644	33.026	33.144				15	11	11	54.3	43.3	43.3	27.764	0	323.31	50919000000	122	sp|P27348|1433T_HUMAN
26.8078	24.1092	26.324	25.0001	22.1178	24.5405				13	8	8	35.1	22.7	22.7	43.135	0	10.199	347680000	17	sp|P27361|MK03_HUMAN
25.1347	25.1845	24.408	24.2726	23.0418	25.2638				12	7	7	24.8	15.9	15.9	84.428	0	12.739	345810000	15	sp|P27448|MARK3_HUMAN
25.0038	24.8446	24.8927	24.2441	24.4393	23.6842				3	3	3	28.2	28.2	28.2	11.321	0.00018553	4.4375	55402000	2	sp|P27469|G0S2_HUMAN
32.0142	32.0485	31.6137	32.0541	32.4601	32.0213				13	13	13	51.9	51.9	51.9	24.604	0	195.15	19381000000	112	sp|P27635|RL10_HUMAN
24.6502	24.1995	24.5991	23.789	24.0151	23.2577				2	2	2	9.4	9.4	9.4	73.363	0.0010397	2.9644	20808000	3	sp|P27658|CO8A1_HUMAN
31.2913	31.5185	31.3642	31.2549	30.9961	31.3695				26	26	26	50.3	50.3	50.3	68.137	0	323.31	13964000000	166	sp|P27694|RFA1_HUMAN
31.8594	31.8802	31.8737	32.0248	32.1739	31.9333				15	15	15	51.9	51.9	51.9	35.554	0	323.31	25786000000	124	sp|P27695|APEX1_HUMAN
28.5125	27.782	27.7303	27.1988	27.4143	24.4968				4	4	4	18.7	18.7	18.7	29.625	0	34.118	1137800000	23	sp|P27701|CD82_HUMAN
28.9374	28.7623	28.629	29.1349	28.8737	28.875				11	11	11	42.7	42.7	42.7	30.518	0	64.734	2724300000	65	sp|P27707|DCK_HUMAN
32.0464	32.0723	31.8183	32.4577	32.4096	32.4237				75	75	75	47.3	47.3	47.3	242.98	0	323.31	30228000000	390	sp|P27708|PYR1_HUMAN
33.9197	33.6977	34.0546	33.4892	33.1819	33.2313				16	16	16	55.6	55.6	55.6	48.141	0	323.31	67798000000	288	sp|P27797|CALR_HUMAN
32.891	32.9997	32.8591	32.7129	32.9138	32.7503				44	44	44	48.9	48.9	48.9	121	0	323.31	45562000000	316	sp|P27816|MAP4_HUMAN
34.1651	33.8955	33.9489	33.6116	33.4658	33.5842				26	26	26	34.8	34.8	34.8	67.567	0	323.31	94030000000	329	sp|P27824|CALX_HUMAN
25.3383	25.9333	23.2854	24.5625	25.0128	25.7944				5	5	5	11.7	11.7	11.7	83.597	0	10.537	176920000	14	sp|P27986|P85A_HUMAN
29.9461	30.086	29.7495	28.8903	28.6951	28.6052				9	9	9	38	38	38	30.354	0	172.55	3207200000	55	sp|P28062|PSB8_HUMAN
28.6411	28.2327	28.3714	26.4341	24.0648	23.7252				6	6	6	33.8	33.8	33.8	23.264	0	32.933	1016500000	19	sp|P28065|PSB9_HUMAN
32.0647	32.048	32.209	31.8528	31.7002	31.8965				10	10	10	64.7	64.7	64.7	26.411	0	323.31	28741000000	122	sp|P28066|PSA5_HUMAN
30.6732	30.4823	30.724	30.4933	30.3682	30.3948				8	8	8	40.9	40.9	40.9	29.204	0	138.24	10005000000	51	sp|P28070|PSB4_HUMAN
30.7403	31.021	30.7357	31.1083	30.8629	30.9548				8	8	8	44.8	44.8	44.8	25.357	0	209.88	6847900000	52	sp|P28072|PSB6_HUMAN
31.0196	30.9325	30.8671	31.0578	31.0442	31.0563				13	13	13	58.9	58.9	58.9	28.48	0	323.31	10513000000	85	sp|P28074|PSB5_HUMAN
26.0522	24.4036	26.0455	22.5973	24.5418	25.1448				5	2	2	28.4	15.1	15.1	25.744	0	17.341	140040000	4	sp|P28161|GSTM2_HUMAN
29.5369	29.5135	29.684	29.4751	29.6054	29.5999				13	13	13	24.9	24.9	24.9	75.475	0	89.587	4126800000	70	sp|P28288|ABCD3_HUMAN
27.1772	26.8865	27.0782	27.3009	26.4335	23.8924				11	11	11	11.2	11.2	11.2	138.38	0	43.4	532250000	36	sp|P28290|ITPI2_HUMAN
24.9416	24.4439	24.8829	25.5917	24.546	25.7844				6	6	6	20.4	20.4	20.4	46.944	0	7.2528	173470000	10	sp|P28300|LYOX_HUMAN
30.4443	30.4391	30.5637	29.9886	29.7418	29.8841				28	28	28	51	51	51	79.467	0	323.31	6594800000	126	sp|P28331|NDUS1_HUMAN
29.2244	29.2397	29.542	28.8934	28.9092	29.1883				29	29	29	34.4	34.4	34.4	123.63	0	196.56	3301400000	108	sp|P28340|DPOD1_HUMAN
24.7396	25.2654	25.3305	23.7086	25.3647	25.3817				6	6	3	11.7	11.7	7	47.945	0	7.8293	201360000	14	sp|P28347|TEAD1_HUMAN;sp|Q15561|TEAD4_HUMAN;sp|Q15562|TEAD2_HUMAN
27.3432	27.4765	27.0354	27.0556	26.7366	26.7577				22	11	11	19.3	11.1	11.1	122.6	0	34.352	886870000	41	sp|P28370|SMCA1_HUMAN
30.4264	30.5025	30.464	30.5671	30.6115	30.5061				20	20	15	62.8	62.8	49.7	41.389	0	237.87	9656200000	109	sp|P28482|MK01_HUMAN
25.9438	25.7417	26.0925	26.5317	26.5904	26.2495				5	5	5	27.6	27.6	27.6	24.01	0	8.6629	429110000	21	sp|P28676|GRAN_HUMAN
25.7666	25.9676	25.7902	26.3106	25.7021	26.082				5	5	5	13.9	13.9	13.9	56.921	0	14.244	405740000	21	sp|P28702|RXRB_HUMAN
24.2128	25.2952	24.4809	24.613	24.5164	23.7207				3	3	3	5.7	5.7	5.7	133.11	0	16.641	98581000	3	sp|P28715|ERCC5_HUMAN
26.7996	27.5341	28.0314	24.1817	27.6581	27.4026				9	9	9	12.5	12.5	12.5	120.85	0	14.845	876990000	21	sp|P28749|RBL1_HUMAN
29.7986	29.6867	29.7993	29.4528	29.5537	29.059				16	16	16	37.4	37.4	37.4	63.544	0	238.51	5097600000	74	sp|P28799|GRN_HUMAN
30.8371	31.0501	30.8916	31.2684	30.9045	31.2725				20	20	20	44.7	44.7	44.7	56.166	0	211.71	12086000000	119	sp|P28838|AMPL_HUMAN
28.5725	28.6138	28.7202	23.853	24.2784	24.4176				3	3	3	17.3	17.3	17.3	11.117	0	8.5054	1389500000	10	sp|P29034|S10A2_HUMAN
26.9357	27.2168	24.6677	27.3025	26.4478	27.2324				5	5	5	18.2	18.2	18.2	49.452	0	70.124	626920000	19	sp|P29083|T2EA_HUMAN
26.2056	26.0997	25.9987	26.1545	25.7968	25.9127				7	7	7	30.2	30.2	30.2	33.043	0	25.918	376820000	21	sp|P29084|T2EB_HUMAN
30.3772	30.5713	30.4101	30.9736	30.9971	30.9979				44	44	44	43.2	43.2	43.2	138.35	0	323.31	9804200000	210	sp|P29144|TPP2_HUMAN
29.0051	29.2682	29.2223	29.0935	29.218	29.1614				10	10	10	41.9	41.9	41.9	30.188	0	106.07	3222900000	59	sp|P29218|IMPA1_HUMAN
26.7195	24.6545	24.4582	27.632	27.7068	27.6647				8	8	8	30.4	30.4	30.4	38.091	0	19.448	599200000	24	sp|P29279|CCN2_HUMAN
32.0681	32.0479	32.1188	31.7459	31.6593	31.6835				33	33	31	45	45	43	108.27	0	323.31	22996000000	207	sp|P29317|EPHA2_HUMAN
28.6631	28.7964	28.6424	27.8446	27.3995	28.0735				16	14	14	20.8	19	19	117.49	0	96.865	1925400000	54	sp|P29323|EPHB2_HUMAN
28.2164	28.1874	28.1724	27.9291	27.7564	27.9523				10	10	10	23.2	23.2	23.2	62.821	0	48.812	1619200000	35	sp|P29353|SHC1_HUMAN
27.186	27.0262	27.0527	27.1219	27.3739	26.8436				8	8	8	33.9	33.9	33.9	32.868	0	60.189	822920000	31	sp|P29372|3MG_HUMAN
34.3317	34.3435	34.2303	34.1814	34.1273	34.197				35	35	35	63.1	63.1	63.1	67.877	0	323.31	104000000000	350	sp|P29401|TKT_HUMAN
23.9367	23.8107	24.6606	24.8076	24.3068	24.6443				2	2	2	4.7	4.7	4.7	45.158	0.004795	2.097	26897000	3	sp|P29466|CASP1_HUMAN
28.0925	27.9822	27.8443	28.2524	28.1492	28.2719				7	5	5	26.6	22.4	22.4	44.505	0	33.671	1727000000	28	sp|P29558|RBMS1_HUMAN
30.0615	30.1392	30.2232	29.2509	29.2324	29.2337				21	21	21	26	26	26	97.55	0	197.99	5232800000	89	sp|P29590|PML_HUMAN
34.1242	34.2018	34.0589	34.2666	34.2535	34.3398				19	19	15	61.6	61.6	58.4	31.121	0	323.31	114000000000	242	sp|P29692|EF1D_HUMAN
25.4565	26.0228	25.9854	24.3147	24.1844	24.5389				4	4	4	7.6	7.6	7.6	82.43	0.00019001	5.102	134610000	9	sp|P29728|OAS2_HUMAN
29.6614	29.4073	29.516	29.4385	29.5084	29.3683				12	11	7	39.8	37.6	24.5	42.123	0	104.03	3976700000	58	sp|P29992|GNA11_HUMAN
26.3342	26.3704	26.0974	26.3671	26.0908	25.8675				7	7	7	21.1	21.1	21.1	61.719	0	167.36	508760000	20	sp|P30038|AL4A1_HUMAN
32.1889	32.1105	31.987	31.9619	31.9294	32.026				9	9	9	35.2	35.2	35.2	28.993	0	78.965	26825000000	117	sp|P30040|ERP29_HUMAN
33.2711	33.2973	33.5188	33.1837	33.2745	33.4262				17	17	17	75	75	75	25.035	0	197.94	59693000000	153	sp|P30041|PRDX6_HUMAN
29.5187	29.4689	29.6995	28.6178	28.7943	28.5765				10	10	10	65.5	65.5	65.5	22.119	0	250.25	4095100000	61	sp|P30043|BLVRB_HUMAN
30.826	30.8665	30.9721	30.2775	30.6774	30.621				9	9	9	45.3	45.3	45.3	22.086	0	66.517	10039000000	71	sp|P30044|PRDX5_HUMAN
30.4865	30.4456	30.0742	30.0558	30.1934	30.347				9	9	9	57.6	57.6	57.6	12.712	0	203.13	7268700000	63	sp|P30046|DOPD_HUMAN;sp|A6NHG4|DDTL_HUMAN
31.2454	30.8722	31.6261	31.1074	31.6091	31.2219				7	7	7	42.6	42.6	42.6	27.692	0	141.32	16257000000	57	sp|P30048|PRDX3_HUMAN
24.1416	28.8668	24.2134	28.8678	26.0546	24.8455				3	3	3	19	19	19	17.49	0	8.9706	2584500000	24	sp|P30049|ATPD_HUMAN
33.1936	33.3565	33.2899	33.1617	33.2621	33.5052				8	8	8	63	63	63	17.818	0	323.31	68720000000	132	sp|P30050|RL12_HUMAN
30.7597	30.8954	30.8775	30.93	30.9229	30.7509				12	12	12	43.1	43.1	43.1	31.387	0	323.31	13528000000	87	sp|P30084|ECHM_HUMAN
29.4979	30.02	30.2	28.7771	29.2647	29.571				6	6	6	34.2	34.2	34.2	22.222	0	323.31	4671500000	37	sp|P30085|KCY_HUMAN
33.033	32.2505	32.6351	32.9856	33.1997	32.8216				12	12	12	75.9	75.9	75.9	21.057	0	323.31	40994000000	124	sp|P30086|PEBP1_HUMAN
34.5331	34.5212	34.5431	34.1362	34.1602	34.1762				37	36	36	62.6	62.6	62.6	56.782	0	323.31	127000000000	398	sp|P30101|PDIA3_HUMAN
32.6504	32.3308	32.3366	32.5542	32.4801	32.4781				20	20	17	46.2	46.2	39	65.308	0	323.31	33692000000	159	sp|P30153|2AAA_HUMAN
28.4053	28.3374	28.3165	28.7026	28.7282	28.8531				10	7	7	24.3	17.3	17.3	66.213	0	157.39	2381300000	37	sp|P30154|2AAB_HUMAN
28.7141	28.629	28.3836	28.4933	28.516	28.3253				17	17	17	30.1	30.1	30.1	91.866	0	196	2267500000	73	sp|P30260|CDC27_HUMAN
24.2263	23.8484	24.3927	24.5817	24.643	23.6595				2	2	2	11.3	11.3	11.3	32.519	0.0058833	1.9179	46627000	3	sp|P30281|CCND3_HUMAN
24.7177	26.0612	25.6943	25.2374	25.3916	25.089				3	3	3	8.5	8.5	8.5	53.364	0	7.6899	133390000	7	sp|P30307|MPIP3_HUMAN
28.9217	28.6514	28.8215	28.2674	28.5522	28.0686				7	6	6	53.6	50.2	50.2	22.04	0	177.52	2507700000	35	sp|P30405|PPIF_HUMAN
30.2437	30.3244	30.4214	30.1169	30.3239	30.338				16	16	12	41.7	41.7	31.5	56.806	0	302	6252900000	78	sp|P30419|NMT1_HUMAN
29.2956	29.4322	29.2477	29.3577	29.4233	29.2575				11	11	11	53.2	53.2	53.2	36.032	0	323.31	4726800000	53	sp|P30519|HMOX2_HUMAN
31.142	31.2563	31.3874	31.2306	31.245	30.9928				19	19	18	50.4	50.4	47.4	50.097	0	323.31	13629000000	126	sp|P30520|PURA2_HUMAN
29.6259	29.5311	29.4118	30.5777	30.6918	30.8293				20	20	20	31.3	31.3	31.3	98.336	0	255.52	6825300000	103	sp|P30530|UFO_HUMAN
29.6606	29.9954	29.496	29.3043	29.2173	29.1806				16	16	16	44.3	44.3	44.3	41.465	0	91.739	4487800000	71	sp|P30533|AMRP_HUMAN
28.6622	25.0013	23.4652	29.1957	24.1897	23.8609				2	2	2	9.5	9.5	9.5	18.828	0.0047902	2.0827	664320000	13	sp|P30536|TSPO_HUMAN
30.0817	30.2324	30.1504	30.4206	30.5784	30.3106				13	13	13	40.7	40.7	40.7	54.889	0	153.98	6796100000	72	sp|P30566|PUR8_HUMAN
30.2858	30.3027	30.1794	30.3415	30.5442	30.379				47	47	42	34.6	34.6	31.4	162.24	0	319.45	5671800000	170	sp|P30622|CLIP1_HUMAN
29.6471	29.9414	29.9549	29.93	29.7246	29.7447				7	7	7	40.4	40.4	40.4	21.676	0	70.822	5510800000	40	sp|P30626|SORCN_HUMAN
24.1814	24.9039	24.3647	24.3376	23.9667	24.6993				2	2	2	7.2	7.2	7.2	43.568	0.0033473	2.3239	27875000	2	sp|P30679|GNA15_HUMAN
31.2063	31.1164	31.0429	30.131	30.1386	30.0878				19	18	18	46.4	43.8	43.8	42.741	0	292.94	10086000000	88	sp|P30740|ILEU_HUMAN
27.3388	27.3274	27.4002	27.4777	27.3605	27.6249				5	5	5	8.3	8.3	8.3	67.638	0	28.917	1080900000	21	sp|P30825|SL7A1_HUMAN
30.0461	29.6923	29.845	29.9212	29.8042	29.5883				17	16	15	31.3	29.8	28.2	57.206	0	323.31	6198800000	83	sp|P30837|AL1B1_HUMAN
27.1636	26.9917	27.0161	23.9968	24.3895	26.1193				8	7	7	21	18.3	18.3	50.394	0	85.229	470120000	17	sp|P30838|AL3A1_HUMAN
29.851	29.7936	30.0561	30.2383	30.0069	30.0322				39	39	39	38.5	38.5	38.5	133.9	0	294.41	6325500000	156	sp|P30876|RPB2_HUMAN
32.0142	32.0682	32.0372	31.8389	31.8743	31.7412				28	28	28	55.9	55.9	55.9	72.691	0	323.31	26119000000	195	sp|P31040|SDHA_HUMAN
30.5171	30.3982	30.501	30.0112	30.2518	29.9939				24	14	14	65.5	43.8	43.8	50.582	0	323.31	7453800000	81	sp|P31150|GDIA_HUMAN
31.2744	31.38	31.252	31.3439	31.558	31.4854				14	14	14	43.5	43.5	43.5	43.66	0	323.31	16555000000	86	sp|P31153|METK2_HUMAN
29.668	29.6365	29.7341	29.5629	29.3202	29.7292				16	16	16	50.6	50.6	50.6	44.877	0	196.53	5117300000	85	sp|P31350|RIR2_HUMAN
24.4201	24.6467	24.2993	27.2578	26.6047	27.1171				3	3	3	19.2	19.2	19.2	21.641	0	29.529	471280000	11	sp|P31431|SDC4_HUMAN
23.0885	25.3368	25.3454	24.3853	25.6455	24.194				4	2	2	14.5	8.3	8.3	42.963	0	9.705	189660000	10	sp|P31483|TIA1_HUMAN
31.0943	31.1386	31.1102	31.4526	31.4203	31.3726				14	14	14	38.3	38.3	38.3	44.868	0	148.05	15311000000	90	sp|P31689|DNJA1_HUMAN
26.9696	27.0663	26.817	27.0027	26.9566	27.2408				10	10	7	25.8	25.8	17.7	55.686	0	84.032	949630000	30	sp|P31749|AKT1_HUMAN
24.9518	24.6095	24.1357	24.6393	24.5656	24.689				5	3	3	15	8.9	8.9	55.768	0.00071378	3.5075	70091000	6	sp|P31751|AKT2_HUMAN
31.3204	31.3801	31.3395	31.334	31.4914	31.4372				17	17	16	56.5	56.5	55	52.645	0	323.31	17074000000	102	sp|P31930|QCR1_HUMAN
27.0918	26.9538	27.695	26.7418	27.4297	23.4469				5	5	5	21.1	21.1	21.1	35.329	0	48.493	875920000	22	sp|P31937|3HIDH_HUMAN
32.2339	32.4438	32.0404	32.5786	32.789	32.8125				33	33	33	74.3	74.3	74.3	64.615	0	323.31	37189000000	262	sp|P31939|PUR9_HUMAN
30.6776	30.6396	30.8885	31.3536	31.3646	31.123				11	10	10	46.8	44.5	44.5	36.926	0	323.31	14262000000	84	sp|P31942|HNRH3_HUMAN
34.0449	33.785	33.9717	33.8711	33.9802	33.9196				19	19	11	55.5	55.5	33.4	49.229	0	323.31	94443000000	234	sp|P31943|HNRH1_HUMAN
33.5324	33.5951	33.2323	33.8029	33.4587	33.5726				13	9	8	56.9	49.6	45.9	28.082	0	323.31	78788000000	128	sp|P31946|1433B_HUMAN
31.6313	31.7741	31.7335	31.5672	31.2831	31.5313				12	10	10	51.2	44	44	27.774	0	249.93	19107000000	87	sp|P31947|1433S_HUMAN
34.089	34.2197	34.2119	34.1029	34.082	34.1711				40	40	40	54.5	54.5	54.5	62.639	0	323.31	100000000000	348	sp|P31948|STIP1_HUMAN
31.9733	32.1969	31.7603	31.1565	31.4987	31.7588				4	4	4	38.1	38.1	38.1	11.74	0	24.628	9544800000	35	sp|P31949|S10AB_HUMAN
27.203	26.9553	27.5679	25.0289	23.3763	24.4246				8	8	8	9.2	9.2	9.2	140	0	59.457	493870000	18	sp|P32004|L1CAM_HUMAN
24.7077	24.939	24.5897	25.239	25.9837	24.6947				2	2	2	2.4	2.4	2.4	112.85	0.0049521	2.0741	118600000	4	sp|P32019|I5P2_HUMAN
32.3667	32.3939	32.5483	31.8244	32.009	31.6983				11	10	10	63.1	57.6	57.6	21.892	0	321.73	31476000000	74	sp|P32119|PRDX2_HUMAN
23.1951	24.7364	25.564	25.0549	25.5873	24.1522				2	2	2	4.5	4.5	4.5	60.597	0.0044717	2.1292	481950000	2	sp|Q14409|GLPK3_HUMAN;sp|P32189|GLPK_HUMAN;sp|Q14410|GLPK2_HUMAN
28.4458	29.0785	28.8611	26.6468	23.6743	23.9009				5	5	5	61.6	61.6	61.6	16.185	0	149.96	1241200000	24	sp|P32320|CDD_HUMAN
27.5784	27.437	27.4709	26.94	27.2995	27.4155				6	6	6	44.9	44.9	44.9	20.016	0	50.943	750230000	30	sp|P32321|DCTD_HUMAN
28.7245	28.3706	28.5232	28.8588	28.8868	28.7721				11	10	10	42.3	38.2	38.2	33.36	0	73.106	2684200000	56	sp|P32322|P5CR1_HUMAN
29.3156	29.3717	28.8131	27.923	27.731	27.968				18	18	15	31.2	31.2	24.7	67.93	0	285.62	2472700000	76	sp|P32455|GBP1_HUMAN
27.2563	24.2082	24.5846	24.9288	24.8485	24.6039				8	5	5	17.6	11	11	67.208	0	125.08	308690000	7	sp|P32456|GBP2_HUMAN
25.4508	25.4553	24.4665	25.7233	24.5294	24.8337				3	3	3	10.3	10.3	10.3	67.497	0	9.3581	135800000	8	sp|P32519|ELF1_HUMAN
27.5439	27.5451	27.0372	27.206	27.5485	27.1743				8	8	8	23	23	23	62.031	0	120.3	1094300000	23	sp|P32780|TF2H1_HUMAN
26.2918	25.8024	24.1119	26.817	27.4562	26.3678				7	7	7	25.4	25.4	25.4	44.508	0	71.041	584660000	23	sp|P32929|CGL_HUMAN
32.0239	31.9046	32.0468	31.8874	31.737	32.2642				9	9	9	50.5	50.5	50.5	21.863	0	239.72	20734000000	102	sp|P32969|RL9_HUMAN
28.2437	28.283	28.2052	28.0353	27.7266	27.9063				15	14	14	25.6	24.1	24.1	77.942	0	30.573	1598400000	50	sp|P33121|ACSL1_HUMAN
32.0352	32.2289	32.0659	32.2421	32.3225	32.357				44	44	44	50.7	50.7	50.7	109.68	0	323.31	28976000000	291	sp|P33176|KINH_HUMAN
28.1549	28.4609	28.5424	28.6572	28.3599	28.568				10	5	5	28.4	16.8	16.8	60.959	0	96.144	1941300000	25	sp|P33240|CSTF2_HUMAN
31.0339	31.0375	31.0688	30.8777	31.3029	31.168				9	9	9	40.9	40.9	40.9	26.563	0	122.61	12589000000	78	sp|P33316|DUT_HUMAN
28.7993	29.0452	28.4786	28.18	27.9765	27.3211				19	19	19	17.4	17.4	17.4	171.59	0	82.059	1623100000	42	sp|P33527|MRP1_HUMAN
27.3667	27.8633	27.3544	27.6189	27.7407	27.2913				4	4	3	32.9	32.9	32.9	9.8602	0	46.187	1451000000	25	sp|P33552|CKS2_HUMAN
26.0647	24.2217	25.9755	24.3507	23.7954	24.9987				2	2	2	17.8	17.8	17.8	11.713	0.000712	3.4537	190450000	5	sp|P33764|S10A3_HUMAN
27.1834	27.4368	27.2253	26.9102	27.0788	27.1309				10	10	10	18.2	18.2	18.2	97.071	0	76.583	654180000	38	sp|P33981|TTK_HUMAN
30.9818	30.9792	31.0734	31.0105	31.0159	31.0114				30	30	29	41	41	40.2	96.557	0	323.31	13494000000	165	sp|P33991|MCM4_HUMAN
30.7816	30.7397	30.7752	30.7047	30.6351	30.8692				32	32	32	50.4	50.4	50.4	82.285	0	323.31	9545300000	168	sp|P33992|MCM5_HUMAN
31.3	31.2502	31.4232	31.1473	31.1513	31.3088				27	27	27	45.2	45.2	45.2	81.307	0	323.31	16844000000	150	sp|P33993|MCM7_HUMAN
24.4896	25.6563	26.3671	25.1205	24.7514	23.6328				2	2	2	7.7	7.7	7.7	58.025	0	13.777	75909000	3	sp|P34059|GALNS_HUMAN
27.7852	27.8615	27.7535	28.1798	28.1462	28.1613				11	10	10	29	26.1	26.1	53.082	0	150.55	1743200000	40	sp|P34896|GLYC_HUMAN
32.1936	32.1754	32.1026	32.5929	32.5509	32.6001				22	22	21	56.7	56.7	54	55.992	0	323.31	27419000000	165	sp|P34897|GLYM_HUMAN
26.8741	26.9937	27.3034	27.6337	27.673	27.6992				4	4	4	12.5	12.5	12.5	48.666	0	103.33	990210000	20	sp|P34910|EVI2B_HUMAN
32.9103	32.9468	32.9532	33.2754	33.1561	33.2916				38	36	36	47.7	45.1	45.1	94.33	0	323.31	55299000000	242	sp|P34932|HSP74_HUMAN
26.4603	26.4032	26.4389	24.5165	26.56	26.5485				7	7	7	23.4	23.4	23.4	46.655	0	32.549	477390000	17	sp|P34949|MPI_HUMAN
28.3428	28.4499	28.0077	28.8681	28.0168	22.9767				4	4	4	30.7	30.7	30.7	15.046	0	19.655	977170000	22	sp|P35080|PROF2_HUMAN
31.6028	31.4522	31.39	31.3296	31.185	31.0797				31	31	24	42.8	42.8	34.3	100.07	0	323.31	14185000000	200	sp|P35221|CTNA1_HUMAN
29.6193	29.595	29.7322	29.3495	29.3866	29.176				20	16	16	32.3	27.9	27.9	85.496	0	257.12	4913400000	87	sp|P35222|CTNB1_HUMAN
32.9795	33.0348	33.1725	33.4219	33.2717	33.4738				18	18	18	66.5	66.5	66.5	29.804	0	323.31	64468000000	179	sp|P35232|PHB_HUMAN
28.2252	29.1771	28.7063	29.8888	29.3201	29.749				16	16	15	55.9	55.9	53.7	42.621	0	145.96	3600900000	51	sp|P35237|SPB6_HUMAN
30.243	30.071	29.6481	30.1155	29.8084	30.0495				26	10	10	35.8	18	18	68.563	0	75.244	5951700000	61	sp|P35241|RADI_HUMAN
29.2708	28.7476	28.907	28.8931	28.078	29.1415				5	5	5	57.9	57.9	57.9	13.569	0	239.93	3143000000	29	sp|P35244|RFA3_HUMAN
29.8676	30.1749	29.8391	30.1325	30.3343	30.3572				18	18	18	60.1	60.1	60.1	39.681	0	323.31	7899900000	100	sp|P35249|RFC4_HUMAN
29.4286	29.6885	29.4928	29.5787	29.5761	29.6698				16	16	16	65	65	65	39.157	0	115.32	4191800000	85	sp|P35250|RFC2_HUMAN
28.1554	28.211	28.1444	28.3238	28.4124	28.1662				13	13	13	15.3	15.3	15.3	128.25	0	97.153	1822900000	52	sp|P35251|RFC1_HUMAN
32.2676	32.0749	32.3296	32.0975	31.666	32.0147				5	5	5	60.2	60.2	60.2	14.787	0	192.37	30931000000	64	sp|P35268|RL22_HUMAN
29.6083	29.6161	29.3234	29.7776	29.9555	29.9354				9	9	9	19	19	19	58.24	0	202.49	4868900000	46	sp|P35269|T2FA_HUMAN
28.7977	28.9436	28.5221	28.6477	28.8626	28.8613				8	8	8	39.5	39.5	39.5	28.048	0	68.465	3008100000	52	sp|P35270|SPRE_HUMAN
26.5615	26.5299	26.5038	26.6647	26.2669	26.3915				7	7	7	12.3	12.3	12.3	131.59	0	47.909	617140000	26	sp|P35568|IRS1_HUMAN
27.3693	27.5619	27.3621	24.1845	24.7569	27.289				14	14	14	12.7	12.7	12.7	174.76	0	29.325	951990000	29	sp|P35573|GDE_HUMAN
35.946	36.0489	35.9114	35.5963	35.5903	35.6227				108	108	87	47.9	47.9	40	226.53	0	323.31	344000000000	1077	sp|P35579|MYH9_HUMAN
30.8033	30.9337	30.7541	30.7666	30.8608	31.0112				63	48	43	33.4	26.9	24.8	229	0	323.31	11685000000	214	sp|P35580|MYH10_HUMAN
32.3292	32.359	32.3387	32.2085	31.9836	31.9651				37	37	37	54.7	54.7	54.7	102.49	0	323.31	27087000000	280	sp|P35606|COPB2_HUMAN
30.0242	29.9642	30.0904	30.0902	29.4578	29.9304				10	10	10	20.2	20.2	20.2	64.734	0	323.31	6602300000	61	sp|P35610|SOAT1_HUMAN
28.2353	28.0963	28.0433	27.949	28.2102	28.1098				9	9	9	19.5	19.5	19.5	80.954	0	63.51	1457800000	50	sp|P35611|ADDA_HUMAN
31.6927	31.6807	31.8677	31.323	31.4106	31.3631				8	8	8	30.1	30.1	30.1	42.2	0	288.68	18443000000	84	sp|P35613|BASI_HUMAN
26.5831	24.7045	26.2119	24.3749	26.1518	24.4259				6	6	6	30.8	30.8	30.8	24.145	0	7.852	354490000	19	sp|P35625|TIMP3_HUMAN
31.5355	31.2214	31.4915	31.3784	31.2027	31.4174				10	10	8	22.1	22.1	22.1	53.425	0	314.27	18958000000	95	sp|P35637|FUS_HUMAN
29.7908	29.8498	29.749	29.3902	29.3409	29.4191				29	29	29	23.5	23.5	23.5	213.62	0	323.31	4804700000	137	sp|P35658|NU214_HUMAN
31.5957	31.6053	31.6305	31.5413	31.5817	31.6159				13	13	13	32	32	32	42.674	0	114.07	19033000000	92	sp|P35659|DEK_HUMAN
30.2524	30.055	29.9228	30.5533	30.6933	30.6877				5	5	5	50.9	50.9	50.9	11.776	0	323.31	8381400000	45	sp|P35754|GLRX1_HUMAN
24.2108	26.4216	24.4998	24.438	22.9828	24.2346				7	7	7	19.3	19.3	19.3	52.248	0	35.562	276340000	18	sp|P35790|CHKA_HUMAN
27.4217	27.8205	27.9602	27.6214	27.3997	27.5571				8	7	7	31.9	28.8	28.8	42.447	0	70.449	1336300000	26	sp|P35813|PPM1A_HUMAN
26.3185	25.4341	25.3095	25.7607	23.8122	24.9242				7	7	7	11.9	11.9	11.9	96.146	0	13.389	193770000	15	sp|P35869|AHR_HUMAN
26.3646	25.9721	26.2203	25.4276	24.9806	24.3533				6	6	6	21.8	21.8	21.8	34.36	0	12.686	374050000	20	sp|P35914|HMGCL_HUMAN
32.2618	32.1562	32.1841	32.2122	31.9952	32.028				31	31	31	67.9	67.9	67.9	48.633	0	323.31	25121000000	222	sp|P35998|PRS7_HUMAN
28.6145	28.6272	28.4896	28.468	28.6179	28.5257				8	8	8	54.9	54.9	54.9	20.878	0	204.83	2047800000	47	sp|P36404|ARL2_HUMAN
29.1721	29.034	28.9634	28.6809	28.6054	28.864				10	10	10	81.3	81.3	81.3	20.455	0	323.31	2489400000	52	sp|P36405|ARL3_HUMAN
30.2152	30.3439	30.2082	30.2338	30.2572	30.2481				15	15	9	46.2	46.2	35.8	44.424	0	323.31	7038800000	98	sp|P36507|MP2K2_HUMAN
30.432	29.9513	30.3183	30.2607	30.1295	30.2214				8	8	8	28.9	28.9	28.9	32.996	0	106.78	7855200000	64	sp|P36542|ATPG_HUMAN
27.8122	27.4374	27.5173	27.4509	27.6168	27.5433				8	8	8	35.4	35.4	35.4	26.145	0	117.65	1358600000	33	sp|P36543|VATE1_HUMAN
30.8579	30.7678	30.8582	29.9302	30.1415	29.8197				18	18	18	48.9	48.9	48.9	50.151	0	184.18	8393400000	114	sp|P36551|HEM6_HUMAN
34.3461	34.4386	34.2696	34.2967	34.4137	34.4891				25	25	25	50.4	50.4	50.4	47.697	0	323.31	105000000000	268	sp|P36578|RL4_HUMAN
25.6984	27.3836	26.9617	26.8978	25.3794	22.2767				3	3	3	14.7	14.7	14.7	22.519	0	77.515	783050000	18	sp|P36639|8ODP_HUMAN
31.2424	31.2083	31.31	31.4073	31.2004	31.4069				27	27	27	29.3	29.3	29.3	106.49	0	323.31	15191000000	167	sp|P36776|LONM_HUMAN
32.328	32.3425	32.2211	31.7116	31.7999	31.7874				28	28	28	61.7	61.7	61.7	61.448	0	323.31	22956000000	182	sp|P36871|PGM1_HUMAN
29.266	29.8238	29.5876	30.0648	30.3169	30.1731				19	3	3	61.3	14.6	14.6	36.983	0	313.84	7129200000	20	sp|P36873|PP1G_HUMAN
26.0896	25.7577	24.8993	23.5572	24.503	24.1627				2	2	2	6.6	6.6	6.6	55.959	0.0001941	5.6344	178580000	5	sp|P36897|TGFR1_HUMAN
27.5076	27.3843	27.3002	27.1185	27.684	27.6994				15	15	15	29.7	29.7	29.7	68.66	0	44.305	1106200000	49	sp|P36915|GNL1_HUMAN
27.8605	28.0996	28.0895	27.8927	28.0681	27.7902				5	5	5	59.2	59.2	59.2	14.523	0	88.935	1379200000	30	sp|P36954|RPB9_HUMAN
30.6472	30.9824	30.9927	31.1767	31.129	31.393				12	12	12	36.4	36.4	36.4	48.755	0	276.45	10953000000	71	sp|P36957|ODO2_HUMAN
26.4568	26.3612	26.6	24.4054	26.3747	22.9936				3	3	3	17.4	17.4	17.4	37.418	0	33.704	406170000	12	sp|P36959|GMPR1_HUMAN
26.9171	25.8665	26.7407	23.3887	26.2391	26.169				6	6	6	34	34	34	22.174	0	15.599	427820000	19	sp|P36969|GPX4_HUMAN
32.0528	31.6933	32.0356	31.8395	32.0309	31.9066				8	8	8	58.8	58.8	58.8	14.57	0	221.52	23340000000	60	sp|P37108|SRP14_HUMAN
27.266	27.0932	26.6863	26.5172	24.8129	26.7496				5	5	5	10.9	10.9	10.9	64.567	0	202.71	554370000	21	sp|P37173|TGFR2_HUMAN
29.237	29.2181	29.3354	29.0334	28.9863	29.2802				8	8	8	21.6	21.6	21.6	53.254	0	323.31	3960200000	57	sp|P37198|NUP62_HUMAN
31.394	31.4282	31.4956	30.4324	30.2209	30.1239				13	13	10	67.9	67.9	54.4	22.313	0	103.93	11320000000	74	sp|P37235|HPCL1_HUMAN
27.0475	24.4784	24.3841	27.5505	27.2486	26.8784				7	7	7	20.9	20.9	20.9	48.115	0	116.01	537380000	25	sp|P37268|FDFT_HUMAN
24.1162	24.024	24.8055	24.8739	24.6648	23.6738				4	4	4	7	7	7	124.07	0	28.732	130990000	7	sp|P37275|ZEB1_HUMAN
33.7316	33.8178	33.8605	32.6171	32.6859	32.5055				14	14	13	69.3	69.3	62.3	22.391	0	323.31	57438000000	159	sp|P37802|TAGL2_HUMAN
32.0314	32.0328	32.0248	31.9832	32.0039	32.0109				15	15	15	37.4	37.4	37.4	37.54	0	156.72	22669000000	91	sp|P37837|TALDO_HUMAN
30.3906	30.2416	30.4586	30.0131	29.9682	30.1885				14	14	14	52.2	52.2	52.2	27.843	0	215.53	6769500000	79	sp|P38117|ETFB_HUMAN
31.4991	31.3648	31.9625	31.877	31.5149	31.6278				9	9	5	18.9	18.9	8.4	42.331	0	148.91	13650000000	72	sp|P38159|RBMX_HUMAN
27.4121	27.1063	26.8811	27.3319	27.3696	27.4363				9	9	9	20.5	20.5	20.5	62.608	0	43.639	1042800000	33	sp|P38432|COIL_HUMAN
26.4993	25.5291	26.0978	24.223	24.595	23.8736				4	4	4	6.3	6.3	6.3	87.56	0.0001899	5.088	114370000	10	sp|P38435|VKGC_HUMAN
23.9504	25.6978	23.6421	26.3757	23.7341	24.374				3	3	3	10.8	10.8	10.8	45.418	0	20.596	485320000	7	sp|P38571|LICH_HUMAN
30.0309	29.9471	29.8869	29.8555	29.4657	29.5328				24	24	24	46.2	46.2	46.2	68.303	0	323.31	5975000000	110	sp|P38606|VATA_HUMAN
34.3023	34.2416	34.2207	34.4682	34.5357	34.4004				37	36	36	65.5	65.5	65.5	73.68	0	323.31	127000000000	444	sp|P38646|GRP75_HUMAN
32.6792	32.8628	32.8372	32.9752	32.9516	33.0506				29	29	23	70.8	70.8	64.7	46.871	0	323.31	38658000000	195	sp|P38919|IF4A3_HUMAN
24.9171	23.2635	23.6726	24.48	23.7234	24.48				3	3	3	3.9	3.9	3.9	109.15	0	7.3051	54596000	8	sp|P38935|SMBP2_HUMAN
32.8476	32.8709	32.8548	32.8992	32.8636	32.8678				12	12	12	51.7	51.7	51.7	16.06	0	134.21	47744000000	149	sp|P39019|RS19_HUMAN
33.5728	33.4564	33.6525	33.7045	33.7266	33.6063				24	24	24	53.8	53.8	53.8	46.108	0	323.31	74125000000	269	sp|P39023|RL3_HUMAN
23.8553	24.1777	25.0493	25.8077	24.4895	23.5379				2	2	2	1.5	1.5	1.5	178.19	0	7.5132	26343000	2	sp|P39060|COIA1_HUMAN
32.037	31.6684	32.0616	31.5586	31.3918	31.1567				16	16	16	47.6	47.6	47.6	50.8	0	323.31	19365000000	94	sp|P39656|OST48_HUMAN
32.3202	32.2642	32.1246	32.2959	32.4441	32.1925				11	11	8	35.7	35.7	26.5	28.585	0	323.31	30214000000	115	sp|P39687|AN32A_HUMAN
31.4028	31.2997	31.4518	31.5535	31.6011	31.5828				15	15	14	42.9	42.9	42.9	42.592	0	271.86	17085000000	114	sp|P39748|FEN1_HUMAN
26.7777	26.6863	26.9095	27.1582	26.7934	27.2123				15	15	6	14.6	14.6	6.8	164.19	0	45.429	839200000	27	sp|P39880|CUX1_HUMAN
31.8808	31.9657	31.9439	31.5015	31.413	31.4668				14	14	14	54.9	54.9	54.9	38.498	0	323.31	19523000000	134	sp|P40121|CAPG_HUMAN
28.7553	29.1152	28.2929	28.821	28.9642	28.6453				18	17	17	50.3	48.6	48.6	52.823	0	65.324	2564700000	56	sp|P40123|CAP2_HUMAN
28.1059	28.2099	28.0435	27.702	27.3375	27.4862				13	13	13	25.5	25.5	25.5	103.54	0	255.3	1546900000	36	sp|P40189|IL6RB_HUMAN
30.4853	30.3466	30.3872	30.4296	30.3172	30.2748				18	18	17	38.6	38.6	37.2	61.89	0	323.31	7201800000	113	sp|P40222|TXLNA_HUMAN
32.9278	32.9322	32.8653	33.1717	33.0962	33.1308				30	30	24	59.7	59.7	50.1	58.024	0	323.31	50111000000	201	sp|P40227|TCPZ_HUMAN
27.1106	24.1112	27.139	24.4816	24.5491	26.9413				5	5	5	24.6	24.6	24.6	29.574	0	165.99	655300000	12	sp|P40261|NNMT_HUMAN
28.0104	28.256	28.1074	23.8942	25.068	25.789				4	4	4	20.1	20.1	20.1	28.936	0	196.37	1029500000	15	sp|P40306|PSB10_HUMAN
31.4795	31.5463	31.7376	31.6673	31.7683	31.8717				9	9	9	38.9	38.9	38.9	23.577	0	66.857	20308000000	126	sp|P40429|RL13A_HUMAN
28.8899	29.027	28.8266	28.8546	28.4254	28.7525				8	8	8	49.7	49.7	49.7	20.417	0	282.38	3147100000	51	sp|P40616|ARL1_HUMAN
25.9696	25.9775	26.1401	25.7249	23.9101	25.9805				6	6	6	11.9	11.9	11.9	84.6	0	13.397	345060000	18	sp|P40692|MLH1_HUMAN
30.5818	30.5895	30.5839	30.7653	30.8524	30.7094				27	27	27	49	49	49	88.067	0	323.31	8926500000	150	sp|P40763|STAT3_HUMAN
24.4053	23.945	23.848	25.6781	26.561	24.5821				5	5	5	5.2	5.2	5.2	127.52	0	15.019	209730000	10	sp|P40818|UBP8_HUMAN
27.8967	27.646	27.6457	27.8715	28.4576	27.9289				8	8	8	32.8	32.8	32.8	32.806	0	150.58	1286400000	42	sp|P40855|PEX19_HUMAN
32.215	32.1122	32.2032	32.0711	31.9378	32.1807				13	13	13	44.9	44.9	44.9	36.426	0	298.06	28636000000	113	sp|P40925|MDHC_HUMAN
33.9421	34.0796	34.0769	33.3783	33.375	33.5796				16	16	16	60.7	60.7	60.7	35.503	0	323.31	86540000000	230	sp|P40926|MDHM_HUMAN
28.4619	27.9499	28.1229	28.1829	28.2888	27.9532				9	9	9	34.1	34.1	34.1	38.496	0	150.48	1737900000	30	sp|P40937|RFC5_HUMAN
28.6937	28.7314	28.6881	28.5814	28.3685	28.9993				14	14	14	52	52	52	40.556	0	177.58	2381500000	54	sp|P40938|RFC3_HUMAN
31.1775	31.2057	31.289	30.7171	30.9368	30.9915				26	26	26	41.9	41.9	41.9	82.999	0	310.05	13457000000	164	sp|P40939|ECHA_HUMAN
32.2701	32.1964	32.2423	31.4033	31.337	31.3166				21	21	21	53	53	53	51.109	0	323.31	22123000000	150	sp|P41091|IF2G_HUMAN;sp|Q2VIR3|IF2GL_HUMAN
24.2857	24.4064	24.6152	25.2138	23.2849	23.0043				2	2	2	18.7	18.7	18.7	16.132	0.00018352	4.1424	104970000	7	sp|P41134|ID1_HUMAN
28.5018	28.4227	27.9982	28.5519	28.4259	28.6003				12	12	12	31	31	31	64.706	0	134.3	1721200000	50	sp|P41214|EIF2D_HUMAN
28.5324	28.5286	28.5394	28.5789	28.5605	28.6006				10	10	10	54.2	54.2	54.2	17	0	113.49	2332800000	59	sp|P41223|BUD31_HUMAN
23.9262	23.4241	24.778	25.334	24.8418	22.5738				2	2	2	2.8	2.8	2.8	111.69	0	6.352	34093000	3	sp|P41226|UBA7_HUMAN
28.5043	28.5543	28.6012	28.549	28.208	28.6908				8	8	8	33.6	33.6	33.6	26.458	0	62.558	1626600000	34	sp|P41227|NAA10_HUMAN
26.454	27.113	26.8146	26.5228	26.6367	26.8657				16	16	13	13	13	10.7	175.72	0	51.393	721120000	41	sp|P41229|KDM5C_HUMAN
24.4471	27.9548	26.4245	25.8019	24.5499	24.0295				5	5	5	22.9	22.9	22.9	23.106	0	36.013	1035200000	22	sp|Q6NXS1|IPP2B_HUMAN;sp|P41236|IPP2_HUMAN
27.3359	27.7348	27.4942	27.2589	27.5975	27.9688				14	14	14	39.8	39.8	39.8	50.704	0	31.559	1057500000	51	sp|P41240|CSK_HUMAN
31.5505	31.5421	31.553	31.7056	31.7716	31.7632				23	23	23	41.1	41.1	41.1	83.165	0	323.31	19597000000	130	sp|P41250|GARS_HUMAN
32.6261	32.5462	32.4187	32.8564	32.809	32.8548				53	53	53	49.4	49.4	49.4	144.5	0	323.31	39654000000	374	sp|P41252|SYIC_HUMAN
31.3621	31.3765	31.3204	31.5912	31.4209	31.5255				12	12	4	78.8	78.8	41.6	12.732	0	323.31	17520000000	86	sp|P41567|EIF1_HUMAN
28.4003	28.1843	28.0479	27.4554	27.4241	28.249				9	9	9	25.3	25.3	25.3	68.262	0	152.66	1690100000	30	sp|P41743|KPCI_HUMAN
27.6319	27.8703	27.8303	23.3562	24.0835	27.3676				9	4	4	28.5	20.7	20.7	42.293	0	33.471	1006900000	18	sp|P42025|ACTY_HUMAN
28.7769	28.4948	29.0014	28.7281	27.6125	28.6419				8	8	8	31.5	31.5	31.5	32.816	0	108.57	2261600000	31	sp|P42126|ECI1_HUMAN
33.318	33.2113	33.2552	33.1982	33.0667	33.1586				32	32	24	64	64	46.7	75.491	0	323.31	57571000000	307	sp|P42166|LAP2A_HUMAN
31.5846	31.418	31.5662	31.4602	31.5582	31.4407				20	12	12	54.2	27.8	27.8	50.67	0	323.31	14677000000	112	sp|P42167|LAP2B_HUMAN
30.0761	30.3538	30.0141	29.7318	29.7325	29.6799				28	28	28	43.6	43.6	43.6	87.334	0	279.58	5742400000	133	sp|P42224|STAT1_HUMAN
27.0376	26.8425	26.5681	26.7792	26.7608	26.7303				8	8	8	12.5	12.5	12.5	94.134	0	11.578	670620000	26	sp|P42226|STAT6_HUMAN
29.711	29.6757	29.7864	29.6852	29.7914	29.7289				24	24	24	28.1	28.1	28.1	117.8	0	185.12	4665400000	122	sp|P42285|MTREX_HUMAN
28.7353	28.514	28.1618	24.4247	23.5818	24.5358				7	7	7	35.6	35.6	35.6	36.853	0	151.44	1039000000	18	sp|P42330|AK1C3_HUMAN
26.2121	24.4012	22.6658	23.8194	26.5694	23.6325				2	2	2	3.4	3.4	3.4	124.28	0	14.708	50560000	2	sp|P42336|PK3CA_HUMAN
28.0692	27.9372	27.9964	27.442	27.4406	27.6375				23	23	23	14	14	14	288.89	0	74.319	1507700000	66	sp|P42345|MTOR_HUMAN
25.8985	24.2619	24.6654	23.6003	24.0366	24.6269				11	11	11	7.2	7.2	7.2	236.83	0	16.207	137750000	12	sp|P42356|PI4KA_HUMAN
28.508	28.6428	28.5146	28.3509	28.5323	28.3842				20	20	20	31.4	31.4	31.4	98.655	0	142.04	2176300000	66	sp|P42566|EPS15_HUMAN
26.4703	26.4933	26.4652	26.6366	26.7409	23.6393				4	4	4	18.8	18.8	18.8	31.608	0	37.671	752850000	25	sp|P42574|CASP3_HUMAN
25.9368	25.519	24.2375	24.7078	25.6589	23.7111				6	6	6	18.4	18.4	18.4	50.685	0	13.171	258820000	12	sp|P42575|CASP2_HUMAN
24.1387	27.5708	27.7893	27.2916	27.3894	24.1363				4	2	2	40.5	15.5	15.5	9.461	0	24.827	1352100000	10	sp|P42677|RS27_HUMAN
23.4688	24.8798	23.9114	24.137	25.2292	24.1406				4	4	4	5.2	5.2	5.2	128.34	0	7.3554	65260000	7	sp|P42684|ABL2_HUMAN
24.3194	23.9208	24.8583	26.0164	24.4707	23.0499				4	4	4	2.8	2.8	2.8	218.97	0	6.5166	32688000	4	sp|P42694|HELZ_HUMAN
27.7157	27.7694	27.3007	27.279	26.9382	26.9857				17	17	17	14.8	14.8	14.8	168.89	0	53.016	1123000000	36	sp|P42695|CNDD3_HUMAN
27.8031	27.8282	24.3694	27.4918	27.3333	28.0498				7	7	7	19.8	19.8	19.8	48.564	0	140.08	1112100000	24	sp|P42696|RBM34_HUMAN
33.3418	33.4694	33.4523	33.1902	33.1357	33.2941				80	80	79	57.5	57.5	57	157.9	0	323.31	59797000000	529	sp|P42704|LPPRC_HUMAN
30.2379	30.3794	30.275	29.941	29.8678	29.7964				18	18	18	60.2	60.2	60.2	41.924	0	323.31	5542100000	106	sp|P42765|THIM_HUMAN
31.2666	31.2233	31.5785	31.4702	31.6203	31.6925				5	5	5	29.3	29.3	29.3	14.551	0	323.31	20247000000	47	sp|P42766|RL35_HUMAN
25.7918	24.4431	24.6343	25.0329	24.4663	25.0648				3	3	3	19.6	19.6	19.6	18.127	0.00086972	3.0314	83634000	7	sp|P42773|CDN2C_HUMAN
27.1528	26.7503	26.4829	26.8517	23.0201	26.6909				8	8	8	21.2	21.2	21.2	55.799	0	52.151	557600000	27	sp|P42785|PCP_HUMAN
26.7274	26.2282	25.2847	25.7003	24.4055	25.5724				16	16	16	8.1	8.1	8.1	347.6	0	32.7	383340000	28	sp|P42858|HD_HUMAN
30.1153	30.0338	30.184	29.2942	29.2806	29.0288				17	17	17	25.2	25.2	25.2	87.163	0	323.31	4485200000	77	sp|P42892|ECE1_HUMAN
30.5479	30.7453	30.3948	30.7705	31.0486	30.8692				19	19	19	56.1	56.1	56.1	46.637	0	311.4	10821000000	100	sp|P43034|LIS1_HUMAN
27.4972	27.5154	27.4373	27.6367	27.5718	27.7242				10	10	10	20.4	20.4	20.4	71.607	0	56.312	937090000	46	sp|P43121|MUC18_HUMAN
23.8514	26.213	26.3597	23.0237	23.6334	23.8619				5	5	5	8.6	8.6	8.6	70.857	0	17.683	299250000	11	sp|P43155|CACP_HUMAN
32.8555	32.9044	32.8627	33.0504	33.0009	33.0799				28	28	28	38	38	38	94.622	0	323.31	50885000000	235	sp|P43243|MATR3_HUMAN
29.901	30.027	29.6122	29.5094	29.6655	29.6461				22	22	22	29.4	29.4	29.4	104.74	0	222.85	5086900000	97	sp|P43246|MSH2_HUMAN
30.4391	30.3901	30.6275	30.3816	30.2072	30.2682				26	26	26	36.5	36.5	36.5	80.852	0	221.51	8042200000	128	sp|P43304|GPDM_HUMAN
31.0828	31.0837	30.9515	30.8988	30.8851	30.8374				5	5	5	26.9	26.9	26.9	32.235	0	154.45	14079000000	40	sp|P43307|SSRA_HUMAN
24.2022	24.7975	24.3922	23.8471	23.9395	23.8915				5	5	5	9.8	9.8	9.8	68.019	0.00018925	5.0054	94842000	9	sp|P43378|PTN9_HUMAN
31.4596	31.6902	31.6395	31.8859	32.1675	31.9345				7	7	7	48.8	48.8	48.8	23.31	0	323.31	20133000000	85	sp|P43487|RANG_HUMAN
34.1801	34.1813	34.1079	32.933	32.8211	32.9355				31	31	31	74.9	74.9	74.9	55.52	0	323.31	69429000000	247	sp|P43490|NAMPT_HUMAN
31.9616	32.0997	32.1275	32.1342	32.2125	32.0329				25	25	25	61.7	61.7	61.7	47.366	0	323.31	29033000000	170	sp|P43686|PRS6B_HUMAN
28.3618	27.8379	28.0917	28.2666	28.3948	28.4968				7	7	7	29.5	29.5	29.5	35.39	0	94.749	1928900000	35	sp|P43897|EFTS_HUMAN
24.6293	27.3841	24.054	24.7898	26.7685	26.9861				3	3	3	24.5	24.5	24.5	22.763	0.0001929	5.4478	935440000	14	sp|P45877|PPIC_HUMAN
32.972	32.9248	33.0607	32.5567	32.4913	32.6254				15	15	15	64.3	64.3	64.3	31.566	0	323.31	41016000000	198	sp|P45880|VDAC2_HUMAN
26.7206	27.3278	27.405	27.2569	27.3801	27.0782				8	8	8	27.3	27.3	27.3	47.485	0	25.367	859660000	38	sp|P45954|ACDSB_HUMAN
29.5536	29.3821	29.2302	29.4148	29.256	29.5011				7	7	6	38.7	38.7	32.5	22.225	0	164.13	4401800000	44	sp|P45973|CBX5_HUMAN
31.2074	31.205	31.1455	31.5218	31.475	31.3524				22	22	21	40.6	40.6	39.4	95.785	0	323.31	16658000000	132	sp|P45974|UBP5_HUMAN
23.8263	25.9369	24.4395	25.6603	24.0233	23.764				4	4	2	12.4	12.4	7.7	48.295	0.00019547	5.8231	92766000	7	sp|P45983|MK08_HUMAN
27.535	27.4849	27.5067	27.8838	28.0563	27.8328				7	7	7	23.6	23.6	23.6	44.287	0	49.887	1281900000	32	sp|P45985|MP2K4_HUMAN
31.8935	31.8156	31.8502	31.6253	31.7264	31.6609				80	80	80	35	35	35	358.69	0	323.31	18894000000	410	sp|P46013|KI67_HUMAN
32.0943	32.0024	32.0391	32.2609	32.3572	32.3336				33	33	33	56.4	56.4	56.4	63.541	0	323.31	25137000000	195	sp|P46060|RAGP1_HUMAN
28.764	28.7502	28.6956	28.9352	28.9527	28.8824				20	20	20	38.4	38.4	38.4	73.457	0	170.58	2511200000	78	sp|P46063|RECQ1_HUMAN
31.0735	31.056	31.1259	31.4121	31.5343	31.5508				24	24	24	36	36	36	89.301	0	215.37	14438000000	150	sp|P46087|NOP2_HUMAN
25.9391	26.1407	25.0779	24.299	24.1362	24.2417				3	3	3	1.8	1.8	1.8	282.58	0.0001865	4.6199	90216000	4	sp|P46100|ATRX_HUMAN
29.4552	29.7266	29.4237	29.9854	30.0627	29.7469				13	13	13	57.6	57.6	57.6	33.83	0	323.31	5373200000	77	sp|P46108|CRK_HUMAN
29.4057	29.412	29.2554	29.3968	29.2854	29.7348				14	14	14	57.4	57.4	57.4	33.777	0	152.14	4486400000	69	sp|P46109|CRKL_HUMAN
26.9524	26.6857	26.3919	26.8097	26.4896	26.8301				8	8	8	15.5	15.5	15.5	81.316	0	37.888	706230000	37	sp|P46199|IF2M_HUMAN
29.4994	29.795	29.8355	29.7568	29.742	29.6659				25	25	25	32.2	32.2	32.2	119.41	0	225.84	5010200000	107	sp|P46379|BAG6_HUMAN
30.3901	30.251	30.3284	30.3218	30.3259	30.3877				28	28	28	42.5	42.5	42.5	82.593	0	155.96	7684400000	114	sp|P46459|NSF_HUMAN
28.3087	28.7202	28.1786	28.4319	28.1341	28.4901				10	10	10	29.1	29.1	29.1	39.318	0	20.463	1751400000	32	sp|P46734|MP2K3_HUMAN
25.7969	24.315	25.1037	25.833	26.6122	23.7694				7	7	7	25.9	25.9	25.9	36.072	0	24.692	217910000	18	sp|P46736|BRCC3_HUMAN
32.5513	32.7094	33.1401	32.8988	32.8206	33.0026				6	6	6	31.8	31.8	31.8	16.561	0	105.69	35265000000	77	sp|P46776|RL27A_HUMAN
32.8519	32.7479	32.9878	32.7648	32.9647	32.9803				15	15	15	53.5	53.5	53.5	34.362	0	224.52	48919000000	164	sp|P46777|RL5_HUMAN
31.3199	31.7464	31.4945	31.6292	31.3612	31.5436				9	9	9	45.6	45.6	45.6	18.565	0	124.29	18140000000	68	sp|P46778|RL21_HUMAN
31.5657	31.6018	31.5158	31.8544	31.7314	31.5475				8	8	8	49.6	49.6	49.6	15.747	0	80.068	21587000000	57	sp|P46779|RL28_HUMAN
33.0557	33.1284	33.1111	33.1666	32.8768	32.9375				15	15	15	45.4	45.4	45.4	22.591	0	68.98	48543000000	125	sp|P46781|RS9_HUMAN
34.1836	34.2237	34.3104	34.3496	34.2057	34.0834				13	13	13	51	51	51	22.876	0	323.31	126000000000	159	sp|P46782|RS5_HUMAN
32.111	32.0655	32.2317	32.0175	31.9985	32.1695				6	6	6	38.2	38.2	38.2	18.898	0	274.88	25644000000	93	sp|P46783|RS10_HUMAN;sp|Q9NQ39|RS10L_HUMAN
32.1179	32.0678	32.0073	31.9317	32.0472	31.9312				55	55	53	36.9	36.9	36	270.63	0	323.31	23241000000	352	sp|P46821|MAP1B_HUMAN
28.9074	28.5767	28.7351	29.4294	29.572	29.2087				9	9	6	48.1	48.1	31.1	32.668	0	236.72	3334500000	55	sp|P46926|GNPI1_HUMAN
27.2829	27.1777	27.2643	27.9418	27.4558	27.9708				14	10	10	13.6	11	11	149.11	0	211.75	1178100000	31	sp|P46934|NEDD4_HUMAN
29.5238	29.5327	29.3559	29.7575	29.5648	29.8793				14	14	13	46.6	46.6	45	54.461	0	257.47	4836300000	67	sp|P46937|YAP1_HUMAN
31.4122	31.3523	31.4547	31.5179	31.4816	31.4646				62	62	61	23.6	23.6	23.4	394.46	0	323.31	18882000000	197	sp|P46939|UTRN_HUMAN
33.7182	33.6901	33.5973	33.3641	33.3614	33.4389				82	82	81	55.5	55.5	54.9	189.25	0	323.31	74615000000	568	sp|P46940|IQGA1_HUMAN
27.7312	27.7559	27.7781	28.0313	28.2343	28.1844				6	6	6	22.9	22.9	22.9	39.383	0	51.768	1334800000	28	sp|P46976|GLYG_HUMAN
30.61	30.4046	30.4378	30.3769	30.4087	30.0941				17	17	16	22.8	22.8	21.8	80.529	0	51.928	7316000000	77	sp|P46977|STT3A_HUMAN
26.8356	25.9759	26.3553	26.888	27.416	26.5092				4	4	4	38.2	38.2	38.2	13.839	0	15.671	595680000	16	sp|P47224|MSS4_HUMAN
23.4809	25.7915	24.9786	24.9739	23.9093	24.6801				2	2	2	4.9	4.9	4.9	85.238	0.00019246	5.4032	83764000	8	sp|P47712|PA24A_HUMAN
31.0024	30.9122	30.9894	30.1168	30.1472	30.2359				15	15	11	74.8	74.8	60.5	32.949	0	323.31	10816000000	76	sp|P47755|CAZA2_HUMAN
31.8946	32.0057	32.012	31.5154	31.2784	31.5032				16	16	16	54.5	54.5	54.5	31.35	0	323.31	18170000000	151	sp|P47756|CAPZB_HUMAN
30.0841	30.3281	30.2375	29.444	29.4011	29.4368				6	6	6	43.8	43.8	43.8	16.46	0	127.27	6165500000	40	sp|P47813|IF1AX_HUMAN;sp|O14602|IF1AY_HUMAN
24.2469	24.7211	24.9567	24.191	25.1611	23.5372				6	4	4	12.1	9	9	56.108	0.00018716	4.7262	66684000	5	sp|P47895|AL1A3_HUMAN
31.0098	31.2556	31.1618	31.3666	31.351	31.181				28	28	28	41.9	41.9	41.9	87.798	0	323.31	14744000000	173	sp|P47897|SYQ_HUMAN
31.9939	32.0043	32.0443	32.1942	32.1135	32.1992				2	2	2	14.5	14.5	14.5	17.752	0	33.331	18673000000	34	sp|P47914|RL29_HUMAN
30.3668	30.1959	30.3924	29.9931	30.0887	30.0385				9	9	9	36.1	36.1	36.1	29.668	0	260.08	7591400000	50	sp|P47985|UCRI_HUMAN;sp|P0C7P4|UCRIL_HUMAN
31.6461	31.7171	31.7864	31.3874	31.3665	31.6133				11	11	11	65.7	65.7	65.7	23.277	0	270.53	18010000000	70	sp|P48047|ATPO_HUMAN
28.7247	28.9252	28.591	28.7392	29.0077	28.998				13	13	6	42.8	42.8	23.1	37.251	0	84.515	2821900000	63	sp|P48059|LIMS1_HUMAN
26.2433	25.9936	26.8593	24.3668	26.1219	25.4385				4	4	4	24.8	24.8	24.8	30.366	0	10.803	376240000	20	sp|P48060|GLIP1_HUMAN
29.9242	29.6756	29.6863	30.1585	30.142	30.0501				24	24	24	46.5	46.5	46.5	80.699	0	323.31	5826500000	127	sp|P48147|PPCE_HUMAN
26.4937	26.7997	27.1939	26.66	27.3349	26.8765				7	7	7	16.4	16.4	16.4	64.149	0	53.963	748420000	32	sp|P48163|MAOX_HUMAN
26.982	27.0758	27.2034	27.1307	26.6827	27.1695				7	7	4	21.4	21.4	13.1	46.224	0	273.38	1023500000	25	sp|P48426|PI42A_HUMAN
31.9371	31.9181	31.8848	32.0018	31.9487	31.6838				23	23	23	38.6	38.6	38.6	57.21	0	194.67	20376000000	168	sp|P48444|COPD_HUMAN
28.4618	28.3624	28.4402	28.5198	28.4208	28.6299				20	20	20	33.5	33.5	33.5	83.308	0	56.169	2120200000	81	sp|P48449|LSS_HUMAN
27.3529	27.0552	27.3763	27.2478	28.1798	26.6249				13	13	13	28.1	28.1	28.1	72.765	0	88.045	873730000	46	sp|P48506|GSH1_HUMAN
29.0821	28.838	27.8969	28.8665	28.7909	28.0673				7	7	7	35.8	35.8	35.8	30.727	0	165.12	1772300000	35	sp|P48507|GSH0_HUMAN
29.3455	29.4591	29.5134	29.6555	29.2638	29.0127				5	5	5	17.8	17.8	17.8	28.295	0	13.077	4734100000	29	sp|P48509|CD151_HUMAN
30.1006	29.9867	29.945	30.2725	30.2017	30.2903				10	10	10	31.4	31.4	31.4	39.611	0	282.02	6982300000	50	sp|P48556|PSMD8_HUMAN
29.5917	29.6784	29.6762	29.4305	29.6622	29.5515				29	28	28	19.1	18.8	18.8	228.86	0	153.37	4341700000	131	sp|P48634|PRC2A_HUMAN
30.8135	31.1469	31.0049	31.3377	31.323	31.2185				22	22	22	56.8	56.8	56.8	52.384	0	323.31	14417000000	126	sp|P48637|GSHB_HUMAN
32.8407	32.9822	32.8408	33.1897	33.0666	33.0771				40	40	40	75	75	75	59.67	0	323.31	55755000000	324	sp|P48643|TCPE_HUMAN
27.3074	27.0991	27.711	27.1624	27.1227	27.1568				7	7	7	20.1	20.1	20.1	55.527	0	39.025	841850000	34	sp|P48651|PTSS1_HUMAN
23.6587	24.6258	25.0728	23.1674	24.9005	22.9222				8	8	8	7	7	7	177.44	0	10.554	85152000	10	sp|P48681|NEST_HUMAN
28.1439	28.492	28.1262	28.0222	27.9391	28.2186				10	10	10	24	24	24	51.927	0	105.97	1555900000	50	sp|P48723|HSP13_HUMAN
27.8255	27.5527	27.4529	28.1168	27.6953	27.6266				12	12	11	34.1	34.1	32	38.914	0	15.924	1266300000	33	sp|P48729|KC1A_HUMAN;sp|Q8N752|KC1AL_HUMAN
25.9935	26.2126	25.1687	26.1683	25.4891	25.6302				10	9	4	30.8	29.2	14.5	47.33	0	16.107	423600000	26	sp|P48730|KC1D_HUMAN
28.2458	28.6437	27.8995	25.7293	25.9662	26.4128				14	13	13	35.6	33.6	33.6	50.909	0	50.535	1084400000	39	sp|P48735|IDHP_HUMAN
29.3708	29.5447	29.4047	29.2905	29.3804	29.6249				14	14	12	50.6	50.6	47.2	31.54	0	89.512	4640800000	72	sp|P48739|PIPNB_HUMAN
30.689	30.9761	30.9049	30.4967	30.4098	30.5308				20	20	20	35.6	35.6	35.6	91.868	0	323.31	8679500000	113	sp|P48960|AGRE5_HUMAN
28.4642	28.468	28.7514	28.2743	28.3697	28.0506				10	10	10	32.4	32.4	32.4	51.289	0	68.614	2171000000	49	sp|P49005|DPOD2_HUMAN
30.7915	30.914	30.7829	30.8145	30.8778	30.8039				23	23	23	50.6	50.6	50.6	64.505	0	312.19	9791200000	134	sp|P49023|PAXI_HUMAN
25.7206	23.8205	25.3927	23.2244	23.6922	25.2253				2	2	2	11.1	11.1	11.1	32.952	0	18.654	124020000	5	sp|P49069|CAMLG_HUMAN
25.7487	25.9393	24.5696	25.2157	25.236	23.2326				4	4	4	10.9	10.9	10.9	65.414	0.00019467	5.7216	73187000	12	sp|P49116|NR2C2_HUMAN
27.3418	27.5269	25.3258	27.287	23.1706	27.4023				10	10	8	31.2	31.2	26.2	45.567	0	18.474	897590000	30	sp|P49137|MAPK2_HUMAN
30.8128	30.8785	30.8843	31.1307	31.1562	31.2273				17	17	17	41.5	41.5	41.5	53.801	0	254.2	9599700000	108	sp|P49189|AL9A1_HUMAN
31.8092	31.5298	31.3796	31.789	31.5683	32.0165				6	6	6	29.9	29.9	29.9	13.293	0	14.308	17331000000	66	sp|P49207|RL34_HUMAN
27.2168	27.0264	27.1236	27.3288	27.5134	27.6165				8	8	8	29.9	29.9	29.9	33.269	0	143.4	1131200000	24	sp|P49247|RPIA_HUMAN
31.2037	31.1691	31.0873	30.6806	30.6871	30.7163				20	20	20	41.4	41.4	41.4	57.548	0	323.31	11707000000	120	sp|P49257|LMAN1_HUMAN
31.9677	31.8967	31.7963	31.6391	31.5825	31.5889				22	22	22	40.1	40.1	40.1	85.237	0	323.31	22579000000	159	sp|P49321|NASP_HUMAN
33.5446	33.5336	33.4401	34.864	34.8429	34.8578				102	102	102	51.4	51.4	51.4	273.42	0	323.31	126000000000	754	sp|P49327|FAS_HUMAN
27.9479	27.5528	27.3912	27.814	27.6032	27.5812				12	12	12	32.7	32.7	32.7	44.408	0	66.47	1266000000	43	sp|P49354|FNTA_HUMAN
26.3183	23.4742	24.2403	24.0645	24.1072	25.4752				4	4	4	14.9	14.9	14.9	48.773	0	13.211	320940000	7	sp|P49356|FNTB_HUMAN
29.0853	28.9014	28.8832	29.298	29.353	29.5042				15	15	15	57.5	57.5	57.5	40.97	0	206.46	2845900000	57	sp|P49366|DHYS_HUMAN
33.4542	33.5304	33.3655	33.8368	33.8389	33.8149				34	34	34	54.3	54.3	54.3	60.533	0	323.31	86782000000	294	sp|P49368|TCPG_HUMAN
28.0273	27.8081	28.0639	27.9162	27.9435	27.8997				7	7	7	27.4	27.4	27.4	33.535	0	14.77	1082100000	34	sp|P49406|RM19_HUMAN
25.9748	26.5234	26.6037	23.9933	25.4556	24.1234				6	6	6	16.5	16.5	16.5	47.065	0	27.513	356720000	12	sp|P49407|ARRB1_HUMAN
32.9151	33.0409	32.9264	33.162	33.339	33.1548				29	29	29	68.6	68.6	68.6	49.541	0	323.31	54861000000	235	sp|P49411|EFTU_HUMAN
30.5674	30.7265	30.4657	30.8052	30.7807	30.6675				17	17	17	39.5	39.5	39.5	58.486	0	288.71	7971800000	97	sp|P49419|AL7A1_HUMAN
26.0444	25.9273	26.2107	26.4207	23.7647	25.9868				6	6	6	22.9	22.9	22.9	26.736	0	9.6142	398620000	17	sp|P49427|UB2R1_HUMAN
27.3478	27.3181	26.9623	26.7905	26.087	27.0221				7	7	7	24.1	24.1	24.1	43.998	0	22.003	878480000	22	sp|P49441|INPP_HUMAN
29.3099	29.1547	29.1532	29.138	29.3898	29.081				57	57	57	22.9	22.9	22.9	357.52	0	323.31	3288800000	180	sp|P49454|CENPF_HUMAN
30.0856	29.8647	29.8954	29.991	29.6326	30.0003				3	3	3	33.7	33.7	33.7	10.112	0	44.135	5878700000	30	sp|P49458|SRP09_HUMAN
28.4206	27.6505	28.2665	25.552	27.7746	27.7355				2	2	2	17.8	17.8	17.8	17.315	0	80.931	1523300000	13	sp|P49459|UBE2A_HUMAN
27.9392	27.8207	27.7646	28.09	28.3929	28.2074				8	8	8	27.2	27.2	27.2	41.731	0	91.163	1642100000	30	sp|P49585|PCY1A_HUMAN
31.0621	30.9595	30.9259	31.4621	31.552	31.4042				35	35	35	51.1	51.1	51.1	106.81	0	323.31	14499000000	184	sp|P49588|SYAC_HUMAN
30.9495	31.0624	30.8938	31.1661	31.3354	31.3104				32	32	32	45.2	45.2	45.2	85.472	0	257.41	13454000000	179	sp|P49589|SYCC_HUMAN
25.5021	25.8508	25.8237	25.5176	25.6589	25.7106				10	5	5	20.4	10.7	10.7	56.888	0	20.01	240280000	16	sp|P49590|SYHM_HUMAN
31.072	31.3491	31.0086	31.9698	31.8743	31.7399				19	19	19	41.2	41.2	41.2	58.777	0	323.31	17562000000	111	sp|P49591|SYSC_HUMAN
28.7776	28.7401	28.8994	28.5878	28.7744	29.0167				14	14	14	46.5	46.5	46.5	49.83	0	128.11	2881900000	64	sp|P49593|PPM1F_HUMAN
27.9439	27.9744	27.8663	27.6825	27.6422	27.3629				12	12	12	33.1	33.1	33.1	49.901	0	41.412	1140100000	53	sp|P49642|PRI1_HUMAN
27.7329	27.9811	27.7284	27.6005	27.8837	27.5662				14	14	14	34.8	34.8	34.8	58.805	0	81.283	1271200000	53	sp|P49643|PRI2_HUMAN
25.8701	24.8735	26.6384	27.4842	27.7078	27.0806				6	6	6	17.5	17.5	17.5	43.262	0	103.29	647950000	29	sp|P49662|CASP4_HUMAN
28.2321	28.098	28.1512	28.3761	28.4379	28.3316				12	12	12	24.2	24.2	24.2	82.785	0	75.606	1749300000	51	sp|P49711|CTCF_HUMAN
31.2454	30.9093	31.1763	30.9675	31.0909	30.9298				11	11	11	48.3	48.3	48.3	22.949	0	281.2	14704000000	64	sp|P49720|PSB3_HUMAN
31.1021	31.1532	31.3032	30.8034	30.746	30.7814				12	12	12	62.2	62.2	62.2	22.836	0	161.11	13857000000	78	sp|P49721|PSB2_HUMAN
30.9693	31.0187	31.0897	30.9788	30.8213	31.0771				31	31	31	45.9	45.9	45.9	101.89	0	323.31	12299000000	167	sp|P49736|MCM2_HUMAN
30.9687	30.8243	31.0629	29.6763	29.5064	29.7169				27	27	27	50.7	50.7	50.7	70.389	0	323.31	8780700000	131	sp|P49748|ACADV_HUMAN
29.4467	29.3691	29.453	29.8168	29.5379	29.8006				37	37	37	24.8	24.8	24.8	241.64	0	323.31	4400100000	129	sp|P49750|YLPM1_HUMAN
30.6883	31.003	30.8198	31.033	30.762	30.5724				6	6	6	32	32	32	24.976	0	236.74	10970000000	64	sp|P49755|TMEDA_HUMAN
30.2662	30.2887	30.3236	30.6455	30.6118	30.4839				19	19	19	22.3	22.3	22.3	100.18	0	247.9	9584900000	119	sp|P49756|RBM25_HUMAN
28.6835	28.4249	28.6368	29.1412	28.9126	28.9305				15	15	13	27.6	27.6	25.3	70.803	0	163.35	2728900000	65	sp|P49757|NUMB_HUMAN
22.4605	25.0272	23.0231	24.3075	26.3107	24.069				2	2	2	2.7	2.7	2.7	73.514	0.0052632	2.0237	18169000	4	sp|P49761|CLK3_HUMAN
26.6455	26.2866	26.0178	26.6172	26.2123	26.4214				2	2	2	8.1	8.1	8.1	52.667	0	65.393	481090000	15	sp|P49768|PSN1_HUMAN
29.3902	29.462	29.3243	29.9871	30.219	30.0231				11	11	11	35.3	35.3	35.3	38.989	0	98.941	5318100000	54	sp|P49770|EI2BB_HUMAN
31.4659	31.3723	31.3546	31.3635	31.6774	31.4076				7	7	7	59.5	59.5	59.5	13.802	0	114.85	15762000000	51	sp|P49773|HINT1_HUMAN
24.222	23.6525	24.4292	25.5767	24.3147	24.3546				2	2	2	13.6	13.6	13.6	16.858	0.0018755	2.6794	52545000	6	sp|P49789|FHIT_HUMAN
30.7192	30.75	30.8098	30.559	30.5756	30.7235				43	43	43	42	42	42	153.94	0	323.31	8349100000	215	sp|P49790|NU153_HUMAN
31.5352	31.5914	31.6507	31.5541	31.5534	31.4624				92	92	64	36.4	36.4	27	358.2	0	323.31	18404000000	433	sp|P49792|RBP2_HUMAN
23.5778	24.4324	24.4917	25.5678	23.6811	24.6216				2	2	2	2.3	2.3	2.3	200.61	0	13.862	87733000	6	sp|P49815|TSC2_HUMAN
29.7481	29.6773	29.5358	29.1627	29.0818	29.0479				20	20	20	53.7	53.7	53.7	50.817	0	298.87	4045200000	93	sp|P49821|NDUV1_HUMAN
27.6862	27.844	27.9799	28.3633	28.6885	28.2847				11	11	7	31.9	31.9	25.1	50.98	0	125.61	1795000000	47	sp|P49840|GSK3A_HUMAN
26.9485	26.7264	26.7402	27.4679	27.4741	27.236				9	5	5	30	22.1	22.1	46.744	0	46.53	880750000	26	sp|P49841|GSK3B_HUMAN
24.4872	25.3404	25.786	25.983	24.0254	24.2815				8	8	8	16.7	16.7	16.7	72.668	0	59.801	318450000	17	sp|P49848|TAF6_HUMAN
28.122	28.2553	28.0284	27.2724	26.8348	27.0782				8	8	8	19.6	19.6	19.6	64.969	0	28.005	1186200000	31	sp|P49902|5NTC_HUMAN
28.3135	28.156	27.9527	27.765	27.7569	28.0495				7	7	7	26	26	26	42.91	0	27.906	1685400000	36	sp|P49903|SPS1_HUMAN
31.0065	31.1565	31.0179	31.2095	31.1707	31.1538				30	30	30	49.5	49.5	49.5	76.715	0	323.31	13800000000	180	sp|P49915|GUAA_HUMAN
27.353	27.1875	27.3808	27.0924	26.7016	27.0095				12	12	12	16.2	16.2	16.2	112.91	0	53.037	779970000	47	sp|P49916|DNLI3_HUMAN
23.7231	26.1467	26.3752	26.6645	26.5612	27.0827				12	12	12	20.5	20.5	20.5	103.97	0	73.453	626830000	37	sp|P49917|DNLI4_HUMAN
29.3641	29.5959	29.3157	29.1398	29.1882	29.4452				20	20	20	38.7	38.7	38.7	80.592	0	187.24	3771700000	93	sp|P49959|MRE11_HUMAN
24.6828	26.6342	26.5013	27.1183	27.3439	27.2255				3	3	3	14.7	14.7	14.7	33.295	0	15.507	793420000	14	sp|P50135|HNMT_HUMAN
27.0381	26.5558	26.5973	26.9771	26.4997	26.9955				10	5	5	32.6	17.3	17.3	42.142	0	12.364	633930000	20	sp|P50148|GNAQ_HUMAN
27.5451	27.7037	27.4835	27.1685	26.0462	26.3639				4	4	4	69.1	69.1	69.1	7.2053	0	26.694	954680000	21	sp|P50151|GBG10_HUMAN
30.0823	29.9044	30.2158	29.7563	29.6791	29.5613				12	12	12	35.5	35.5	35.5	39.591	0	323.31	6629800000	77	sp|P50213|IDH3A_HUMAN
29.0447	28.9355	29.0975	29.218	29.222	29.1167				12	12	12	21.3	21.3	21.3	65.893	0	43.855	3044500000	37	sp|P50281|MMP14_HUMAN
24.1872	24.8483	24.695	25.3132	24.7368	22.5123				5	5	5	15.5	15.5	15.5	50.765	0	40.102	101340000	9	sp|P50336|PPOX_HUMAN
33.5618	33.6319	33.6411	33.738	33.7895	33.672				34	34	24	77.5	77.5	55.7	50.663	0	323.31	78987000000	287	sp|P50395|GDIB_HUMAN
29.7452	29.8411	29.7171	29.2264	29.5789	29.6314				9	9	9	46.5	46.5	46.5	28.994	0	167.76	3660600000	56	sp|P50402|EMD_HUMAN
29.192	29.3419	29.367	28.9584	28.6869	28.7905				17	17	17	25.5	25.5	25.5	88.367	0	51.904	2618800000	62	sp|P50416|CPT1A_HUMAN
26.5578	26.5523	26.3863	27.7834	27.9621	28.0204				14	11	11	37.2	29.1	29.1	42.766	0	114.65	943930000	31	sp|P50452|SPB8_HUMAN
30.6626	30.5098	30.6072	28.6455	28.197	28.5889				21	21	19	67.3	67.3	61.4	42.403	0	120.09	5953700000	81	sp|P50453|SPB9_HUMAN
33.0416	33.1075	33.0866	32.6628	32.5596	32.4956				23	23	23	54.8	54.8	54.8	46.44	0	323.31	49264000000	198	sp|P50454|SERPH_HUMAN
28.1965	28.5473	28.5591	26.6893	27.4663	27.1577				11	11	11	46.4	46.4	46.4	35.398	0	97.24	1292800000	38	sp|P50479|PDLI4_HUMAN
30.8627	30.8794	30.6462	30.2673	30.3403	30.2396				7	7	7	20.1	20.1	20.1	41.331	0	107.83	8527700000	46	sp|P50502|F10A1_HUMAN;sp|Q8IZP2|ST134_HUMAN;sp|Q8NFI4|F10A5_HUMAN
24.4557	26.128	23.618	23.6077	26.4115	26.6096				9	9	9	23	23	23	70.864	0	39.788	396020000	20	sp|P50542|PEX5_HUMAN
29.6543	29.8807	29.8781	29.9393	29.918	29.8204				9	9	9	31.8	31.8	31.8	39.829	0	168.48	6363500000	78	sp|P50552|VASP_HUMAN
31.0998	31.1756	31.2874	30.8305	30.8448	30.8624				30	30	20	46.1	46.1	36.7	98.063	0	323.31	11887000000	158	sp|P50570|DYN2_HUMAN
29.7602	29.9335	29.6019	30.4908	29.9586	30.5031				12	12	12	40	40	40	52.891	0	323.31	6463400000	76	sp|P50579|MAP2_HUMAN
27.8895	27.649	27.8834	27.7424	27.6134	27.5741				5	5	5	55.1	55.1	55.1	16.829	0	35.226	1571400000	25	sp|P50583|AP4A_HUMAN
28.0669	27.6499	27.8783	28.5051	28.3421	28.219				13	13	13	50.9	50.9	50.9	39.038	0	61.112	1945200000	57	sp|P50613|CDK7_HUMAN
28.0976	28.3912	27.8477	28.3588	28.3669	28.3118				30	30	30	15.2	15.2	15.2	250.75	0	76.067	1767500000	86	sp|P50748|KNTC1_HUMAN
25.115	26.2722	26.5426	26.3637	26.3281	26.292				6	5	5	14.8	12.6	12.6	42.777	0.00019577	5.9341	304420000	17	sp|P50750|CDK9_HUMAN
27.8624	28.0344	27.6169	27.1728	27.1445	26.7834				23	23	20	11.6	11.6	10.4	319.1	0	114.18	1139300000	69	sp|P50851|LRBA_HUMAN
23.0643	25.266	25.8113	24.8549	24.2295	24.9561				7	7	7	18.8	18.8	18.8	67.404	0	6.9503	204820000	15	sp|P50895|BCAM_HUMAN
29.6106	29.6507	29.4728	29.3122	29.8152	29.494				7	7	7	31.7	31.7	31.7	34.193	0	125.03	4156500000	45	sp|P50897|PPT1_HUMAN
32.0974	32.3603	32.3642	32.6532	32.4481	32.7034				7	7	7	31.2	31.2	31.2	23.432	0	63.955	29368000000	73	sp|P50914|RL14_HUMAN
33.6712	33.6898	33.6759	34.0505	34.0708	34.0003				33	33	33	68.6	68.6	68.6	59.62	0	323.31	88691000000	336	sp|P50990|TCPQ_HUMAN
33.356	33.2054	33.1102	33.4664	33.674	33.5465				33	33	33	64.6	64.6	64.6	57.924	0	323.31	71295000000	291	sp|P50991|TCPD_HUMAN
30.2467	30.223	30.1588	29.376	29.539	29.5611				14	14	14	30.7	30.7	30.7	54.389	0	231.01	4129800000	74	sp|P50995|ANX11_HUMAN
29.4182	29.4748	29.555	29.4777	29.334	29.4457				23	23	23	39.3	39.3	39.3	82.842	0	264.63	4325000000	111	sp|P51003|PAPOA_HUMAN
31.3571	31.4828	31.4021	31.4951	31.623	31.5577				31	31	29	58	58	55.4	69.72	0	323.31	13273000000	179	sp|P51114|FXR1_HUMAN
28.8719	29.1021	29.2024	29.0161	28.8364	28.8018				16	14	13	36.7	34.3	31.5	74.222	0	105.58	3083600000	69	sp|P51116|FXR2_HUMAN
31.2437	31.5473	31.544	31.0202	31.5361	31.0513				9	9	6	66.2	66.2	51.4	23.482	0	323.31	15472000000	85	sp|P51148|RAB5C_HUMAN
32.2493	32.2757	32.283	32.3872	32.3463	32.3585				18	18	18	77.3	77.3	77.3	23.489	0	323.31	27319000000	149	sp|P51149|RAB7A_HUMAN
27.5793	27.4251	27.6157	27.9949	28.2231	27.6007				7	7	7	42.8	42.8	42.8	22.837	0	54.655	1247900000	37	sp|P51151|RAB9A_HUMAN
26.9913	27.1561	27.1565	24.8063	25.2263	24.5933				6	3	3	28.1	15.3	15.3	22.774	0.00036298	3.8962	536160000	11	sp|P51153|RAB13_HUMAN
26.8962	26.4839	26.574	26.7744	26.8776	27.0205				6	6	4	27.6	27.6	19.5	24.868	0	9.7178	741930000	34	sp|P51159|RB27A_HUMAN
23.8676	24.5978	24.4557	24.5075	22.7864	24.486				3	3	2	5.8	5.8	4.6	85.664	0.00036193	3.8506	50652000	3	sp|P51178|PLCD1_HUMAN
30.5255	30.3951	30.2765	30.6356	30.5559	30.5224				14	14	14	39.9	39.9	39.9	45.566	0	258.82	10433000000	69	sp|P51398|RT29_HUMAN
27.969	28.0699	28.259	28.1937	28.3695	28.5292				6	6	6	40	40	40	20.478	0	30.687	1705300000	33	sp|P51452|DUS3_HUMAN
24.6114	22.4509	24.4594	25.6793	24.1331	25.0088				3	3	3	4.2	4.2	4.2	120.41	0.00071544	3.568	44689000	6	sp|P51530|DNA2_HUMAN
24.8794	23.5714	23.4509	24.5455	24.7585	24.0958				11	4	4	9.3	4	4	181.28	0	6.3274	113690000	7	sp|P51531|SMCA2_HUMAN
28.6044	28.7856	28.3565	28.4286	28.8367	28.8059				22	22	15	14.6	14.6	9.5	184.64	0	141.27	2013900000	88	sp|P51532|SMCA4_HUMAN
27.3022	27.6021	27.0953	26.5995	27.1289	23.8538				6	6	6	22.6	22.6	22.6	42.794	0	57.17	850040000	23	sp|P51553|IDH3G_HUMAN
27.5011	27.6534	27.6915	27.6759	27.49	27.6834				10	10	10	25.3	25.3	25.3	42.272	0	104.48	893570000	41	sp|P51570|GALK1_HUMAN
30.0621	28.8987	30.076	29.5957	29.7832	29.4136				4	4	4	30.6	30.6	30.6	18.998	0	46.19	4564800000	41	sp|P51571|SSRD_HUMAN
30.8815	30.842	30.9779	30.4107	30.2922	30.4117				11	11	11	36.6	36.6	36.6	27.991	0	145.63	9988500000	73	sp|P51572|BAP31_HUMAN
25.689	25.9722	24.2785	26.0612	26.2848	24.4186				4	4	4	21.6	21.6	21.6	28.18	0	20.862	297790000	16	sp|P51580|TPMT_HUMAN
24.2583	24.4833	26.0139	25.1827	25.3095	24.2643				3	3	3	7.6	7.6	7.6	52.44	0	27.29	172160000	8	sp|P51608|MECP2_HUMAN
30.3154	30.2225	30.2971	30.3235	30.2864	30.3526				35	35	35	24.8	24.8	24.8	208.73	0	311.95	7110100000	170	sp|P51610|HCFC1_HUMAN
24.5136	28.8123	27.6885	23.3355	25.3542	28.3971				2	2	2	21	21	21	18.291	0	26.299	1372100000	13	sp|P51636|CAV2_HUMAN
29.118	28.8553	29.4434	29.2728	29.2551	28.9429				14	14	13	29.3	29.3	26.8	54.847	0	73.333	3167100000	78	sp|P51648|AL3A2_HUMAN
24.9351	24.0485	24.5334	23.7014	24.6912	23.0987				2	2	2	5.6	5.6	5.6	57.214	0.00018832	4.8687	46470000	3	sp|P51649|SSDH_HUMAN
30.8732	31.0913	30.9754	30.6809	30.6082	30.6841				31	31	31	51.9	51.9	51.9	79.685	0	323.31	11285000000	134	sp|P51659|DHB4_HUMAN
31.4157	31.4471	31.2613	31.1661	31.1616	31.3755				12	12	12	46.9	46.9	46.9	37.025	0	323.31	15574000000	112	sp|P51665|PSMD7_HUMAN
25.1166	24.6794	25.8505	23.6534	24.2011	24.5982				3	3	3	7	7	7	56.695	0.00019019	5.1346	98731000	9	sp|P51688|SPHM_HUMAN
26.6629	26.6663	25.9503	26.3027	26.6228	26.3061				10	10	10	16	16	16	89.865	0	34.494	542560000	34	sp|P51692|STA5B_HUMAN;sp|P42229|STA5A_HUMAN
24.9315	24.1825	24.535	25.4271	24.7122	24.7521				3	2	2	3	2.1	2.1	109.82	0.0013826	2.9211	126590000	6	sp|P51784|UBP11_HUMAN
24.7825	23.0565	25.5942	25.3018	24.7577	24.0818				2	2	2	3.6	3.6	3.6	88.678	0.00053821	3.6198	109970000	5	sp|P51798|CLCN7_HUMAN
24.2234	24.2057	24.2451	27.1664	25.045	26.8839				3	3	3	44	44	44	13.062	0	80.351	813870000	11	sp|P51808|DYLT3_HUMAN
26.4396	26.0991	26.1501	26.0689	26.0489	25.7887				6	6	6	31.4	31.4	31.4	24.935	0	16.386	386280000	24	sp|P51809|VAMP7_HUMAN
28.8334	28.6366	28.8659	27.6594	27.9175	27.7629				20	20	13	34.1	34.1	23.8	83.735	0	57.191	2031100000	62	sp|P51812|KS6A3_HUMAN
31.5852	31.2944	31.3224	31.1064	30.808	31.4346				9	8	8	33.8	30.4	30.4	26.788	0	323.31	17113000000	77	sp|P51858|HDGF_HUMAN
24.6169	25.1214	25.7219	23.6764	24.979	25.6658				6	6	6	19.2	19.2	19.2	37.643	0	7.0913	218070000	12	sp|P51946|CCNH_HUMAN
24.9974	23.862	24.1771	27.4216	24.7301	27.0118				4	4	4	23.3	23.3	23.3	35.823	0	82.305	603360000	13	sp|P51948|MAT1_HUMAN
28.5571	28.5376	28.5114	28.8234	29.0015	29.0932				4	4	2	22.8	22.8	13	21.404	0	22.398	2600400000	21	sp|P51965|UB2E1_HUMAN
29.0944	28.9083	28.9752	28.2416	28.6969	28.7316				7	7	7	54.7	54.7	54.7	20.105	0	175.16	3088000000	42	sp|P51970|NDUA8_HUMAN
33.1009	32.7759	32.9241	33.0681	33.2732	33.0547				16	15	15	42.3	42.3	42.3	39.594	0	323.31	51705000000	210	sp|P51991|ROA3_HUMAN
32.9222	32.9762	32.8594	32.8036	32.7071	32.6053				19	19	19	45.1	45.1	45.1	53.139	0	315.44	43500000000	130	sp|P52209|6PGD_HUMAN
32.9952	33.0736	33.15	33.3038	33.2938	33.2146				38	38	38	49.9	49.9	49.9	77.515	0	323.31	54818000000	326	sp|P52272|HNRPM_HUMAN
32.662	32.5149	32.6718	32.8026	32.8	32.7994				20	20	20	50.7	50.7	50.7	57.861	0	323.31	44366000000	181	sp|P52292|IMA1_HUMAN
27.8154	27.5026	27.8257	28.0752	27.6653	28.1543				10	6	5	22.3	12.3	11	60.221	0	55.027	1261300000	32	sp|P52294|IMA5_HUMAN
27.3674	27.5521	27.1883	27.7357	27.4016	27.6258				3	3	3	20.5	20.5	20.5	18.001	0	40.731	840690000	20	sp|P52298|NCBP2_HUMAN
30.002	29.9885	29.9566	30.3878	30.5171	30.6016				18	18	18	34.4	34.4	34.4	66.316	0	289.98	8315300000	107	sp|P52306|GDS1_HUMAN
28.8224	28.7988	28.4291	28.907	28.707	28.7134				4	4	4	42.7	42.7	42.7	17.143	0	219.3	2674900000	34	sp|P52434|RPAB3_HUMAN
26.7501	27.0424	26.7742	26.824	26.8348	26.8452				7	7	7	52.1	52.1	52.1	13.293	0	38.506	660830000	28	sp|P52435|RPB11_HUMAN;sp|Q9H1A7|RPB1C_HUMAN;sp|Q9GZM3|RPB1B_HUMAN
33.0931	32.7834	32.9785	33.0143	33.086	32.949				8	8	8	54.4	54.4	54.4	23.207	0	323.31	35913000000	107	sp|P52565|GDIR1_HUMAN
29.641	30.0268	29.5473	30.806	31.0536	30.88				6	6	6	43.8	43.8	43.8	22.988	0	115.21	9672600000	48	sp|P52566|GDIR2_HUMAN
27.9187	28.1584	27.7335	28.0789	28.4156	27.9991				7	7	6	20.1	20.1	18.7	58.259	0	225.11	1983200000	36	sp|P52594|AGFG1_HUMAN
31.8371	31.8919	32.0155	32.1503	32.0603	32.1232				12	10	10	39	32.5	32.5	45.671	0	277.88	30347000000	97	sp|P52597|HNRPF_HUMAN
25.6395	25.4069	25.5131	24.5613	24.3001	25.65				5	5	5	8.5	8.5	8.5	97.915	0	10.037	253820000	12	sp|P52630|STAT2_HUMAN
25.2245	24.2537	25.3806	24.3808	23.953	27.3349				2	2	2	7.4	7.4	7.4	41.513	0	8.401	323460000	7	sp|P52655|TF2AA_HUMAN
26.5667	26.3719	26.5296	26.5769	25.5447	24.1438				2	2	2	14.7	14.7	14.7	12.457	0	7.2667	501930000	10	sp|P52657|T2AG_HUMAN;REV__sp|Q6UB99|ANR11_HUMAN
30.1659	30.2443	30.2123	29.9333	30.0392	29.8839				34	34	34	31.5	31.5	31.5	152.78	0	323.31	6032700000	148	sp|P52701|MSH6_HUMAN
29.5141	29.5536	29.4134	29.3406	29.2252	29.142				31	31	31	36.6	36.6	36.6	119.16	0	275.51	4389900000	112	sp|P52732|KIF11_HUMAN
27.0497	27.0072	27.2635	26.3658	26.552	24.6843				12	12	12	15.9	15.9	15.9	101.29	0	35.281	651430000	24	sp|P52735|VAV2_HUMAN
24.3902	24.5098	25.8447	23.9921	23.0461	23.4867				2	2	2	5.5	5.5	5.5	71.421	0.00087291	3.0834	24187000	2	sp|P52739|ZN131_HUMAN
25.1567	24.9027	23.4186	24.6306	24.5835	24.3243				3	3	3	9.9	9.9	9.9	68.895	0	9.1579	111680000	6	sp|P52747|ZN143_HUMAN
27.0657	27.4183	27.2952	27.7458	27.7439	27.3669				11	11	10	14.1	14.1	13	92.153	0	43.228	1036400000	41	sp|P52756|RBM5_HUMAN
27.4498	27.9352	27.514	27.979	27.3468	27.7603				3	3	3	34.3	34.3	34.3	14.494	0	115.35	1507800000	23	sp|P52758|RIDA_HUMAN
31.0928	31.1527	31.1148	31.081	31.2656	30.9443				21	21	21	54.4	54.4	54.4	41.268	0	323.31	13813000000	98	sp|P52788|SPSY_HUMAN
30.1505	30.3128	30.1864	30.5692	30.8057	30.7905				32	28	28	38.3	34.1	34.1	102.38	0	323.31	7643900000	132	sp|P52789|HXK2_HUMAN
25.088	25.0563	24.4785	24.5061	24.7184	23.7179				4	4	4	18.3	18.3	18.3	36.923	0	12.889	135400000	9	sp|P52799|EFNB2_HUMAN
30.7209	30.4546	30.5053	30.7734	30.4886	30.5587				5	5	5	35.4	35.4	35.4	21.348	0	40.941	10368000000	40	sp|P52815|RM12_HUMAN
30.2779	30.1015	30.1977	30.1185	29.834	30.0153				21	21	21	31.3	31.3	31.3	78.839	0	218.49	7132700000	100	sp|P52888|THOP1_HUMAN
30.6597	30.8493	30.557	30.3052	30.405	30.9015				11	7	7	60.1	45.8	45.8	32.922	0	323.31	9595800000	53	sp|P52907|CAZA1_HUMAN
27.3867	27.2882	26.7861	27.1272	27.9267	27.1971				4	4	4	36.1	36.1	36.1	22.492	0	91.21	767610000	21	sp|P52943|CRIP2_HUMAN
30.4349	30.4829	30.5416	30.5976	30.4621	30.4104				45	45	45	30.9	30.9	30.9	197.58	0	323.31	9144200000	196	sp|P52948|NUP98_HUMAN
28.9876	29.4516	29.2642	28.5099	28.5855	28.4309				12	12	12	51.7	51.7	51.7	33.428	0	148.6	2495400000	44	sp|P53004|BIEA_HUMAN
28.5047	28.6389	28.5865	28.6862	28.7109	29.0084				9	9	9	27.3	27.3	27.3	34.012	0	36.192	2750100000	46	sp|P53007|TXTP_HUMAN
29.0704	28.9466	29.0896	29.2521	29.1894	29.3584				13	13	13	31.3	31.3	31.3	56.878	0	323.31	3839800000	63	sp|P53041|PPP5_HUMAN
28.4502	28.581	28.2958	28.5422	28.5939	28.5456				13	13	13	29.7	29.7	29.7	68.254	0	79.426	2129000000	55	sp|P53350|PLK1_HUMAN
28.4914	28.5915	28.4498	28.0621	28.0299	28.0244				9	9	9	26.7	26.7	26.7	37.855	0	229.05	2079100000	47	sp|P53365|ARFP2_HUMAN
29.3506	29.4297	29.2202	28.9364	29.044	28.8355				12	12	12	47.5	47.5	47.5	41.738	0	323.31	2754000000	56	sp|P53367|ARFP1_HUMAN
26.9268	25.1144	23.8781	24.1165	23.6665	23.4782				7	7	7	28.8	28.8	28.8	34.534	0	28.428	533590000	13	sp|P53384|NUBP1_HUMAN
32.5511	32.6123	32.5606	33.0343	32.935	33.029				47	47	47	52.7	52.7	52.7	120.84	0	323.31	42656000000	349	sp|P53396|ACLY_HUMAN
29.5115	29.7542	29.4754	29.5994	29.6665	29.7916				14	14	14	49	49	49	43.215	0	323.31	5130500000	68	sp|P53582|MAP11_HUMAN
29.7505	29.7067	30.0182	29.6057	29.5613	29.2661				8	8	8	26.9	26.9	26.9	36.249	0	241.73	5125600000	52	sp|P53597|SUCA_HUMAN
25.0184	24.9289	23.5334	27.0356	27.2415	22.827				8	8	8	27.8	27.8	27.8	43.404	0	32.769	435920000	15	sp|P53602|MVD1_HUMAN
27.717	27.9573	27.38	27.6059	28.0721	27.8036				4	4	4	13.9	13.9	13.9	36.924	0	112.02	1031300000	33	sp|P53611|PGTB2_HUMAN
32.4911	32.5094	32.3838	32.4657	32.4255	32.4265				38	38	38	47	47	47	107.14	0	323.31	36589000000	267	sp|P53618|COPB_HUMAN
32.7362	32.8402	32.8586	32.5364	32.5333	32.5007				65	65	65	56.5	56.5	56.5	138.34	0	323.31	38187000000	393	sp|P53621|COPA_HUMAN
28.6167	28.9583	28.9044	30.0807	30.3526	29.9809				10	10	10	25.1	25.1	25.1	51.853	0	307.74	5393100000	52	sp|P53634|CATC_HUMAN
24.0563	24.8017	24.2159	23.665	24.4059	24.4487				2	2	2	5.3	5.3	5.3	72.584	0.00036199	3.8528	14594000	3	sp|P53667|LIMK1_HUMAN
24.3112	24.2188	23.6608	24.533	29.3533	29.3108				7	5	5	19.6	14.8	14.8	46.977	0	12.103	1891300000	15	sp|P53677|AP3M2_HUMAN
27.632	27.7117	28.1096	27.5836	27.4701	27.4728				4	4	4	27.5	27.5	27.5	17.018	0	15.949	1384900000	19	sp|P53680|AP2S1_HUMAN
28.9695	29.0459	28.8533	28.7014	28.8462	28.6946				11	11	11	53.4	53.4	53.4	30.601	0	54.542	2040800000	49	sp|P53701|CCHL_HUMAN
25.9309	24.6134	26.0224	23.7691	25.2088	23.6588				2	2	2	3.3	3.3	3.3	79.693	0.00018423	4.2534	210000000	7	sp|P53794|SC5A3_HUMAN
29.0215	28.5426	28.5372	27.9841	28.4615	28.4146				2	2	2	16.1	16.1	16.1	20.324	0	22.45	1457200000	20	sp|P53801|PTTG_HUMAN
27.7556	27.8298	27.5075	28.4214	28.281	28.1796				13	13	13	22.6	22.6	22.6	99.058	0	173.03	1506100000	51	sp|P53814|SMTN_HUMAN
25.6412	24.9878	24.1931	23.3413	25.2267	26.2484				2	2	2	16	16	16	17.936	0.0013843	2.9377	76213000	3	sp|P53816|PLAT3_HUMAN
26.691	27.0774	26.7498	26.7049	26.9671	26.8646				4	4	4	14	14	14	39.75	0	23.728	437500000	16	sp|P53990|IST1_HUMAN
30.5287	30.4264	30.5099	30.3004	30.2725	30.3686				28	28	28	35.4	35.4	35.4	118.32	0	323.31	8322100000	161	sp|P53992|SC24C_HUMAN
29.1931	28.6525	29.0176	28.8714	28.9476	28.7697				5	5	5	37.8	37.8	37.8	14.395	0	45.162	2188300000	34	sp|P53999|TCP4_HUMAN
28.0984	28.2952	28.1953	28.2676	28.5349	24.6927				4	4	4	24.1	24.1	24.1	26.215	0	39.414	2013700000	19	sp|P54105|ICLN_HUMAN
24.5172	26.1133	26.0575	24.6662	24.5251	23.61				3	3	3	2.3	2.3	2.3	159	0.00036357	3.9398	237210000	4	sp|P54132|BLM_HUMAN
32.3803	32.3357	32.2434	32.658	32.555	32.5816				37	37	37	58.5	58.5	58.5	75.378	0	323.31	33227000000	232	sp|P54136|SYRC_HUMAN
23.4256	25.9289	25.0818	23.8336	24.2564	24.8523				6	6	6	8.9	8.9	8.9	105.83	0	31.445	124160000	6	sp|P54277|PMS1_HUMAN
25.6487	25.2226	22.555	24.458	23.9703	24.0622				3	3	3	5.2	5.2	5.2	95.796	0.0018743	2.6665	68501000	2	sp|P54278|PMS2_HUMAN
31.714	31.4249	31.6568	31.7979	32.1085	32.0325				36	36	36	61.7	61.7	61.7	59.143	0	323.31	20588000000	202	sp|P54577|SYYC_HUMAN
30.3543	30.6236	30.2802	30.3939	30.242	30.1495				16	16	16	39.3	39.3	39.3	56.068	0	323.31	8356600000	93	sp|P54578|UBP14_HUMAN
28.6036	28.701	29.0595	28.8967	29.2446	28.9016				10	10	8	32.3	32.3	27.2	37.579	0	52.962	2172500000	44	sp|P54619|AAKG1_HUMAN
26.3129	24.386	25.1095	27.7772	24.4841	24.0576				14	2	2	15.2	1.9	1.9	70.02	0.0013824	2.92	486550000	7	sp|P54652|HSP72_HUMAN
27.4159	27.6141	27.3894	27.4791	27.2196	28.0072				9	9	9	24.9	24.9	24.9	42.966	0	20.204	1227300000	28	sp|P54687|BCAT1_HUMAN
29.6541	29.4065	29.7195	29.8358	29.6669	29.8595				10	10	10	37.3	37.3	37.3	31.512	0	64.625	3787500000	57	sp|P54709|AT1B3_HUMAN
28.2263	29.1855	28.5877	28.1599	28.6084	28.821				8	5	5	26.4	19.3	19.3	39.609	0	70.611	1558600000	26	sp|P54725|RD23A_HUMAN
33.9804	33.9231	33.9961	34.2117	33.8761	33.9202				13	13	10	38.1	38.1	36.2	43.171	0	323.31	93416000000	96	sp|P54727|RD23B_HUMAN
25.0988	25.1546	25.0757	24.878	23.9472	22.5511				4	2	2	4.8	2.8	2.8	108.27	0.00018681	4.6799	101530000	4	sp|P54760|EPHB4_HUMAN;sp|P54753|EPHB3_HUMAN
24.2747	25.0159	23.0888	25.5706	25.619	23.9942				2	2	2	3.8	3.8	3.8	77.063	0.00070734	3.3144	123600000	6	sp|P54803|GALC_HUMAN
30.6759	30.3506	30.5392	30.3131	30.4029	30.1025				10	10	10	59	59	59	26.477	0	231.5	8052400000	81	sp|P54819|KAD2_HUMAN
26.7065	26.4896	26.6164	27.5597	23.9193	27.6065				2	2	2	18.4	18.4	18.4	18.429	0	136.95	785950000	16	sp|P54852|EMP3_HUMAN
30.2132	30.1978	30.3594	29.6186	29.6743	29.5426				26	26	26	39.4	39.4	39.4	87.301	0	323.31	6088400000	126	sp|P54886|P5CS_HUMAN
30.0104	30.1535	30.0161	29.9609	29.9512	29.8302				18	18	18	71.9	71.9	71.9	33.232	0	323.31	6423000000	102	sp|P54920|SNAA_HUMAN
30.8555	30.7954	30.9172	30.6196	31.1475	31.2599				15	15	15	40.4	40.4	40.4	49.222	0	207.79	11570000000	98	sp|P55010|IF5_HUMAN
26.2353	26.2652	23.9056	27.2557	26.6129	26.9267				6	6	6	8.5	8.5	8.5	131.45	0	116.28	529050000	18	sp|P55011|S12A2_HUMAN
31.4616	31.2502	31.0952	31.4521	31.2917	31.4136				16	16	12	49.1	49.1	39.3	40.736	0	323.31	15418000000	104	sp|P55036|PSMD4_HUMAN
28.1153	27.9708	28.3151	28.201	28.3369	28.227				11	10	10	36.5	34.6	34.6	40.746	0	46.512	1709300000	46	sp|P55039|DRG2_HUMAN
24.2785	25.9024	24.8407	25.4521	22.6726	23.9579				5	5	5	25	25	25	33.245	0	8.6914	139870000	9	sp|P55042|RAD_HUMAN
33.3768	33.5042	33.3278	33.5072	33.5701	33.5011				36	36	36	36.4	36.4	36.4	110.42	0	323.31	66054000000	294	sp|P55060|XPO2_HUMAN
26.3317	26.1591	25.7387	25.5964	24.9849	25.4468				3	3	3	9.3	9.3	9.3	26.537	0	6.2354	377480000	13	sp|P55061|BI1_HUMAN
34.9006	34.6502	34.7787	34.591	34.6845	34.5581				46	46	46	66.6	66.6	66.6	89.321	0	323.31	167000000000	412	sp|P55072|TERA_HUMAN
27.9347	27.7041	27.9714	27.9063	27.8909	27.5079				6	6	6	19.4	19.4	19.4	51.958	0	96.109	1079800000	26	sp|P55081|MFAP1_HUMAN
30.5194	30.5695	30.7214	30.2625	30.0725	29.9954				22	22	22	46.8	46.8	46.8	51.294	0	176.12	7136800000	118	sp|P55084|ECHB_HUMAN
31.2513	31.0604	31.2847	30.8746	31.0404	31.0624				9	9	9	42.9	42.9	42.9	20.7	0	114.18	10723000000	86	sp|P55145|MANF_HUMAN
29.2331	29.3595	29.1709	28.953	29.0204	28.8413				29	29	29	24.3	24.3	24.3	206.8	0	323.31	3605600000	115	sp|P55196|AFAD_HUMAN
24.8546	24.0513	24.943	24.7153	24.3342	23.1899				6	6	6	16.3	16.3	16.3	68.264	0	7.5171	124630000	8	sp|P55199|ELL_HUMAN
32.4168	32.1993	31.9839	31.9488	32.1544	32.1836				12	11	11	37.6	35	35	45.374	0	323.31	24615000000	95	sp|P55209|NP1L1_HUMAN
26.3611	25.7072	25.6207	24.0609	25.4134	24.8287				3	3	3	11.2	11.2	11.2	34.276	0	7.9985	267930000	12	sp|P55210|CASP7_HUMAN
23.2562	24.2432	24.3538	26.4386	23.5482	26.5098				3	3	3	14.3	14.3	14.3	33.31	0	10.417	360970000	11	sp|P55212|CASP6_HUMAN
30.047	29.9129	30.054	29.644	29.7398	29.7374				17	17	17	48.6	48.6	48.6	40.545	0	233.35	6142300000	85	sp|P55263|ADK_HUMAN
30.3572	30.3061	30.3725	29.9136	30.0173	29.7832				31	31	31	33.5	33.5	33.5	136.06	0	323.31	6670000000	122	sp|P55265|DSRAD_HUMAN
25.2805	25.2672	23.5877	23.959	26.1226	25.2464				5	5	5	4.2	4.2	4.2	195.98	0	9.9951	153690000	12	sp|P55268|LAMB2_HUMAN
24.0951	24.3068	24.2467	23.9393	25.1522	25.7758				4	4	4	6.1	6.1	6.1	100.28	0	10.324	126260000	8	sp|P55283|CADH4_HUMAN
27.4875	26.9628	27.2427	26.6157	26.2778	26.421				7	7	7	12.1	12.1	12.1	87.964	0	43.555	769950000	29	sp|P55287|CAD11_HUMAN
29.8908	29.8666	30.0884	30.2188	30.2098	30.1155				9	9	9	44.6	44.6	44.6	24.327	0	204.76	6673200000	53	sp|P55327|TPD52_HUMAN
24.3534	23.9532	25.6703	24.007	25.7155	23.5088				2	2	2	9.9	9.9	9.9	47.606	0.00036265	3.8874	33809000	3	sp|P55347|PKNX1_HUMAN
30.4389	29.8918	30.0899	30.0237	29.9939	29.8949				11	11	11	42.9	42.9	42.9	35.54	0	118.38	6959500000	67	sp|P55735|SEC13_HUMAN
31.2805	31.157	31.216	31.3548	31.5218	31.7939				7	7	7	46.9	46.9	46.9	14.173	0	323.31	14783000000	61	sp|P55769|NH2L1_HUMAN
31.8846	31.861	31.6868	31.5278	31.5854	31.5387				35	35	35	46.2	46.2	46.2	103.28	0	323.31	18589000000	193	sp|P55786|PSA_HUMAN
27.341	26.2877	24.4212	27.8643	25.1532	26.9754				13	6	6	38.3	20	20	49.263	0	187.39	761420000	20	sp|P55795|HNRH2_HUMAN
27.6261	27.6269	27.9799	28.4217	27.8645	28.2005				10	10	10	27.3	27.3	27.3	56.157	0	266.96	1707600000	50	sp|P55809|SCOT1_HUMAN
29.9863	30.2538	30.2412	30.0984	30.2286	30.4441				3	3	3	31.1	31.1	31.1	11.637	0	36.879	9313300000	30	sp|P55854|SUMO3_HUMAN;sp|P61956|SUMO2_HUMAN
32.162	32.2045	32.2541	32.0297	31.9584	32.0144				33	33	33	44.2	44.2	44.2	92.48	0	323.31	24714000000	202	sp|P55884|EIF3B_HUMAN
24.7556	25.6405	23.884	24.5476	25.7406	23.5962				2	2	2	6.6	6.6	6.6	39.743	0.00019283	5.4429	54643000	4	sp|P55899|FCGRN_HUMAN
28.5959	28.7761	28.6568	28.1893	25.4971	28.267				5	5	5	35.4	35.4	35.4	21.994	0	88.337	1960700000	29	sp|P55957|BID_HUMAN
28.4498	28.3914	28.7958	28.1403	28.1904	28.495				4	4	4	41.5	41.5	41.5	10.918	0	52.179	2306500000	32	sp|P56134|ATPK_HUMAN
27.9402	27.6962	27.8633	28.1982	28.0254	28.1709				9	9	9	22.8	22.8	22.8	52.839	0	111.9	1766300000	54	sp|P56182|RRP1_HUMAN
31.7175	31.5432	31.3882	31.8648	31.7061	31.8781				33	33	33	45.4	45.4	45.4	101.11	0	323.31	19314000000	210	sp|P56192|SYMC_HUMAN
25.8856	23.4188	25.0094	25.7403	23.8403	23.7137				4	4	4	3.6	3.6	3.6	130.85	0.00036317	3.9117	148240000	9	sp|P56199|ITA1_HUMAN
27.5431	27.7391	23.2314	27.6359	27.5017	27.7305				6	5	5	53.6	43.8	43.8	12.323	0	46.575	1190500000	17	sp|P56211|ARP19_HUMAN
26.3685	25.6481	23.2879	25.0776	23.6764	25.7159				5	4	4	12.6	11.1	11.1	48.607	0	30.782	299270000	14	sp|P56270|MAZ_HUMAN
23.7645	24.274	26.5079	23.7991	24.9294	24.1876				6	6	6	18.4	18.4	18.4	59.536	0	20.955	251810000	9	sp|P56282|DPOE2_HUMAN
26.9737	26.8611	26.8274	24.732	26.8234	27.0154				4	4	4	28	28	28	18.615	0	70.064	878350000	22	sp|P56377|AP1S2_HUMAN
28.0322	28.3478	27.9863	24.4873	24.6607	28.3658				3	3	3	45.1	45.1	45.1	5.8068	0.00018829	4.8673	1369300000	12	sp|Q5VTU8|AT5EL_HUMAN;sp|P56381|ATP5E_HUMAN
27.3214	27.3574	24.1212	27.2728	24.5999	27.3223				3	3	3	27.5	27.5	27.5	7.9331	0.00036463	4.0048	1075600000	15	sp|P56385|ATP5I_HUMAN
32.2285	32.5013	32.3398	32.8726	32.4296	32.6213				10	10	10	62	62	62	26.599	0	323.31	38772000000	90	sp|P56537|IF6_HUMAN
28.4479	28.3056	28.3819	28.4143	28.2485	28.4479				9	6	6	22.5	16.4	16.4	48.944	0	105.45	2405800000	32	sp|P56545|CTBP2_HUMAN
27.3288	27.5917	27.2064	26.9657	27.3122	27.5286				5	5	5	35.2	35.2	35.2	15.136	0	18.476	966600000	14	sp|P56556|NDUA6_HUMAN
23.7004	25.1654	25.5691	24.0011	23.7865	24.7813				2	2	2	12.7	12.7	12.7	17.936	0.0003645	4.0012	162620000	8	sp|P56557|TM50B_HUMAN
24.0612	24.0901	25.5968	26.1356	25.4923	25.1955				2	2	2	7.5	7.5	7.5	42.139	0	123.26	229350000	8	sp|P56589|PEX3_HUMAN
23.9923	25.6879	24.3623	24.1896	26.0161	26.4584				4	4	4	17.3	17.3	17.3	38.206	0	7.3776	239370000	11	sp|P56937|DHB7_HUMAN
28.3769	28.4532	28.1012	28.4379	28.4795	28.3365				13	13	13	29.3	29.3	29.3	93.371	0	220.37	2271800000	52	sp|P56945|BCAR1_HUMAN
25.2122	25.9116	26.4526	24.1699	24.2532	24.4001				6	6	6	25.5	25.5	25.5	33.403	0	24.442	250240000	13	sp|P56962|STX17_HUMAN
25.6826	25.5022	25.6213	24.0212	24.5958	26.6094				5	5	5	27.2	27.2	27.2	33.224	0	29.434	282100000	12	sp|P57076|CF298_HUMAN
23.2235	24.3508	25.6124	23.0904	23.9966	24.5099				2	2	2	6.8	6.8	6.8	45.489	0.0030293	2.4242	19731000	2	sp|P57081|WDR4_HUMAN
29.9971	29.9077	30.0898	30.079	30.2114	30.3126				8	8	8	30.8	30.8	30.8	27.978	0	78.223	4654900000	61	sp|P57088|TMM33_HUMAN
27.7188	27.5483	28.0225	27.5931	28.3713	27.9742				7	7	7	66.2	66.2	66.2	15.928	0	36.541	1617900000	33	sp|P57105|SYJ2B_HUMAN
29.2135	29.1395	29.1502	29.485	29.2393	29.3838				23	23	23	26.7	26.7	26.7	120.04	0	208.65	3917500000	111	sp|P57678|GEMI4_HUMAN
28.0569	27.9056	28.0832	28.305	28.1698	28.0955				13	13	13	23.9	23.9	23.9	100.6	0	117.16	1568800000	42	sp|P57737|CORO7_HUMAN
29.4832	29.4037	29.3119	29.5332	29.2542	29.3914				27	27	27	39.5	39.5	39.5	106.37	0	263.68	4073000000	95	sp|P57740|NU107_HUMAN
27.3769	27.4383	27.4367	27.4335	27.0585	27.3421				5	5	5	17.4	17.4	17.4	52.8	0	22.698	1170500000	23	sp|P57764|GSDMD_HUMAN
24.8618	24.8358	24.75	25.6076	25.2866	23.2512				2	2	2	9.9	9.9	9.9	39.166	0	14.409	134880000	6	sp|P57768|SNX16_HUMAN
28.3644	28.8777	28.8115	28.5914	28.7362	28.8969				10	10	10	19	19	19	53.666	0	169.92	2747700000	52	sp|P58335|ANTR2_HUMAN
30.571	30.5476	30.5108	29.8448	29.8988	29.5603				5	5	5	57.6	57.6	57.6	12.895	0	85.737	3616500000	38	sp|P58546|MTPN_HUMAN
30.9669	31.0945	31.0867	31.2069	31.3271	31.2309				8	8	8	54.8	54.8	54.8	19.667	0	323.31	15023000000	56	sp|P59998|ARPC4_HUMAN
30.3056	30.2398	30.3036	30.2103	30.4324	29.6606				3	3	3	25	25	25	25.809	0	323.31	8046700000	27	sp|P60033|CD81_HUMAN
27.5065	28.2443	27.3432	27.8746	26.0673	27.9207				2	2	2	36.8	36.8	36.8	7.7412	0	26.99	1364600000	16	sp|P60059|SC61G_HUMAN
35.8798	35.7233	35.8791	35.7256	35.7599	35.6171				17	17	17	79.9	79.9	79.9	26.669	0	323.31	326000000000	435	sp|P60174|TPIS_HUMAN
31.7569	31.8148	31.8302	31.7814	31.5982	31.6221				22	22	22	51.2	51.2	51.2	52.22	0	323.31	20962000000	142	sp|P60228|EIF3E_HUMAN
29.7934	29.4564	29.3674	29.2442	29.9542	29.3838				3	3	3	37.5	37.5	37.5	9.9743	0	13.199	4097300000	35	sp|P60468|SC61B_HUMAN
23.6893	23.6943	25.3599	27.7369	24.8731	27.9045				9	7	7	38.8	33.9	33.9	35.08	0	61.33	1280100000	20	sp|P60510|PP4C_HUMAN
26.7714	26.5589	27.3416	26.9094	26.6451	26.9834				4	4	3	22.2	22.2	16.2	13.667	0.0003659	4.0666	634430000	17	sp|P60520|GBRL2_HUMAN
26.1309	25.5572	26.3458	26.0191	24.055	26.2952				4	4	4	42.4	42.4	42.4	18.566	0	12.891	476940000	12	sp|P60604|UB2G2_HUMAN
33.3137	33.6601	33.1589	33.084	32.9367	33.378				7	7	5	47.7	47.7	31.8	16.93	0	250.4	63974000000	111	sp|P60660|MYL6_HUMAN
33.7616	33.7614	33.7691	34.1005	33.6741	34.0209				28	22	13	62.3	56.2	35.5	46.153	0	323.31	97614000000	281	sp|P60842|IF4A1_HUMAN
32.5327	32.3224	32.5998	32.5299	32.2978	32.5792				5	5	5	29.4	29.4	29.4	13.373	0	78.733	25227000000	49	sp|P60866|RS20_HUMAN
30.0288	29.8603	29.7856	30.2907	30.1422	30.1966				15	15	6	55	55	20.8	34.834	0	197.77	6379200000	102	sp|P60891|PRPS1_HUMAN
31.4791	31.6103	31.059	31.3379	31.5037	31.4066				15	15	15	67.5	67.5	67.5	27.399	0	323.31	14741000000	120	sp|P60900|PSA6_HUMAN
31.9451	31.9944	32.1327	31.1948	31.7608	31.9227				3	3	3	27.8	27.8	27.8	11.203	0	30.371	27013000000	65	sp|P60903|S10AA_HUMAN
32.0695	32.3354	32.2151	32.1515	32.21	32.0755				8	7	7	43.5	37.7	37.7	21.258	0	271.92	26691000000	93	sp|P60953|CDC42_HUMAN
31.5885	31.8194	31.9234	31.7904	31.6772	31.6463				11	10	10	60	55.8	55.8	18.506	0	229.09	23858000000	101	sp|P60981|DEST_HUMAN
31.4746	30.9745	31.1497	31.7105	31.5203	31.4349				6	6	5	53.5	53.5	47.2	16.713	0	186.37	19185000000	66	sp|P60983|GMFB_HUMAN
28.59	28.515	28.6242	28.6446	28.5771	28.5248				9	8	5	46.9	41.5	27.1	23.668	0	109.63	2631000000	30	sp|P61006|RAB8A_HUMAN
29.0779	29.1822	29.2805	28.7003	28.7362	29.1754				3	3	3	17.8	17.8	17.8	20.313	0	28.725	2311400000	27	sp|P61009|SPCS3_HUMAN
30.424	30.3677	30.5384	30.1499	30.2338	30.3972				25	25	25	52.4	52.4	52.4	55.704	0	323.31	7994600000	110	sp|P61011|SRP54_HUMAN
30.5377	30.7612	30.8033	30.657	30.4097	30.567				11	11	6	56.1	56.1	27.8	23.545	0	296.77	9773700000	72	sp|P61019|RAB2A_HUMAN
26.6633	27.5132	27.6587	27.0776	27.0301	27.0182				7	4	4	49.8	34.9	34.9	23.707	0	54.555	951750000	22	sp|P61020|RAB5B_HUMAN
28.5442	28.8963	28.7331	28.1082	28.7192	28.242				3	2	2	32.9	32.9	32.9	9.6601	0	82.092	2707900000	23	sp|P61024|CKS1_HUMAN
31.3813	31.4402	31.4567	31.3753	31.3671	31.4792				12	12	10	52	52	43	22.541	0	126.34	18812000000	74	sp|P61026|RAB10_HUMAN
30.0541	25.2103	24.6159	23.8905	25.0555	24.8594				3	3	2	24.5	24.5	12.2	16.687	0	6.0276	9294900000	9	sp|P61077|UB2D3_HUMAN;sp|P62837|UB2D2_HUMAN
31.2447	31.2015	31.1124	30.9477	31.3536	31.1836				8	8	8	42.1	42.1	42.1	20.9	0	100.9	11314000000	70	sp|P61081|UBC12_HUMAN
29.6069	29.9818	29.8081	30.0856	30.0641	29.7324				10	10	10	57	57	57	22.406	0	131.78	5834400000	54	sp|P61086|UBE2K_HUMAN
31.3835	31.3644	31.4248	31.414	31.43	31.2822				8	8	8	50.7	50.7	50.7	17.138	0	46.714	12938000000	49	sp|P61088|UBE2N_HUMAN;sp|Q5JXB2|UE2NL_HUMAN
31.4263	31.3586	31.2583	30.6881	30.7192	31.0068				14	14	14	74.4	74.4	74.4	23.897	0	323.31	13566000000	108	sp|P61106|RAB14_HUMAN
32.3189	32.4521	32.5471	32.4696	32.577	32.4849				20	20	20	55.3	55.3	55.3	47.371	0	323.31	31309000000	175	sp|P61158|ARP3_HUMAN
31.0282	31.3794	31.1568	31.4885	31.5624	31.444				13	13	13	32.7	32.7	32.7	44.76	0	323.31	12460000000	99	sp|P61160|ARP2_HUMAN
31.062	31.1358	31.0591	30.7968	30.6197	30.9506				12	12	7	37.2	37.2	29.5	42.613	0	323.31	14042000000	83	sp|P61163|ACTZ_HUMAN
29.6859	29.6389	29.4942	29.664	29.5629	29.7077				18	18	18	44.9	44.9	44.9	51.596	0	268.99	4844800000	92	sp|P61201|CSN2_HUMAN
31.2672	31.4004	31.0148	31.4687	30.9182	31.042				10	6	5	58.6	29.8	29.8	20.697	0	64.651	14941000000	46	sp|P84077|ARF1_HUMAN;sp|P61204|ARF3_HUMAN
24.3159	25.682	24.8571	24.3803	23.2982	22.7079				2	2	2	22	22	22	14.478	0.0023777	2.6128	38243000	8	sp|P61218|RPAB2_HUMAN
31.4775	31.4475	31.4312	31.1702	31.4664	31.463				26	26	26	48.6	48.6	48.6	67.314	0	323.31	18430000000	137	sp|P61221|ABCE1_HUMAN
31.0409	30.9819	31.0464	31.4415	31.1695	31.149				7	7	3	37	37	15.2	20.825	0	243.17	14985000000	67	sp|P61224|RAP1B_HUMAN;sp|A6NIZ1|RP1BL_HUMAN
27.7478	28.0388	27.9081	28.087	27.98	28.0436				6	6	4	48.1	48.1	28.4	20.504	0	120.89	1518600000	22	sp|P61225|RAP2B_HUMAN
26.6749	23.2161	26.373	26.3822	27.0781	26.6566				3	3	3	25.6	25.6	25.6	18.275	0	21.715	335010000	17	sp|P61244|MAX_HUMAN
33.7422	33.5771	33.6091	33.749	33.5188	33.6958				20	20	20	59.1	59.1	59.1	29.945	0	323.31	82143000000	194	sp|P61247|RS3A_HUMAN
31.9744	32.0484	31.9725	31.7439	32.1906	32.0658				8	8	2	34.5	34.5	6.9	17.258	0	51.766	20337000000	63	sp|P61254|RL26_HUMAN
30.2332	30.5801	30.1244	30.3178	30.6146	30.615				13	13	13	65.4	65.4	65.4	29.506	0	314.26	7782400000	87	sp|P61289|PSME3_HUMAN
33.0003	33.2608	33.2157	33.2412	33.0656	33.12				15	15	15	47.1	47.1	47.1	24.146	0	178.92	52570000000	163	sp|P61313|RL15_HUMAN
32.7086	32.5537	32.5566	32.625	32.6491	32.7153				9	9	9	51.5	51.5	51.5	15.798	0	115.47	42804000000	91	sp|P61353|RL27_HUMAN
28.1479	28.309	28.0332	27.816	27.6449	27.9208				7	7	7	28.5	28.5	28.5	40.329	0	163.32	1370200000	29	sp|P61421|VA0D1_HUMAN
28.7467	28.5139	28.775	29.1388	29.1223	29.2912				6	6	6	57.7	57.7	57.7	11.999	0	46.063	3198200000	48	sp|P61457|PHS_HUMAN
30.4516	30.4702	30.0162	30.8112	31.3242	30.6244				7	7	7	59.8	59.8	59.8	10.275	0	69.449	9095500000	71	sp|P61513|RL37A_HUMAN
26.963	27.096	26.7387	27.1218	27.1405	27.0446				3	3	3	19.7	19.7	19.7	20.368	0.0003655	4.0561	884290000	19	sp|P61599|NAA20_HUMAN
34.1568	33.9376	34.1358	33.7776	33.7676	33.71				9	9	9	69.6	69.6	69.6	10.932	0	158.75	86519000000	164	sp|P61604|CH10_HUMAN
30.0259	29.7645	30.0692	30.0627	29.6321	29.8565				11	11	11	22.5	22.5	22.5	52.264	0	142.97	6483500000	65	sp|P61619|S61A1_HUMAN
28.9199	29.255	29.0558	28.2751	28.2253	28.2847				4	4	4	22.3	22.3	22.3	22.626	0	121.71	2408000000	38	sp|P61758|PFD3_HUMAN
28.3841	28.2775	28.183	27.8132	27.7257	27.6216				11	11	11	23.6	23.6	23.6	67.568	0	40.958	1711200000	52	sp|P61764|STXB1_HUMAN
31.7378	31.3671	32.2363	30.1612	30.6057	30.1187				4	4	4	37.8	37.8	37.8	13.714	0	119.55	16675000000	42	sp|P61769|B2MG_HUMAN
30.4945	30.3738	30.6468	30.1685	29.6941	30.36				4	4	4	35.4	35.4	35.4	12.497	0	29.897	7859200000	33	sp|P61803|DAD1_HUMAN
25.6764	25.6374	25.3909	24.3877	23.908	23.7733				4	4	4	11.8	11.8	11.8	47.747	0	9.9216	206250000	16	sp|P61812|TGFB2_HUMAN
30.3074	30.7341	30.5072	30.1941	30.4221	30.1969				6	6	6	42.4	42.4	42.4	16.57	0	83.465	7431700000	45	sp|P61916|NPC2_HUMAN
30.0567	30.5853	30.231	30.0196	29.7601	29.8586				5	5	5	35.6	35.6	35.6	20.198	0	216.67	6869600000	49	sp|P61923|COPZ1_HUMAN
24.0086	23.6832	24.7637	24.6332	25.5491	23.6835				2	2	2	42.1	42.1	42.1	7.9884	0	7.9999	81814000	11	sp|P61925|IPKA_HUMAN
27.0502	23.3328	27.116	23.8284	25.5464	23.3268				2	2	2	16.5	16.5	16.5	11.078	0.005102	2.0298	487530000	6	sp|P61927|RL37_HUMAN
29.8748	28.7123	28.5963	29.469	28.9806	30.3485				5	5	5	68.2	68.2	68.2	9.1175	0	124.05	3923200000	32	sp|P61960|UFM1_HUMAN
26.6706	26.6148	25.7231	27.0404	27.4143	26.2855				6	6	6	24.3	24.3	24.3	38.926	0	52.399	853650000	23	sp|P61962|DCAF7_HUMAN
28.8837	28.8088	28.8475	28.7209	28.7678	28.8073				10	10	10	49.7	49.7	49.7	36.588	0	69.308	2594300000	42	sp|P61964|WDR5_HUMAN
30.2614	30.1993	30.0774	30.0328	30.2524	30.1075				6	6	6	74.8	74.8	74.8	14.478	0	323.31	8388100000	47	sp|P61970|NTF2_HUMAN
34.7101	34.8313	35.0602	34.8191	34.7036	34.7254				16	16	16	48.6	48.6	48.6	50.976	0	323.31	188000000000	286	sp|P61978|HNRPK_HUMAN
31.4948	31.2884	31.4264	31.3161	31.4419	30.9078				9	6	6	38.9	27.9	27.9	28.302	0	323.31	17328000000	58	sp|P61981|1433G_HUMAN
25.0329	23.4623	24.5984	26.1403	23.7526	23.5835				3	3	3	10.7	10.7	10.7	42.442	0	9.3605	52714000	3	sp|P62068|UBP46_HUMAN;sp|O75317|UBP12_HUMAN
25.4222	25.6173	25.2305	25.8061	25.0642	25.9788				5	3	3	30.9	17.6	17.6	23.399	0.00036337	3.9299	208720000	10	sp|P62070|RRAS2_HUMAN
27.4156	28.0451	27.7449	24.0355	23.3728	23.8997				2	2	2	22.2	22.2	22.2	10.333	0.00070225	3.1776	494240000	9	sp|P62072|TIM10_HUMAN
32.5608	32.9954	32.9864	32.5444	33.1941	33.1034				9	9	9	50.5	50.5	50.5	22.127	0	323.31	57010000000	130	sp|P62081|RS7_HUMAN
32.6614	32.6965	32.707	32.7136	32.6654	32.6356				23	23	7	71.8	71.8	26.1	37.512	0	323.31	45550000000	185	sp|P62136|PP1A_HUMAN
29.1733	29.445	29.2276	29.0113	29.3894	29.3018				22	9	9	72.2	37	37	37.186	0	191.48	4142800000	50	sp|P62140|PP1B_HUMAN
32.4969	32.6206	32.4195	32.4899	32.7011	32.5164				24	24	24	50.5	50.5	50.5	49.184	0	323.31	36034000000	181	sp|P62191|PRS4_HUMAN
31.1644	31.5321	31.2066	31.4132	31.1006	31.4389				26	26	25	59.4	59.4	56.4	45.626	0	323.31	14962000000	179	sp|P62195|PRS8_HUMAN
33.3445	33.2226	33.2879	33.1809	33.0669	33.4314				10	10	10	48.6	48.6	48.6	24.205	0	323.31	67843000000	130	sp|P62241|RS8_HUMAN
31.6697	31.8865	31.6976	31.914	31.8286	32.1202				7	7	7	58.5	58.5	58.5	14.839	0	323.31	24152000000	71	sp|P62244|RS15A_HUMAN
32.7058	32.5088	32.7909	32.9239	32.5541	32.6971				16	16	16	71.9	71.9	71.9	16.445	0	111.27	31670000000	128	sp|P62249|RS16_HUMAN
28.1372	27.9281	28.2828	28.7986	28.3556	28.4437				6	6	6	46.5	46.5	46.5	19.509	0	269.6	2305900000	29	sp|P62253|UB2G1_HUMAN
28.0799	27.6628	28.0531	27.5286	27.5005	23.5983				4	4	4	23	23	23	20.655	0	57.486	1530600000	19	sp|P62256|UBE2H_HUMAN
34.8032	34.9019	34.6827	35.0046	34.9193	35.0263				22	22	20	71.8	71.8	68.6	29.174	0	323.31	199000000000	370	sp|P62258|1433E_HUMAN
32.5198	32.4173	32.6231	32.3706	32.552	32.8021				9	9	9	41.1	41.1	41.1	16.273	0	231.61	32785000000	109	sp|P62263|RS14_HUMAN
32.078	32.2649	32.1246	32.0589	31.9331	31.8518				7	7	7	49	49	49	15.807	0	138.58	28646000000	72	sp|P62266|RS23_HUMAN
32.4032	32.2014	32.591	32.5478	32.4882	32.4174				12	12	12	53.3	53.3	53.3	17.718	0	125.85	31043000000	104	sp|P62269|RS18_HUMAN
30.2466	30.3045	30.2177	30.7771	30.8196	30.3171				4	4	4	46.4	46.4	46.4	6.6767	0	120.89	10659000000	53	sp|P62273|RS29_HUMAN
32.1311	32.036	32.5351	32.2896	32.2394	32.5975				10	10	10	51.7	51.7	51.7	17.222	0	75.174	25833000000	82	sp|P62277|RS13_HUMAN
32.6099	32.2193	32.4401	32.6859	32.4693	32.4077				13	13	13	47.5	47.5	47.5	18.431	0	210.91	31234000000	110	sp|P62280|RS11_HUMAN
29.1163	29.8015	29.9443	29.6569	30.1168	29.8972				3	3	3	52.2	52.2	52.2	10.803	0	20.12	6327500000	20	sp|P62304|RUXE_HUMAN
29.7393	29.9502	29.9255	29.5938	30.0392	30.0684				4	4	4	33.7	33.7	33.7	9.7251	0	17.799	4020300000	28	sp|P62306|RUXF_HUMAN
29.7028	29.7479	29.3612	29.738	29.7811	29.6545				3	3	3	40.2	40.2	40.2	11.845	0	323.31	4503800000	27	sp|P62310|LSM3_HUMAN
28.618	28.8205	28.6219	28.9236	28.7728	28.5665				6	6	6	56.2	56.2	56.2	9.1275	0	15.799	2697400000	33	sp|P62312|LSM6_HUMAN
30.9994	30.7297	31.2415	31.2294	31.228	31.0746				5	5	5	54.6	54.6	54.6	13.281	0	193.21	12384000000	27	sp|P62314|SMD1_HUMAN
31.4584	31.4213	31.6718	31.9162	31.7197	31.5612				8	8	8	59.3	59.3	59.3	13.527	0	323.31	19185000000	84	sp|P62316|SMD2_HUMAN
31.9908	31.5591	31.7334	31.8593	31.6275	31.7115				5	5	5	53.2	53.2	53.2	13.916	0	323.31	21951000000	56	sp|P62318|SMD3_HUMAN
32.5294	32.2456	32.7926	32.6467	32.2781	32.7774				2	2	2	61.4	61.4	61.4	5.0526	0	178.3	41772000000	94	sp|P62328|TYB4_HUMAN
29.7139	29.9074	29.9133	30.1657	30.148	30.2429				6	6	6	44.6	44.6	44.6	20.082	0	323.31	7862200000	49	sp|P62330|ARF6_HUMAN
31.6697	31.7537	31.7192	31.8555	31.7892	31.8736				16	16	16	49.1	49.1	49.1	44.172	0	185.56	21465000000	112	sp|P62333|PRS10_HUMAN
25.8982	26.4173	26.1197	26.4805	24.2861	24.4986				3	3	3	26.3	26.3	26.3	20.886	0	144.19	450000000	12	sp|P62380|TBPL1_HUMAN
33.8743	33.7969	33.7924	33.8242	33.8507	33.9616				18	18	18	41.4	41.4	41.4	29.995	0	323.31	58260000000	218	sp|P62424|RL7A_HUMAN
27.2353	24.5788	26.887	27.0698	26.6682	27.241				4	4	4	25.6	25.6	25.6	19.294	0	9.9073	484880000	20	sp|P62487|RPB7_HUMAN
30.3424	30.1801	30.1538	30.6824	30.3617	30.751				18	18	18	49	49	49	49.03	0	159.9	8992800000	101	sp|P62495|ERF1_HUMAN
30.5909	30.7273	30.4637	30.5489	30.9106	30.5765				4	4	4	31.1	31.1	31.1	19.463	0	211.04	8989200000	41	sp|P62633|CNBP_HUMAN
33.7875	33.8733	33.8721	34.035	33.5362	33.7113				19	19	19	58.2	58.2	58.2	29.597	0	323.31	85043000000	222	sp|P62701|RS4X_HUMAN
32.3061	32.4409	32.4225	32.5328	32.448	32.6316				9	9	9	44.2	44.2	44.2	17.695	0	323.31	38648000000	100	sp|P62750|RL23A_HUMAN
32.7885	32.672	32.7481	32.7758	32.7593	32.7324				11	11	11	31.3	31.3	31.3	28.68	0	117.67	32449000000	95	sp|P62753|RS6_HUMAN
36.2795	36.409	36.6388	36.5556	36.3565	36.6116				17	17	17	68.9	68.9	68.9	11.367	0	323.31	653000000000	397	sp|P62805|H4_HUMAN
28.4146	28.1867	28.3871	28.325	28.9466	28.1985				10	5	5	54.1	23.9	23.9	22.677	0	148.25	1841400000	25	sp|P62820|RAB1A_HUMAN
33.5501	33.608	33.6377	33.8564	33.8565	33.606				17	17	17	60.6	60.6	60.6	24.423	0	265.61	84173000000	202	sp|P62826|RAN_HUMAN
31.8732	31.8558	31.8118	31.74	31.822	32.1338				13	13	13	73.6	73.6	73.6	14.865	0	92.514	20748000000	94	sp|P62829|RL23_HUMAN
24.9374	27.5183	23.761	27.0394	24.2628	24.3394				6	2	2	37	15.2	15.2	20.987	0	19.535	840650000	11	sp|P62834|RAP1A_HUMAN
30.344	30.448	29.969	30.6811	30.8287	30.3399				6	6	6	41.4	41.4	41.4	17.04	0	207.9	9210100000	52	sp|P62841|RS15_HUMAN
30.5476	30.2566	30.2787	30.5334	30.084	30.0537				5	5	5	31.6	31.6	31.6	15.423	0	46.558	9703700000	56	sp|P62847|RS24_HUMAN
32.8165	32.918	33.0266	32.945	32.8096	32.9828				5	5	5	29.6	29.6	29.6	13.742	0	13.583	31307000000	48	sp|P62851|RS25_HUMAN
32.0078	31.8917	31.7485	31.638	31.4074	31.532				4	4	4	37.4	37.4	37.4	13.015	0	23.574	13486000000	51	sp|P62854|RS26_HUMAN;sp|Q5JNZ5|RS26L_HUMAN
32.5195	32.6234	32.5332	32.5036	32.5	32.2696				2	2	2	30.4	30.4	30.4	7.8409	0	109.44	33687000000	37	sp|P62857|RS28_HUMAN
31.21	31.3704	30.8653	31.3009	31.3502	31.4101				5	5	5	33.9	33.9	33.9	6.6478	0	13.398	16474000000	41	sp|P62861|RS30_HUMAN
31.8361	31.8625	31.8486	29.95	29.9625	30.1511				15	9	9	60.3	39.1	39.1	37.377	0	323.31	18875000000	73	sp|P62873|GBB1_HUMAN
27.2395	27.5772	27.4755	27.8588	27.3858	27.6018				3	3	3	25	25	25	12.274	0	58.523	1363100000	23	sp|P62877|RBX1_HUMAN
32.3868	32.3734	32.2879	31.1719	30.9475	31.0153				16	16	7	69.4	69.4	40.3	37.331	0	323.31	20282000000	147	sp|P62879|GBB2_HUMAN
32.3567	32.4813	32.3198	32.4366	32.1288	32.2878				7	7	7	59.1	59.1	59.1	12.784	0	195.33	27984000000	77	sp|P62888|RL30_HUMAN
29.8124	30.0534	30.5364	30.6339	30.3947	30.4491				3	3	3	23.5	23.5	23.5	6.3225	0	79.793	6991700000	21	sp|Q59GN2|R39L5_HUMAN;sp|P62891|RL39_HUMAN
32.2743	32.1914	32.2395	32.4075	32.2607	32.5577				6	6	6	38.4	38.4	38.4	14.463	0	71.119	38838000000	52	sp|P62899|RL31_HUMAN
32.54	32.0033	32.7064	32.797	32.7163	32.7111				11	11	11	46.5	46.5	46.5	24.831	0	138.93	38102000000	140	sp|P62906|RL10A_HUMAN
31.8338	32.3222	32.0492	32.2128	32.2408	31.8272				12	12	12	54.1	54.1	54.1	15.86	0	141.88	18121000000	86	sp|P62910|RL32_HUMAN
32.123	31.9941	32.0024	31.9834	32.1468	32.1744				8	8	8	34.8	34.8	34.8	20.252	0	48.802	25320000000	85	sp|P62913|RL11_HUMAN
32.6143	32.7603	32.9982	33.1103	33.1055	33.0291				12	12	12	38.1	38.1	38.1	28.024	0	323.31	46000000000	145	sp|P62917|RL8_HUMAN
35.1118	34.9672	35.1168	34.8215	35.0108	34.6765				12	12	12	70.9	70.9	70.9	18.012	0	323.31	199000000000	318	sp|P62937|PPIA_HUMAN
31.6073	31.6661	31.7102	31.5975	31.5107	31.4414				7	7	7	71.3	71.3	71.3	11.951	0	95.554	17861000000	63	sp|P62942|FKB1A_HUMAN
33.0252	33.0231	32.9091	33.0156	32.8286	33.1679				9	9	3	59	59	21.2	17.965	0	218.39	43029000000	108	sp|P62979|RS27A_HUMAN
28.5885	28.7948	28.2835	28.2465	28.7509	27.7619				8	2	2	54.7	8.6	8.6	14.728	0	60.716	1992300000	29	sp|P62987|RL40_HUMAN;sp|P0CG47|UBB_HUMAN;sp|P0CG48|UBC_HUMAN
29.8504	29.7372	29.6573	29.5877	29.5175	29.5676				11	11	11	49.8	49.8	49.8	25.206	0	38.809	3785300000	75	sp|P62993|GRB2_HUMAN
29.5955	28.4349	29.5279	28.6181	24.2873	29.2953				5	5	5	22.2	22.2	22.2	33.665	0	172.56	2696300000	20	sp|P62995|TRA2B_HUMAN
30.2687	30.1341	30.3703	30.1506	30.7105	30.8105				9	4	4	46.4	19.8	19.8	21.45	0	27.741	6206100000	52	sp|P63000|RAC1_HUMAN;sp|P60763|RAC3_HUMAN
32.6453	32.6188	32.5612	32.6229	32.5001	32.5225				35	35	19	37.6	37.6	23.1	104.55	0	323.31	39766000000	288	sp|P63010|AP2B1_HUMAN
28.7939	28.6795	28.7417	29.8844	29.6782	30.0571				14	13	13	39.3	36.5	36.5	45.664	0	89.493	4341500000	60	sp|P63092|GNAS2_HUMAN;sp|Q5JWF2|GNAS1_HUMAN
23.7171	26.0599	25.9664	26.1021	25.8754	23.8109				8	3	3	28.8	11.9	11.9	40.361	0	37.668	319400000	10	sp|P63096|GNAI1_HUMAN
28.0124	28.7838	28.5995	28.2369	27.6267	28.244				5	5	5	40.6	40.6	40.6	19.3	0	30.241	1648700000	19	sp|P63098|CANB1_HUMAN
35.6028	36.1124	35.4764	35.2569	35.1484	35.2022				20	18	16	73.5	73.5	69.8	27.745	0	323.31	300000000000	298	sp|P63104|1433Z_HUMAN
24.665	24.9066	23.7134	24.3829	25.358	26.2385				2	2	2	36.8	36.8	36.8	17.312	0	8.2704	162810000	5	sp|P63146|UBE2B_HUMAN
29.9606	30.1353	29.8291	30.0942	30.6341	30.1518				14	14	10	45.9	45.9	33.1	51.691	0	323.31	7243300000	84	sp|P63151|2ABA_HUMAN
28.9361	28.615	29.0203	28.8097	28.9492	22.6808				4	4	4	35.6	35.6	35.6	11.557	0.00019113	5.262	2083100000	17	sp|P63165|SUMO1_HUMAN;sp|G2XKQ0|SUMO5_HUMAN
24.7686	29.3677	29.6026	29.4253	29.2504	29.428				3	3	3	25.8	25.8	25.8	10.35	0	17.016	3494600000	18	sp|Q96FJ2|DYL2_HUMAN;sp|P63167|DYL1_HUMAN
29.0307	29.1477	29.0032	29.3556	29.097	28.994				4	4	4	60.2	60.2	60.2	12.452	0	237.26	3596500000	38	sp|P63172|DYLT1_HUMAN
30.911	30.6418	30.9108	31.1303	30.8485	31.1729				6	6	6	50	50	50	8.2178	0	43.908	12123000000	74	sp|P63173|RL38_HUMAN
30.8308	30.7611	30.549	30.6516	30.7031	30.7696				7	7	7	42.3	42.3	42.3	18.658	0	50.713	9139900000	58	sp|P63208|SKP1_HUMAN
28.0114	27.994	27.9462	27.6218	27.4406	27.3015				4	4	4	75	75	75	7.3184	0	27.217	967110000	19	sp|P63218|GBG5_HUMAN
31.3551	31.2635	31.3006	31.339	31.2518	31.3744				5	5	5	63.9	63.9	63.9	9.1113	0	323.31	18125000000	84	sp|P63220|RS21_HUMAN
34.072	34.0865	33.987	34.1709	34.0889	34.159				15	15	7	72.7	72.7	42.9	16.832	0	323.31	129000000000	223	sp|P63241|IF5A1_HUMAN;sp|Q6IS14|IF5AL_HUMAN
33.928	33.6827	34.1067	33.9637	33.9157	34.0342				22	22	22	85.5	85.5	85.5	35.076	0	323.31	93588000000	247	sp|P63244|RACK1_HUMAN
26.8236	27.272	27.3313	27.3687	27.4986	27.2448				5	5	5	50.4	50.4	50.4	13.193	0	70.34	1030700000	22	sp|P63272|SPT4H_HUMAN
30.3042	30.6245	30.1959	30.2785	30.4427	30.3591				7	7	7	39.2	39.2	39.2	18.007	0	100.75	6177400000	56	sp|P63279|UBC9_HUMAN
31.7088	31.9252	31.9351	31.4581	31.8821	31.9291				11	6	6	43.8	36.4	36.4	35.924	0	323.31	25517000000	79	sp|P67809|YBOX1_HUMAN
28.7172	28.968	29.1713	28.5774	28.6167	28.4606				4	4	4	19.6	19.6	19.6	20.625	0	8.8911	2179300000	25	sp|P67812|SC11A_HUMAN
30.3646	30.5227	30.4164	30.5278	30.0898	30.5601				8	8	8	45.6	45.6	45.6	24.942	0	313.13	8357000000	58	sp|P67870|CSK2B_HUMAN
33.587	33.3798	33.536	33.9264	33.6161	33.7575				16	16	8	39.9	39.9	31	28.521	0	323.31	66787000000	248	sp|P67936|TPM4_HUMAN
32.2084	32.0053	29.0026	33.4721	33.3887	28.7099				13	2	2	33.7	9	9	42.051	0	151.71	50832000000	53	sp|P68133|ACTS_HUMAN;sp|P68032|ACTC_HUMAN;sp|P63267|ACTH_HUMAN;sp|P62736|ACTA_HUMAN
31.3886	31.3884	31.5282	31.1753	31.4916	31.2767				7	7	7	63.6	63.6	63.6	17.861	0	196.8	18280000000	71	sp|P68036|UB2L3_HUMAN;sp|A0A1B0GUS4|UB2L5_HUMAN
37.2549	37.1453	37.2982	37.3067	37.5121	37.4519				33	33	20	70.3	70.3	42.6	50.14	0	323.31	875000000000	1029	sp|P68104|EF1A1_HUMAN;sp|Q5VTE0|EF1A3_HUMAN
29.8597	30.0937	30.1613	30.2792	30.0173	30.1145				23	4	4	53.1	12.1	12.1	49.924	0	91.915	6961000000	26	sp|P68366|TBA4A_HUMAN
31.1948	31.2494	31.0921	31.5386	31.4267	31.4881				20	20	20	56	56	56	45.143	0	323.31	16524000000	124	sp|P68400|CSK21_HUMAN;sp|Q8NEV1|CSK23_HUMAN
27.9553	28.376	28.1636	28.0423	27.7374	29.5683				6	6	6	30.1	30.1	30.1	25.569	0	76.16	1533900000	27	sp|P68402|PA1B2_HUMAN
30.5315	30.51	30.5792	30.2503	30.1618	30.3326				31	31	31	34.8	34.8	34.8	134.13	0	323.31	8836200000	177	sp|P69849|NOMO3_HUMAN;sp|Q5JPE7|NOMO2_HUMAN;sp|Q15155|NOMO1_HUMAN
28.8575	28.7479	29.0422	29.1666	29.3575	29.3485				18	18	18	24.2	24.2	24.2	97.667	0	259.57	3602300000	89	sp|P78316|NOP14_HUMAN
23.3949	24.9348	25.4729	24.2595	24.4867	24.8493				2	2	2	15.3	15.3	15.3	21.319	0	6.2146	121320000	3	sp|P78317|RNF4_HUMAN
[truncated: 3,626 more rows]
