# Supplementary material for: Proteomic Analysis Revealed the Potential Role of MAGE-D2 in the Therapeutic Targeting of Triple-Negative Breast Cancer
Source: Mol Cell Proteomics. 2023 Dec 20;23(1):100703. doi: 10.1016/j.mcpro.2023.100703 (PMC10835320; doi:10.1016/j.mcpro.2023.100703)
Supplement: Supplemental Table S3 [file mmc4.xlsx]

## Sheet: 231 Full information
A list of differentially expressed proteins in MAGE-D2 knockdown 231 cells vs. 231 cells
231-WT-1	231-WT-2	231-WT-3	231-KD-1	231-KD-2	231-KD-3	C: Only identified by site	C: Reverse	C: Potential contaminant	N: Peptides	N: Razor + unique peptides	N: Unique peptides	N: Sequence coverage [%]	N: Unique + razor sequence coverage [%]	N: Unique sequence coverage [%]	N: Mol. weight [kDa]	N: Q-value	N: Score	N: Intensity	N: MS/MS count	T: Majority protein IDs
27.3838	27.6686	27.6538	24.0945	27.5351	27.2452				5	5	5	30.6	30.6	30.6	28.17	0	156.1	1523400000	19	sp|P0DPI2|GAL3A_HUMAN;sp|A0A0B4J2D5|GAL3B_HUMAN
31.1101	31.1238	31.1486	31.039	30.9751	30.8989				40	40	40	48.7	48.7	48.7	117.97	0	323.31	13575000000	193	sp|A0AVT1|UBA6_HUMAN
29.6842	29.8989	29.6232	29.8286	29.9126	29.9967				22	22	22	34.4	34.4	34.4	102.36	0	303.97	5700800000	118	sp|A0FGR8|ESYT2_HUMAN
25.0184	24.103	23.1067	25.6084	24.7391	24.1468				4	4	4	3.6	3.6	3.6	164.2	0	6.1987	48070000	6	sp|A0JNW5|UH1BL_HUMAN
24.7417	25.0646	23.8305	25.6879	25.6274	25.8687				3	3	3	6.7	6.7	6.7	71.639	0	14.655	114580000	14	sp|A0MZ66|SHOT1_HUMAN
27.765	28.1614	28.0531	27.9816	28.2194	28.3099				14	14	14	31.5	31.5	31.5	67.867	0	166.73	2263200000	43	sp|A1L0T0|HACL2_HUMAN
23.7934	25.2709	24.0297	24.3216	24.335	25.7763				3	3	3	1.9	1.9	1.9	268.57	0.00021182	3.419	130750000	3	sp|A2RRP1|NBAS_HUMAN
24.3367	23.6156	24.2104	24.7939	24.8093	23.9471				2	2	2	2.1	2.1	2.1	214.82	0.00020925	3.1878	28362000	3	sp|A3KMH1|VWA8_HUMAN
27.6507	27.6407	23.9363	27.7957	27.966	28.2485				15	15	15	14.6	14.6	14.6	154.31	0	60.844	1082100000	51	sp|A3KN83|SBNO1_HUMAN
24.8121	25.6168	26.0339	25.0934	26.0982	24.4822				6	6	6	18.6	18.6	18.6	42.932	0	6.1245	287350000	17	sp|A4D1E9|GTPBA_HUMAN
24.442	25.4002	22.7756	25.5674	24.4401	25.2476				2	2	2	12.4	12.4	12.4	38.658	0	14.729	88715000	2	sp|A5D8V6|VP37C_HUMAN
28.8418	28.7275	28.8833	29.0357	28.8863	28.7818				34	34	34	18.7	18.7	18.7	266.94	0	110.81	3344600000	105	sp|A5YKK6|CNOT1_HUMAN
24.4733	27.5297	27.4765	24.3004	24.4714	25.7175				2	2	2	16.8	16.8	16.8	14.688	0.00021636	3.9785	1315500000	9	sp|Q9GZQ8|MLP3B_HUMAN;sp|A6NCE7|MP3B2_HUMAN;sp|Q9H492|MLP3A_HUMAN
28.2947	27.5153	27.993	28.146	28.6848	28.2023				8	8	8	29.9	29.9	29.9	34.006	0	129.55	2164300000	42	sp|A6NDG6|PGP_HUMAN
26.3547	26.4184	26.1746	25.5939	26.0515	24.4612				3	3	3	11.6	11.6	11.6	33.62	0	8.9882	502910000	13	sp|A6NDU8|CE051_HUMAN
29.8795	29.9244	29.7246	30.1181	29.9109	30.1031				48	48	48	31.6	31.6	31.6	226.37	0	323.31	6484000000	176	sp|A6NHR9|SMHD1_HUMAN
24.9174	23.8132	24.5664	23.5228	25.8917	24.43				3	3	3	11.6	11.6	11.6	28.136	0	27.032	252620000	15	sp|A6NIH7|U119B_HUMAN
24.4695	23.6426	23.2972	25.3984	24.7469	26.0191				2	2	2	7.1	7.1	7.1	46.121	0	9.095	107860000	8	sp|A6NJ78|MET15_HUMAN
24.7496	25.0489	24.2464	24.95	25.4165	25.6061				2	2	2	8.1	8.1	8.1	45.209	0	59.64	106220000	7	sp|A6NKD9|CC85C_HUMAN
23.5326	25.3507	24.8282	24.9676	24.9798	24.8889				4	4	4	14.9	14.9	14.9	43.553	0.00040659	2.6403	26991000	3	sp|A6NKF1|SAC31_HUMAN
24.983	22.7972	25.1122	24.8083	24.7384	25.55				2	2	2	16.8	16.8	16.8	13.171	0.0039608	1.5132	124170000	4	sp|A6ZKI3|RTL8C_HUMAN;sp|Q9BWD3|RTL8A_HUMAN;sp|Q17RB0|RTL8B_HUMAN
24.9693	24.6115	24.5681	25.3415	24.8238	25.1189				2	2	2	2	2	2	125.09	0.0019309	1.8114	23963000	3	sp|A8CG34|P121C_HUMAN;sp|Q96HA1|P121A_HUMAN;sp|A6NF01|P121B_HUMAN
30.1705	30.0214	30.3411	30.3655	30.2712	30.5933				3	3	3	26.3	26.3	26.3	8.496	0	9.0598	3029900000	24	sp|P62308|RUXG_HUMAN;sp|A8MWD9|RUXGL_HUMAN
27.1128	26.8373	26.444	27.0625	27.2362	27.528				7	7	7	31.5	31.5	31.5	42.233	0	27.551	927780000	29	sp|A8MXV4|NUD19_HUMAN
26.9077	24.8363	24.0742	24.7317	25.3593	25.1054				2	2	2	1.8	1.8	1.8	123.63	0.0043249	1.4671	866450000	4	sp|B1ANS9|WDR64_HUMAN
31.8297	32.3093	31.8321	31.8928	31.9013	31.8138				26	26	26	31.2	31.2	31.2	105.34	0	323.31	26090000000	188	sp|Q99613|EIF3C_HUMAN;sp|B5ME19|EIFCL_HUMAN
24.741	25.5354	25.6372	24.3353	25.4566	24.8805				4	4	4	14.1	14.1	14.1	52.916	0	6.4796	185700000	9	sp|P0CG08|GPHRB_HUMAN;sp|B7ZAQ6|GPHRA_HUMAN
26.0072	25.9904	26.0671	24.9763	24.7469	26.2585				4	4	4	11.4	11.4	11.4	49.994	0	29.184	340020000	15	sp|C4AMC7|WASH3_HUMAN;sp|Q6VEQ5|WASH2_HUMAN;sp|Q9NQA3|WASH6_HUMAN;sp|A8K0Z3|WASH1_HUMAN
24.8266	24.3637	23.2677	26.1208	26.7339	24.9648				4	4	4	50.5	50.5	50.5	10.92	0.00022065	4.6488	1071400000	11	sp|C9JLW8|MCRI1_HUMAN
32.3183	32.3722	32.3273	32.5661	32.2756	32.6333				5	5	5	28.8	28.8	28.8	23.384	0	251.29	12347000000	60	sp|Q13765|NACA_HUMAN;sp|E9PAV3|NACAM_HUMAN
24.7495	24.1023	23.8837	26.253	26.3176	24.8888				3	3	3	16.4	16.4	16.4	32.249	0	6.3122	149770000	5	sp|F8VTS6|RFAL1_HUMAN;sp|A6NLU0|RFPLA_HUMAN
24.3504	24.1948	22.8717	27.2433	24.9925	29.3599				2	2	2	18.8	18.8	18.8	11.557	0.00022085	4.6787	938380000	11	sp|P63165|SUMO1_HUMAN;sp|G2XKQ0|SUMO5_HUMAN
26.9215	24.7744	26.2345	26.137	23.7833	24.4958				3	3	3	36.9	36.9	36.9	11.133	0.0002103	3.3015	402610000	9	sp|L0R6Q1|S35U4_HUMAN
24.9957	24.1115	23.5065	25.819	26.2748	25.1314				2	2	2	40.6	40.6	40.6	11.25	0.00021617	3.9621	326190000	8	sp|L0R819|ASURF_HUMAN
24.5966	23.6805	24.1095	24.6874	24.7024	23.9376				2	2	2	6.1	6.1	6.1	39.58	0.00060181	2.383	65068000	4	sp|O00115|DNS2A_HUMAN
31.3577	31.2129	31.3108	31.7237	31.9411	31.7866				26	26	26	50.5	50.5	50.5	72.911	0	323.31	19454000000	180	sp|O00116|ADAS_HUMAN
27.909	27.9653	27.9647	27.8949	28.0942	28.0712				13	12	11	19.4	18.1	16	79.954	0	57.087	1328700000	48	sp|O00139|KIF2A_HUMAN
29.7397	29.109	29.3668	30.099	30.0566	30.0503				18	7	7	43.8	22.5	22.5	49.129	0	107.56	4091200000	38	sp|O00148|DX39A_HUMAN
31.2124	31.1952	31.2441	30.6196	30.6824	30.7435				18	18	18	78.7	78.7	78.7	36.071	0	323.31	16983000000	120	sp|O00151|PDLI1_HUMAN
30.6607	30.5507	30.8909	30.6575	30.7129	30.7301				15	15	15	41.8	41.8	41.8	41.796	0	134.81	11017000000	102	sp|O00154|BACH_HUMAN
32.4321	32.4465	32.3814	32.5364	32.4965	32.604				49	49	48	52.8	52.8	52.8	121.68	0	323.31	39545000000	309	sp|O00159|MYO1C_HUMAN
28.4696	28.7954	28.177	27.9802	28.5581	28.532				10	10	10	63	63	63	23.354	0	45.562	2755900000	37	sp|O00161|SNP23_HUMAN
23.7837	24.3774	23.685	26.2159	26.2375	26.3974				2	2	2	12.9	12.9	12.9	31.62	0.0084855	1.2258	0	2	sp|O00165|HAX1_HUMAN
30.1151	30.4044	30.1263	29.6001	29.8262	29.9001				13	13	13	47	47	47	37.636	0	142.48	8475100000	83	sp|O00170|AIP_HUMAN
26.281	27.4084	23.9202	26.8983	27.1639	24.8449				8	8	8	24.1	24.1	24.1	72.453	0	49.136	935490000	21	sp|O00178|GTPB1_HUMAN
27.4889	27.1736	27.3265	27.5574	27.2746	27.4289				8	8	8	15	15	15	67.764	0	10.846	1226700000	30	sp|O00186|STXB3_HUMAN
24.7049	29.419	29.3708	28.9483	25.0102	26.3605				3	3	3	13.1	13.1	13.1	20.332	0	114.78	3924500000	17	sp|O00193|SMAP_HUMAN
27.7418	27.7604	27.6484	27.5584	27.3669	27.7372				6	6	4	32.6	32.6	24.3	24.608	0	41.036	1425300000	36	sp|O00194|RB27B_HUMAN
30.4887	30.3074	30.3172	30.5647	30.6568	30.6004				26	26	26	27.1	27.1	27.1	121.32	0	323.31	9668800000	133	sp|O00203|AP3B1_HUMAN
28.0002	28.4358	28.1066	28.0092	27.9048	27.9515				9	9	9	26.8	26.8	26.8	35.808	0	26.782	2030400000	38	sp|O00214|LEG8_HUMAN
29.0133	28.0197	28.4621	27.8873	27.8629	28.304				4	4	4	23.3	23.3	23.3	23.705	0	53.96	2426600000	27	sp|O00217|NDUS8_HUMAN
26.2435	26.7471	24.6651	24.9939	26.1661	25.1488				5	5	5	11.3	11.3	11.3	50.089	0	7.1903	265520000	8	sp|O00220|TR10A_HUMAN
32.4228	32.4768	32.5067	32.4375	32.7188	32.3773				26	26	26	66.6	66.6	66.6	47.463	0	323.31	38902000000	191	sp|O00231|PSD11_HUMAN
31.3257	31.4847	31.281	31.5875	31.4737	31.5941				24	24	24	52.4	52.4	52.4	52.904	0	323.31	17361000000	154	sp|O00232|PSD12_HUMAN
29.6283	29.6214	29.6475	29.7759	29.8186	29.8103				7	7	7	35	35	35	24.682	0	63.009	3357400000	47	sp|O00233|PSMD9_HUMAN
29.7007	30.0678	29.8772	29.3414	29.6528	29.8368				7	7	7	77.9	77.9	77.9	7.4016	0	141.57	4964800000	39	sp|O00244|ATOX1_HUMAN
26.172	23.0685	24.1217	25.5432	25.1116	25.6935				2	2	2	3.7	3.7	3.7	68.023	0	14.165	187360000	8	sp|O00255|MEN1_HUMAN
29.7927	29.5321	29.2991	29.4225	29.8804	29.6238				8	7	7	37.4	32.8	32.8	21.671	0	146.43	4967600000	42	sp|O00264|PGRC1_HUMAN
29.3666	29.6564	29.684	29.7396	29.4329	29.606				29	29	29	33.7	33.7	33.7	121	0	323.31	5019000000	102	sp|O00267|SPT5H_HUMAN
29.7934	29.7732	29.423	29.2769	29.5459	29.5402				9	9	9	40.8	40.8	40.8	36.521	0	279.13	5578500000	53	sp|O00273|DFFA_HUMAN
35.0098	35.0282	35.0867	34.5234	34.756	34.8077				16	16	16	82.2	82.2	82.2	26.922	0	323.31	185000000000	275	sp|O00299|CLIC1_HUMAN
31.5527	31.3646	31.4723	31.5797	31.4226	31.4813				11	11	11	45.9	45.9	45.9	37.563	0	255.39	20695000000	93	sp|O00303|EIF3F_HUMAN
25.1151	24.0633	24.7364	24.227	26.3271	24.3884				2	2	2	4	4	4	119.48	0.0002082	3.0821	65167000	2	sp|O00329|PK3CD_HUMAN
28.1765	28.6051	28.2417	27.924	28.0729	27.8313				11	11	11	32.7	32.7	32.7	54.122	0	146.35	1957700000	43	sp|O00330|ODPX_HUMAN
27.3266	26.8558	27.3065	27.0069	27.1182	26.9408				8	8	8	16.7	16.7	16.7	82.577	0	40.582	1032200000	39	sp|O00391|QSOX1_HUMAN
24.2414	25.7251	24.6206	26.3051	24.2902	26.449				2	2	2	14.2	14.2	14.2	20.747	0.00059125	2.1151	64070000	2	sp|O00399|DCTN6_HUMAN
26.7275	24.3965	26.5668	24.2769	25.0125	26.4101				2	2	2	4.9	4.9	4.9	60.908	0.00022381	5.1682	426310000	11	sp|O00400|ACATN_HUMAN
26.3334	25.6478	24.8411	26.7238	23.8456	26.8115				6	6	6	16.4	16.4	16.4	54.826	0	20.525	417540000	17	sp|O00401|WASL_HUMAN
33.8685	34.0164	34.0962	34.0021	34.0436	34.0228				48	48	45	59.4	59.4	57.1	123.63	0	323.31	97316000000	397	sp|O00410|IPO5_HUMAN
24.2917	26.1785	24.4618	27.0114	26.4821	26.3445				12	12	12	13.7	13.7	13.7	138.62	0	70.056	567320000	24	sp|O00411|RPOM_HUMAN
25.0158	28.0034	28.1352	28.2339	28.303	24.438				6	6	6	41.8	41.8	41.8	17.561	0	18.187	1272800000	23	sp|O00422|SAP18_HUMAN
29.1662	28.9408	29.4196	29.1796	29.3939	29.1418				16	15	15	36.8	34.5	34.5	63.704	0	131.44	4944200000	52	sp|O00425|IF2B3_HUMAN
31.0721	31.1542	31.3179	31.1631	31.1793	31.1128				37	37	37	60.1	60.1	60.1	81.876	0	323.31	15888000000	211	sp|O00429|DNM1L_HUMAN
28.4738	28.4653	28.6675	28.8751	28.6686	28.3412				10	10	10	44	44	44	39.336	0	271.98	2971300000	44	sp|O00442|RTCA_HUMAN
28.0747	28.4137	28.1729	28.548	27.8579	28.5992				10	10	10	15.5	15.5	15.5	81.879	0	136.24	2305900000	40	sp|O00461|GOLI4_HUMAN
26.2617	26.9012	26.8393	26.5252	26.419	26.1813				12	12	12	7.7	7.7	7.7	217.32	0	35.816	714620000	35	sp|O00468|AGRIN_HUMAN
30.8233	30.9448	30.9599	30.3686	30.2508	30.2425				24	24	24	37.7	37.7	37.7	84.685	0	259.58	11039000000	125	sp|O00469|PLOD2_HUMAN
27.3815	27.1705	24.1689	27.3993	27.654	27.752				13	13	13	23	23	23	81.852	0	47.507	1003400000	38	sp|O00471|EXOC5_HUMAN
29.2486	29.3394	29.476	29.2962	29.5507	29.557				4	4	4	46.9	46.9	46.9	9.3697	0	11.826	4491200000	39	sp|O00483|NDUA4_HUMAN
29.2806	29.0866	29.0645	29.3567	29.4028	28.9356				6	6	6	32.6	32.6	32.6	34.577	0	109.74	4616100000	46	sp|O00487|PSDE_HUMAN
24.3234	26.6488	26.2107	23.2747	24.5895	23.999				2	2	2	17.2	17.2	17.2	15.199	0	14.309	309870000	9	sp|O00488|ZN593_HUMAN
27.7784	27.625	27.3668	27.7774	27.3626	27.5361				8	8	8	23.3	23.3	23.3	64.699	0	169.62	1168500000	28	sp|O00499|BIN1_HUMAN
30.7921	30.5527	30.6997	31.0721	31.1007	31.2243				14	14	9	37.2	37.2	30.1	57.81	0	323.31	13841000000	98	sp|O00505|IMA4_HUMAN
29.5066	29.5596	29.7748	29.5639	29.8077	29.404				15	15	15	28.1	28.1	28.1	68.002	0	75.488	5409000000	69	sp|O00541|PESC_HUMAN
30.4106	29.982	30.4579	30.2166	30.2247	30.4069				10	10	10	62.1	62.1	62.1	32.444	0	323.31	9313200000	71	sp|O00560|SDCB1_HUMAN
27.131	26.7038	26.925	24.3084	25.7939	27.1073				8	8	8	20.1	20.1	20.1	78.863	0	22.577	878770000	23	sp|O00566|MPP10_HUMAN
31.3854	31.0259	31.2744	31.2054	31.4504	31.3224				22	22	22	44.6	44.6	44.6	66.049	0	314.11	13690000000	133	sp|O00567|NOP56_HUMAN
31.9529	32.0405	32.1933	32.3486	32.3533	32.5831				33	33	32	55.3	55.3	53.6	73.243	0	323.31	32030000000	235	sp|O00571|DDX3X_HUMAN;sp|O15523|DDX3Y_HUMAN
28.6603	28.4763	28.4319	28.6061	29.0557	29.1571				7	7	7	16.1	16.1	16.1	58.635	0	16.826	2984400000	31	sp|O00592|PODXL_HUMAN
29.9076	29.8979	29.6942	29.3529	29.437	29.5222				12	12	12	39.1	39.1	39.1	42.026	0	83.176	5469200000	57	sp|O00622|CCN1_HUMAN
24.5917	24.5063	25.1118	26.1534	26.1355	26.6377				4	4	4	20	20	20	32.113	0	21.12	324780000	15	sp|O00625|PIR_HUMAN
29.0438	29.117	29.704	29.5998	29.4318	28.8681				11	6	6	30.7	23.6	23.6	57.886	0	296.51	4695800000	49	sp|O00629|IMA3_HUMAN
25.7989	25.7648	24.686	24.575	24.7437	23.4442				5	5	5	13.3	13.3	13.3	53.415	0	6.2588	148610000	10	sp|O00635|TRI38_HUMAN
28.5416	29.004	29.1463	29.0583	29.1845	29.1888				11	11	11	47.9	47.9	47.9	35.144	0	140.86	3053400000	51	sp|O00743|PPP6_HUMAN
26.5638	26.4719	26.7429	25.7742	26.5808	24.4692				8	8	8	11.1	11.1	11.1	113.74	0	31.975	413640000	18	sp|O00754|MA2B1_HUMAN
29.4041	29.1875	29.8542	30.0697	30.154	29.8425				7	7	7	63.1	63.1	63.1	19.652	0	242.59	6340100000	47	sp|O00762|UBE2C_HUMAN
24.7463	27.5527	27.5036	27.7905	27.5751	24.7335				4	4	4	17.6	17.6	17.6	35.102	0	59.548	1480900000	21	sp|O00764|PDXK_HUMAN
27.9189	27.877	28.1306	28.2117	28.0341	28.2128				19	19	17	13.1	13.1	11.4	242.04	0	63.112	1400300000	69	sp|O14497|ARI1A_HUMAN
24.3574	24.3991	25.0922	26.1016	24.3557	26.2472				2	2	2	5.8	5.8	5.8	76.18	0.0002206	4.6463	121970000	4	sp|O14523|C2C2L_HUMAN
24.3787	23.1358	25.9803	24.9398	23.0788	25.0953				2	2	2	4.5	4.5	4.5	50.639	0.0094995	1.139	16717000	2	sp|O14524|NEMP1_HUMAN
29.0153	28.9938	28.9765	28.9759	29.214	29.6118				10	10	10	54.4	54.4	54.4	26.534	0	99.193	3670400000	46	sp|O14530|TXND9_HUMAN
27.4797	27.7182	27.8341	28.4025	24.3769	27.5835				4	4	4	54.4	54.4	54.4	12.615	0	85.992	1080100000	14	sp|O14548|COX7R_HUMAN
27.5284	28.0527	28.1137	27.5213	28.1319	27.9717				3	3	3	21.2	21.2	21.2	17.417	0	26.119	2124800000	26	sp|O14561|ACPM_HUMAN
25.0669	23.7513	23.6631	24.3422	25.0636	24.5027				3	3	3	13.3	13.3	13.3	33.382	0	38.023	182490000	9	sp|O14562|UBFD1_HUMAN
27.0979	27.4818	27.5746	27.6188	27.7592	27.5209				22	22	22	12.8	12.8	12.8	231.43	0	78.868	1200200000	50	sp|O14578|CTRO_HUMAN
29.9091	30.2597	29.9749	30.4653	30.4052	30.0456				11	11	11	53.2	53.2	53.2	34.482	0	323.31	8679400000	91	sp|O14579|COPE_HUMAN
30.2965	30.3546	30.2401	30.4657	30.5731	30.4963				29	29	29	33.8	33.8	33.8	130.16	0	323.31	8596300000	133	sp|O14617|AP3D1_HUMAN
26.2363	26.1199	26.1846	26.1726	26.3141	26.2516				3	3	3	9.1	9.1	9.1	29.04	0.00040975	2.7739	354000000	18	sp|O14618|CCS_HUMAN
26.3759	25.7282	25.9977	25.047	25.9317	25.2016				3	3	3	6.1	6.1	6.1	78.947	0	24.742	385490000	14	sp|O14641|DVL2_HUMAN
27.1414	26.6	24.5537	27.0897	27.6782	27.1265				11	11	9	10.3	10.3	9	196.69	0	67.291	773340000	29	sp|O14646|CHD1_HUMAN
25.6871	22.5275	23.8773	25.0936	25.462	25.2477				2	2	2	9.9	9.9	9.9	24.775	0.00060144	2.3808	170670000	6	sp|O14653|GOSR2_HUMAN
24.9683	23.6513	24.7052	25.4024	25.6824	25.8125				3	3	3	9.9	9.9	9.9	37.808	0	10.771	146210000	8	sp|O14656|TOR1A_HUMAN
24.8012	26.0536	24.2081	25.6632	24.9652	25.1044				3	3	3	10.4	10.4	10.4	37.978	0.00021473	3.7318	89810000	4	sp|O14657|TOR1B_HUMAN
24.7357	23.9411	26.2416	26.3883	26.1692	24.9398				5	5	5	17.2	17.2	17.2	37.031	0	37.927	673890000	23	sp|O14662|STX16_HUMAN
28.2952	28.2372	28.2212	28.0188	28.1425	28.2327				11	11	11	20.7	20.7	20.7	84.141	0	105.7	2003800000	43	sp|O14672|ADA10_HUMAN
25.1689	27.2369	24.0868	24.718	24.9528	25.7035				15	15	15	15.6	15.6	15.6	141.84	0	30.645	682010000	23	sp|O14727|APAF_HUMAN
26.2842	25.0921	24.2478	24.9367	25.572	25.5658				2	2	2	6	6	6	59.092	0	7.221	74455000	2	sp|O14730|RIOK3_HUMAN
26.8329	27.0525	27.2456	26.5826	26.7142	27.1136				3	3	3	17.2	17.2	17.2	35.914	0	54.711	1024400000	17	sp|O14734|ACOT8_HUMAN
31.1059	31.0685	30.9217	30.9752	31.0884	31.0877				8	8	8	56.8	56.8	56.8	14.285	0	241.46	15203000000	52	sp|O14737|PDCD5_HUMAN
30.6624	30.5303	30.6955	30.9495	31.1375	30.9666				20	20	20	40.5	40.5	40.5	72.683	0	128.74	8734800000	95	sp|O14744|ANM5_HUMAN
29.4262	29.4764	29.3257	28.9879	29.2995	29.2428				11	11	11	31	31	31	38.868	0	144.5	4258100000	63	sp|O14745|NHRF1_HUMAN
24.5416	26.0639	24.2133	26.0519	26.2853	26.4317				5	5	5	18.9	18.9	18.9	54.433	0	34.788	342960000	14	sp|O14757|CHK1_HUMAN
25.6581	26.9692	27.1175	25.8479	26.7582	26.4006				4	4	4	15	15	15	47.878	0	25.313	788110000	13	sp|O14763|TR10B_HUMAN
23.5306	25.6008	21.8899	26.3217	26.2781	25.6622				4	4	4	9.1	9.1	9.1	68.009	0	6.2084	94513000	4	sp|O14772|FPGT_HUMAN
27.3563	27.2888	27.0596	26.5308	25.5301	26.1757				3	3	3	7.5	7.5	7.5	61.247	0	11.72	766280000	19	sp|O14773|TPP1_HUMAN
30.5521	30.5513	30.4975	30.4525	30.7244	30.5222				26	26	26	23	23	23	123.9	0	143.22	10335000000	111	sp|O14776|TCRG1_HUMAN
27.9217	28.1382	27.8484	27.9681	28.0469	27.876				18	18	18	24.6	24.6	24.6	73.912	0	25.34	1919100000	69	sp|O14777|NDC80_HUMAN
28.4374	28.3063	28.7818	29.5673	29.0525	29.1148				15	15	15	24.7	24.7	24.7	103.13	0	81.427	2281100000	59	sp|O14786|NRP1_HUMAN
27.4153	27.4241	27.0407	27.2148	27.4016	27.5952				12	8	8	16.6	12.6	12.6	101.39	0	67.136	1216800000	27	sp|O14787|TNPO2_HUMAN
32.2691	32.1713	32.3044	32.0253	32.1924	32.3769				12	12	12	54.8	54.8	54.8	27.887	0	323.01	33506000000	114	sp|O14818|PSA7_HUMAN
29.3027	29.6232	29.5694	28.8062	28.8991	28.8429				9	9	9	33.7	33.7	33.7	38.287	0	227.63	4203800000	44	sp|O14828|SCAM3_HUMAN
25.2065	23.6881	25.7169	26.2563	25.6534	25.7839				2	2	2	7.3	7.3	7.3	46.36	0	33.811	220580000	8	sp|O14874|BCKD_HUMAN
27.5899	28.5249	27.82	28.6348	28.3337	28.4891				9	9	9	28.6	28.6	28.6	55.984	0	181.25	2101200000	46	sp|O14879|IFIT3_HUMAN
27.7398	28.0422	27.5432	27.3411	27.5334	27.7112				3	3	3	18.4	18.4	18.4	16.516	0	33.258	1717200000	21	sp|O14880|MGST3_HUMAN
28.762	28.1478	28.7553	28.9008	28.9115	29.0806				2	2	2	25	25	25	13.735	0	48.104	2724000000	24	sp|O14907|TX1B3_HUMAN
28.7591	29.1095	28.4296	28.7053	28.9441	29.2221				10	10	10	40.8	40.8	40.8	36.049	0	98.624	1583500000	31	sp|O14908|GIPC1_HUMAN
23.5372	26.6348	26.3434	26.3842	23.5308	23.6882				7	7	7	15.6	15.6	15.6	86.563	0	26.216	530080000	21	sp|O14920|IKKB_HUMAN
27.6571	23.711	27.4027	25.5116	27.7198	25.834				4	4	4	37.8	37.8	37.8	21.943	0	87.338	1521100000	16	sp|O14925|TIM23_HUMAN
29.9397	29.6733	30.2775	30.4677	30.3586	30.3926				12	12	12	45.1	45.1	45.1	49.512	0	226.94	7873600000	58	sp|O14929|HAT1_HUMAN
27.5248	27.3183	27.1567	27.0759	26.7796	26.9464				3	3	3	26.8	26.8	26.8	17.769	0	75.789	937530000	17	sp|O14933|UB2L6_HUMAN
25.0396	24.4543	25.6507	24.5251	25.7041	25.3391				3	3	3	4.2	4.2	4.2	105.12	0.00078401	2.0339	93097000	2	sp|O14936|CSKP_HUMAN
28.1857	24.5049	28.321	28.5231	28.485	28.4088				4	4	4	42.7	42.7	42.7	9.9062	0	16.856	1006500000	18	sp|O14949|QCR8_HUMAN
32.5411	32.2819	32.6765	31.8264	32.0862	31.9449				8	8	8	62.6	62.6	62.6	19.794	0	323.31	32309000000	119	sp|P19105|ML12A_HUMAN;sp|O14950|ML12B_HUMAN;sp|P24844|MYL9_HUMAN
29.3919	29.5227	29.5082	29.0644	29.3033	29.0287				16	16	16	21.2	21.2	21.2	86.191	0	227	3316600000	58	sp|O14964|HGS_HUMAN
27.4399	27.848	28.1149	28.1861	28.0068	27.7435				16	16	15	52.1	52.1	50.1	45.809	0	71.143	1705000000	49	sp|O14965|AURKA_HUMAN
25.6098	25.3768	24.983	23.5208	23.5374	25.1746				5	4	4	29.6	24.1	24.1	23.155	0.00059242	2.1478	186520000	7	sp|O14966|RAB7L_HUMAN
25.0924	27.4933	27.2532	27.7034	27.7292	27.7941				12	12	12	37.7	37.7	37.7	70.038	0	107.65	1173700000	26	sp|O14967|CLGN_HUMAN
24.585	24.3478	23.0424	25.6848	25.0363	24.2461				3	3	3	16.2	16.2	16.2	33.01	0	20.279	102000000	6	sp|O14972|VP26C_HUMAN
30.2214	30.3751	30.4063	30.2369	30.3006	30.4024				30	30	30	31.3	31.3	31.3	115.28	0	323.31	9539800000	148	sp|O14974|MYPT1_HUMAN
31.5141	31.5389	31.7566	31.6667	31.9132	32.1037				12	11	11	24.5	22.6	22.6	46.437	0	157.32	21534000000	76	sp|O14979|HNRDL_HUMAN
31.8544	31.7879	31.7709	32.0272	31.7718	31.8496				35	35	35	42.5	42.5	42.5	123.38	0	323.31	27248000000	229	sp|O14980|XPO1_HUMAN
26.0751	25.7051	25.4244	26.4261	26.1474	26.4296				6	6	6	4.3	4.3	4.3	206.89	0	13.038	428850000	19	sp|O14981|BTAF1_HUMAN
27.8099	27.4868	27.7624	27.8347	27.8571	27.7279				15	15	15	13.7	13.7	13.7	151.61	0	41.694	1703100000	45	sp|O15013|ARHGA_HUMAN
27.8181	27.7636	27.4382	27.7567	27.9669	27.7806				18	18	18	12.1	12.1	12.1	251.89	0	97.405	1383000000	61	sp|O15027|SC16A_HUMAN
27.9264	27.8255	28.0919	28.3384	28.4059	28.3067				26	26	26	21.5	21.5	21.5	205.12	0	229.44	1890700000	68	sp|O15031|PLXB2_HUMAN
29.9249	30.0771	30.0392	30.2401	30.1085	30.1562				19	19	19	20.7	20.7	20.7	118.29	0	170.8	6260200000	114	sp|O15042|SR140_HUMAN
26.429	26.6486	24.1268	23.5274	25.6052	25.7362				5	5	5	5.8	5.8	5.8	165.54	0	47.182	319670000	10	sp|O15056|SYNJ2_HUMAN
24.9149	25.7643	24.5425	25.0199	25.089	25.2266				3	3	3	8.3	8.3	8.3	85.124	0	12.329	121960000	11	sp|O15066|KIF3B_HUMAN
30.8692	30.8131	30.8417	30.9392	30.9373	30.8595				34	34	34	40.4	40.4	40.4	144.73	0	323.31	11492000000	160	sp|O15067|PUR4_HUMAN
27.6183	27.7272	27.413	27.5438	27.1232	27.4017				12	12	12	20.7	20.7	20.7	112.96	0	84.453	1379600000	37	sp|O15084|ANR28_HUMAN
24.2965	26.8769	26.564	26.7867	26.2419	26.7083				8	8	8	18	18	18	67.315	0	33.851	750270000	26	sp|O15091|MRPP3_HUMAN
25.095	25.3282	24.7121	26.0777	24.5828	24.7269				3	3	3	7.5	7.5	7.5	84.639	0	7.2322	99463000	4	sp|O15111|IKKA_HUMAN
26.717	26.7848	26.5154	25.5863	27.0778	25.801				3	3	3	31.6	31.6	31.6	15.179	0	90.156	641780000	15	sp|O15116|LSM1_HUMAN
28.0156	28.1569	27.7169	28.5015	28.2536	27.9663				13	13	13	15.3	15.3	15.3	142.17	0	159.01	1775900000	48	sp|O15118|NPC1_HUMAN
28.3642	28.9662	24.0595	27.9974	25.0592	28.1089				4	4	4	13	13	13	37.866	0	77.775	2523900000	11	sp|O15121|DEGS1_HUMAN
28.1209	28.0649	27.9148	27.7551	27.5194	27.8412				5	5	5	26.6	26.6	26.6	37.92	0	153.48	1708800000	26	sp|O15126|SCAM1_HUMAN
28.5329	28.5955	28.3758	27.9433	28.1696	28.043				3	3	3	13.7	13.7	13.7	36.648	0	320.71	1936300000	26	sp|O15127|SCAM2_HUMAN
31.5123	31.5955	31.5176	32.13	31.6933	31.8097				20	20	19	58.6	58.6	52.4	40.949	0	323.31	24699000000	125	sp|O15143|ARC1B_HUMAN
31.6283	31.6062	31.8513	31.7699	31.5548	31.7448				15	15	15	50	50	50	34.333	0	214.7	22672000000	112	sp|O15144|ARPC2_HUMAN
30.3774	30.7526	30.6797	30.5718	30.51	30.4132				6	6	6	34.8	34.8	34.8	20.546	0	38.107	9236500000	52	sp|O15145|ARPC3_HUMAN
29.4608	29.2639	29.3389	29.4158	29.5095	29.3579				10	10	10	42.8	42.8	42.8	39.249	0	148.81	4342100000	54	sp|O15160|RPAC1_HUMAN
25.8633	24.0966	23.8028	26.3156	26.211	25.1973				4	4	4	13.8	13.8	13.8	35.049	0	13.705	276480000	12	sp|O15162|PLS1_HUMAN
29.6364	29.8942	29.6646	29.3718	29.6307	29.485				10	10	9	39.5	39.5	39.5	23.818	0	104.55	6053800000	57	sp|O15173|PGRC2_HUMAN
29.3324	29.2888	29.1513	29.208	29.4051	29.2457				6	6	6	43.4	43.4	43.4	14.582	0	34.741	3476500000	34	sp|O15212|PFD6_HUMAN
28.0029	28.0106	27.8247	28.3417	28.2433	28.1507				14	14	14	31	31	31	68.07	0	91.399	1685800000	52	sp|O15213|WDR46_HUMAN
27.071	26.5486	23.4737	26.7608	26.5699	25.2292				10	10	10	18.1	18.1	18.1	77.672	0	34.157	505770000	26	sp|O15226|NKRF_HUMAN
26.0292	25.0047	26.4133	26.3422	25.0916	25.986				8	8	8	18.5	18.5	18.5	77.187	0	24.43	523250000	19	sp|O15228|GNPAT_HUMAN
26.7079	26.7335	26.4262	26.8055	27.0332	27.1173				18	18	18	7.6	7.6	7.6	399.73	0	50.634	722180000	42	sp|O15230|LAMA5_HUMAN
29.8884	29.8319	29.7287	29.6704	29.6999	29.7969				20	20	20	42.4	42.4	42.4	73.525	0	323.31	6771300000	116	sp|O15231|ZN185_HUMAN
27.1109	24.5644	23.7211	24.896	25.1349	26.1035				4	4	4	33.3	33.3	33.3	15.173	0.00021146	3.3875	561280000	12	sp|O15235|RT12_HUMAN
24.9084	25.769	23.8237	24.2817	25.1273	26.1494				5	5	5	10.1	10.1	10.1	77.628	0.00022158	4.7839	236070000	4	sp|O15254|ACOX3_HUMAN
28.8061	29.0388	28.6268	28.2348	28.6076	28.4284				5	5	5	33.2	33.2	33.2	22.958	0	49.882	2814500000	27	sp|O15258|RER1_HUMAN
29.5229	29.5298	29.6383	30.0889	29.4592	30.0827				5	5	5	21.6	21.6	21.6	30.394	0	54.148	7714200000	30	sp|O15260|SURF4_HUMAN
25.2395	24.9594	24.4175	25.0749	24.1684	25.9552				3	3	3	9	9	9	42.089	0.003402	1.5474	61043000	4	sp|O15264|MK13_HUMAN
29.4786	29.5449	29.5034	29.7004	29.8182	29.5329				15	15	15	43.6	43.6	43.6	52.743	0	146.07	5784200000	83	sp|O15269|SPTC1_HUMAN
28.1808	29.1327	28.9192	28.4668	28.4741	28.8225				13	13	13	31	31	31	62.924	0	182.39	3229900000	55	sp|O15270|SPTC2_HUMAN
29.3626	28.8932	29.2903	29.2361	29.2427	29.8086				19	19	19	23.1	23.1	23.1	116.92	0	161.58	4185100000	60	sp|O15294|OGT1_HUMAN
27.9192	28.1625	23.4433	27.9591	28.554	28.1588				6	6	5	28	28	25.2	28.082	0	70.834	1934900000	25	sp|O15305|PMM2_HUMAN
24.5693	24.5975	25.681	25.8381	25.9771	25.0454				2	2	2	15.7	15.7	15.7	25.914	0.0096786	1.1329	94142000	1	sp|O15318|RPC7_HUMAN
26.899	27.235	27.1822	26.5904	26.0236	25.3716				6	6	6	13.4	13.4	13.4	68.86	0	9.2768	571030000	17	sp|O15321|TM9S1_HUMAN
25.8085	23.6252	24.539	25.1181	25.8269	24.7114				2	2	2	2.3	2.3	2.3	104.74	0.00021142	3.3866	172230000	4	sp|O15327|INP4B_HUMAN
27.6597	27.9775	27.3679	28.3205	28.1706	28.4317				14	14	14	22.3	22.3	22.3	75.25	0	58.699	1564500000	57	sp|O15344|TRI18_HUMAN
29.0153	29.1475	28.9951	28.9194	29.2495	29.2194				5	5	5	20.5	20.5	20.5	22.98	0	30.765	5350000000	32	sp|O15347|HMGB3_HUMAN
29.88	30.1264	29.8544	30.1205	30.1142	30.2645				13	13	13	31.5	31.5	31.5	59.271	0	173.46	6407400000	79	sp|O15355|PPM1G_HUMAN
24.1671	25.7693	23.3245	26.255	24.9054	25.932				12	12	12	16	16	16	138.6	0	48.893	533330000	23	sp|O15357|SHIP2_HUMAN
31.2006	31.0249	31.147	31.0444	31.1461	31.3277				16	16	16	47.1	47.1	47.1	63.972	0	323.31	18411000000	126	sp|O15371|EIF3D_HUMAN
30.405	29.981	30.3459	30.7139	30.4362	30.4899				18	18	18	62.5	62.5	62.5	39.93	0	323.31	9503500000	115	sp|O15372|EIF3H_HUMAN
24.7816	25.072	24.0799	25.9566	25.2358	24.3152				4	3	3	16.8	15	15	48.847	0	8.2231	157490000	6	sp|O15379|HDAC3_HUMAN
26.9139	23.8869	25.8905	26.6901	24.5671	26.6197				9	9	9	16.7	16.7	16.7	95.05	0	25.524	496510000	17	sp|O15381|NVL_HUMAN
27.9878	28.6696	28.7539	27.6446	27.4368	27.9294				10	10	10	27	27	27	44.287	0	152	2688200000	27	sp|O15382|BCAT2_HUMAN
24.1929	25.0928	24.9195	26.0029	25.8034	24.9205				2	2	2	16.2	16.2	16.2	16.389	0.00040875	2.7347	62653000	2	sp|O15392|BIRC5_HUMAN
27.9352	26.9448	27.9715	27.9033	28.0885	28.3338				15	14	14	18.3	17.4	17.4	119.94	0	71.406	1693800000	53	sp|O15397|IPO8_HUMAN
29.5181	29.5015	29.2134	29.5201	29.292	29.5495				9	9	9	46.4	46.4	46.4	29.815	0	165.48	3887800000	47	sp|O15400|STX7_HUMAN
30.706	30.7885	30.6423	30.4981	30.5915	30.5818				8	8	8	22.8	22.8	22.8	49.469	0	44.805	6639800000	49	sp|O15427|MOT4_HUMAN
25.2671	27.0433	27.1656	27.8891	24.1658	28.0184				6	6	6	5.8	5.8	5.8	149.52	0	7.3734	1045700000	14	sp|O15439|MRP4_HUMAN
28.3176	28.165	28.3228	28.2932	28.4808	28.2278				8	8	8	29.6	29.6	29.6	54.985	0	153.21	2245000000	44	sp|O15446|RPA34_HUMAN
28.4918	28.7049	28.0679	27.7486	27.6748	27.9318				12	12	12	28.4	28.4	28.4	60.901	0	170.61	2090900000	53	sp|O15460|P4HA2_HUMAN
24.9268	23.6123	24.1735	25.8071	24.7789	25.3987				2	2	2	5.2	5.2	5.2	73.168	0.00040833	2.7167	54925000	3	sp|O15484|CAN5_HUMAN
27.4045	27.1624	27.2533	27.4199	27.4377	26.8583				8	8	8	47.5	47.5	47.5	22.417	0	31.399	1208800000	37	sp|O15498|YKT6_HUMAN
30.2391	30.1609	30.422	29.8448	29.9492	30.2316				4	4	4	33.8	33.8	33.8	16.32	0	67.129	8536200000	26	sp|O15511|ARPC5_HUMAN
27.5511	27.2194	27.6987	27.4348	27.2416	27.2377				3	3	3	29.6	29.6	29.6	16.311	0	81.553	1227500000	22	sp|O15514|RPB4_HUMAN
23.8207	22.7951	27.3724	24.8895	25.2632	25.0635				4	4	4	13.4	13.4	13.4	47.625	0	26.417	542020000	10	sp|O15533|TPSN_HUMAN
26.5264	26.2675	26.2252	25.2185	24.9238	23.974				5	5	5	14.3	14.3	14.3	38.787	0	29.24	403880000	16	sp|O15541|R113A_HUMAN
32.1219	32.0731	31.9581	31.7899	31.9359	31.8667				35	35	34	52.3	52.3	52.3	90.932	0	323.31	29332000000	260	sp|O43143|DHX15_HUMAN
25.6391	27.3156	26.9589	26.9239	23.8202	26.7939				7	7	7	19.5	19.5	19.5	54.843	0	219.51	863780000	21	sp|O43148|MCES_HUMAN
25.2304	25.1477	23.4815	24.5527	23.7488	25.7651				2	2	2	1.3	1.3	1.3	331.07	0.0072329	1.3121	38411000	2	sp|O43149|ZZEF1_HUMAN
26.4657	26.6211	26.8579	26.9696	26.9069	27.0813				6	6	6	7.3	7.3	7.3	122.07	0	105.71	962470000	20	sp|O43156|TTI1_HUMAN
26.6023	26.8756	26.8379	25.7837	25.6344	25.3626				7	7	7	22.4	22.4	22.4	50.714	0	95.574	540490000	20	sp|O43159|RRP8_HUMAN
25.4837	24.4803	24.2483	24.1531	25.2267	25.6121				4	3	3	3.1	2.5	2.5	200.03	0.00021786	4.1878	48709000	4	sp|O43166|SI1L1_HUMAN
30.4271	30.5671	30.4454	29.9636	30.4127	30.2977				4	4	4	49.3	49.3	49.3	16.694	0	127.63	8264300000	45	sp|O43169|CYB5B_HUMAN
30.3725	30.3225	30.3512	30.5185	30.2948	30.4721				18	18	18	44.6	44.6	44.6	58.449	0	259.51	7294300000	128	sp|O43172|PRP4_HUMAN
27.524	27.8085	27.184	30.225	30.1181	30.2071				15	15	15	33.4	33.4	33.4	56.65	0	164.83	4002900000	62	sp|O43175|SERA_HUMAN
27.4711	27.4978	24.119	24.7636	27.4093	24.1508				2	2	2	14.3	14.3	14.3	20.108	0	8.4629	1007700000	8	sp|O43181|NDUS4_HUMAN
24.0002	24.6051	25.1975	25.8021	25.4794	24.2994				3	3	3	9.3	9.3	9.3	51.328	0.0002116	3.3976	85009000	7	sp|O43194|GPR39_HUMAN
29.0022	29.084	28.6318	28.5627	28.6956	28.7041				11	10	10	35.4	32.7	32.7	54.099	0	151.82	2250800000	46	sp|O43237|DC1L2_HUMAN
31.5379	31.5913	31.5106	31.5756	31.5541	31.3657				29	29	29	53	53	53	60.977	0	323.01	21884000000	170	sp|O43242|PSMD3_HUMAN
27.3304	27.2041	27.6756	26.907	27.491	27.8281				8	8	8	27.4	27.4	27.4	41.373	0	52.52	1422200000	37	sp|O43251|RFOX2_HUMAN;sp|Q9NWB1|RFOX1_HUMAN;sp|A6NFN3|RFOX3_HUMAN
29.9067	29.7601	29.616	29.4437	29.5084	29.4374				19	18	18	38.1	35.9	35.9	70.832	0	323.31	5752100000	79	sp|O43252|PAPS1_HUMAN
29.5263	29.0627	29.3184	29.2923	29.5169	29.2851				19	19	19	30.3	30.3	30.3	88.828	0	282.27	5034400000	74	sp|O43264|ZW10_HUMAN
29.3767	29.4818	29.49	29.4246	29.3879	29.4072				17	17	17	27.1	27.1	27.1	90.254	0	210.51	4560400000	107	sp|O43290|SNUT1_HUMAN
27.9925	28.9618	28.3958	28.7189	28.6395	28.5283				5	5	5	23.4	23.4	23.4	28.228	0	26.644	1284400000	28	sp|O43291|SPIT2_HUMAN
24.1511	26.5293	24.8749	25.2458	23.9993	26.3754				5	5	5	8.7	8.7	8.7	67.622	0.0002192	4.3834	408990000	13	sp|O43292|GPAA1_HUMAN
24.4597	22.8022	25.8852	24.9078	24.1498	26.2486				3	3	3	7.7	7.7	7.7	52.535	0	6.833	63098000	5	sp|O43293|DAPK3_HUMAN
26.1299	26.3457	24.5128	23.809	26.1241	24.7421				4	4	4	15.2	15.2	15.2	49.814	0	12.623	218040000	10	sp|O43294|TGFI1_HUMAN
24.6005	24.4248	26.4615	26.7867	26.5858	27.2505				11	11	11	10.5	10.5	10.5	140.41	0	18.144	513080000	25	sp|O43314|VIP2_HUMAN
24.3992	25.5748	24.4359	25.6154	24.5982	24.5439				2	2	2	3.5	3.5	3.5	67.195	0.00506	1.4335	77636000	4	sp|O43318|M3K7_HUMAN
30.2559	30.338	30.0355	30.2334	30.384	30.1278				9	9	9	60.9	60.9	60.9	19.81	0	97.156	8299700000	66	sp|O43324|MCA3_HUMAN
24.6437	25.0406	26.6303	26.9416	26.7099	26.6151				11	11	11	11	11	11	165.95	0	103.05	614900000	30	sp|O43379|WDR62_HUMAN
31.6441	31.9712	31.3641	31.3881	31.796	31.7869				25	20	20	41.2	33.6	33.6	70.942	0	323.31	24836000000	140	sp|O43390|HNRPR_HUMAN
29.2697	29.3209	29.2914	29.1987	29.295	29.3052				16	16	16	29.9	29.9	29.9	77.528	0	176.28	4142100000	81	sp|O43395|PRPF3_HUMAN
30.3045	30.8839	30.8125	30.5806	30.5641	30.5583				14	14	14	73.4	73.4	73.4	32.251	0	323.31	10921000000	64	sp|O43396|TXNL1_HUMAN
31.9896	31.9038	31.8492	31.7168	31.7546	31.8215				14	14	14	71.4	71.4	71.4	22.237	0	323.31	24190000000	125	sp|O43399|TPD54_HUMAN
24.9206	24.4818	27.3194	25.2095	24.3974	24.7846				5	5	5	31.4	31.4	31.4	23.773	0	14.948	455150000	12	sp|O43402|EMC8_HUMAN
24.9923	26.2	24.6404	23.9873	26.3508	26.1914				3	3	3	10.2	10.2	10.2	41.878	0.00021552	3.8493	401710000	12	sp|O43427|FIBP_HUMAN
28.2054	27.7783	27.5429	27.331	27.6945	27.9558				15	11	11	11.2	8.9	8.9	176.65	0	22.226	1240700000	34	sp|O43432|IF4G3_HUMAN
28.2948	28.9671	28.6914	28.49	28.4737	28.5814				7	7	7	40.7	40.7	40.7	19.208	0	64.574	2140600000	30	sp|O43447|PPIH_HUMAN
26.5809	26.5004	24.6	24.1372	24.9176	25.0574				4	4	4	12.2	12.2	12.2	48.84	0	6.1845	287470000	10	sp|O43464|HTRA2_HUMAN
30.2878	30.2048	30.0415	29.8737	29.8873	29.6397				12	12	12	43.5	43.5	43.5	39.589	0	212.94	6243000000	65	sp|O43488|ARK72_HUMAN
29.8249	29.8786	29.8503	30.1262	30.068	30.1658				25	25	25	33.8	33.8	33.8	112.59	0	291.95	7105100000	129	sp|O43491|E41L2_HUMAN
23.3444	27.8891	27.6526	27.0662	24.9892	25.4786				3	3	3	48.4	48.4	48.4	9.6138	0	98.884	1494500000	15	sp|O43504|LTOR5_HUMAN
23.7832	24.2901	25.7778	24.5836	25.3147	25.1281				2	2	2	7.8	7.8	7.8	37.849	0.003224	1.5886	56940000	2	sp|O43542|XRCC3_HUMAN
25.6574	23.6222	24.7917	24.3837	23.3451	25.4495				3	3	3	6.2	6.2	6.2	73.817	0.00021204	3.4398	77560000	5	sp|O43572|AKA10_HUMAN
28.4451	29.4949	28.6766	28.2454	28.9476	28.5938				6	6	6	31.8	31.8	31.8	22.092	0	45.39	3254300000	44	sp|O43583|DENR_HUMAN
30.5246	30.6552	30.4836	30.6487	30.5769	30.4114				27	27	27	37.9	37.9	37.9	109.96	0	323.31	10673000000	148	sp|O43592|XPOT_HUMAN
25.4997	24.4846	23.6757	24.6266	25.3594	23.5049				3	3	3	12.7	12.7	12.7	34.688	0.00021678	4.0043	124100000	8	sp|O43597|SPY2_HUMAN
25.6345	25.3144	25.0595	24.9017	27.2845	26.6695				6	6	6	44.8	44.8	44.8	19.108	0	75.968	1073100000	19	sp|O43598|DNPH1_HUMAN
29.9672	30.1126	29.9449	30.6892	30.3454	30.3105				19	19	19	42.7	42.7	42.7	51.355	0	323.31	7824200000	106	sp|O43615|TIM44_HUMAN
27.3441	27.4193	27.2319	27.5908	27.6551	27.299				5	5	5	30.6	30.6	30.6	20.274	0	7.7459	1483200000	25	sp|O43617|TPPC3_HUMAN
25.5872	24.5316	25.1093	25.3265	25.6299	25.7606				2	2	2	10.2	10.2	10.2	27.563	0.00059773	2.301	240980000	8	sp|O43657|TSN6_HUMAN
28.3449	28.4277	28.5437	28.25	28.5563	28.1633				13	13	13	31.5	31.5	31.5	57.193	0	166.86	2680200000	61	sp|O43660|PLRG1_HUMAN
26.5004	25.4432	25.735	26.1492	24.8209	26.287				10	10	10	17.4	17.4	17.4	71.606	0	30.737	519680000	20	sp|O43663|PRC1_HUMAN
27.693	27.7385	27.4758	27.5177	27.9845	27.6228				4	4	4	21.5	21.5	21.5	21.21	0	47.964	1465300000	23	sp|O43665|RGS10_HUMAN
28.5847	29.4756	28.9318	29.6974	29.5729	29.3458				9	9	9	20.1	20.1	20.1	50.75	0	86.403	4036400000	61	sp|O43670|ZN207_HUMAN
24.8236	25.4935	24.6763	24.9729	24.744	24.9619				3	3	3	15.3	15.3	15.3	21.75	0.00040675	2.6517	183840000	5	sp|O43674|NDUB5_HUMAN
24.7466	26.8221	24.2944	26.0185	25.8024	26.1049				2	2	2	21.4	21.4	21.4	11.402	0.00020846	3.1153	528500000	16	sp|O43676|NDUB3_HUMAN
27.776	27.2423	27.4313	27.607	24.8299	27.757				3	3	3	40.4	40.4	40.4	10.921	0	57.526	1171300000	17	sp|O43678|NDUA2_HUMAN
30.3036	30.0152	30.2448	30.0971	30.244	30.3258				10	10	10	37.6	37.6	37.6	38.792	0	140.7	9140600000	80	sp|O43681|GET3_HUMAN
24.8327	25.2806	23.1737	26.5274	26.4864	26.7519				8	8	8	9.1	9.1	9.1	122.37	0	18.558	410040000	20	sp|O43683|BUB1_HUMAN
30.3567	30.4514	30.5705	30.6063	30.7458	30.6468				12	12	12	40.9	40.9	40.9	37.154	0	323.31	9122500000	84	sp|O43684|BUB3_HUMAN
35.6455	35.716	35.5701	35.0314	34.9504	34.9794				58	58	39	70.9	70.9	48.1	104.85	0	323.31	287000000000	833	sp|O43707|ACTN4_HUMAN
28.0745	24.6407	27.2465	26.4699	24.9488	24.9709				3	3	3	21.8	21.8	21.8	24.212	0	47.261	798370000	17	sp|O43708|MAAI_HUMAN
25.4043	23.9169	24.7583	23.3359	25.4001	25.0882				2	2	2	14.2	14.2	14.2	31.88	0.00020593	2.8836	75084000	3	sp|O43709|BUD23_HUMAN
26.9768	23.4825	25.312	26.5604	27.2022	27.3697				9	9	9	18.9	18.9	18.9	85.852	0	117.86	358370000	24	sp|O43719|HTSF1_HUMAN
25.5784	24.1462	24.9675	24.8054	23.777	25.7053				3	3	3	10.3	10.3	10.3	46.412	0.00021066	3.3241	134310000	8	sp|Q15438|CYH1_HUMAN;sp|Q99418|CYH2_HUMAN;sp|O43739|CYH3_HUMAN
28.341	28.5555	28.6321	28.8455	28.7338	28.588				16	16	16	23	23	23	91.35	0	39.528	2852500000	50	sp|O43747|AP1G1_HUMAN
23.7774	27.0933	24.4464	24.7288	25.2378	23.9313				8	8	8	58.4	58.4	58.4	29.176	0	156.57	482060000	18	sp|O43752|STX6_HUMAN
28.998	29.3949	29.1581	28.9721	29.0344	28.8864				5	5	5	20.5	20.5	20.5	24.81	0	8.7766	4556600000	29	sp|O43760|SNG2_HUMAN
29.7109	30.0449	30.0264	30.0217	29.9698	29.7218				7	7	7	26.2	26.2	26.2	34.063	0	102.16	7616900000	55	sp|O43765|SGTA_HUMAN
27.9524	28.2003	28.265	24.8144	27.4275	25.3736				5	4	4	37.2	28.1	28.1	13.389	0	9.0544	1456800000	23	sp|O43768|ENSA_HUMAN
25.2416	24.6705	24.3522	24.9327	25.521	25.6532				5	5	5	17.9	17.9	17.9	32.943	0	5.4665	155210000	9	sp|O43772|MCAT_HUMAN
32.2112	32.1661	32.3352	32.2743	32.3137	32.2608				22	22	22	50	50	50	62.942	0	323.31	27494000000	185	sp|O43776|SYNC_HUMAN
29.9606	29.6771	29.8889	30.1908	30.2495	30.5578				32	32	29	32.2	32.2	28.9	131.98	0	260.33	7036300000	151	sp|O43795|MYO1B_HUMAN
25.5255	24.303	24.2487	25.3821	25.4708	25.6036				2	2	2	20.2	20.2	20.2	13.596	0	7.5302	141600000	4	sp|O43805|SSNA1_HUMAN
25.4751	25.7126	25.1095	25.5551	24.5315	24.6762				2	2	2	8.8	8.8	8.8	34.566	0.0032234	1.5877	141290000	4	sp|O43808|PM34_HUMAN
30.1762	30.349	30.7443	30.615	30.4032	30.3471				12	12	12	56.4	56.4	56.4	26.227	0	240.54	10926000000	82	sp|O43809|CPSF5_HUMAN
27.4023	27.7252	27.3567	28.013	28.5153	27.6728				8	8	8	24.8	24.8	24.8	45.283	0	37.841	1589600000	37	sp|O43813|LANC1_HUMAN
26.6031	23.1084	25.6167	23.766	26.1508	26.2749				9	9	9	18.8	18.8	18.8	86.131	0	41.858	482440000	24	sp|O43815|STRN_HUMAN
28.2263	28.7291	28.2275	28.6512	28.7217	28.8084				10	10	10	30.1	30.1	30.1	51.84	0	209.89	2453500000	37	sp|O43818|U3IP2_HUMAN
26.1567	24.6309	25.7037	25.5025	25.8955	24.4476				4	4	4	8.8	8.8	8.8	76.107	0	8.9675	229610000	13	sp|O43823|AKAP8_HUMAN
23.824	24.9044	24.0392	25.4525	24.3	26.4022				3	3	3	8.9	8.9	8.9	46.36	0	7.5083	64992000	5	sp|O43826|G6PT1_HUMAN
28.1061	27.8857	27.7747	28.4052	28.3588	28.4861				9	9	9	31.4	31.4	31.4	42.183	0	51.977	1723600000	33	sp|O43837|IDH3B_HUMAN
30.3396	30.2947	30.4209	30.3778	30.4321	30.3554				26	26	26	26.4	26.4	26.4	131.7	0	310.42	7931500000	159	sp|O43847|NRDC_HUMAN
31.7278	31.9598	31.626	31.6681	31.7651	31.5494				19	19	19	65.4	65.4	65.4	37.106	0	323.31	25538000000	140	sp|O43852|CALU_HUMAN
26.004	23.3023	23.419	24.5172	26.2797	27.2098				4	4	4	9.4	9.4	9.4	53.764	0	9.5342	228690000	10	sp|O43854|EDIL3_HUMAN
29.1466	29.2127	29.0833	29.4249	29.4115	29.3288				16	16	7	35.1	35.1	18.3	58.951	0	80.176	3599700000	69	sp|O43865|SAHH2_HUMAN
26.2859	25.6023	23.8512	26.2171	26.525	26.3708				7	7	7	21.4	21.4	21.4	50.282	0	41.617	375190000	19	sp|O43913|ORC5_HUMAN
28.4953	28.3409	28.175	27.8592	27.8851	28.0166				6	6	6	57.5	57.5	57.5	12.517	0	16.351	1519500000	31	sp|O43920|NDUS5_HUMAN
26.8567	26.2412	26.9909	26.4875	26.7106	26.8514				3	3	3	25.3	25.3	25.3	17.42	0	12.483	807260000	15	sp|O43924|PDE6D_HUMAN
27.9846	27.5404	27.6764	28.0562	27.6953	27.9021				15	15	15	26.3	26.3	26.3	71.689	0	158.15	1405400000	49	sp|O60216|RAD21_HUMAN
27.8697	23.9505	24.6611	27.7021	27.8788	27.701				3	3	3	38.1	38.1	38.1	10.998	0	48.794	1451300000	18	sp|O60220|TIM8A_HUMAN
27.7376	27.9104	27.9833	28.7502	27.7212	28.0975				21	20	20	26.4	25.6	25.6	119.26	0	154.63	1751500000	49	sp|O60231|DHX16_HUMAN
28.9412	28.8875	28.8695	28.6442	28.4275	28.7475				7	7	7	59.8	59.8	59.8	21.474	0	279.83	3751600000	40	sp|O60232|ZNRD2_HUMAN
24.6289	23.7332	23.9652	25.9779	24.3475	24.4946				3	3	3	2.1	2.1	2.1	160.6	0.00078094	1.9981	165230000	8	sp|O60244|MED14_HUMAN
28.9759	29.3033	29.1676	29.4041	29.6863	29.6288				10	10	9	39	39	35.2	40.925	0	154.55	4905300000	56	sp|O60256|KPRB_HUMAN
29.9574	30.2617	30.0706	30.2785	30.0792	30.2181				31	31	19	31.2	31.2	21.7	121.9	0	263.73	7577400000	151	sp|O60264|SMCA5_HUMAN
29.7251	29.9362	29.7536	29.5237	29.7321	29.8206				25	25	25	27	27	27	146.2	0	220.73	5819700000	108	sp|O60271|JIP4_HUMAN
27.3019	27.0556	27.3909	27.4341	27.3793	27.1498				16	16	16	10.7	10.7	10.7	254.39	0	54.15	1065200000	39	sp|O60287|NPA1P_HUMAN
24.3492	23.6873	24.0882	24.2867	25.4124	25.5459				5	5	4	4.4	4.4	3.9	194.61	0	7.3208	64525000	8	sp|O60292|SI1L3_HUMAN
28.1749	28.4223	28.36	28.5613	28.3994	28.6299				22	21	21	18.4	17.9	17.9	171.29	0	305.33	2470200000	71	sp|O60306|AQR_HUMAN
29.731	29.7398	29.7746	29.4629	29.5433	29.4994				23	23	23	26.6	26.6	26.6	111.63	0	117.78	4218000000	125	sp|O60313|OPA1_HUMAN
24.8842	23.9972	25.2529	24.6119	25.598	24.3547				3	3	3	2.9	2.9	2.9	218.4	0	18.481	209700000	5	sp|O60318|GANP_HUMAN
24.2072	24.8638	22.8245	24.3341	24.2058	24.9207				4	4	3	3.1	3.1	2.5	204.47	0	10.42	244520000	7	sp|O60333|KIF1B_HUMAN
29.018	28.699	28.7067	29.0201	29.0144	29.0524				19	19	19	32.3	32.3	32.3	92.902	0	145.89	3793100000	70	sp|O60341|KDM1A_HUMAN
28.3518	27.7558	28.1981	28.9264	28.8421	28.7967				19	19	18	20.1	20.1	19.3	146.56	0	222.15	2555500000	73	sp|O60343|TBCD4_HUMAN
24.7818	24.2963	25.615	25.3943	24.7791	25.8313				2	2	2	3.5	3.5	3.5	79.291	0.00021701	4.0441	88510000	4	sp|O60353|FZD6_HUMAN
23.8442	24.7581	24.4628	24.8655	23.8437	25.3995				3	3	3	9.5	9.5	9.5	51.964	0.0005902	2.0884	186830000	7	sp|O60427|FADS1_HUMAN
28.4043	28.361	28.3134	28.3235	28.0456	28.3261				14	14	14	33.1	33.1	33.1	54.554	0	103.09	2263100000	51	sp|O60443|GSDME_HUMAN
30.4349	30.7024	30.2527	30.3251	30.6865	30.6365				23	23	21	40.8	40.8	36.7	79.187	0	151.72	10622000000	101	sp|O60488|ACSL4_HUMAN
30.1865	30.2796	30.1871	29.7499	30.2297	30.1207				9	9	7	60.5	60.5	56.2	18.762	0	99.04	8439200000	55	sp|O60493|SNX3_HUMAN
26.0037	24.3738	23.7116	24.193	24.8667	23.9971				5	5	5	24.5	24.5	24.5	28.114	0	11.117	252290000	16	sp|O60499|STX10_HUMAN
24.8696	24.7262	23.4733	26.3099	26.3153	25.0072				5	5	5	5.5	5.5	5.5	102.91	0.00022361	5.0907	375520000	13	sp|O60502|OGA_HUMAN
25.4547	22.594	23.1505	24.7638	26.055	26.4374				3	3	3	5.8	5.8	5.8	75.34	0.00021594	3.9284	146730000	8	sp|O60504|VINEX_HUMAN
33.3528	33.1316	33.222	33.1178	33.3294	33.2301				27	27	22	49.3	49.3	41.6	69.602	0	323.31	67739000000	284	sp|O60506|HNRPQ_HUMAN
26.3216	25.0673	25.3398	23.8324	25.9145	26.1803				5	5	5	12.8	12.8	12.8	65.521	0	21.138	157680000	10	sp|O60508|PRP17_HUMAN
26.0606	25.486	24.2151	24.851	24.696	24.8386				6	3	3	6.2	3.8	3.8	124.71	0.00021008	3.29	143730000	5	sp|O60518|RNBP6_HUMAN
27.3909	27.4121	27.3375	28.0691	27.4701	27.8212				14	14	14	14.7	14.7	14.7	122.95	0	79.276	1425100000	45	sp|O60524|NEMF_HUMAN
24.6985	27.6308	27.4454	27.6808	27.8086	27.6309				9	9	9	34.1	34.1	34.1	41.949	0	98.742	1295400000	31	sp|O60547|GMDS_HUMAN
26.1978	26.4393	25.8706	26.2729	25.6553	26.0442				8	5	5	22.7	14.7	14.7	56.98	0	42.912	501170000	17	sp|O60551|NMT2_HUMAN
25.7594	24.1916	24.6818	25.7599	24.7845	25.7857				2	2	2	5.4	5.4	5.4	80.684	0	15.784	270880000	8	sp|O60563|CCNT1_HUMAN
25.4789	24.1084	25.4284	26.2934	25.0621	24.926				6	6	6	8.7	8.7	8.7	119.54	0	5.7228	386030000	13	sp|O60566|BUB1B_HUMAN
28.8422	29.1266	29.1384	28.8674	28.6774	28.9853				22	22	22	40.9	40.9	40.9	84.784	0	122.69	2663700000	75	sp|O60568|PLOD3_HUMAN
25.66	24.2014	22.9195	26.0342	25.1258	24.6191				4	4	4	23.7	23.7	23.7	28.362	0	5.792	79451000	5	sp|O60573|IF4E2_HUMAN
30.8503	30.3364	30.6618	30.6328	30.9684	30.88				34	34	34	27	27	27	141.35	0	323.31	12950000000	145	sp|O60610|DIAP1_HUMAN
24.7872	25.6665	23.1537	25.8008	26.3524	26.1134				3	3	3	23	23	23	18.092	0	18.711	359470000	11	sp|O60613|SEP15_HUMAN
24.4756	24.3301	26.2607	25.5768	24.4736	25.1928				2	2	2	9.1	9.1	9.1	28.017	0.00021057	3.319	389820000	11	sp|O60637|TSN3_HUMAN
26.7533	27.2893	24.3153	24.681	25.0547	24.8707				8	8	8	14.2	14.2	14.2	85.566	0	84.445	520950000	20	sp|O60645|EXOC3_HUMAN
33.1923	33.3956	33.2449	32.9206	32.8909	32.8054				19	19	19	59.2	59.2	59.2	47.074	0	323.31	57901000000	188	sp|O60664|PLIN3_HUMAN
28.3201	28.1318	28.2783	28.2942	28.4395	28.379				12	12	12	28.4	28.4	28.4	59.902	0	34.495	1572600000	50	sp|O60678|ANM3_HUMAN
30.9417	30.6147	30.7339	31.0972	31.1288	31.0977				14	14	9	35.3	35.3	25.7	60.029	0	323.31	14136000000	95	sp|O60684|IMA7_HUMAN;sp|O15131|IMA6_HUMAN
30.5295	30.7621	30.6152	30.3999	30.3167	30.4784				23	23	23	59.9	59.9	59.9	55.023	0	134.25	8344900000	107	sp|O60701|UGDH_HUMAN
29.4101	29.5071	29.2129	29.1955	29.1687	29.3106				10	10	10	32.9	32.9	32.9	43.332	0	55.69	3315300000	41	sp|O60711|LPXN_HUMAN
30.559	30.6429	30.4873	30.5313	30.4501	30.458				28	28	28	36	36	36	108.17	0	323.31	10662000000	158	sp|O60716|CTND1_HUMAN
25.058	24.8186	23.2708	25.6362	26.2928	25.6063				2	2	2	9.5	9.5	9.5	31.938	0.00059347	2.1714	191720000	7	sp|O60725|ICMT_HUMAN
24.7311	25.0067	24.1172	24.7691	24.7285	26.2998				8	2	2	77	26.5	26.5	12.823	0	42.484	192630000	5	sp|O60739|EIF1B_HUMAN
29.4763	29.5103	29.201	29.1785	29.3731	29.0949				13	11	11	29.7	25.6	25.6	58.47	0	116.36	4929600000	63	sp|O60749|SNX2_HUMAN
28.608	28.4731	28.3887	27.6921	28.0661	28.0133				6	6	6	29.2	29.2	29.2	29.634	0	160.32	2418900000	34	sp|O60762|DPM1_HUMAN
31.0728	31.2547	31.0996	30.9152	30.8524	30.7708				30	30	30	41.2	41.2	41.2	107.89	0	323.31	13211000000	165	sp|O60763|USO1_HUMAN
26.9367	23.0616	23.0786	24.4596	25.4736	26.3112				2	2	2	21.9	21.9	21.9	15.139	0	26.626	224620000	14	sp|O60783|RT14_HUMAN
37.1453	36.5367	36.78	36.7553	36.199	36.3598				19	19	5	67.5	67.5	20.6	13.989	0	323.31	606000000000	390	sp|Q99879|H2B1M_HUMAN;sp|Q99877|H2B1N_HUMAN;sp|Q93079|H2B1H_HUMAN;sp|Q5QNW6|H2B2F_HUMAN;sp|P62807|H2B1C_HUMAN;sp|P58876|H2B1D_HUMAN;sp|O60814|H2B1K_HUMAN;sp|Q99880|H2B1L_HUMAN;sp|P57053|H2BFS_HUMAN
25.3239	24.4898	25.2094	24.7134	25.229	25.3649				4	2	2	9.5	5.7	5.7	58.476	0	6.2837	136350000	5	sp|O60825|F262_HUMAN
27.2636	27.4109	27.393	27.8482	27.2853	27.6063				11	11	11	26.5	26.5	26.5	70.755	0	140.81	1461300000	41	sp|O60826|CCD22_HUMAN
27.9558	27.6771	27.9412	28.2902	28.2593	28.1412				4	4	4	16.2	16.2	16.2	30.472	0	117.34	1052100000	28	sp|O60828|PQBP1_HUMAN
25.2327	24.9495	26.4893	25.4553	24.8866	25.0268				3	3	3	16.3	16.3	16.3	19.258	0.0032154	1.5559	234310000	4	sp|O60831|PRAF2_HUMAN
30.2308	30.6088	30.0899	30.4101	29.8415	30.0814				20	20	20	44.6	44.6	44.6	57.673	0	323.31	10147000000	106	sp|O60832|DKC1_HUMAN
31.8595	31.8658	31.8598	32.0061	31.9958	31.9352				41	41	41	35.7	35.7	35.7	138.83	0	323.31	26456000000	244	sp|O60841|IF2P_HUMAN
29.6315	30.3275	29.5131	29.6946	29.7241	29.6849				5	5	5	35.1	35.1	35.1	16.368	0	55.236	5577400000	44	sp|O60869|EDF1_HUMAN
24.8895	24.8951	25.236	26.233	25.5462	25.678				4	4	4	12	12	12	45.373	0	11.253	151230000	6	sp|O60870|KIN17_HUMAN
30.478	30.1303	23.8347	25.3023	30.1301	30.2779				5	5	5	6.1	6.1	6.1	125.57	0	5.6329	8288600000	18	sp|O60879|DIAP2_HUMAN
31.2307	30.9272	30.9468	31.2432	31.2729	31.472				16	16	16	47.3	47.3	47.3	45.745	0	323.31	13424000000	119	sp|O60884|DNJA2_HUMAN
28.4294	28.4965	28.4053	28.6976	28.584	28.5826				12	12	9	10.8	10.8	9	152.22	0	48.728	2993800000	51	sp|O60885|BRD4_HUMAN
32.0312	31.3603	31.4664	31.4944	30.6231	31.4497				6	6	6	48.6	48.6	48.6	19.116	0	184.95	21230000000	51	sp|O60888|CUTA_HUMAN
29.3189	29.0816	29.0087	29.3908	29.6607	29.6755				8	8	8	43.4	43.4	43.4	14.21	0	20.92	3731200000	43	sp|O60925|PFD1_HUMAN
24.9446	25.4663	24.8403	25.5276	24.9416	26.1979				2	2	2	19	19	19	13.952	0.00077942	1.964	17014000	3	sp|O60927|PP1RB_HUMAN
24.9135	23.6277	23.6709	25.181	26.0728	25.6502				3	3	3	5.3	5.3	5.3	84.958	0	7.0741	151150000	12	sp|O60934|NBN_HUMAN
28.5166	28.6221	28.5321	28.5256	28.0295	27.9634				6	6	6	39.9	39.9	39.9	22.629	0	84.688	2523100000	37	sp|O60936|NOL3_HUMAN
25.5224	25.7708	22.7932	24.9255	24.3735	24.2757				6	6	6	15.2	15.2	15.2	68.556	0	21.93	1403900000	7	sp|O60942|MCE1_HUMAN
24.3753	23.9812	24.996	26.0519	25.5513	24.3964				2	2	2	7.6	7.6	7.6	82.64	0	6.5866	38904000	4	sp|O75027|ABCB7_HUMAN
27.525	27.3715	27.3539	27.4871	27.103	27.1935				8	8	8	10	10	10	120.87	0	142.46	1089800000	29	sp|O75044|SRGP2_HUMAN;sp|P0DMP2|SRG2B_HUMAN;sp|P0DJJ0|SRG2C_HUMAN
33.9325	33.8308	33.9456	33.1814	33.3971	33.4187				33	33	33	70.1	70.1	70.1	66.193	0	323.31	94321000000	354	sp|O75083|WDR1_HUMAN
28.5743	28.6869	28.5012	28.9165	28.8668	28.9356				24	24	20	23.9	23.9	20.5	160.9	0	208.5	2938800000	88	sp|O75116|ROCK2_HUMAN
28.4056	28.2556	28.4253	28.4693	28.6685	28.2895				22	17	17	21.9	17.6	17.6	141.06	0	221.27	2448400000	74	sp|O75122|CLAP2_HUMAN
31.5441	31.4205	31.5249	31.3893	31.3562	31.1549				22	22	21	42.8	42.8	41.2	60.13	0	323.31	20042000000	144	sp|O75131|CPNE3_HUMAN
27.8442	27.6165	27.6474	28.2125	28.3155	28.4261				17	17	17	20.3	20.3	20.3	119.39	0	65.639	1696500000	53	sp|O75146|HIP1R_HUMAN
28.5429	28.5818	28.2768	28.5117	28.6755	28.5276				18	18	16	24.2	24.2	21.4	113.68	0	109.12	2537100000	62	sp|O75150|BRE1B_HUMAN
26.9607	26.8034	27.2305	27.0681	26.8322	27.1354				9	9	8	16	16	14.8	89.13	0	21.534	1007600000	25	sp|O75152|ZC11A_HUMAN
30.2837	30.4477	30.3718	30.7901	30.8828	30.71				33	33	33	34.5	34.5	34.5	146.67	0	248.02	7846800000	161	sp|O75153|CLU_HUMAN
28.0302	27.6449	27.8555	28.1484	28.2412	28.2021				22	22	22	13.6	13.6	13.6	254.41	0	108.54	1909900000	66	sp|O75165|DJC13_HUMAN
24.9417	26.273	26.8548	25.6687	26.0645	26.4389				5	5	5	9.4	9.4	9.4	81.871	0	21.479	416270000	15	sp|O75175|CNOT3_HUMAN
27.9082	27.786	28.0989	28.295	28.3135	28.6071				22	22	13	12.7	12.7	8.5	274.25	0	88.225	1685100000	62	sp|O75179|ANR17_HUMAN
26.0701	24.2569	24.1494	24.3236	25.4524	25.0782				2	2	2	2.3	2.3	2.3	133.06	0.0086652	1.2161	17273000	2	sp|O75182|SIN3B_HUMAN
28.8309	28.4998	28.5255	28.1295	28.3261	28.4461				6	6	6	26.7	26.7	26.7	36.087	0	152.88	2051400000	27	sp|O75190|DNJB6_HUMAN
25.4566	24.9653	25.1983	24.334	23.9067	26.1897				2	2	2	7.9	7.9	7.9	35.509	0	21.842	101930000	6	sp|O75208|COQ9_HUMAN
28.1517	28.1839	28.0935	27.9032	27.8976	28.1218				7	7	7	48.4	48.4	48.4	21.007	0	25.503	2131200000	32	sp|O75223|GGCT_HUMAN
26.9362	23.5258	23.4497	26.8022	24.963	25.5854				3	3	3	15	15	15	23.563	0	17.613	638670000	12	sp|O75251|NDUS7_HUMAN
29.3724	29.0518	29.1601	29.3009	29.1664	29.0208				15	15	15	44.1	44.1	44.1	52.545	0	158.41	4158800000	84	sp|O75306|NDUS2_HUMAN
29.0706	29.0712	29.0553	28.9712	29.1513	29.0957				10	10	10	27.7	27.7	27.7	50.925	0	299.13	2897000000	57	sp|O75312|ZPR1_HUMAN
24.9661	24.1464	23.0882	26.0436	25.2776	25.1023				2	2	2	6.6	6.6	6.6	33.742	0.00041	2.7785	207530000	8	sp|O75323|NIPS2_HUMAN
24.1619	23.1338	25.7742	26.0822	24.4227	26.259				4	4	4	6.9	6.9	6.9	74.823	0	5.4147	313240000	11	sp|O75326|SEM7A_HUMAN
29.2837	29.2538	29.2793	28.8138	29.2618	28.9747				6	6	6	35.6	35.6	35.6	21.868	0	46.002	4624400000	52	sp|O75340|PDCD6_HUMAN
30.2969	30.1276	30.5177	30.3014	30.3471	30.2566				3	3	3	16.7	16.7	16.7	12.855	0	8.3467	9034800000	25	sp|O75347|TBCA_HUMAN
24.4245	24.2412	24.7738	28.1518	27.6567	28.0691				3	3	3	42.4	42.4	42.4	13.757	0	126.67	2006800000	18	sp|O75348|VATG1_HUMAN
29.6226	29.1674	29.3816	29.3837	29.7446	29.5928				14	14	10	39.4	39.4	31.5	49.301	0	121.58	5317600000	77	sp|O75351|VPS4B_HUMAN
29.056	27.8774	27.4389	28.7512	28.4396	28.5519				2	2	2	9.7	9.7	9.7	26.638	0	7.1967	2619700000	18	sp|O75352|MPU1_HUMAN
25.6937	25.8093	25.3886	25.4342	25.6889	24.3101				2	2	2	5.6	5.6	5.6	47.517	0.0079527	1.2602	83745000	1	sp|O75356|ENTP5_HUMAN
25.6076	25.808	22.5061	23.8951	25.603	24.5688				5	5	5	9.1	9.1	9.1	115.27	0	12.146	165740000	9	sp|O75362|ZN217_HUMAN
32.2979	32.1112	32.1807	32.0731	32.5179	32.4438				18	18	16	64	64	57	39.617	0	323.31	39287000000	185	sp|O75367|H2AY_HUMAN
28.3646	28.4969	28.9362	28.5372	28.0822	28.7368				7	7	7	71.1	71.1	71.1	12.774	0	80.086	2666300000	38	sp|O75368|SH3L1_HUMAN
35.0794	35.1559	35.0183	35.9006	35.9326	35.9523				129	129	117	70.4	70.4	66.6	278.16	0	323.31	280000000000	1204	sp|O75369|FLNB_HUMAN
24.6027	26.4154	25.8065	24.9469	24.6004	25.8189				7	7	7	4.3	4.3	4.3	270.21	0	43.147	290560000	12	sp|O75376|NCOR1_HUMAN
27.184	24.0564	26.5666	26.706	26.8266	27.0833				5	5	5	52.4	52.4	52.4	13.711	0	44.107	1212300000	19	sp|O75380|NDUS6_HUMAN
27.3371	26.8474	26.9647	26.9482	27.0826	27.1708				5	5	5	25.2	25.2	25.2	41.236	0	13.381	601890000	20	sp|O75381|PEX14_HUMAN
31.3417	31.1419	31.0349	30.8777	30.9686	30.9559				15	15	15	41.8	41.8	41.8	51.712	0	285.79	15025000000	91	sp|O75390|CISY_HUMAN
26.9311	25.0949	24.76	27.0571	27.3342	24.7443				9	9	9	48.5	48.5	48.5	26.034	0	78.486	322110000	23	sp|O75391|SPAG7_HUMAN
30.4966	30.5218	30.5471	31.1462	31.0567	30.9729				11	11	11	47.9	47.9	47.9	24.593	0	323.31	13106000000	95	sp|O75396|SC22B_HUMAN
29.8906	29.7434	29.9178	29.8742	30.0409	29.9944				20	20	20	21.6	21.6	21.6	108.8	0	219.13	6585100000	112	sp|O75400|PR40A_HUMAN
27.5497	27.9319	27.9164	28.1078	28.3031	27.7876				14	14	14	22.6	22.6	22.6	87.793	0	53.604	1619300000	38	sp|O75410|TACC1_HUMAN
30.3292	24.1522	24.0532	28.9887	24.7823	25.703				3	3	3	1.3	1.3	1.3	289.62	0.00059976	2.3525	4589300000	10	sp|O75417|DPOLQ_HUMAN
25.576	23.8157	23.4395	24.4089	25.0487	25.5973				4	4	4	8.1	8.1	8.1	65.568	0.00058951	2.0813	110470000	9	sp|O75419|CDC45_HUMAN
24.7851	24.4447	23.9754	25.6697	24.214	24.9239				2	2	2	4.4	4.4	4.4	73.449	0	29.849	61095000	3	sp|O75427|LRCH4_HUMAN
28.9618	28.4994	28.3028	28.5904	28.4219	28.7236				7	7	7	31.9	31.9	31.9	29.763	0	174.56	2721800000	38	sp|O75431|MTX2_HUMAN
29.28	29.4138	29.2271	29.5334	29.282	29.1859				13	13	12	41.6	41.6	41.6	38.169	0	210.51	4691900000	59	sp|O75436|VP26A_HUMAN
27.413	24.0916	27.4901	27.4529	27.6175	27.4292				3	3	3	34.5	34.5	34.5	6.9611	0.00021336	3.5817	266970000	12	sp|O75438|NDUB1_HUMAN
27.2625	27.6082	27.0933	27.4164	27.6021	27.7032				12	11	11	30.3	28.8	28.8	54.366	0	55.889	1216600000	35	sp|O75439|MPPB_HUMAN
25.0521	24.8981	24.4998	25.5841	24.0328	25.1869				2	2	2	9.5	9.5	9.5	23.306	0.0011612	1.8403	62767000	4	sp|O75446|SAP30_HUMAN
24.2154	24.7319	26.1512	26.1603	24.5046	26.1827				8	8	8	10.5	10.5	10.5	110.3	0	16.205	471520000	17	sp|O75448|MED24_HUMAN
29.3353	28.3415	28.032	28.8797	28.7723	28.6038				11	10	10	21.9	20.4	20.4	60.103	0	81.669	2029600000	56	sp|O75475|PSIP1_HUMAN
24.0338	26.7972	26.9914	27.2902	27.5519	24.3628				7	4	4	18.7	9.8	9.8	39.171	0	13.224	993160000	15	sp|O75477|ERLN1_HUMAN
29.7833	29.8351	29.8635	29.6505	29.7644	29.9119				10	10	10	43.6	43.6	43.6	30.241	0	137.26	6570400000	59	sp|O75489|NDUS3_HUMAN
29.1268	28.8322	29.0325	28.9999	28.8453	29.1438				6	6	6	26.3	26.3	26.3	31.3	0	54.249	4583900000	32	sp|O75494|SRS10_HUMAN
24.5067	27.8311	27.5921	24.5859	24.9642	24.1839				3	3	3	47.4	47.4	47.4	8.5435	0	144.12	1083600000	17	sp|O75506|HSBP1_HUMAN
24.9673	24.6334	24.4706	24.5599	24.8096	24.6497				2	2	2	4	4	4	71.844	0	21.846	140250000	7	sp|O75509|TNR21_HUMAN
30.4215	30.4298	30.5459	29.906	30.1768	30.1642				13	13	13	46.4	46.4	46.4	43.585	0	323.31	9798100000	102	sp|O75521|ECI2_HUMAN
27.4761	27.9053	27.5637	27.2738	27.5811	27.7186				6	5	5	16.8	14.2	14.2	38.799	0	7.3643	1630600000	27	sp|O75525|KHDR3_HUMAN
26.9533	27.6634	27.4436	27.9194	27.7321	27.5759				11	11	11	34.7	34.7	34.7	50.197	0	28.005	1151200000	42	sp|O75530|EED_HUMAN
31.4363	31.3652	31.6064	31.0593	31.3895	31.2593				8	8	8	66.3	66.3	66.3	10.058	0	212.5	22907000000	62	sp|O75531|BAF_HUMAN
31.8189	31.8027	31.7192	32.0197	31.9664	31.9759				42	42	42	42.3	42.3	42.3	145.83	0	323.31	21480000000	304	sp|O75533|SF3B1_HUMAN
30.8404	30.8005	31.1174	30.9743	31.0204	31.0469				32	32	32	42.6	42.6	42.6	88.884	0	323.31	15660000000	178	sp|O75534|CSDE1_HUMAN
26.8882	27.3876	27.4678	27.3308	27.699	27.2358				6	6	6	26.8	26.8	26.8	34.404	0	87.639	1209400000	31	sp|O75569|PRKRA_HUMAN
25.6106	25.6278	24.7511	24.767	24.8549	24.9508				8	8	8	2.7	2.7	2.7	513.63	0	14.995	233200000	10	sp|O75592|MYCB2_HUMAN
28.5178	29.1876	28.8194	29.3062	28.9766	28.5158				5	5	5	47.2	47.2	47.2	19.343	0	323.31	4195600000	35	sp|O75607|NPM3_HUMAN
28.269	24.9768	27.9849	25.0323	27.5881	25.7371				4	4	4	27.8	27.8	27.8	24.669	0	133.2	1848100000	10	sp|O75608|LYPA1_HUMAN
26.838	23.7111	27.0434	26.5061	27.0598	27.1036				5	5	5	16	16	16	48.349	0	24.696	674870000	18	sp|O75616|ERAL1_HUMAN
24.8578	26.5956	26.2122	27.1686	24.6386	24.9955				2	2	2	15	15	15	24.074	0	7.1317	331640000	7	sp|O75629|CREG1_HUMAN
32.592	32.6585	32.6763	32.6431	32.8087	32.7372				84	84	84	48.4	48.4	48.4	244.5	0	323.31	48915000000	492	sp|O75643|U520_HUMAN
29.2303	28.7896	29.4357	29.1319	29.1428	29.1306				10	10	10	46.3	46.3	46.3	31.444	0	52.485	3358800000	40	sp|O75663|TIPRL_HUMAN
27.1212	27.1961	26.966	26.7115	26.9727	24.782				5	5	5	20.6	20.6	20.6	52.988	0	70.423	666960000	19	sp|O75674|TM1L1_HUMAN
26.695	24.3222	26.7841	26.796	24.4448	27.0244				11	11	9	18	18	15.8	85.605	0	21.418	505820000	30	sp|O75676|KS6A4_HUMAN
24.641	27.4017	24.5928	24.2011	26.0093	24.5906				7	6	6	21.3	18.8	18.8	52.642	0	27.5	469920000	13	sp|O75688|PPM1B_HUMAN
29.2742	29.0833	29.2807	29.5577	29.3292	29.2696				39	39	39	17.4	17.4	17.4	318.38	0	141.67	3598800000	138	sp|O75691|UTP20_HUMAN
30.8382	30.7568	30.6817	30.8687	31.0052	30.9732				38	38	38	34.9	34.9	34.9	155.2	0	323.31	12636000000	228	sp|O75694|NU155_HUMAN
26.8271	26.9842	26.8749	27.5632	27.0491	26.9197				6	6	6	20.3	20.3	20.3	39.641	0	33.681	838280000	23	sp|O75695|XRP2_HUMAN
30.0525	29.9769	30.1932	30.4942	30.5228	30.4034				29	29	29	36.5	36.5	36.5	125.97	0	323.31	7518200000	149	sp|O75717|WDHD1_HUMAN
30.1953	30.2575	30.1755	30.1898	30.18	30.2433				15	15	15	41.1	41.1	41.1	46.561	0	150.64	8921800000	99	sp|O75718|CRTAP_HUMAN
29.1435	29.1931	28.9071	28.6543	28.6954	28.7496				21	21	16	40.3	40.3	34.2	74.761	0	133.4	3948600000	67	sp|O75746|CMC1_HUMAN
25.1549	25.5468	24.6361	24.0207	26.5009	26.1353				4	4	4	13.4	13.4	13.4	39.008	0	62.383	449200000	15	sp|O75787|RENR_HUMAN
27.4091	27.3894	27.5135	27.8267	28.0145	27.7371				8	8	8	31.1	31.1	31.1	33.395	0	24.674	1275800000	33	sp|O75792|RNH2A_HUMAN
28.0812	28.1866	28.4574	28.0595	28.2324	28.2036				9	9	9	31	31	31	39.134	0	45.293	1778500000	41	sp|O75794|CD123_HUMAN
24.4467	24.9462	26.0371	26.0587	26.5734	24.3988				8	8	8	11.9	11.9	11.9	92.565	0	9.9417	414810000	19	sp|O75815|BCAR3_HUMAN
26.0149	23.7073	24.4895	24.4905	24.2505	25.2742				2	2	2	16.4	16.4	16.4	15.651	0.0050647	1.4439	77670000	6	sp|O75817|POP7_HUMAN
27.2305	26.2337	26.4419	27.3924	26.9315	27.3447				9	9	9	36.6	36.6	36.6	41.833	0	21.865	893050000	25	sp|O75818|RPP40_HUMAN
30.9773	31.3227	30.9856	31.1496	30.9406	30.9479				18	18	18	54.4	54.4	54.4	35.611	0	271.66	13538000000	122	sp|O75821|EIF3G_HUMAN
29.8041	30.061	29.983	30.2856	30.1506	30.3041				10	10	10	39.5	39.5	39.5	29.062	0	133.3	5783700000	62	sp|O75822|EIF3J_HUMAN
28.2654	27.6176	28.222	27.9966	28.3614	28.0861				11	9	9	53.4	43	43	30.85	0	37.159	2244100000	38	sp|O75828|CBR3_HUMAN
27.6285	26.7971	27.2645	26.9435	26.6043	26.518				4	4	4	26.5	26.5	26.5	24.428	0	33.116	503960000	17	sp|O75832|PSD10_HUMAN
27.6036	27.8041	27.9003	27.3664	27.4532	27.1756				13	13	13	20.8	20.8	20.8	87.116	0	106.66	1662900000	40	sp|O75843|AP1G2_HUMAN
28.541	28.3778	28.6692	28.2376	29.0572	28.7658				6	6	6	15.4	15.4	15.4	54.812	0	33.948	3316200000	28	sp|O75844|FACE1_HUMAN
30.2752	30.3102	30.1137	31.0769	31.0188	31.1406				17	17	16	49.5	49.5	47.3	46.659	0	246.6	10979000000	100	sp|O75874|IDHC_HUMAN
26.5006	24.9823	24.689	26.5475	24.882	25.0222				4	4	4	17.6	17.6	17.6	33.814	0	33.704	438740000	14	sp|O75880|SCO1_HUMAN
28.3646	27.4029	28.0065	27.5362	27.732	27.8059				4	4	4	33.3	33.3	33.3	21	0	103.84	1627100000	23	sp|O75884|RBBP9_HUMAN
26.923	26.7877	27.346	26.8563	24.4435	24.5894				10	8	8	25	21.3	21.3	58.164	0	52.156	686050000	24	sp|O75886|STAM2_HUMAN
24.8849	25.1302	24.8395	24.7942	24.471	24.6165				2	2	2	35.5	35.5	35.5	12.074	0.0041455	1.5013	158410000	4	sp|O75896|TUSC2_HUMAN
27.4245	23.6791	23.4342	26.7392	25.542	26.9835				5	5	5	12.2	12.2	12.2	64.239	0	48.199	687690000	20	sp|O75909|CCNK_HUMAN
29.2179	28.8583	29.1006	29.06	28.9186	28.9306				4	4	4	24.5	24.5	24.5	21.614	0	60.186	2737800000	26	sp|O75915|PRAF3_HUMAN
26.1309	24.3191	25.5322	25.5872	24.4744	25.6739				2	2	2	4	4	4	71.835	0	14.199	153000000	5	sp|O75925|PIAS1_HUMAN;sp|O75928|PIAS2_HUMAN
28.2515	28.0398	28.2531	27.8311	28.2329	27.9974				9	9	9	43.6	43.6	43.6	26.131	0	48.593	1997800000	31	sp|O75934|SPF27_HUMAN
27.9197	27.938	27.7747	28.3212	28.1001	28.1466				7	7	7	39.2	39.2	39.2	21.119	0	72.361	1518200000	32	sp|O75935|DCTN3_HUMAN
29.3039	29.7986	29.6663	29.857	29.809	29.9979				7	7	7	36	36	36	29.841	0	112.04	5857200000	38	sp|O75937|DNJC8_HUMAN
28.6161	28.2445	28.3899	28.551	28.0329	28.4526				6	6	6	41.2	41.2	41.2	26.711	0	189.42	2428600000	31	sp|O75940|SPF30_HUMAN
30.7328	30.8382	30.6096	30.5334	30.5133	30.1095				10	10	10	72.7	72.7	72.7	18.491	0	162.14	6259000000	64	sp|O75947|ATP5H_HUMAN
27.2313	27.2403	27.4658	26.9651	27.3804	27.7274				11	11	11	36.5	36.5	36.5	47.355	0	59.707	1064600000	28	sp|O75955|FLOT1_HUMAN
24.4455	26.9223	27.2424	24.8393	24.3965	24.6199				7	7	7	3.6	3.6	3.6	346.9	0	70.394	527190000	13	sp|O75962|TRIO_HUMAN
30.0961	30.7454	30.2098	29.6099	29.5949	30.1112				6	6	6	47.6	47.6	47.6	11.428	0	31.234	7739000000	47	sp|O75964|ATP5L_HUMAN
28.8372	28.3405	28.5768	27.9654	27.5497	27.7864				19	19	19	19.5	19.5	19.5	152.93	0	101.54	2304900000	61	sp|O75976|CBPD_HUMAN
30.3385	30.1278	30.0527	30.4423	30.3516	30.2426				10	10	10	30.7	30.7	30.7	37.432	0	300.98	8544600000	57	sp|O76003|GLRX3_HUMAN
31.8926	31.725	31.6093	31.9211	31.8344	31.7224				23	23	23	47.1	47.1	47.1	54.972	0	309.84	24052000000	143	sp|O76021|RL1D1_HUMAN
27.7945	27.2634	26.9477	26.7205	26.8829	27.2435				8	8	8	12.5	12.5	12.5	100.29	0	85.083	1085600000	30	sp|O76024|WFS1_HUMAN
28.459	28.9733	28.398	28.7233	28.6629	28.4979				18	18	18	33.5	33.5	33.5	69.223	0	42.323	2357900000	76	sp|O76031|CLPX_HUMAN
29.1383	29.0967	29.544	28.9243	29.3395	29.3931				11	11	11	54.9	54.9	54.9	37.84	0	276.01	4145000000	54	sp|O76071|CIAO1_HUMAN
24.8712	24.8752	24.3081	24.4309	24.3871	24.5429				2	2	2	20.2	20.2	20.2	23.132	0	13.431	94754000	5	sp|O76080|ZFAN5_HUMAN
31.2297	31.2459	31.2904	31.383	31.4278	31.4711				22	22	22	46.1	46.1	46.1	74.605	0	323.31	19368000000	151	sp|O76094|SRP72_HUMAN
30.2115	29.932	30.2226	30.1977	30.279	30.3595				15	15	14	58.9	58.9	56.1	31.121	0	77.757	8090400000	77	sp|O94760|DDAH1_HUMAN
26.468	26.1261	25.1041	26.968	23.731	27.2602				4	4	4	14.2	14.2	14.2	59.832	0	10.281	605970000	18	sp|O94763|RMP_HUMAN
25.5464	23.202	24.9572	25.9887	23.6348	25.9974				3	3	3	15.2	15.2	15.2	37.121	0	8.11	152720000	10	sp|O94766|B3GA3_HUMAN
30.6991	30.5165	30.4577	30.7842	30.8117	30.7201				22	22	20	42.8	42.8	40.3	75.022	0	184.86	9464600000	116	sp|O94776|MTA2_HUMAN
28.9057	28.6176	28.989	28.7295	28.9042	28.6766				15	13	13	15.5	13.4	13.4	112.13	0	158.12	3757900000	71	sp|O94804|STK10_HUMAN
28.7973	29.1303	28.9324	27.8049	27.9303	27.3953				21	16	16	39	29.2	29.2	76.93	0	137.48	2938100000	62	sp|O94808|GFPT2_HUMAN
26.6549	24.3455	26.2397	26.1044	23.9339	26.2513				7	7	7	5.6	5.6	5.6	200.55	0	34.094	473380000	20	sp|O94822|LTN1_HUMAN
30.7723	30.6959	30.5364	30.4102	30.581	30.5132				18	18	18	41	41	41	67.454	0	323.31	9364900000	107	sp|O94826|TOM70_HUMAN
24.3983	23.4769	24.322	26.4601	26.5802	24.5336				4	4	4	7.2	7.2	7.2	66.194	0	8.0524	334490000	13	sp|O94842|TOX4_HUMAN
28.5301	28.9414	28.7933	27.8837	28.2783	28.0445				19	19	19	24.6	24.6	24.6	126.69	0	224.99	2918500000	70	sp|O94851|MICA2_HUMAN
28.9872	28.5646	28.8203	29.1516	29.2506	29.1797				16	16	16	21.8	21.8	21.8	113.01	0	102	3425500000	68	sp|O94855|SC24D_HUMAN
28.0122	28.6346	28.4077	28.6764	28.3222	28.4249				21	21	21	31.2	31.2	31.2	89.594	0	43.82	2331000000	66	sp|O94874|UFL1_HUMAN
25.0468	25.7245	25.9075	24.8662	24.2122	23.8859				5	5	5	7.9	7.9	7.9	100.05	0	17.004	215250000	10	sp|O94880|PHF14_HUMAN
28.4763	28.3501	28.7737	28.4157	28.423	28.6526				11	11	11	33.7	33.7	33.7	54.862	0	154.15	2280900000	48	sp|O94888|UBXN7_HUMAN
29.3108	29.6154	29.397	29.2792	29.1932	29.125				20	20	20	35.8	35.8	35.8	90.063	0	323.31	5359400000	87	sp|O94901|SUN1_HUMAN
27.0362	23.7605	27.0164	26.794	26.9941	23.7909				5	5	5	19.3	19.3	19.3	30.344	0	18.388	741330000	21	sp|O94903|PLPHP_HUMAN
29.2555	29.3901	29.538	29.2834	29.0746	29.1943				9	9	6	31.6	31.6	22.4	37.839	0	95.968	3046500000	40	sp|O94905|ERLN2_HUMAN
29.6241	29.6925	29.6465	29.4665	29.6176	29.6309				25	25	25	30.1	30.1	30.1	106.92	0	206.41	5540200000	125	sp|O94906|PRP6_HUMAN
28.5605	28.5935	28.4812	28.4126	28.5686	28.6269				32	32	30	12.9	12.9	12.4	339.59	0	134.22	2733100000	95	sp|O94915|FRYL_HUMAN
26.7581	25.1313	26.5447	27.2322	24.5774	26.9237				6	6	6	19.8	19.8	19.8	55.016	0	90.291	689130000	26	sp|O94919|ENDD1_HUMAN
24.3889	23.4972	23.996	26.104	24.8797	25.4346				3	3	3	5.5	5.5	5.5	70.1	0.0011617	1.8424	64541000	2	sp|O94923|GLCE_HUMAN
29.393	29.3562	29.8743	30.2602	30.0563	29.8282				13	13	13	29.9	29.9	29.9	73.46	0	211.41	6421700000	77	sp|O94925|GLSK_HUMAN
23.7313	25.0383	23.7421	25.6552	25.8973	25.526				6	6	6	11.8	11.8	11.8	71.682	0	7.0145	158300000	15	sp|O94927|HAUS5_HUMAN
23.6348	23.953	23.1915	24.4297	24.5496	24.0863				3	3	3	8.4	8.4	8.4	72.269	0	19.223	240010000	6	sp|O94952|FBX21_HUMAN
25.5849	25.7044	25.9506	24.457	25.5245	25.1519				6	6	6	15.4	15.4	15.4	69.413	0	14.564	334310000	14	sp|O94955|RHBT3_HUMAN
25.3035	23.9247	24.1592	25.5769	24.898	24.361				8	7	7	7.9	6.9	6.9	159.76	0	15.316	105720000	11	sp|O94964|SOGA1_HUMAN
28.2457	28.3557	27.9593	28.2759	28.4235	28.1316				15	15	15	20	20	20	145.65	0	192.35	2234300000	55	sp|O94966|UBP19_HUMAN
23.9347	24.5039	24.2068	25.5234	23.7317	24.7216				3	3	3	3.4	3.4	3.4	101.95	0.00077973	1.9708	85848000	8	sp|O94967|WDR47_HUMAN
28.958	28.5877	28.4583	29.6804	29.0434	28.8452				28	20	20	41.6	32.6	32.6	103.96	0	240.25	3075900000	67	sp|O94973|AP2A2_HUMAN
31.1691	30.9366	31.1372	31.0875	30.9561	31.0001				27	27	27	29.8	29.8	29.8	133.01	0	323.31	15134000000	164	sp|O94979|SC31A_HUMAN
29.8141	29.6975	29.4148	30.1361	29.8118	29.5863				9	9	9	41.5	41.5	41.5	40.623	0	323.31	5511200000	55	sp|O94992|HEXI1_HUMAN
23.0112	25.0042	23.5809	24.4604	23.6951	25.02				2	2	2	27.4	27.4	27.4	13.693	0	7.4564	11941000	1	sp|O95059|RPP14_HUMAN
24.2136	26.6495	24.7264	27.064	23.6444	24.6941				5	4	4	16.6	14.6	14.6	45.281	0	25.797	431590000	14	sp|O95067|CCNB2_HUMAN
24.5797	25.7951	23.8882	24.3828	24.0118	25.6566				2	2	2	8.2	8.2	8.2	32.011	0.00020916	3.1826	205830000	7	sp|O95070|YIF1A_HUMAN
26.7804	26.3301	26.8437	27.2745	28.0237	27.2863				23	23	23	13.1	13.1	13.1	309.35	0	306.06	1136100000	46	sp|O95071|UBR5_HUMAN
27.5343	27.9719	28.1858	27.9185	28.1088	27.3765				7	7	4	9.2	9.2	7	125.87	0	96.469	1942700000	36	sp|O95104|SCAF4_HUMAN
24.8826	24.1499	23.7598	26.213	25.5646	25.0381				2	2	2	24.2	24.2	24.2	15.489	0.00020563	2.8502	388610000	8	sp|O95139|NDUB6_HUMAN
24.5518	24.4383	24.1523	25.0271	25.2155	23.8866				3	3	3	5	5	5	86.401	0	7.4057	97716000	8	sp|O95140|MFN2_HUMAN
27.2814	27.2619	27.8501	27.0124	27.1319	27.5452				12	12	12	14.2	14.2	14.2	146.18	0	63.894	792680000	32	sp|O95155|UBE4B_HUMAN
26.4182	27.6219	26.9632	26.5704	25.617	26.356				5	5	5	16.5	16.5	16.5	34.114	0	8.7976	749490000	21	sp|O95159|ZFPL1_HUMAN
28.8147	28.5695	28.5251	28.6697	28.8373	28.8322				23	23	23	23	23	23	150.25	0	111.81	2549500000	78	sp|O95163|ELP1_HUMAN
28.1679	28.4333	28.4259	28.254	27.9631	28.0391				4	4	4	41.1	41.1	41.1	15.208	0	89.562	2060100000	25	sp|O95168|NDUB4_HUMAN
23.732	26.7784	27.2274	23.6243	25.996	24.1632				2	2	2	12.4	12.4	12.4	21.766	0	8.3788	209480000	8	sp|O95169|NDUB8_HUMAN
27.389	27.7274	27.3776	27.2877	27.438	27.0999				7	7	7	59.3	59.3	59.3	12.551	0	31.008	801000000	27	sp|O95182|NDUA7_HUMAN
29.4931	30.7244	29.3115	29.0953	29.236	29.5753				3	3	3	5.6	5.6	5.6	112.61	0	146.29	6777100000	30	sp|O95197|RTN3_HUMAN
29.8801	29.9833	29.9445	29.7266	29.7915	29.9924				15	15	15	29	29	29	83.353	0	323.31	7779300000	79	sp|O95202|LETM1_HUMAN
26.1131	26.6202	26.405	26.0037	27.4855	27.2044				4	4	4	10.3	10.3	10.3	68.481	0	15.893	855570000	18	sp|O95208|EPN2_HUMAN
23.6445	24.4037	23.6675	23.9222	26.0032	25.748				2	2	2	6.4	6.4	6.4	39.007	0.00020713	3.0045	48979000	3	sp|O95210|STBD1_HUMAN
28.3244	28.3585	28.753	28.2892	28.4531	28.2194				6	6	6	17.9	17.9	17.9	37.404	0	12.278	2380800000	39	sp|O95218|ZRAB2_HUMAN
26.6239	26.4188	26.6085	26.5803	26.5795	26.8195				7	7	7	18.9	18.9	18.9	51.908	0	46.599	625460000	24	sp|O95219|SNX4_HUMAN
26.2301	24.3467	27.0602	26.7197	27.241	23.5197				4	4	4	24.2	24.2	24.2	31.293	0	45.914	575750000	15	sp|O95229|ZWINT_HUMAN
28.413	28.9075	28.3804	28.9647	28.8156	28.5884				7	7	7	19.4	19.4	19.4	51.466	0	65.876	2046700000	38	sp|O95232|LC7L3_HUMAN
27.5144	27.2942	27.4937	28.0552	27.9873	28.3146				21	21	21	30.3	30.3	30.3	100.28	0	49.599	1399800000	52	sp|O95235|KI20A_HUMAN
26.867	27.309	27.0309	27.6176	27.5948	27.7353				14	14	13	13.2	13.2	12.3	139.88	0	43.258	1098100000	47	sp|O95239|KIF4A_HUMAN
27.5715	28.071	27.9948	27.5416	27.5308	27.232				4	4	4	18	18	18	28.612	0	21.819	678580000	16	sp|O95249|GOSR1_HUMAN
24.0128	24.1794	24.9387	24.1993	25.4091	24.6993				2	2	2	5.2	5.2	5.2	70.642	0	34.353	252000000	6	sp|O95251|KAT7_HUMAN
25.5691	24.0885	24.0643	24.563	26.1841	26.1221				3	3	3	8.3	8.3	8.3	59.09	0	62.122	36585000	7	sp|O95260|ATE1_HUMAN
25.6217	25.0415	25.7595	24.8639	25.576	25.9686				3	3	3	14.7	14.7	14.7	40.262	0	14.149	120220000	10	sp|O95273|CCDB1_HUMAN
29.2646	29.5205	29.302	29.3756	29.1352	29.2271				7	6	6	34.6	34.6	34.6	27.228	0	47.304	5384200000	42	sp|O95292|VAPB_HUMAN
27.1182	27.2131	27.0749	26.7762	27.3831	26.7361				4	4	4	41.9	41.9	41.9	14.874	0	50.051	612420000	23	sp|O95295|SNAPN_HUMAN
27.2143	27.0475	27.3781	26.9371	27.2664	26.9692				4	4	4	23.8	23.8	23.8	29.082	0	31.859	1098400000	18	sp|O95297|MPZL1_HUMAN
26.6903	27	27.3331	24.5353	25.6115	26.1293				7	7	7	24.2	24.2	24.2	40.75	0	6.6744	523560000	12	sp|O95299|NDUAA_HUMAN
23.3595	27.2034	26.6847	26.7129	26.7576	27.0828				6	6	6	13.5	13.5	13.5	63.083	0	14.653	311090000	18	sp|O95302|FKBP9_HUMAN
31.0741	30.9749	31.0589	30.9514	31.2006	31.2084				12	12	12	65.5	65.5	65.5	27.547	0	165.56	15753000000	93	sp|O95336|6PGL_HUMAN
30.3996	30.5069	30.2231	30.7775	30.6848	30.2658				20	20	19	38.3	38.3	36	69.5	0	306.57	8144700000	108	sp|O95340|PAPS2_HUMAN
31.3787	31.1502	31.31	31.3933	31.3564	31.3693				47	47	47	40.6	40.6	40.6	135.65	0	323.31	18379000000	219	sp|O95347|SMC2_HUMAN
26.0015	24.2285	26.5797	24.8822	26.0004	26.3078				3	3	3	9.1	9.1	9.1	77.959	0	25.857	446580000	7	sp|O95352|ATG7_HUMAN
25.8457	26.619	26.6348	27.1236	26.8199	27.3136				9	9	9	22.3	22.3	22.3	63.954	0	62.645	729710000	29	sp|O95361|TRI16_HUMAN
25.3831	23.9943	23.1744	23.7209	26.8939	25.7075				2	2	2	5.8	5.8	5.8	61.438	0.00020881	3.1428	195740000	7	sp|O95365|ZBT7A_HUMAN
28.4761	28.7927	28.6595	28.3466	28.3551	28.4885				7	7	7	40.7	40.7	40.7	24.737	0	278.66	1957600000	36	sp|O95372|LYPA2_HUMAN
32.235	32.166	32.325	32.2884	32.5686	32.3198				27	27	26	32.1	32.1	31.1	119.52	0	323.31	38603000000	210	sp|O95373|IPO7_HUMAN
26.0088	23.7845	26.5466	26.4039	26.8293	25.7425				3	3	3	8.9	8.9	8.9	57.818	0	14.622	391730000	11	sp|O95376|ARI2_HUMAN
25.4132	25.4781	25.2965	23.6845	25.1264	26.9486				3	3	3	29.3	29.3	29.3	23.003	0	132.57	253180000	3	sp|O95379|TFIP8_HUMAN
26.19	23.5742	24.7265	23.634	25.4403	25.7426				3	3	3	8.7	8.7	8.7	68.386	0	28.61	32695000	7	sp|O95391|SLU7_HUMAN
29.0537	28.5963	29.1301	28.9125	28.8886	28.9941				17	17	17	36	36	36	59.851	0	46.748	3543700000	66	sp|O95394|AGM1_HUMAN
25.5805	24.2577	23.9388	23.9998	24.2359	26.1265				2	2	2	8	8	8	49.669	0.00021877	4.3076	42952000	3	sp|O95396|MOCS3_HUMAN
27.1284	27.2332	27.3439	27.521	27.8451	27.8803				6	6	6	26.7	26.7	26.7	37.646	0	84.444	1376400000	30	sp|O95400|CD2B2_HUMAN
28.0848	27.937	28.4034	27.7285	26.7025	27.178				21	21	21	14	14	14	247.74	0	101.82	1469700000	50	sp|O95425|SVIL_HUMAN
31.6223	31.9177	31.9695	31.5184	31.4116	31.5337				11	11	11	45	45	45	38.274	0	323.31	25615000000	81	sp|O95433|AHSA1_HUMAN
25.6162	25.7673	23.9146	26.2444	26.2757	25.5735				6	6	6	11.3	11.3	11.3	73.45	0	10.577	348260000	15	sp|O95453|PARN_HUMAN
29.5673	29.6704	29.6023	30.0242	30.0725	30.1184				7	7	7	37.2	37.2	37.2	32.854	0	207.27	6533600000	52	sp|O95456|PSMG1_HUMAN
28.9149	28.9661	29.0133	29.0992	29.0889	29.2036				17	17	15	19.6	19.6	17.9	121.85	0	110.81	3770500000	66	sp|O95466|FMNL1_HUMAN
26.2111	26.3966	27.1793	26.7894	26.7634	26.4094				5	5	5	12.1	12.1	12.1	63.523	0	17.974	823790000	20	sp|O95470|SGPL1_HUMAN
27.106	23.8128	27.1899	26.9787	27.0512	26.8446				7	7	7	30	30	30	30.065	0	18.246	616440000	16	sp|O95478|NSA2_HUMAN
26.006	25.0143	23.6204	23.3508	24.5052	25.5149				2	2	2	3.5	3.5	3.5	88.892	0	11.337	85666000	3	sp|O95479|G6PE_HUMAN
28.0027	28.3861	28.4892	28.1939	27.7787	28.0456				14	14	14	17.3	17.3	17.3	119.75	0	77.587	2087400000	58	sp|O95486|SC24A_HUMAN
28.1775	28.213	28.6371	27.9057	27.7299	28.0194				15	15	15	16.2	16.2	16.2	137.42	0	265.3	2258900000	58	sp|O95487|SC24B_HUMAN
26.9014	25.2483	25.1578	24.5405	25.5442	25.6412				2	2	2	6.5	6.5	6.5	49.228	0.00021805	4.2236	81538000	3	sp|O95544|NADK_HUMAN
26.2239	24.9722	25.5464	25.875	26.2358	24.6502				4	4	4	14.9	14.9	14.9	40.929	0	39.108	268600000	14	sp|O95551|TYDP2_HUMAN
25.1299	23.7322	25.8551	25.8206	24.3199	24.2597				2	2	2	17.3	17.3	17.3	14.279	0.00078171	2.0055	128800000	5	sp|O95563|MPC2_HUMAN
28.0242	27.8477	28.0218	27.0921	27.2549	26.8598				6	6	6	39	39	39	27.873	0	38.006	1597900000	23	sp|O95571|ETHE1_HUMAN
30.9846	30.8301	30.8309	31.0833	31.2065	31.2598				22	20	20	41.4	37.4	37.4	80.419	0	323.31	12643000000	124	sp|O95573|ACSL3_HUMAN
28.6337	28.6778	28.6842	29.0195	28.9045	28.6639				30	30	30	27	27	27	194.81	0	224.42	2862900000	90	sp|O95602|RPA1_HUMAN
25.4445	24.4326	24.1448	25.9827	25.0037	24.4673				2	2	2	14.5	14.5	14.5	26.499	0.0041423	1.4887	44852000	2	sp|O95619|YETS4_HUMAN
25.385	23.722	24.1762	25.391	24.258	25.1424				2	2	2	5.9	5.9	5.9	63.509	0	17.812	22030000	3	sp|O95628|CNOT4_HUMAN
27.4956	27.5808	27.6699	28.1372	27.6865	27.7257				8	8	8	21.2	21.2	21.2	48.076	0	32.638	1640000000	35	sp|O95630|STABP_HUMAN
26.1444	26.9181	26.4632	26.0488	26.7292	26.4063				7	7	7	29.7	29.7	29.7	30.255	0	8.4783	694940000	23	sp|O95639|CPSF4_HUMAN
27.6134	27.08	27.537	26.7069	27.6898	27.0482				11	11	11	26.7	26.7	26.7	68.856	0	60.124	1109900000	41	sp|O95671|ASML_HUMAN
25.5133	23.0118	27.6473	26.1627	25.4409	25.5741				3	3	3	9.9	9.9	9.9	51.417	0	37.007	425770000	9	sp|O95674|CDS2_HUMAN
24.5072	22.9076	26.0189	25.5573	25.5272	25.6592				4	4	4	14.5	14.5	14.5	43.064	0	52.636	478070000	6	sp|O95684|CEP43_HUMAN
25.5487	24.7099	25.1889	25.5926	24.8094	24.4249				3	3	3	14.1	14.1	14.1	25.424	0.00059183	2.1337	183260000	8	sp|O95707|RPP29_HUMAN
24.1108	23.2315	26.4445	25.5926	24.277	25.1854				2	2	2	0.7	0.7	0.7	527.22	0	11.133	305790000	5	sp|O95714|HERC2_HUMAN;sp|Q9BVR0|HRC23_HUMAN
25.0069	26.0213	26.5876	26.5856	25.8577	26.2701				5	5	5	23.3	23.3	23.3	28.97	0	7.1197	516690000	14	sp|O95721|SNP29_HUMAN
31.0241	31.2767	31.2324	30.5691	30.6149	30.628				15	15	13	31.7	31.7	28.5	58.022	0	323.31	14143000000	103	sp|O95747|OXSR1_HUMAN
31.2152	31.0848	31.16	31.157	31.3525	31.4452				35	31	31	51.3	45.2	45.2	94.511	0	323.31	15374000000	186	sp|O95757|HS74L_HUMAN
27.9977	27.8656	27.8713	27.9236	28.1829	28.0545				10	8	8	25	22.3	22.3	59.689	0	96.111	1640300000	39	sp|O95758|PTBP3_HUMAN
28.6995	29.1219	29.2437	28.9521	29.0684	28.7793				6	6	6	74	74	74	10.403	0	88.4	3704600000	36	sp|O95777|LSM8_HUMAN
31.4091	31.4299	31.6864	31.2251	31.3424	31.0949				38	38	30	52.6	52.6	43.9	107.54	0	323.31	16340000000	221	sp|O95782|AP2A1_HUMAN
27.0737	28.0058	27.8809	29.0034	28.5804	28.7296				22	22	22	29.3	29.3	29.3	106.6	0	163.73	2528300000	66	sp|O95786|DDX58_HUMAN
30.7121	30.8095	30.6855	30.7196	30.8134	30.7396				18	18	16	41.4	41.4	38.8	63.182	0	154.81	11015000000	113	sp|O95793|STAU1_HUMAN
28.3155	28.3968	28.342	28.2992	28.653	28.241				10	10	10	34.6	34.6	34.6	44.678	0	145.73	2663500000	45	sp|O95801|TTC4_HUMAN
29.5277	29.7126	29.6954	29.6996	29.8341	29.8199				10	10	10	25.6	25.6	25.6	47.173	0	113.36	5467000000	53	sp|O95810|CAVN2_HUMAN
30.9993	31.0268	30.7926	31.3504	31.2784	31.4651				9	9	9	49.8	49.8	49.8	23.772	0	150.19	11739000000	87	sp|O95816|BAG2_HUMAN
29.6681	29.6277	29.7598	29.9578	29.7947	29.7921				19	19	19	39.8	39.8	39.8	61.594	0	299.06	4556900000	104	sp|O95817|BAG3_HUMAN
27.5598	27.4199	27.1185	27.1103	24.1773	27.0787				8	8	5	8.3	8.3	5.8	142.1	0	39.733	699110000	23	sp|O95819|M4K4_HUMAN
25.5316	26.3208	26.4702	26.8694	24.9499	25.5453				3	3	3	13.5	13.5	13.5	38.696	0	32.747	541060000	10	sp|O95825|QORL1_HUMAN
29.1092	28.9713	29.0742	28.4023	28.798	28.9908				17	17	17	38.5	38.5	38.5	66.9	0	91.589	3236000000	68	sp|O95831|AIFM1_HUMAN
24.2785	25.639	24.398	25.1096	26.9649	25.7299				2	2	2	14.4	14.4	14.4	26.648	0	13.2	185930000	6	sp|O95833|CLIC3_HUMAN
28.3215	28.229	28.1187	27.2536	27.5356	27.8526				13	13	13	27.3	27.3	27.3	70.678	0	165.99	1924900000	56	sp|O95834|EMAL2_HUMAN
30.007	30.1036	29.9133	30.0499	30.1659	30.4164				16	16	16	56.8	56.8	56.8	33.392	0	122.14	6081400000	95	sp|O95861|BPNT1_HUMAN
27.5885	27.3354	27.4062	27.8723	27.6863	27.9176				8	8	8	22.3	22.3	22.3	52.259	0	44.598	1310500000	34	sp|O95864|FADS2_HUMAN
28.5222	28.0001	28.7242	27.4518	27.9643	27.5605				10	9	9	39.3	36.5	36.5	29.644	0	40.501	1959000000	34	sp|O95865|DDAH2_HUMAN
25.0506	23.9281	27.3709	25.4222	25.4117	25.1509				6	6	6	12.5	12.5	12.5	63.243	0	30.302	387340000	12	sp|O95870|ABHGA_HUMAN
29.0799	29.0431	29.6108	29.0083	29.3379	28.6675				8	8	8	66.9	66.9	66.9	19.206	0	45.926	3508600000	46	sp|O95881|TXD12_HUMAN
24.1786	25.7194	23.6444	26.7361	25.4466	26.6543				5	5	5	12.1	12.1	12.1	72.757	0	32.57	454590000	22	sp|O95905|ECD_HUMAN
24.953	24.2553	23.5768	25.363	25.5988	25.8801				2	2	2	16	16	16	28.722	0	208.09	0	2	sp|O95926|SYF2_HUMAN
27.1297	23.898	26.7612	27.6321	27.8344	27.3199				7	7	7	28.5	28.5	28.5	32.844	0	82.894	932660000	25	sp|O95983|MBD3_HUMAN
26.9727	27.0743	24.027	26.8013	26.8629	26.7745				5	5	4	39.5	39.5	35.5	19.471	0	15.785	509320000	14	sp|O95989|NUDT3_HUMAN
28.8809	29.2319	28.8759	29.2906	29.2074	28.8508				5	5	5	36	36	36	19.979	0	64.962	3058000000	34	sp|O95994|AGR2_HUMAN
27.0199	26.5237	27.0097	26.3741	26.7178	26.1256				4	4	4	19.7	19.7	19.7	26.251	0	5.5896	759980000	15	sp|O95999|BCL10_HUMAN
28.6839	28.5957	28.5369	28.4273	28.5256	28.1957				4	4	4	29.1	29.1	29.1	20.776	0	27.137	2203400000	32	sp|O96000|NDUBA_HUMAN
28.0411	27.6209	27.6705	28.1749	28.1458	27.657				7	7	7	14.1	14.1	14.1	76.096	0	264.27	1717800000	30	sp|O96005|CLPT1_HUMAN
25.6034	24.2751	27.5711	27.2584	25.7509	27.9074				7	7	7	40.4	40.4	40.4	20.944	0	45.34	1133000000	18	sp|O96007|MOC2B_HUMAN
30.6321	30.2104	30.1347	30.3024	30.439	30.2948				10	10	10	47.1	47.1	47.1	37.893	0	323.31	8461500000	73	sp|O96008|TOM40_HUMAN
27.2879	27.6016	26.8654	27.3599	27.3877	27.4156				11	11	11	21	21	21	64.071	0	12.878	1204100000	28	sp|O96013|PAK4_HUMAN
30.304	30.1639	30.1706	30.0291	30.3759	30.2359				14	14	14	45.9	45.9	45.9	47.46	0	247.98	9256300000	85	sp|O96019|ACL6A_HUMAN
25.0155	23.0126	26.7305	24.491	23.5562	23.7133				12	12	12	14.4	14.4	14.4	152.26	0	21.533	518720000	26	sp|O96028|NSD2_HUMAN
25.7558	22.973	23.4592	25.5256	24.711	26.4052				2	2	2	21.6	21.6	21.6	9.7552	0.0024842	1.6842	240470000	5	sp|O96033|MOC2A_HUMAN
27.3141	22.9181	27.135	27.6457	27.573	27.4866				4	4	4	33.6	33.6	33.6	15.33	0	18.021	950810000	23	sp|P00167|CYB5_HUMAN
34.9109	34.9058	34.9417	34.0327	34.2191	34.2746				27	27	25	68.1	68.1	62.7	36.688	0	323.31	447000000000	463	sp|P00338|LDHA_HUMAN
31.6333	31.3938	31.6361	31.4058	31.326	31.2863				24	24	24	50	50	50	61.397	0	323.31	19647000000	152	sp|P00367|DHE3_HUMAN;sp|P49448|DHE4_HUMAN
27.8568	26.5861	27.8938	28.1663	28.3989	28.098				6	6	6	46	46	46	21.452	0	16.844	1064300000	27	sp|P00374|DYR_HUMAN
30.4194	30.9406	30.6593	30.3111	30.1861	30.3896				13	13	13	54.5	54.5	54.5	34.234	0	301.62	11723000000	72	sp|P00387|NB5R3_HUMAN
29.9394	29.742	29.6114	30.0069	30.12	29.9776				12	12	12	37.5	37.5	37.5	56.256	0	296.84	7935900000	72	sp|P00390|GSHR_HUMAN
30.5645	30.9836	30.8281	30.4658	30.3973	30.3768				6	6	6	40.5	40.5	40.5	25.565	0	73.092	6364500000	52	sp|P00403|COX2_HUMAN
32.2594	31.514	32.3865	32.0698	32.1665	32.2554				7	7	7	64.9	64.9	64.9	15.936	0	323.31	35978000000	79	sp|P00441|SODC_HUMAN
31.8659	31.8292	31.8761	31.8608	32.1643	32.0459				17	17	17	75.4	75.4	75.4	32.118	0	323.31	30249000000	156	sp|P00491|PNPH_HUMAN
31.1016	30.751	30.7309	31.0244	30.7964	30.9153				12	12	11	73.9	73.9	70.6	24.579	0	292.67	13998000000	75	sp|P00492|HPRT_HUMAN
31.8328	31.8186	31.7633	31.8252	31.8059	31.974				22	22	22	54	54	54	47.517	0	323.31	30033000000	135	sp|P00505|AATM_HUMAN
31.0782	31.0398	30.9948	30.9239	31.2949	31.3206				29	29	28	33.1	33.1	32.1	134.28	0	281.35	13632000000	186	sp|P00533|EGFR_HUMAN
26.7509	26.8093	26.2331	24.0972	25.8808	24.8535				27	27	27	71	71	71	44.614	0	323.31	193000000000	369	sp|P00558|PGK1_HUMAN
28.922	29.0142	28.9056	29.04	29.1998	28.9113				8	8	8	49	49	49	21.635	0	211.39	4051900000	60	sp|P00568|KAD1_HUMAN
26.8385	27.5587	26.7361	24.1646	25.9546	25.041				4	4	4	12.1	12.1	12.1	48.507	0.00022051	4.6182	392670000	10	sp|P00749|UROK_HUMAN
25.9417	26.0358	26.049	24.3065	25.5922	26.0084				5	5	5	11.4	11.4	11.4	62.916	0	8.2928	263980000	10	sp|P00750|TPA_HUMAN
27.2659	24.9967	27.3342	25.4228	24.901	26.8202				6	6	6	28.5	28.5	28.5	29.246	0	21.908	576110000	14	sp|P00918|CAH2_HUMAN
26.1956	22.6103	25.3319	24.2638	23.6188	25.7787				9	3	3	5.9	2.8	2.8	187.15	0.00060302	2.4148	69758000	3	sp|P01024|CO3_HUMAN
26.5086	26.9403	24.8819	25.0308	25.8813	26.2243				7	7	7	49.8	49.8	49.8	23.171	0	19.602	732170000	17	sp|P01033|TIMP1_HUMAN
28.4979	28.1474	28.6564	26.9402	24.6608	23.7751				4	4	4	30.8	30.8	30.8	15.799	0	16.753	500490000	13	sp|P01034|CYTC_HUMAN
27.7956	23.9036	27.9867	24.9339	24.8337	23.9044				4	2	2	44	23.4	23.4	16.214	0	43.723	842710000	5	sp|P01036|CYTS_HUMAN
28.4838	27.5054	28.0513	24.8852	26.5559	26.9687				6	6	4	56.7	56.7	36.2	16.387	0	112.01	1172200000	20	sp|P01037|CYTN_HUMAN
28.2408	27.9084	28.361	28.0784	28.4151	28.1394				7	7	2	52.4	52.4	11.1	21.298	0	165.75	1891700000	34	sp|P01112|RASH_HUMAN
25.5967	25.4637	26.0039	25.5799	24.6472	26.0088				6	2	2	46	12.7	12.7	21.656	0.00041085	2.8176	134370000	7	sp|P01116|RASK_HUMAN
29.8195	30.0093	29.7206	29.6868	29.4729	29.584				15	15	15	24	24	24	95.375	0	249.77	6463600000	66	sp|P01130|LDLR_HUMAN
25.6529	25.2953	23.7251	24.9959	23.0444	26.0812				2	2	2	12.1	12.1	12.1	44.341	0.00020678	2.9515	46254000	3	sp|P01137|TGFB1_HUMAN
28.659	29.0023	24.7305	27.0625	24.9745	24.8039				6	2	2	24	7.2	7.2	40.46	0	37.964	2114200000	14	sp|P01889|HLAB_HUMAN
35.1363	35.1622	35.0889	34.7568	34.8109	34.6658				39	39	39	57.5	57.5	57.5	74.139	0	323.31	174000000000	492	sp|P02545|LMNA_HUMAN
24.4268	25.6672	22.4922	25.8607	24.6386	24.7905				2	2	2	6.2	6.2	6.2	33.117	0.0093492	1.1583	10612000	2	sp|P02686|MBP_HUMAN
23.6188	25.009	22.8906	26.3819	25.1297	25.8626				10	10	10	5.6	5.6	5.6	272.32	0	44.201	379410000	26	sp|P02751|FINC_HUMAN
32.8425	32.7234	32.9883	33.0816	33.2156	33.1873				31	31	31	46.1	46.1	46.1	84.87	0	323.31	55580000000	301	sp|P02786|TFR1_HUMAN
28.5969	27.9892	28.2574	25.6291	28.4583	28.1753				4	4	4	28.6	28.6	28.6	20.019	0	108.97	1771800000	21	sp|P02792|FRIL_HUMAN
30.6834	30.8217	30.9676	30.0846	29.7305	29.6567				6	6	6	33.9	33.9	33.9	21.225	0	35.822	1576300000	27	sp|P02794|FRIH_HUMAN
24.6632	25.5722	23.6365	25.8612	23.9296	25.3686				3	3	3	8	8	8	67.026	0	10.666	158150000	9	sp|P03915|NU5M_HUMAN
27.9916	27.5367	27.8288	27.8585	27.9232	27.8232				2	2	2	29.4	29.4	29.4	7.9916	0.00020717	3.0089	1405000000	31	sp|P03928|ATP8_HUMAN
30.1389	30.1592	30.133	30.3321	30.3405	30.4601				18	18	18	44.4	44.4	44.4	59.755	0	323.31	9849400000	126	sp|P04040|CATA_HUMAN
24.6496	26.2063	24.1391	24.8181	24.8763	25.2668				6	6	4	11	11	7.6	73.051	0	16.622	377660000	16	sp|P04049|RAF1_HUMAN
26.4616	26.3552	26.6475	24.646	25.5385	26.4981				6	6	6	12.5	12.5	12.5	59.716	0	5.8358	578310000	17	sp|P04062|GLCM_HUMAN
36.2811	36.5036	36.5055	35.8941	35.8778	35.4402				32	32	28	85.2	85.2	75.5	39.42	0	323.31	471000000000	717	sp|P04075|ALDOA_HUMAN
31.3611	31.1459	30.9762	30.2126	30.4778	30.5181				5	5	5	77.6	77.6	77.6	11.139	0	195.12	13475000000	36	sp|P04080|CYTB_HUMAN
35.4029	35.3715	35.4459	35.3517	35.5576	35.5592				23	23	23	63.6	63.6	63.6	38.714	0	323.31	302000000000	423	sp|P04083|ANXA1_HUMAN
28.4445	24.5223	28.1298	28.165	28.2869	28.1917				11	7	7	2.4	1.4	1.4	515.6	0	5.7954	977160000	21	sp|P04114|APOB_HUMAN
26.1932	24.8622	26.4972	26.2458	25.4913	24.4697				7	7	7	14	14	14	85.658	0	67.263	560210000	21	sp|P04150|GCR_HUMAN
27.7608	28.6616	28.4978	28.0879	23.5999	27.5039				3	3	3	12.6	12.6	12.6	27.661	0	22.408	2178700000	13	sp|P04156|PRIO_HUMAN
31.2673	31.2639	31.2831	30.1651	30.4402	30.5146				8	8	8	42.3	42.3	42.3	24.75	0	293.07	12163000000	44	sp|P04179|SODM_HUMAN
30.2402	30.4452	30.2642	30.5798	30.663	30.6025				19	19	19	55.1	55.1	55.1	48.534	0	286.36	9350300000	133	sp|P04181|OAT_HUMAN
29.2889	28.6606	29.1509	29.1409	29.2907	29.3412				11	11	11	56	56	56	25.468	0	99.874	3486600000	55	sp|P04183|KITH_HUMAN
28.1655	27.5812	28.0404	24.6325	24.4081	24.5922				2	2	2	9.5	9.5	9.5	33.515	0	160	949240000	7	sp|P04259|KRT6B_HUMAN
37.1453	37.0773	37.4823	37.2811	37.2724	37.2283				27	27	27	79.4	79.4	79.4	36.053	0	323.31	987000000000	750	sp|P04406|G3P_HUMAN
28.1946	28.1654	28.3457	27.0222	27.1979	27.1896				9	9	4	27.1	27.1	8.8	40.84	0	93.803	12054000000	64	sp|P04439|HLAA_HUMAN
32.1973	31.8346	31.9461	31.964	32.1814	31.5846				8	8	8	44.4	44.4	44.4	28.315	0	323.31	28817000000	81	sp|P04632|CPNS1_HUMAN
28.24	28.6811	28.2675	28.6011	28.5761	28.6763				8	8	8	26.5	26.5	26.5	43.653	0	114.89	2170300000	47	sp|P04637|P53_HUMAN
32.5455	32.807	33.0657	32.2418	32.1746	32.5037				15	15	15	75.6	75.6	75.6	22.782	0	323.31	35075000000	147	sp|P04792|HSPB1_HUMAN
29.1379	28.4934	29.026	29.3127	29.6006	29.5476				10	10	10	43.5	43.5	43.5	35.716	0	114.81	3797500000	60	sp|P04818|TYSY_HUMAN
32.6527	32.7741	32.7828	32.6123	32.7667	32.7786				29	29	29	57.2	57.2	57.2	68.569	0	323.31	45094000000	234	sp|P04843|RPN1_HUMAN
32.0282	32.2482	32.0917	32.2874	32.1393	32.1854				21	21	21	49.6	49.6	49.6	69.283	0	323.31	34001000000	176	sp|P04844|RPN2_HUMAN
31.6631	31.6848	31.4839	31.5512	31.6502	31.4565				17	17	10	60.8	60.8	38	40.45	0	323.31	15249000000	159	sp|P04899|GNAI2_HUMAN
24.641	24.9746	24.2251	25.2155	25.8832	23.7813				2	2	2	4.4	4.4	4.4	137.01	0.0065201	1.3757	37623000	5	sp|P04920|B3A2_HUMAN
33.7192	33.6904	33.8207	33.6469	33.6082	33.6513				39	39	22	41.8	41.8	24	112.89	0	323.31	79979000000	354	sp|P05023|AT1A1_HUMAN
31.6237	31.3842	31.6177	31.262	31.5223	31.287				10	10	10	34.3	34.3	34.3	35.061	0	148.3	22717000000	67	sp|P05026|AT1B1_HUMAN
26.5052	26.1434	26.0175	26.2829	26.7296	26.2732				8	7	7	14.3	13.2	13.2	86.942	0	27.858	762760000	24	sp|P05067|A4_HUMAN
30.3387	30.4223	30.2479	30.2773	30.3495	30.1968				21	21	19	50.7	50.7	47.8	56.381	0	155.4	8904700000	118	sp|P05091|ALDH2_HUMAN
30.1991	29.9271	30.0683	29.2698	28.7997	29.1542				15	15	15	37.8	37.8	37.8	46.596	0	162.86	5268700000	75	sp|P05120|PAI2_HUMAN
25.1332	23.4217	24.897	24.6239	23.0511	24.5524				2	2	2	8.2	8.2	8.2	45.059	0.00021524	3.7925	41467000	2	sp|P05121|PAI1_HUMAN
31.4267	31.6283	31.2948	31.6001	31.6326	31.7841				14	6	6	43	19.5	19.5	32.852	0	28.851	16768000000	61	sp|P05141|ADT2_HUMAN
30.7719	30.9828	31.0803	30.8657	31.157	30.8609				8	8	8	47.3	47.3	47.3	17.887	0	323.31	15365000000	59	sp|P05161|ISG15_HUMAN
24.3724	24.9781	24.1928	25.1128	24.9947	25.0166				2	2	2	5.9	5.9	5.9	58.215	0	6.087	84327000	3	sp|P05166|PCCB_HUMAN
31.7615	32.0321	32.0801	31.966	31.8129	31.8067				24	24	24	61.6	61.6	61.6	36.112	0	323.31	24933000000	176	sp|P05198|IF2A_HUMAN
29.8756	30.9781	28.4721	30.3088	29.4625	30.9726				3	3	3	16.7	16.7	16.7	9.3926	0	15.805	9178600000	17	sp|P05204|HMGN2_HUMAN;sp|Q15651|HMGN3_HUMAN
27.7497	28.0995	27.6559	26.6649	27.2693	27.0386				9	9	9	19.4	19.4	19.4	57.825	0	59.924	1631100000	38	sp|P05362|ICAM1_HUMAN
32.8387	33.3641	34.6163	33.0076	33.185	32.9821				6	5	5	95.6	80.7	80.7	11.514	0	323.31	98698000000	77	sp|P05386|RLA1_HUMAN
34.2837	34.2618	34.1804	34.2469	34.1141	34.0441				11	11	10	95.7	95.7	80.9	11.665	0	323.31	111000000000	168	sp|P05387|RLA2_HUMAN
33.6911	33.6176	33.7606	33.9069	33.4838	33.917				12	12	12	54.6	54.6	54.6	34.273	0	323.31	103000000000	134	sp|P05388|RLA0_HUMAN;sp|Q8NHW5|RLA0L_HUMAN
27.38	23.6493	24.1361	27.3217	26.9337	26.9292				5	5	4	22.4	22.4	19.9	35.675	0	56.008	1030100000	16	sp|P05412|JUN_HUMAN
32.5568	32.213	32.4846	32.5588	32.5466	32.5841				30	30	30	50	50	50	46.836	0	323.31	45382000000	224	sp|P05455|LA_HUMAN
32.9196	33.2256	33.0974	32.8208	32.8681	32.634				19	19	19	32.2	32.2	32.2	88.414	0	323.31	51783000000	204	sp|P05556|ITB1_HUMAN
34.0203	33.9389	33.9708	33.8671	33.991	34.0556				31	29	22	68.8	65.1	51.6	48.057	0	323.31	94969000000	370	sp|P05783|K1C18_HUMAN
24.324	24.3895	27.1763	24.3571	24.7831	25.6704				2	2	2	8.2	8.2	8.2	21.145	0	33.217	651090000	9	sp|P05976|MYL1_HUMAN;sp|P08590|MYL3_HUMAN
29.5975	29.7075	29.6427	29.4794	29.4874	29.3043				12	12	12	39.2	39.2	39.2	40.786	0	270.49	5486400000	75	sp|P06132|DCUP_HUMAN
24.4483	24.8628	24.374	24.309	23.645	24.5031				2	2	2	6.8	6.8	6.8	48.766	0.00021575	3.8947	63529000	3	sp|P06280|AGAL_HUMAN
28.871	29.165	28.6892	29.0983	29.321	29.2282				21	21	21	25.5	25.5	25.5	106.16	0	204.87	3780800000	71	sp|P06400|RB_HUMAN
23.9303	24.9562	24.0839	27.4105	27.1292	25.1399				2	2	2	15.3	15.3	15.3	12.203	0	40.65	633960000	18	sp|P06454|PTMA_HUMAN
31.9524	31.9843	32.0039	31.9386	31.8769	32.1591				18	18	16	69	69	62.6	34.095	0	323.31	27104000000	164	sp|P06493|CDK1_HUMAN
34.2814	34.1651	34.0533	34.2637	34.1836	34.0015				22	22	22	62.9	62.9	62.9	56.559	0	323.31	123000000000	292	sp|P06576|ATPB_HUMAN
33.2344	23.6028	34.4803	33.5659	33.5034	35.4417				7	7	7	75.6	75.6	75.6	10.18	0	114.69	70959000000	73	sp|P06703|S10A6_HUMAN
30.6372	30.7382	30.9104	30.6684	30.2638	30.719				8	8	8	41	41	41	25.097	0	145.93	11262000000	64	sp|P06730|IF4E_HUMAN
37.1735	36.9742	37.1165	36.6787	36.8042	36.6388				33	33	29	79.3	79.3	69.4	47.168	0	323.31	836000000000	794	sp|P06733|ENOA_HUMAN
31.8323	31.5836	31.6534	31.4688	31.4629	31.3699				41	32	31	52.9	43.9	42.6	97.147	0	323.31	21473000000	191	sp|P06737|PYGL_HUMAN
33.6276	33.1432	33.5462	33.225	33.2581	33.2379				27	27	21	53.2	53.2	43.7	63.146	0	323.31	76051000000	271	sp|P06744|G6PI_HUMAN
33.5614	33.4035	34.4217	33.7999	33.6637	34.068				9	9	9	35.7	35.7	35.7	32.575	0	323.31	130000000000	130	sp|P06748|NPM_HUMAN
29.6527	30.9216	30.3584	28.763	27.9899	29.9002				8	3	3	17.2	7	7	32.95	0	6.0406	2000400000	22	sp|P06753|TPM3_HUMAN
30.3093	30.3849	30.089	29.5088	29.1228	29.0912				13	13	13	17.1	17.1	17.1	116.04	0	76.236	1446600000	40	sp|P06756|ITAV_HUMAN
27.0167	26.8927	26.8593	24.4325	24.9983	25.6238				5	5	5	11	11	11	60.702	0	7.1412	404670000	11	sp|P06865|HEXA_HUMAN
32.5841	33.1256	32.8432	32.3856	31.619	31.4175				17	3	3	65.9	19	19	13.92	0	31.465	52203000000	46	sp|Q16778|H2B2E_HUMAN;sp|P33778|H2B1B_HUMAN;sp|P23527|H2B1O_HUMAN;sp|P06899|H2B1J_HUMAN;sp|Q8N257|H2B3B_HUMAN
29.3684	29.3184	29.6247	29.243	29.3351	29.423				14	14	14	38.9	38.9	38.9	52.948	0	165.03	5046800000	63	sp|P07099|HYEP_HUMAN
31.0096	30.6862	30.1022	31.1141	30.7429	30.8436				5	5	5	64.4	64.4	64.4	10.044	0	323.31	14229000000	40	sp|P07108|ACBP_HUMAN
29.1358	29.2102	29.037	29.2143	29.2236	29.5504				20	18	18	54.5	47	47	36.638	0	323.31	132000000000	262	sp|P07195|LDHB_HUMAN
25.7657	24.4366	24.8398	23.9179	25.5265	23.7565				4	4	4	9.8	9.8	9.8	65.171	0	11.539	81184000	8	sp|P07199|CENPB_HUMAN
25.1438	23.4949	24.6515	26.7031	26.4277	26.3694				4	4	4	31	31	31	22.088	0	21.469	343230000	12	sp|P07203|GPX1_HUMAN
24.8792	26.3381	24.8212	25.1234	24.8225	24.5543				3	3	3	8.9	8.9	8.9	60.329	0.00021381	3.6386	73296000	5	sp|P07204|TRBM_HUMAN
34.4015	34.3811	34.3825	33.9259	34.0523	34.1931				27	27	27	47.6	47.6	47.6	57.116	0	323.31	116000000000	359	sp|P07237|PDIA1_HUMAN
29.5225	29.6274	29.3132	28.8759	29.1485	29.4176				3	3	3	15.5	15.5	15.5	20.863	0	13.996	4105100000	20	sp|P07305|H10_HUMAN
29.033	29.1522	29.439	28.746	28.5811	28.7102				6	6	6	67.7	67.7	67.7	11.261	0	22.942	2582100000	38	sp|P07311|ACYP1_HUMAN
32.9953	32.9584	33.118	32.7051	32.7967	32.9039				17	17	17	49.8	49.8	49.8	44.552	0	323.31	55020000000	165	sp|P07339|CATD_HUMAN
36.2165	36.6253	35.9789	36.2381	36.2985	36.2014				41	41	41	82.3	82.3	82.3	38.604	0	323.31	538000000000	631	sp|P07355|ANXA2_HUMAN;sp|A6NMY6|AXA2L_HUMAN
30.8231	30.7473	30.7751	30.8486	30.9572	31.0433				27	27	27	43.1	43.1	43.1	81.889	0	323.31	12353000000	158	sp|P07384|CAN1_HUMAN
34.1806	34.4568	34.6144	35.1176	34.6135	35.0508				24	5	4	69.4	19.4	16	49.67	0	323.31	173000000000	206	sp|P07437|TBB5_HUMAN
25.5429	26.1437	24.9557	24.8605	25.316	24.4899				2	2	2	10.4	10.4	10.4	46.458	0	7.2112	190680000	7	sp|P07550|ADRB2_HUMAN
31.0467	31.011	30.9354	30.7635	30.8473	30.9482				19	19	19	38	38	38	58.112	0	55.713	14480000000	112	sp|P07602|SAP_HUMAN
30.154	29.8129	29.9509	29.7284	29.6614	30.0006				11	11	11	27	27	27	63.111	0	195.17	7502500000	79	sp|P07686|HEXB_HUMAN
25.0043	26.5485	21.741	25.5199	24.2083	25.925				2	2	2	7.8	7.8	7.8	37.564	0	8.8894	308210000	6	sp|P07711|CATL1_HUMAN
35.9039	36.1559	36.0043	35.8028	35.6548	35.5203				17	17	17	92.9	92.9	92.9	15.054	0	323.31	451000000000	359	sp|P07737|PROF1_HUMAN
30.8471	30.6013	30.556	30.4012	30.4137	30.5298				8	8	8	62.2	62.2	62.2	19.608	0	323.31	11804000000	94	sp|P07741|APT_HUMAN
33.2994	33.331	33.2635	33.2493	33.3108	33.1202				62	62	62	52.4	52.4	52.4	170.59	0	323.31	64113000000	439	sp|P07814|SYEP_HUMAN
35.9617	35.8078	35.8598	34.3006	34.3637	34.6181				10	10	10	42.8	42.8	42.8	37.821	0	304.84	6670600000	55	sp|P07858|CATB_HUMAN
31.8231	31.799	31.6948	32.4731	32.6242	32.5961				49	35	35	59.8	43.9	43.9	84.659	0	323.31	401000000000	756	sp|P07900|HS90A_HUMAN
25.4956	24.3313	23.7093	24.9848	25.2128	26.0108				2	2	2	7.1	7.1	7.1	43.363	0.00078431	2.0429	17315000	2	sp|P07902|GALT_HUMAN
33.5377	33.7859	33.3264	33.5375	33.4008	33.4526				17	17	17	49.7	49.7	49.7	33.67	0	223.19	82739000000	199	sp|P07910|HNRPC_HUMAN
29.1409	29.3547	29.4111	29.0831	29.1101	29.1169				25	25	25	21.4	21.4	21.4	198.04	0	323.31	4514500000	114	sp|P07942|LAMB1_HUMAN
25.9003	26.5125	25.8006	25.9261	26.3369	25.1336				10	5	5	24.9	15.8	15.8	60.801	0	17.806	416530000	18	sp|P07947|YES_HUMAN
24.4099	24.8312	25.4825	23.5897	24.5962	24.4401				5	3	3	10.5	7.6	7.6	58.573	0.00040552	2.5952	64584000	6	sp|P07948|LYN_HUMAN
32.297	32.4572	32.3801	32.2896	32.2876	32.3528				20	20	20	51.2	51.2	51.2	54.636	0	323.31	31349000000	157	sp|P07954|FUMH_HUMAN
25.8013	24.3988	24.4412	26.4857	26.4568	26.272				3	3	3	8.9	8.9	8.9	80.692	0	116.06	645670000	13	sp|P08047|SP1_HUMAN
33.8357	33.7355	33.9545	34.0297	33.9586	33.9376				37	37	37	59.7	59.7	59.7	75.872	0	323.31	112000000000	342	sp|P08133|ANXA6_HUMAN
29.9889	29.8594	29.8111	29.4098	29.6881	29.6343				12	12	12	37	37	37	41.4	0	179.53	3376400000	63	sp|P08174|DAF_HUMAN
26.934	27.055	27.0284	25.7766	24.918	25.1371				23	23	23	41.3	41.3	41.3	67.993	0	323.31	28899000000	176	sp|P08195|4F2_HUMAN
29.8515	29.6838	29.9862	30.0267	30.0686	30.0737				22	20	19	34.6	32.3	31.2	85.182	0	323.31	5612200000	108	sp|P08237|PFKAM_HUMAN
36.8516	36.8042	36.6787	36.7302	36.7302	36.6388				52	52	33	60.9	60.9	41	83.263	0	323.31	775000000000	998	sp|P08238|HS90B_HUMAN
28.2126	27.9715	28.386	28.2468	28.5291	28.4131				14	14	14	26.8	26.8	26.8	69.81	0	71.695	1740900000	70	sp|P08240|SRPRA_HUMAN
30.5324	30.4166	30.3788	30.5724	30.7443	30.6043				21	21	21	46.3	46.3	46.3	64.369	0	117.45	8959500000	87	sp|P08243|ASNS_HUMAN
28.8789	29.0103	28.985	28.8301	29.0961	28.6848				12	12	12	45.2	45.2	45.2	39.33	0	182.07	3676700000	75	sp|P08397|HEM3_HUMAN
29.2421	29.12	29.3703	29.2812	29.4916	29.3035				14	14	12	52.1	52.1	45.6	43.295	0	168.89	5122100000	74	sp|P08559|ODPA_HUMAN
25.8885	25.5429	24.0571	24.3293	24.2107	23.801				2	2	2	1.6	1.6	1.6	167.55	0.00040437	2.5257	128850000	3	sp|P08572|CO4A2_HUMAN
30.4199	30.4775	30.4675	30.4007	30.7044	30.481				8	8	8	27.1	27.1	27.1	35.422	0	323.31	12705000000	67	sp|P08574|CY1_HUMAN
28.6936	28.6891	28.3695	28.7677	28.8199	28.728				6	4	4	27.1	20.4	20.4	25.486	0	100.28	2238000000	23	sp|P08579|RU2B_HUMAN
26.4341	26.8298	26.9259	26.9622	27.1661	26.8532				13	13	12	13	13	12.4	155.54	0	42.561	843520000	28	sp|P08581|MET_HUMAN
27.9681	27.9412	28.3244	27.418	27.3678	25.4508				10	10	10	21.1	21.1	21.1	80.214	0	66.122	564990000	19	sp|P08582|TRFM_HUMAN
30.8004	31.2786	30.7738	31.1374	31.1132	31.1044				12	12	12	26.1	26.1	26.1	51.556	0	57.505	14343000000	97	sp|P08621|RU17_HUMAN
28.9842	28.6374	28.4327	28.8629	28.2513	28.3685				13	13	13	19.3	19.3	19.3	114.54	0	177.15	2042800000	46	sp|P08648|ITA5_HUMAN
27.4258	28.0388	27.0168	27.7846	27.7149	27.0058				9	9	8	28.3	28.3	26	55.674	0	285.72	1515200000	29	sp|P08651|NFIC_HUMAN
38.3852	38.3609	38.2854	38.3892	38.4326	38.5267				54	54	51	81.5	81.5	81.5	53.651	0	323.31	2290000000000	1573	sp|P08670|VIME_HUMAN
32.5571	32.7691	32.3875	32.6046	32.3185	32.4133				9	9	9	57	57	57	15.55	0	323.31	37071000000	87	sp|P08708|RS17_HUMAN
29.1272	29.4565	29.1726	29.001	28.9716	28.6823				13	7	7	53.4	34.2	34.2	40.532	0	323.31	3883600000	38	sp|P08754|GNAI3_HUMAN
34.9979	34.7555	34.7352	34.8387	34.8348	34.9178				22	22	22	74.4	74.4	74.4	35.936	0	323.31	190000000000	290	sp|P08758|ANXA5_HUMAN
33.8236	33.5879	33.8178	33.6079	33.6677	33.7894				14	14	14	62.4	62.4	62.4	32.854	0	323.31	102000000000	214	sp|P08865|RSSA_HUMAN
27.1842	27.0392	27.3281	26.5609	27.5073	27.6342				5	5	5	21.8	21.8	21.8	38.632	0	92.076	1155300000	27	sp|P09001|RM03_HUMAN
30.7796	31.1163	30.6672	30.8273	30.823	30.6167				8	8	6	35.1	35.1	29.8	31.279	0	323.31	8546000000	42	sp|P09012|SNRPA_HUMAN
32.205	32.0087	32.1157	31.1861	31.5702	31.1288				19	15	14	62.2	48.2	46.3	47.268	0	323.31	28780000000	135	sp|P09104|ENOG_HUMAN
27.7392	27.3403	27.5953	27.7555	27.7801	27.7878				8	8	8	32.1	32.1	32.1	44.292	0	125.02	1606500000	35	sp|P09110|THIK_HUMAN
28.8089	28.8146	28.8055	28.8188	28.1535	28.1725				4	4	4	43.8	43.8	43.8	16.156	0	234.61	3148800000	34	sp|P09132|SRP19_HUMAN
31.675	31.5542	31.8413	32.1418	31.9722	32.0484				12	12	12	66.2	66.2	66.2	23.356	0	323.31	21101000000	98	sp|P09211|GSTP1_HUMAN
27.0263	27.1644	27.0907	26.9607	27.3146	26.8167				3	3	3	24.5	24.5	24.5	17.394	0	53.64	8277500000	35	sp|P09234|RU1C_HUMAN
35.0653	35.0367	34.9024	34.5961	34.7269	34.6091				8	8	8	76.3	76.3	76.3	14.716	0	323.31	228000000000	293	sp|P09382|LEG1_HUMAN
27.953	28.5353	28.0814	27.3723	27.7816	27.4644				6	6	6	35.7	35.7	35.7	25.789	0	49.598	1923100000	28	sp|P09417|DHPR_HUMAN
32.6048	32.7315	32.6315	32.6726	32.4746	32.3768				16	16	11	52.6	52.6	34.9	24.893	0	323.31	43357000000	170	sp|P09429|HMGB1_HUMAN;sp|B2RPK0|HGB1A_HUMAN
35.5645	35.598	35.589	34.5857	34.7538	34.6286				8	7	3	38.1	34.9	13.8	25.712	0	30.798	1555700000	24	sp|P09488|GSTM1_HUMAN;sp|Q03013|GSTM4_HUMAN
30.3841	30.503	30.196	29.9263	30.0627	30.4401				4	4	4	12.5	12.5	12.5	27.076	0.00022507	5.3287	9568300000	21	sp|P09496|CLCA_HUMAN
28.9758	29.2695	29.272	29.14	29.4837	29.3098				7	7	7	22.7	22.7	22.7	25.19	0	10.48	4567900000	49	sp|P09497|CLCB_HUMAN
29.7977	29.8151	29.4681	29.3073	29.4219	29.4566				12	12	12	45.1	45.1	45.1	35.882	0	258.91	5274700000	66	sp|P09525|ANXA4_HUMAN
29.635	29.6647	29.6563	29.7604	29.6321	29.642				17	17	17	39.2	39.2	39.2	47.578	0	289.35	5819800000	84	sp|P09543|CN37_HUMAN
30.1493	30.1389	30.2343	30.2695	30.1971	30.5472				15	15	15	42.6	42.6	42.6	54.177	0	227.76	9159100000	82	sp|P09622|DLDH_HUMAN
34.662	34.5124	34.7727	34.6293	34.7259	34.5119				17	15	15	41.9	40.3	40.3	38.746	0	323.31	146000000000	225	sp|P09651|ROA1_HUMAN;sp|Q32P51|RA1L2_HUMAN
30.1187	30.3062	30.6508	30.2776	30.3614	30.1804				11	11	11	46.7	46.7	46.7	28.415	0	130.96	7254900000	65	sp|P09661|RU2A_HUMAN
28.7898	29.2202	28.9782	28.2974	28.517	28.9762				4	4	4	33.3	33.3	33.3	8.7813	0	5.8273	3714800000	20	sp|P09669|COX6C_HUMAN
23.645	24.0727	26.5172	25.6795	25.6485	25.3489				2	2	2	8	8	8	35.709	0	20.458	467120000	8	sp|P09758|TACD2_HUMAN
32.8224	32.7799	32.6992	32.6381	32.6994	32.7856				47	47	47	51	51	51	113.08	0	323.31	42674000000	324	sp|P09874|PARP1_HUMAN
25.0015	25.339	23.9662	24.7678	24.95	24.7401				2	2	2	2	2	2	165.91	0	29.745	131990000	5	sp|P09884|DPOLA_HUMAN
25.531	25.0265	23.9528	25.5333	24.9501	24.6524				5	5	5	11	11	11	54.632	0.00020636	2.9321	70480000	8	sp|P09913|IFIT2_HUMAN
26.1541	27.1251	25.0474	27.6999	27.6847	27.61				13	13	13	29.9	29.9	29.9	55.36	0	22.14	822970000	36	sp|P09914|IFIT1_HUMAN
31.1981	31.4417	31.3297	31.2243	31.2233	31.31				25	25	25	53.7	53.7	53.7	69.284	0	323.31	17830000000	158	sp|P09960|LKHA4_HUMAN
32.7084	32.4307	32.5477	32.0003	31.8321	31.7369				15	11	11	48.6	36.3	36.3	39.455	0	323.31	46243000000	106	sp|P09972|ALDOC_HUMAN
32.3628	32.3646	31.9331	31.6208	32.0676	32.2051				4	2	2	31.2	18.8	18.8	13.509	0	25.87	29301000000	29	sp|Q71U36|TUBA1A_HUMAN
26.4521	27.0829	24.636	26.9572	27.1787	26.9734				5	5	5	29.1	29.1	29.1	27.507	0	28.897	717130000	22	sp|P0CG30|GSTT2_HUMAN;sp|P0CG29|GST2_HUMAN
24.2096	26.5871	28.5473	24.807	24.8305	25.4897				4	4	4	41	41	41	13.532	0	40.83	542020000	10	sp|P0DJI8|SAA1_HUMAN
31.6096	31.6997	31.6895	31.7434	31.8318	31.5933				25	23	14	53.2	50.1	31.5	70.051	0	323.31	92527000000	276	sp|P0DMV9|HS71B_HUMAN;sp|P0DMV8|HS71A_HUMAN
32.8	32.8224	32.9319	32.8576	32.95	33.0372				7	7	7	35.8	35.8	35.8	27.872	0	210.65	7190800000	54	sp|Q01081|U2AF1_HUMAN;sp|P0DN76|U2AF5_HUMAN
34.3717	33.8065	34.1169	34.3832	34.2114	34.0603				8	8	8	60.4	60.4	60.4	16.837	0	323.31	111000000000	150	sp|P0DP25|CALM3_HUMAN;sp|P0DP24|CALM2_HUMAN;sp|P0DP23|CALM1_HUMAN
25.2165	22.8903	24.756	25.2984	24.919	26.1681				3	3	3	39.1	39.1	39.1	15.237	0	46.14	208070000	13	sp|P0DPB6|RPAC2_HUMAN
24.5094	25.4188	25.8483	25.1956	25.3316	24.5519				2	2	2	16.3	16.3	16.3	19.393	0	13.617	153890000	3	sp|P10109|ADX_HUMAN
29.9268	30.0909	30.0289	29.8736	29.5631	29.8012				16	16	16	36.8	36.8	36.8	60.67	0	223.88	5899100000	82	sp|P10155|RO60_HUMAN
24.2121	25.8191	23.512	24.5817	25.2413	25.7791				2	2	2	3.2	3.2	3.2	105.32	0	7.688	173560000	6	sp|P10253|LYAG_HUMAN
28.0546	28.402	28.4863	27.5897	27.8076	27.8248				6	6	4	37.2	37.2	24.8	23.48	0	94.536	1626900000	35	sp|P10301|RRAS_HUMAN
31.2668	31.0486	31.3526	30.3214	30.2366	30.1897				8	5	4	29	18.9	15	40.648	0	122.7	12146000000	43	sp|P10321|HLAC_HUMAN
24.921	24.925	23.7035	24.4932	24.6749	25.0894				4	2	2	8.3	4.6	4.6	67.585	0.0088382	1.2052	128210000	4	sp|P10398|ARAF_HUMAN
30.0256	30.2968	30.2551	30.3521	30.3482	30.2677				18	18	18	38.5	38.5	38.5	68.996	0	220.26	9990600000	94	sp|P10515|ODP2_HUMAN
25.3595	24.2054	26.2095	24.1978	23.8901	25.0895				2	2	2	5.4	5.4	5.4	45.119	0	11.682	412210000	8	sp|P10523|ARRS_HUMAN
24.5946	24.3064	23.8251	24.902	25.5939	26.3136				7	7	7	6.6	6.6	6.6	212.88	0	22.299	261060000	9	sp|P10586|PTPRF_HUMAN
34.7356	34.6064	34.677	34.9584	34.7411	34.9144				9	9	9	65.7	65.7	65.7	11.737	0	151.59	89833000000	173	sp|P10599|THIO_HUMAN
30.7723	30.6852	30.7975	30.6554	30.8142	30.6913				6	6	6	41.1	41.1	41.1	13.696	0	87.691	11773000000	60	sp|P10606|COX5B_HUMAN
24.4074	28.701	28.9064	27.7596	25.1538	28.3975				7	7	7	17.5	17.5	17.5	54.465	0	74.975	2291100000	24	sp|P10619|PPGB_HUMAN
30.3384	30.4961	30.2856	30.224	30.3208	30.5202				3	3	3	19.4	19.4	19.4	17.598	0	50.161	11058000000	27	sp|P10620|MGST1_HUMAN
29.8245	29.8916	29.7841	29.9017	29.9646	29.983				11	11	9	30.2	30.2	25.7	42.981	0	130.68	5844900000	71	sp|P10644|KAP0_HUMAN
31.0778	31.3238	31.2112	31.3867	31.1951	31.3189				15	15	15	78.4	78.4	78.4	31.462	0	323.31	17778000000	116	sp|P10768|ESTD_HUMAN
34.8018	35.0045	34.8795	34.9912	34.9557	34.8903				46	46	46	71.7	71.7	71.7	61.054	0	323.31	195000000000	526	sp|P10809|CH60_HUMAN
36.0208	35.9996	35.9122	35.3105	35.3632	35.3709				39	39	38	55	55	55	72.332	0	323.31	350000000000	712	sp|P11021|BIP_HUMAN
29.918	30.087	29.8729	29.7534	29.7315	29.5058				26	26	26	23.8	23.8	23.8	177.6	0	323.31	7375700000	119	sp|P11047|LAMC1_HUMAN
26.8548	26.9224	27.1186	26.5618	26.9353	26.483				6	6	6	13.9	13.9	13.9	48.344	0	14.89	798960000	28	sp|P11117|PPAL_HUMAN
36.3256	36.1721	36.3481	36.3895	36.4998	36.5158				38	37	26	72	72	56.7	70.897	0	323.31	613000000000	855	sp|P11142|HSP7C_HUMAN
31.2556	31.0783	31.1476	30.9858	30.8321	31.0807				7	7	7	13.2	13.2	13.2	54.083	0	323.31	14745000000	52	sp|P11166|GTR1_HUMAN
25.6532	24.0183	24.8436	25.3377	25.2286	25.2129				2	2	2	3.6	3.6	3.6	53.924	0.00060084	2.3736	140620000	6	sp|P11169|GTR3_HUMAN;sp|Q8TDB8|GTR14_HUMAN
29.0803	28.9867	29.085	29.4228	29.4061	29.2828				12	12	12	24.8	24.8	24.8	52.221	0	42.358	3809600000	66	sp|P11172|UMPS_HUMAN
29.7935	30.0174	30.0612	29.9584	30.0982	30.077				10	10	10	39.6	39.6	39.6	39.233	0	116.49	4749200000	50	sp|P11177|ODPB_HUMAN
24.9531	26.001	25.8513	24.5778	26.376	24.3926				5	5	5	13.5	13.5	13.5	53.486	0	8.2754	164540000	14	sp|P11182|ODB2_HUMAN
32.8602	32.8177	32.9721	32.8755	32.9531	33.0059				41	41	28	55.6	55.6	41.4	96.695	0	323.31	52903000000	305	sp|P11216|PYGB_HUMAN
24.9532	24.3709	24.2588	24.3919	25.022	25.9875				16	2	2	20.8	5.2	5.2	97.091	0.0026682	1.6402	77606000	2	sp|P11217|PYGM_HUMAN
28.2325	28.2954	27.9744	28.3826	28.4203	28.8904				5	2	2	32.5	14.1	14.1	23.567	0	85.972	1975800000	17	sp|P11233|RALA_HUMAN
27.6179	27.8894	27.494	27.6211	27.7992	27.9132				8	8	5	38.3	38.3	19.9	23.408	0	99.74	1614300000	28	sp|P11234|RALB_HUMAN
26.1959	23.849	25.2194	25.6295	25.0407	24.9714				3	2	2	2.8	2	2	142.82	0.0096715	1.1294	23114000	2	sp|P11274|BCR_HUMAN
30.3531	30.5049	30.6161	30.2634	29.9017	29.8192				6	6	6	14.1	14.1	14.1	44.882	0	69.301	10031000000	46	sp|P11279|LAMP1_HUMAN
29.4807	29.6295	29.4955	29.8154	29.7113	29.7224				12	12	12	30.9	30.9	30.9	46.588	0	101.01	4915700000	68	sp|P11310|ACADM_HUMAN
31.8158	32.0888	31.8696	31.5746	31.5778	31.6622				26	26	26	36.3	36.3	36.3	90.725	0	270.48	20587000000	165	sp|P11387|TOP1_HUMAN
31.7423	31.7622	31.8893	31.7944	31.933	31.8072				55	55	39	37	37	29.5	174.38	0	323.31	21221000000	258	sp|P11388|TOP2A_HUMAN
32.0888	32.1462	31.9937	32.0977	32.1046	32.1116				29	29	29	63.9	63.9	63.9	59.256	0	323.31	32762000000	209	sp|P11413|G6PD_HUMAN
26.7128	24.0036	26.216	26.8246	26.8406	26.8141				4	4	4	31.8	31.8	31.8	17.776	0	14.246	699920000	15	sp|P11441|UBL4A_HUMAN
30.8778	31.0056	30.8833	30.812	30.7968	30.5888				39	39	39	43	43	43	129.63	0	323.31	11238000000	205	sp|P11498|PYC_HUMAN
33.1338	33.1754	33.0719	33.091	33.0881	33.0884				50	50	48	67.8	67.8	66.7	101.53	0	323.31	56442000000	345	sp|P11586|C1TC_HUMAN
30.3672	30.404	30.3437	30.2515	30.2391	30.1868				49	49	49	26.5	26.5	26.5	274.37	0	323.31	8360500000	203	sp|P11717|MPRI_HUMAN
31.1996	31.3615	31.2706	31.1285	31.2746	30.9256				16	16	16	64.7	64.7	64.7	39.724	0	323.31	16884000000	88	sp|P11766|ADHX_HUMAN
25.0785	24.604	26.1203	26.5162	26.0994	26.3693				7	6	6	31	28.4	28.4	33.729	0	34.121	485180000	15	sp|P11802|CDK4_HUMAN
28.9261	29.481	29.073	29.401	29.3378	29.5474				13	6	6	51.9	24.2	24.2	34.769	0	53.084	4534200000	35	sp|P11908|PRPS2_HUMAN
33.5096	33.5405	33.5763	33.7093	33.7539	33.8768				32	32	22	52.2	52.2	39.2	70.67	0	323.31	92466000000	340	sp|P11940|PABP1_HUMAN
32.4238	32.6921	32.472	32.6088	32.4628	32.1909				14	14	14	71.3	71.3	71.3	28.768	0	323.31	42108000000	142	sp|P12004|PCNA_HUMAN
28.9735	24.3579	28.1578	28.3905	27.776	28.696				2	2	2	43.1	43.1	43.1	12.155	0	7.0886	2426300000	21	sp|P12074|CX6A1_HUMAN
31.0846	31.4518	31.1681	31.2104	31.3513	31.2469				20	20	13	39.1	39.1	25.3	57.41	0	307.99	18984000000	120	sp|P12081|HARS1_HUMAN
28.805	28.6177	28.6	28.952	29.0886	29.0978				15	5	5	52.7	17.1	17.1	33.064	0	9.3805	3084200000	33	sp|P12235|ADT1_HUMAN
33.2386	33.3965	33.4694	33.5879	33.6888	33.6018				18	18	6	59.4	59.4	18.1	32.866	0	307.55	75421000000	189	sp|P12236|ADT3_HUMAN
33.7229	33.574	33.7471	33.6534	33.7544	33.7296				28	28	26	55.4	55.4	52.5	55.804	0	323.31	96336000000	270	sp|P12268|IMDH2_HUMAN
32.4345	32.5223	32.3465	32.2959	32.3897	32.2678				77	77	77	36.6	36.6	36.6	267.29	0	323.31	38304000000	408	sp|P12270|TPR_HUMAN
29.0278	29.707	29.3166	29.0481	28.4205	28.9867				10	10	10	36.2	36.2	36.2	42.644	0	169.9	4281000000	46	sp|P12277|KCRB_HUMAN
32.8908	32.8464	32.6852	32.7895	32.7064	32.8348				21	21	21	64.1	64.1	64.1	36.375	0	323.31	49929000000	152	sp|P12429|ANXA3_HUMAN
34.3642	34.3111	34.3068	33.6732	33.8068	33.7286				53	35	35	71.2	50.2	50.2	103.06	0	323.31	131000000000	349	sp|P12814|ACTN1_HUMAN
24.8102	27.312	27.5174	28.0109	27.6065	28.5409				11	10	5	22.6	21.1	11.9	59.834	0	59.06	899760000	35	sp|P12931|SRC_HUMAN
30.6657	30.2731	30.5136	30.3774	30.5649	30.4223				14	14	14	34.7	34.7	34.7	54.548	0	323.31	9782800000	85	sp|P12955|PEPD_HUMAN
33.3982	33.2897	33.6371	33.6386	33.5806	33.65				40	40	40	64.2	64.2	64.2	69.842	0	323.31	90547000000	329	sp|P12956|XRCC6_HUMAN
32.9459	33.0219	32.9443	33.1972	33.1886	33.1691				34	34	34	56	56	56	82.704	0	323.31	65625000000	358	sp|P13010|XRCC5_HUMAN
30.499	30.4589	30.4482	30.4293	30.5589	30.2034				9	9	9	43.2	43.2	43.2	19.576	0	28.251	6980700000	48	sp|P13073|COX41_HUMAN
29.2552	27.8618	29.4745	29.3836	29.351	28.4469				6	6	6	15.4	15.4	15.4	44.96	0	17.057	3716900000	34	sp|P13473|LAMP2_HUMAN
33.2349	32.9728	33.0853	33.0652	33.017	32.9817				22	22	22	70.7	70.7	70.7	49.973	0	323.31	55736000000	184	sp|P13489|RINI_HUMAN
26.8356	23.7043	23.2234	24.8149	24.2605	24.8178				2	2	2	21	21	21	21.012	0.00020951	3.223	72551000	2	sp|P13498|CY24A_HUMAN
35.4256	35.5287	35.6385	35.6388	35.7488	35.7084				55	55	54	62.2	62.2	61.1	95.337	0	323.31	366000000000	754	sp|P13639|EF2_HUMAN
33.6244	33.8069	33.617	33.4379	33.5198	33.3879				37	37	36	52.2	52.2	52.2	72.932	0	323.31	71805000000	333	sp|P13667|PDIA4_HUMAN
31.212	31.2783	31.1952	30.435	30.5637	30.3511				18	18	18	43.6	43.6	43.6	61.049	0	323.31	11798000000	111	sp|P13674|P4HA1_HUMAN
31.9122	31.9266	32.1546	32.0287	32.153	32.0135				7	7	7	35.5	35.5	35.5	19.595	0	170.83	25732000000	72	sp|P13693|TCTP_HUMAN
26.5283	26.3564	26.4634	26.5372	26.865	26.893				5	5	5	20	20	20	36.294	0	17.887	682400000	21	sp|P13716|HEM2_HUMAN
29.5124	28.5798	29.157	29.7545	29.4207	29.7996				9	9	9	28.5	28.5	28.5	33.067	0	191.03	3887700000	47	sp|P13726|TF_HUMAN
30.5872	30.2416	30.5626	24.792	27.2903	25.7251				29	23	23	58.1	49.3	49.3	70.288	0	323.31	4684400000	70	sp|P13796|PLSL_HUMAN
32.3632	32.2399	32.2819	32.1459	32.2816	32.2626				31	31	23	55.1	55.1	43.7	70.81	0	323.31	36526000000	234	sp|P13797|PLST_HUMAN
29.5076	29.2661	29.1494	28.9379	29.0444	29.3604				18	18	18	40.7	40.7	40.7	81.224	0	296.3	4046600000	74	sp|P13798|ACPH_HUMAN
30.9363	31.2231	30.8747	30.7174	30.7684	30.3939				14	14	14	54.4	54.4	54.4	35.079	0	153.41	14773000000	92	sp|P13804|ETFA_HUMAN
28.8316	28.3046	28.6919	28.3091	28.5125	28.2259				15	15	15	27.7	27.7	27.7	83.785	0	203.65	2208200000	50	sp|P13807|GYS1_HUMAN
29.3644	29.5032	29.8707	29.4174	29.7164	29.6229				11	11	11	34.7	34.7	34.7	45.518	0	178.96	4653400000	64	sp|P13861|KAP2_HUMAN
29.0744	29.4397	29.313	29.6376	29.4802	29.2778				15	15	15	60.6	60.6	60.6	28.38	0	187.22	4350900000	66	sp|P13984|T2FB_HUMAN
31.0297	31.4146	31.1069	30.7207	30.7187	30.5777				4	4	4	25	25	25	14.177	0	25.329	15256000000	42	sp|P13987|CD59_HUMAN
23.8908	23.7862	24.7669	25.3139	24.8494	26.7544				4	4	4	14.6	14.6	14.6	37.895	0	8.0249	155540000	7	sp|P13995|MTDC_HUMAN
33.4141	32.3912	32.6107	33.0145	32.9294	32.4408				5	5	5	40.9	40.9	40.9	12.476	0	83.159	44183000000	54	sp|P14174|MIF_HUMAN
33.0237	33.0543	32.7702	32.8303	32.933	32.8721				20	20	20	42	42	42	59.425	0	323.31	52742000000	175	sp|P14314|GLU2B_HUMAN
30.1211	30.4637	30.0992	30.4186	30.1749	30.1346				8	8	8	24.1	24.1	24.1	48.275	0	161.12	9697800000	61	sp|P14324|FPPS_HUMAN
25.2323	24.2516	24.0179	23.8786	26.1204	25.1605				3	3	3	7	7	7	58.489	0.00022109	4.6861	72574000	6	sp|P14373|TRI27_HUMAN
29.9028	28.5211	29.1775	28.8013	28.9715	29.2214				2	2	2	27.7	27.7	27.7	9.3959	0	16.799	2531700000	22	sp|P14406|CX7A2_HUMAN
29.3773	29.4236	29.6279	29.8566	29.5458	29.5177				17	17	17	66.8	66.8	66.8	36.573	0	169.82	5952100000	89	sp|P14550|AK1A1_HUMAN
36.7175	36.4779	36.7677	36.5173	36.6253	36.5556				53	53	53	81.2	81.2	81.2	57.936	0	323.31	750000000000	1007	sp|P14618|KPYM_HUMAN
35.4732	35.4764	35.4877	34.7001	34.6091	34.5962				44	42	35	52.6	50.8	46.6	92.468	0	323.31	231000000000	539	sp|P14625|ENPL_HUMAN
29.1133	28.6761	29.1769	29.4072	29.413	29.5478				9	9	8	26.3	26.3	24.5	48.337	0	86.104	4063600000	59	sp|P14635|CCNB1_HUMAN
25.4429	24.9684	25.8389	25.5751	24.1698	25.1789				4	2	2	26.4	14.9	14.9	22.764	0.00021245	3.467	26564000	3	sp|P14649|MYL6B_HUMAN
30.684	30.5235	30.4934	30.9116	30.4299	30.8946				10	10	10	41.2	41.2	41.2	24.61	0	42.615	11718000000	78	sp|P14678|RSMB_HUMAN;sp|P63162|RSMN_HUMAN
28.5099	28.2589	28.4709	29.0498	29.044	28.9679				25	25	25	27.7	27.7	27.7	117.97	0	63.546	2828800000	87	sp|P14735|IDE_HUMAN
30.6062	30.4059	30.3911	30.0014	30.5535	30.4137				8	8	8	75.6	75.6	75.6	10.192	0	153.4	10856000000	46	sp|P14854|CX6B1_HUMAN
27.0287	27.1906	26.872	26.337	26.6914	26.4008				4	4	4	8.2	8.2	8.2	76.471	0	60.896	1020100000	17	sp|P14859|PO2F1_HUMAN;sp|Q9UKI9|PO2F3_HUMAN;sp|P09086|PO2F2_HUMAN
32.8658	32.9417	32.6834	32.8331	32.7945	32.6045				21	21	20	58.1	58.1	56.9	64.132	0	323.31	53005000000	228	sp|P14866|HNRPL_HUMAN
32.7753	33.0365	32.731	32.5827	32.4895	32.5481				35	35	35	68.1	68.1	68.1	57.136	0	323.31	50678000000	256	sp|P14868|SYDC_HUMAN
25.0252	23.3167	23.4531	25.1369	24.6012	25.4132				3	3	3	11.8	11.8	11.8	50.407	0.0021081	1.7343	87159000	3	sp|P14921|ETS1_HUMAN
28.47	27.9303	27.9978	25.2113	23.8243	25.181				19	15	15	34.1	27.7	27.7	81.744	0	68.24	1002000000	37	sp|P14923|PLAK_HUMAN
29.4303	28.4559	28.6608	28.7975	28.8047	29.1136				6	6	6	36.9	36.9	36.9	13.53	0	22.634	2630000000	29	sp|P14927|QCR7_HUMAN
30.6739	31.3201	31.1004	30.595	30.4952	30.7172				19	19	19	69.9	69.9	69.9	35.853	0	221.31	11344000000	92	sp|P15121|ALDR_HUMAN
27.5007	27.2759	27.4201	27.5607	27.6687	27.7935				5	5	5	14.9	14.9	14.9	45.302	0	17.106	873270000	26	sp|P15151|PVR_HUMAN
32.4963	32.4773	32.5795	32.5027	32.549	32.5187				10	10	5	64.6	64.6	34.4	21.429	0	200.09	24838000000	115	sp|P15153|RAC2_HUMAN
30.0434	30.5069	30.4647	30.5894	30.6373	30.401				23	23	11	51.7	51.7	27.5	55.755	0	216.42	9705600000	123	sp|P15170|ERF3A_HUMAN
27.2852	26.2541	26.8143	25.0242	27.052	24.3282				3	3	3	15.1	15.1	15.1	43.92	0	163.68	774180000	12	sp|P15291|B4GT1_HUMAN
32.427	32.2482	32.2293	32.3133	32.5698	32.4864				30	18	16	46.6	32.6	31.2	69.412	0	323.31	39120000000	154	sp|P15311|EZRI_HUMAN
30.4399	30.9436	30.8764	30.6617	30.7126	30.7355				12	12	12	72.2	72.2	72.2	26.182	0	266.1	12189000000	86	sp|P15374|UCHL3_HUMAN
28.5761	28.2117	28.5433	28.3017	28.04	28.0027				4	4	4	19.2	19.2	19.2	29.413	0	103.82	2075700000	32	sp|P15407|FOSL1_HUMAN
26.8269	26.7281	26.9303	27.1628	27.0146	26.9609				5	5	5	12.8	12.8	12.8	43.747	0	6.0415	695130000	20	sp|P15529|MCP_HUMAN
31.5743	31.6671	31.5297	31.9335	31.7628	31.926				11	5	5	70.4	39.5	39.5	17.149	0	40.03	18755000000	35	sp|P15531|NDKA_HUMAN
25.0461	22.8699	24.1327	25.0264	26.2969	26.108				4	4	4	21.5	21.5	21.5	30.867	0	18.822	260500000	8	sp|P15559|NQO1_HUMAN
28.6431	28.373	28.4131	28.0218	28.3616	28.1532				9	9	9	23.4	23.4	23.4	62.081	0	43.782	2542300000	35	sp|P15586|GNS_HUMAN
33.4936	33.5294	33.6235	33.3911	33.5582	33.4533				15	15	15	52.9	52.9	52.9	31.324	0	170.44	75649000000	170	sp|P15880|RS2_HUMAN
29.3431	29.9005	29.6234	29.5663	25.8669	29.3848				25	25	25	11.5	11.5	11.5	331.77	0	134.64	2475100000	57	sp|P15924|DESP_HUMAN
29.4984	29.9387	29.3831	29.7543	29.3234	29.7327				6	6	6	29.6	29.6	29.6	29.247	0	50.373	3887200000	31	sp|P15927|RFA2_HUMAN
31.3146	31.4546	31.3656	31.1594	31.1587	31.1688				7	7	7	8.5	8.5	8.5	81.537	0	81.987	15233000000	53	sp|P16070|CD44_HUMAN
27.5144	27.6654	27.7482	27.3877	27.9017	24.9901				7	7	7	44.2	44.2	44.2	25.918	0	131.78	1450600000	31	sp|P16083|NQO2_HUMAN
31.7215	31.901	31.8606	32.2541	32.262	32.2654				54	54	54	40	40	40	202.16	0	323.31	24261000000	333	sp|P16144|ITB4_HUMAN
31.2258	31.1911	31.3119	31.3015	31.3671	31.1588				13	13	11	60.3	60.3	49.8	30.375	0	323.31	18663000000	129	sp|P16152|CBR1_HUMAN
23.9222	28.1887	24.2633	27.9479	27.7966	28.3112				5	5	5	18.3	18.3	18.3	35.136	0	31.894	1289600000	18	sp|P16220|CREB1_HUMAN
27.6016	27.5539	27.493	27.2125	27.5704	27.1519				10	10	10	21.3	21.3	21.3	76.074	0	77.716	1271500000	33	sp|P16278|BGAL_HUMAN
26.361	26.702	26.2655	26.9863	26.1441	26.6047				9	9	9	31.8	31.8	31.8	42.864	0	23.318	780610000	25	sp|P16333|NCK1_HUMAN
23.9885	25.3292	26.9375	26.2814	26.0794	26.6055				9	9	9	14.6	14.6	14.6	89.384	0	38.959	538560000	20	sp|P68371|TUBB4B_HUMAN
35.026	34.5621	34.9863	35.4323	35.0467	35.1929				12	12	8	30.5	30.5	23.5	21.364	0	92.663	252000000000	185	sp|P16403|H12_HUMAN;sp|P10412|H14_HUMAN;sp|P16402|H13_HUMAN;sp|Q02539|H11_HUMAN
28.8044	28.9077	28.654	28.4591	28.7433	28.7528				16	16	16	35	35	35	76.689	0	240.77	2692900000	63	sp|P16435|NCPR_HUMAN
32.6801	32.7136	32.869	32.6285	32.6793	32.6276				38	38	38	41	41	41	114.76	0	323.31	45991000000	309	sp|P16615|AT2A2_HUMAN
29.785	30.0866	30.0317	29.7905	29.5129	29.4287				10	10	10	32.2	32.2	32.2	46.374	0	90.028	6423400000	64	sp|P16930|FAAA_HUMAN
32.4828	32.3716	32.2045	32.3204	32.4761	32.4298				6	6	6	30.2	30.2	30.2	17.302	0	150.27	23633000000	82	sp|P16949|STMN1_HUMAN
31.5577	31.7464	31.6641	31.7698	31.8263	31.72				14	14	9	52.2	52.2	45.7	40.089	0	323.31	20425000000	86	sp|P16989|YBOX3_HUMAN
26.6027	26.9301	26.8299	23.9757	26.9717	26.245				7	7	6	31.7	31.7	27.7	25.915	0	8.2998	430480000	17	sp|P17026|ZNF22_HUMAN
33.0248	32.8041	32.9717	32.0936	32.1691	32.5919				4	4	4	23.4	23.4	23.4	11.676	0	210.93	53726000000	91	sp|P17096|HMGA1_HUMAN
26.1262	26.8874	26.8516	26.0993	27.0093	24.745				4	4	4	22.9	22.9	22.9	21.541	0.00021286	3.5139	307770000	9	sp|P17152|TMM11_HUMAN
30.8896	31.1109	31.0576	31.2962	31.6349	31.2185				20	20	20	64.2	64.2	64.2	46.247	0	323.31	17023000000	137	sp|P17174|AATC_HUMAN
28.9481	29.2096	29.0414	28.9944	28.9888	29.0645				13	13	13	29.3	29.3	29.3	76.749	0	200.44	4377200000	62	sp|P17252|KPCA_HUMAN
24.1711	24.5619	23.7448	24.1571	24.8324	23.978				3	3	3	15.6	15.6	15.6	35.879	0	85.714	91495000	4	sp|P17275|JUNB_HUMAN
32.0371	32.1288	32.1596	31.8515	31.7485	31.8029				35	35	35	41.1	41.1	41.1	129.29	0	323.31	27443000000	196	sp|P17301|ITA2_HUMAN
28.8373	29.181	29.0686	29.1188	29.0745	28.9293				14	14	14	21.1	21.1	21.1	89.405	0	93.506	3175900000	68	sp|P17480|UBF1_HUMAN
26.459	24.3798	23.6051	24.5866	25.3958	24.4508				3	2	2	14.4	12.1	12.1	35.173	0	13.838	299410000	8	sp|P17535|JUND_HUMAN
23.8248	22.9187	22.8725	24.9132	25.3045	24.7825				2	2	2	13.9	13.9	13.9	16.402	0.00059477	2.1901	263590000	9	sp|P17568|NDUB7_HUMAN
29.0619	28.8769	28.8379	28.6999	28.7204	28.8551				10	10	4	29.9	29.9	13.7	40.589	0	65.504	3660000000	60	sp|P17612|KAPCA_HUMAN
33.5001	33.1617	33.5693	33.0702	33.2796	33.3016				36	36	36	67.3	67.3	67.3	79.994	0	323.31	63388000000	312	sp|P17655|CAN2_HUMAN
24.3048	27.106	24.0945	24.2899	25.2334	24.4766				2	2	2	6.7	6.7	6.7	36.105	0.00022134	4.7482	325850000	6	sp|P17676|CEBPB_HUMAN
27.0225	26.6745	26.4969	24.3159	24.4393	25.9946				6	6	6	19.3	19.3	19.3	48.473	0	31.973	581480000	16	sp|P17706|PTN2_HUMAN
24.331	24.3836	25.2341	25.8276	25.4815	25.3256				3	3	3	10.5	10.5	10.5	38.339	0	5.5221	83508000	8	sp|P17707|DCAM_HUMAN
31.26	31.0726	31.2059	31.2257	31.1603	31.3343				25	25	23	50.8	50.8	46.4	66.69	0	323.31	13792000000	168	sp|P17812|PYRG1_HUMAN
33.5379	33.464	33.4723	33.6938	33.7442	33.7813				32	31	24	52.8	51	40.1	69.147	0	323.31	82048000000	254	sp|P17844|DDX5_HUMAN
30.1123	29.7735	30.1853	29.7821	30.0173	30.0018				21	17	17	37.3	31.4	31.4	85.018	0	323.31	7197400000	79	sp|P17858|PFKAL_HUMAN
25.0305	24.9555	27.5073	25.0108	24.7425	26.1021				3	3	3	21.2	21.2	21.2	20.838	0	33.459	446050000	9	sp|P17900|SAP3_HUMAN
31.2327	31.1851	31.4527	30.7333	30.7666	30.6389				12	12	12	44	44	44	26.152	0	161.2	9540500000	95	sp|P17931|LEG3_HUMAN
31.8669	31.9067	31.9322	32.0784	32.1465	32.1638				23	23	23	62.6	62.6	62.6	49.203	0	323.31	25245000000	188	sp|P17980|PRS6A_HUMAN
33.3851	33.0061	33.4184	33.4744	33.6231	33.428				25	25	25	53.6	53.6	53.6	60.343	0	323.31	66041000000	241	sp|P17987|TCPA_HUMAN
30.417	30.4015	30.4657	30.5406	30.6122	30.3939				22	22	22	59.5	59.5	59.5	49.966	0	237.58	9969200000	126	sp|P18031|PTN1_HUMAN
26.926	27.384	27.4863	27.0615	27.1362	27.4127				11	11	11	19.6	19.6	19.6	86.908	0	100.62	1272400000	36	sp|P18074|ERCC2_HUMAN
30.4791	30.7959	30.6362	30.9043	30.95	31.0605				8	8	8	50	50	50	12.538	0	10.783	9525400000	47	sp|P18077|RL35A_HUMAN
25.8721	24.7219	23.6105	25.8469	24.2896	24.9312				3	3	3	4.8	4.8	4.8	88.053	0.00021758	4.1275	43891000	3	sp|P18084|ITB5_HUMAN
31.9378	31.9438	32.304	31.963	32.3644	32.321				11	11	7	80	80	51.1	20.511	0	323.31	30650000000	119	sp|P18085|ARF4_HUMAN
32.7856	32.6174	32.6015	32.4559	32.965	32.706				19	19	19	58.5	58.5	58.5	29.225	0	323.31	78092000000	162	sp|P18124|RL7_HUMAN
33.1853	33.0939	33.0073	33.0155	32.9499	32.9272				52	52	52	49.4	49.4	49.4	123.8	0	323.31	56431000000	362	sp|P18206|VINC_HUMAN
26.3009	26.6126	26.2812	25.1722	25.7523	24.3888				4	4	4	8.2	8.2	8.2	90.718	0	22.671	432650000	9	sp|P18433|PTPRA_HUMAN
30.2889	24.7276	23.5395	25.9553	25.3025	24.9733				2	2	2	2.3	2.3	2.3	85.935	0.0088187	1.1822	8923200000	11	sp|P18564|ITB6_HUMAN
29.1039	29.1072	29.064	29.3824	29.3993	29.5305				19	19	19	11.8	11.8	11.8	263.83	0	155.87	3861600000	76	sp|P18583|SON_HUMAN
26.7889	23.5284	24.6774	24.7744	24.5409	26.443				3	3	3	12.6	12.6	12.6	43.239	0	30.315	245420000	9	sp|P18615|NELFE_HUMAN
31.889	31.5528	31.9172	32.2606	31.958	32.2745				5	5	5	24.5	24.5	24.5	21.397	0	148.55	19067000000	64	sp|P18621|RL17_HUMAN
34.3683	34.3019	34.3412	34.1035	34.3539	34.102				16	16	16	74	74	74	28.804	0	323.31	107000000000	279	sp|P18669|PGAM1_HUMAN
30.535	30.4796	30.3793	30.5239	30.6662	30.3879				13	13	13	53.2	53.2	53.2	44.969	0	323.31	10241000000	77	sp|P18754|RCC1_HUMAN
25.9812	24.6159	24.1622	26.2909	25.6473	25.5296				2	2	2	11.6	11.6	11.6	32.461	0	8.0741	145060000	6	sp|P18827|SDC1_HUMAN
28.4518	28.5193	28.3294	28.6697	28.8186	28.507				15	15	15	22.2	22.2	22.2	101.73	0	163.73	2700100000	59	sp|P18858|DNLI1_HUMAN
24.7925	23.9484	23.3803	24.2274	28.4035	25.2692				2	2	2	22.2	22.2	22.2	12.587	0.00021263	3.4801	168140000	4	sp|P18859|ATP5J_HUMAN
24.2419	23.8522	26.4797	25.0561	24.6286	25.4394				6	6	6	13.7	13.7	13.7	69.476	0	8.5049	398050000	11	sp|P18887|XRCC1_HUMAN
28.4667	28.396	28.5615	28.4796	28.7842	28.5968				19	19	19	21.2	21.2	21.2	148.53	0	105.58	2005900000	63	sp|P19174|PLCG1_HUMAN
34.1236	34.2373	34.0921	34.5417	34.5716	34.76				30	30	30	32.3	32.3	32.3	76.613	0	323.31	133000000000	336	sp|P19338|NUCL_HUMAN
31.602	31.7941	31.6516	31.7792	31.8022	31.7828				36	36	32	43.4	43.4	39.3	102.48	0	323.31	25588000000	203	sp|P19367|HXK1_HUMAN
28.1036	28.3239	28.2035	28.252	28.2999	28.1389				8	8	8	44	44	44	31.441	0	43.702	2370400000	33	sp|P19387|RPB3_HUMAN
27.5313	27.8949	27.6042	27.5638	27.6262	26.4735				4	4	4	21.4	21.4	21.4	24.551	0	16.306	1479600000	17	sp|P19388|RPAB1_HUMAN
28.3461	28.2584	28.2486	28.2036	28.2855	28.2737				6	6	6	26.1	26.1	26.1	27.391	0	12.78	1829900000	30	sp|P19404|NDUV2_HUMAN
24.8353	26.5841	26.2352	25.3779	25.2769	24.5852				2	2	2	4.9	4.9	4.9	61.77	0	39.224	250210000	7	sp|P36268|GGT2_HUMAN;sp|P19440|GGT1_HUMAN;sp|A6NGU5|GGT3_HUMAN
27.6005	27.4321	27.7151	27.4046	27.262	27.6907				11	11	11	19.1	19.1	19.1	89.277	0	58.617	1265100000	37	sp|P19447|ERCC3_HUMAN
26.2606	24.2967	23.8955	25.1153	26.9129	26.6603				6	6	6	17.7	17.7	17.7	54.169	0	11.667	407720000	14	sp|P19474|RO52_HUMAN
29.8671	29.7805	29.6367	29.443	29.6946	29.5074				15	15	15	30.9	30.9	30.9	62.094	0	83.646	5116400000	93	sp|P19525|E2AK2_HUMAN
30.4482	30.7195	30.7909	30.3954	30.5793	30.5751				16	16	16	73.8	73.8	73.8	33.824	0	323.31	11797000000	96	sp|P19623|SPEE_HUMAN
28.3718	28.3845	28.1423	28.2259	28.1209	28.188				11	11	11	46.9	46.9	46.9	41.213	0	112.74	2482800000	53	sp|P19784|CSK22_HUMAN
28.7842	28.899	28.6778	28.4637	28.3388	28.6304				18	18	18	24.8	24.8	24.8	105.35	0	221.05	3059000000	79	sp|P19838|NFKB1_HUMAN
30.2454	30.2632	30.1049	29.9728	29.9167	29.7979				22	22	12	25.7	25.7	15.2	134.68	0	274.55	7461500000	98	sp|P20020|AT2B1_HUMAN
30.6455	30.9037	30.6195	30.8003	30.8767	30.7025				16	16	16	49.2	49.2	49.2	38.388	0	323.31	13072000000	115	sp|P20042|IF2B_HUMAN
30.2639	30.677	30.5868	30.2672	30.3699	30.4233				15	15	15	29.3	29.3	29.3	52.739	0	152.24	9040400000	84	sp|P20073|ANXA7_HUMAN
25.4	24.7703	24.6301	25.2869	25.5507	25.2036				2	2	2	7.4	7.4	7.4	37.698	0.0021089	1.738	40411000	2	sp|P20226|TBP_HUMAN;sp|Q6SJ96|TBPL2_HUMAN
25.1356	23.9442	23.9207	25.2161	26.3764	24.8846				2	2	2	9.5	9.5	9.5	48.55	0	90.665	424790000	13	sp|P20248|CCNA2_HUMAN
30.6568	30.0833	30.2903	30.4631	30.7964	29.8713				8	8	8	49	49	49	22.168	0	323.31	9811900000	52	sp|P20290|BTF3_HUMAN
25.2372	25.0875	24.3974	24.4254	22.8986	25.0065				3	3	3	15.6	15.6	15.6	24.389	0.00020825	3.0887	91279000	7	sp|P20338|RAB4A_HUMAN
29.2973	28.8203	28.624	28.5939	28.5802	28.3264				9	6	6	66.5	51.6	51.6	23.658	0	303.95	2517000000	28	sp|P20339|RAB5A_HUMAN
30.8382	30.9139	30.9244	30.7304	30.6204	30.7078				9	9	9	49	49	49	23.593	0	99.565	14769000000	58	sp|P20340|RAB6A_HUMAN
31.6476	31.3895	31.5596	31.4058	31.5335	31.4651				11	11	11	54.4	54.4	54.4	26.489	0	292.7	22609000000	69	sp|P20618|PSB1_HUMAN
26.3583	28.0903	24.8553	27.6596	24.9294	27.6695				3	3	3	10.8	10.8	10.8	30.993	0	167.73	1151800000	11	sp|P20645|MPRD_HUMAN
29.8129	30.3994	29.6384	29.916	29.8805	29.8754				6	6	6	32.7	32.7	32.7	16.762	0	44.637	7015700000	47	sp|P20674|COX5A_HUMAN
32.4824	32.857	32.5967	32.4446	32.4265	32.4215				29	29	28	53.2	53.2	51.9	66.408	0	323.31	28490000000	241	sp|P20700|LMNB1_HUMAN
30.9919	31.1447	31.3134	30.6407	30.8373	30.8373				15	15	15	35.5	35.5	35.5	76.572	0	323.31	13972000000	128	sp|P20810|ICAL_HUMAN
27.1532	26.9744	26.4875	28.1005	27.8073	27.1332				10	8	8	22.2	19.3	19.3	55.405	0	67.384	740240000	32	sp|P20839|IMDH1_HUMAN
28.4985	27.9792	28.4776	27.7441	28.0307	27.6246				17	17	17	18.6	18.6	18.6	116.4	0	87.791	2152100000	48	sp|P20936|RASA1_HUMAN
29.578	29.2661	29.1672	28.9743	29.1281	29.2739				13	13	11	58.2	58.2	51.1	26.559	0	102.93	3959200000	61	sp|P21266|GSTM3_HUMAN
29.2185	28.9132	29.3167	28.6313	28.9733	28.937				16	16	16	42.1	42.1	42.1	56.5	0	101.83	3625300000	70	sp|P21281|VATB2_HUMAN
29.7679	29.8642	29.6804	29.5921	29.802	29.8818				16	16	16	44.8	44.8	44.8	43.941	0	323.31	5642500000	74	sp|P21283|VATC1_HUMAN
31.6112	31.7727	31.5134	31.4234	31.302	31.4089				9	9	9	50.8	50.8	50.8	20.567	0	323.31	20114000000	76	sp|P21291|CSRP1_HUMAN
35.3328	35.3474	35.3734	35.7371	35.7285	35.7383				120	109	109	61.8	59	59	280.74	0	323.31	290000000000	1065	sp|P21333|FLNA_HUMAN
24.4412	24.0392	25.0117	24.7274	25.5756	26.1212				3	3	3	7.8	7.8	7.8	59.681	0	8.6859	117820000	8	sp|P21397|AOFA_HUMAN
31.1011	30.7223	30.9595	30.7541	30.7951	30.865				25	25	25	39	39	39	98.398	0	323.31	14497000000	173	sp|P21399|ACOC_HUMAN
31.9658	31.9277	32.1213	31.3751	31.5683	31.3769				23	23	23	55.7	55.7	55.7	63.367	0	323.31	25309000000	151	sp|P21589|5NTD_HUMAN
33.1865	33.1913	33.349	32.9624	33.0711	33.0343				19	19	19	83.4	83.4	83.4	30.772	0	323.31	60785000000	275	sp|P21796|VDAC1_HUMAN
30.263	30.5593	30.4008	30.2755	30.2512	30.3487				13	13	13	50	50	50	31.629	0	65.83	7634700000	75	sp|P21912|SDHB_HUMAN
30.3348	31.4746	31.3352	31.0107	30.7952	30.5457				4	4	4	20.6	20.6	20.6	25.416	0	132.25	17501000000	49	sp|P21926|CD9_HUMAN
29.6699	28.4918	29.5576	28.9866	29.3763	28.9327				8	8	8	49.8	49.8	49.8	30.037	0	233.15	5170400000	42	sp|P21964|COMT_HUMAN
31.5332	31.7076	31.6024	30.5118	30.5852	30.2935				20	20	20	39.3	39.3	39.3	77.328	0	323.31	17262000000	106	sp|P21980|TGM2_HUMAN
24.7451	26.0181	24.7519	26.0377	26.6303	25.7325				3	3	3	4.4	4.4	4.4	83.134	0.00021739	4.1144	242390000	11	sp|P22033|MUTA_HUMAN
29.1486	29.4005	29.4301	28.6986	28.8439	28.8815				20	20	20	31	31	31	89.42	0	263.87	4539300000	83	sp|P22059|OSBP1_HUMAN
29.9436	30.6947	30.5306	30.1675	30.5159	30.045				7	7	7	50.2	50.2	50.2	24.636	0	323.31	11206000000	60	sp|P22061|PIMT_HUMAN
31.6026	31.47	31.5615	31.4827	31.2286	31.324				15	15	13	54.2	54.2	50.8	33.784	0	297.31	21300000000	130	sp|P22087|FBRL_HUMAN
32.3396	32.3533	32.5488	32.6281	32.589	32.6064				43	43	43	57.3	57.3	57.3	107.77	0	323.31	38992000000	277	sp|P22102|PUR2_HUMAN
33.4454	33.4272	33.437	33.6184	33.5772	33.5324				21	21	21	43.8	43.8	43.8	47.079	0	323.31	67224000000	232	sp|P22234|PUR6_HUMAN
29.8611	29.7843	30.0822	29.864	30.0543	29.93				15	15	15	27.2	27.2	27.2	58.993	0	80.18	7635300000	78	sp|P22307|SCP2_HUMAN
33.2392	33.159	33.2286	33.0061	32.979	33.0875				34	34	34	44.4	44.4	44.4	117.85	0	323.31	69192000000	283	sp|P22314|UBA1_HUMAN
28.008	28.2751	27.7985	24.2763	24.7363	25.4374				14	14	14	20.9	20.9	20.9	104.92	0	83.062	874560000	28	sp|P22413|ENPP1_HUMAN
24.2911	24.3315	23.1868	25.6752	24.6529	24.6855				2	2	2	9	9	9	33.538	0	40.663	199600000	5	sp|P22415|USF1_HUMAN
25.8153	25.6736	23.3815	25.7328	25.1619	25.7779				3	3	3	9.4	9.4	9.4	53.836	0	39.189	306470000	9	sp|P22570|ADRO_HUMAN
34.9469	34.9332	34.98	34.7815	34.7	34.8648				21	21	21	59.2	59.2	59.2	37.429	0	323.31	214000000000	351	sp|P22626|ROA2_HUMAN
26.0006	23.5674	24.3983	25.2849	25.3595	25.3709				3	3	3	5.7	5.7	5.7	104.76	0.00020695	2.9772	54421000	3	sp|P22670|RFX1_HUMAN
27.0999	24.202	26.9789	26.0847	26.3566	26.2012				6	6	6	26.9	26.9	26.9	31.54	0	61.033	736640000	20	sp|P22676|CALB2_HUMAN
26.6406	27.0948	27.1105	27.1308	27.2082	27.1869				12	12	12	19.8	19.8	19.8	99.632	0	107.32	928230000	53	sp|P22681|CBL_HUMAN
27.3981	27.6772	27.2459	27.5721	27.3212	27.5032				5	5	5	22.9	22.9	22.9	27.934	0	12.378	1528800000	30	sp|P22692|IBP4_HUMAN
25.3064	24.2978	24.1941	24.5266	25.4749	25.4122				8	2	2	26.5	10.3	10.3	40.622	0	5.623	66524000	3	sp|P22694|KAPCB_HUMAN
31.7547	31.8696	31.6994	32.034	31.8371	31.914				20	20	20	52.3	52.3	52.3	48.442	0	323.31	26927000000	136	sp|P22695|QCR2_HUMAN
24.543	25.933	25.4295	25.9532	24.438	25.6825				6	6	6	21	21	21	47.862	0	25.59	559270000	19	sp|P22830|HEMH_HUMAN
25.6521	24.1771	24.6962	25.6283	25.4532	25.4925				2	2	2	15.8	15.8	15.8	31.368	0	40.771	37595000	2	sp|P23025|XPA_HUMAN
28.7955	28.8659	28.8961	28.6895	28.9532	28.7064				10	10	10	36.2	36.2	36.2	33.969	0	45.598	2623500000	54	sp|P23193|TCEA1_HUMAN
32.3202	32.311	32.2777	32.4152	32.366	32.434				42	42	42	46.4	46.4	46.4	126.6	0	323.31	33753000000	275	sp|P23229|ITA6_HUMAN
32.5103	32.4172	32.4059	32.6059	32.5599	32.7683				22	20	20	37.5	36.1	36.1	76.149	0	323.31	36825000000	154	sp|P23246|SFPQ_HUMAN
29.8193	29.5833	29.8717	29.6165	29.8287	29.6479				18	18	18	63.6	63.6	63.6	51.169	0	323.31	6307900000	102	sp|P23258|TBG1_HUMAN;sp|Q9NRH3|TBG2_HUMAN
32.6869	32.6729	32.6442	32.3319	32.6022	32.6072				13	13	13	51.4	51.4	51.4	23.742	0	156.22	45531000000	152	sp|P23284|PPIB_HUMAN
29.0373	29.4216	28.9211	29.1416	29.1469	29.3085				14	14	14	29.1	29.1	29.1	65.443	0	176.97	2665200000	61	sp|P23368|MAOM_HUMAN
31.8893	31.8606	31.8573	31.945	31.9106	31.8495				22	22	22	62.4	62.4	62.4	53.165	0	323.31	27958000000	149	sp|P23381|SYWC_HUMAN
33.5673	33.6372	33.8065	33.7755	33.8651	33.7345				21	21	21	72.8	72.8	72.8	26.688	0	323.31	84548000000	223	sp|P23396|RS3_HUMAN
28.131	27.9059	27.5611	27.3313	24.5501	27.6695				4	4	4	55.5	55.5	55.5	18.884	0	145.41	797340000	16	sp|P23434|GCSH_HUMAN
24.631	24.7445	24.4694	24.614	24.5296	23.0641				3	3	3	6.9	6.9	6.9	59.139	0.00021753	4.1272	92311000	6	sp|P23443|KS6B1_HUMAN
25.2388	24.6467	24.4323	25.9115	25.2853	25.069				5	5	5	5.2	5.2	5.2	133.28	0	6.3247	559190000	11	sp|P23458|JAK1_HUMAN
28.0229	27.7294	27.8654	28.3292	28.3634	28.4463				10	7	4	10.4	8.4	5.3	100.42	0	42.31	1808800000	31	sp|P23497|SP100_HUMAN
32.7917	33.0097	32.9162	33.1258	33.2716	33.313				24	24	24	49.1	49.1	49.1	47.716	0	323.31	53873000000	239	sp|P23526|SAHH_HUMAN
35.3687	35.0205	35.6727	35.1444	35.184	35.2746				18	18	14	78.9	78.9	56	18.502	0	323.31	300000000000	305	sp|P23528|COF1_HUMAN
30.1079	30.1017	30.1473	29.9292	29.9499	30.2377				9	9	9	20.5	20.5	20.5	69.15	0	323.31	6947800000	71	sp|P23588|IF4B_HUMAN
25.2808	26.0517	23.3219	25.2178	24.4441	26.4627				15	5	5	15.8	5.4	5.4	137.92	0	19.294	275140000	9	sp|P23634|AT2B4_HUMAN
26.423	27.5932	24.3469	25.2595	24.4913	26.3403				6	6	6	13.4	13.4	13.4	73.776	0	74.591	715080000	18	sp|P23786|CPT2_HUMAN
30.6122	31.028	30.5837	31.105	31.0859	30.9702				16	16	16	61.3	61.3	61.3	23.819	0	122.81	11956000000	102	sp|P23919|KTHY_HUMAN
30.1279	29.9817	30.0182	30.2307	30.4452	30.3913				25	25	25	35.4	35.4	35.4	90.069	0	184.69	7115800000	120	sp|P23921|RIR1_HUMAN
25.5552	24.0336	23.9539	26.1403	23.8721	25.7071				4	4	4	22.4	22.4	22.4	33.729	0	64.151	202340000	13	sp|P24385|CCND1_HUMAN
25.3623	23.1841	23.6173	25.5321	24.6052	26.7483				2	2	2	2.9	2.9	2.9	73.475	0.00078309	2.0216	0	4	sp|P24386|RAE1_HUMAN
22.8969	25.0284	24.3098	26.891	25.8635	24.8785				3	3	3	22.2	22.2	22.2	24.542	0	80.718	166030000	7	sp|P24390|ERD21_HUMAN
24.9324	26.1895	26.3196	26.7577	26.1939	27.106				6	6	6	17.1	17.1	17.1	45.571	0	41.25	577010000	26	sp|P24468|COT2_HUMAN;sp|P10589|COT1_HUMAN
32.9157	32.3709	33.0934	33.2793	33.669	33.1828				10	6	6	51.1	41.8	41.8	24.763	0	323.31	69394000000	98	sp|P24534|EF1B_HUMAN
29.8231	29.8501	29.567	29.7942	29.5917	30.0317				7	7	7	27.3	27.3	27.3	28.908	0	323.31	6440600000	45	sp|P24539|AT5F1_HUMAN
28.3854	24.552	28.5808	29.1714	28.9192	29.0184				6	6	6	45.6	45.6	45.6	18.042	0	136.95	2778300000	32	sp|P24666|PPAC_HUMAN
30.8083	30.8116	31.0623	30.9509	30.8398	30.9342				16	16	16	48	48	48	45.199	0	323.31	10741000000	99	sp|P24752|THIL_HUMAN
28.8024	29.2374	29.2672	29.3539	29.1378	29.2945				36	36	36	24.5	24.5	24.5	217.17	0	290.57	4433600000	135	sp|P24928|RPB1_HUMAN
28.1129	28.4434	28.3288	27.8557	28.0656	28.3531				12	10	9	50.3	44	39.3	33.929	0	30.874	2111600000	41	sp|P24941|CDK2_HUMAN
26.3472	24.3482	24.0976	25.3405	24.3858	24.7961				3	3	3	6	6	6	79.573	0.00040766	2.688	33327000	3	sp|P25098|ARBK1_HUMAN;sp|P35626|ARBK2_HUMAN
31.4274	31.6429	31.5118	31.8098	31.6883	31.6663				38	38	38	51.2	51.2	51.2	90.98	0	323.31	24156000000	221	sp|P25205|MCM3_HUMAN
27.6446	27.6978	27.5225	28.5774	28.3088	28.7793				8	8	8	39.4	39.4	39.4	33.178	0	109.45	2151900000	45	sp|P25325|THTM_HUMAN
32.5882	33.2064	32.1764	32.3874	32.4969	32.5335				9	9	9	71.2	71.2	71.2	14.515	0	323.31	36994000000	123	sp|P25398|RS12_HUMAN
27.0168	27.2814	27.136	26.9696	27.4126	27.2525				8	7	7	15.5	14.5	14.5	88.06	0	49.973	1145700000	31	sp|P25440|BRD2_HUMAN
28.2844	28.693	28.3425	27.681	27.8654	27.7424				11	11	8	25.6	25.6	20.3	44.712	0	78.186	2092100000	43	sp|P25490|TYY1_HUMAN
30.5914	30.585	30.5123	30.8205	31.0584	31.1874				13	13	12	36.2	36.2	32.6	38.044	0	179.53	13648000000	83	sp|P25685|DNJB1_HUMAN
34.2485	34.1516	33.9492	34.1756	34.2164	34.2509				31	31	31	59.3	59.3	59.3	59.75	0	323.31	137000000000	322	sp|P25705|ATPA_HUMAN
31.5968	31.7363	31.8431	31.8162	31.6628	31.6377				14	14	14	61.6	61.6	61.6	29.555	0	251.54	24220000000	90	sp|P25786|PSA1_HUMAN
31.4445	30.8833	31.018	31.1516	31.3555	31.076				14	14	14	76.9	76.9	76.9	25.898	0	323.31	16175000000	81	sp|P25787|PSA2_HUMAN
31.3697	31.3557	31.3025	31.4891	31.5245	31.3124				9	9	9	36.9	36.9	36.9	28.433	0	115.62	10557000000	68	sp|P25788|PSA3_HUMAN
31.0952	31.0707	31.0398	31.066	31.2688	30.9225				12	12	12	56.7	56.7	56.7	29.483	0	294.02	13973000000	70	sp|P25789|PSA4_HUMAN
25.4613	24.4093	24.5732	24.9134	26.2749	26.0089				3	3	3	12.6	12.6	12.6	30.619	0	17.51	265210000	10	sp|P25942|TNR5_HUMAN
31.5817	31.5949	31.7256	31.3884	31.3976	31.3161				18	18	18	20.3	20.3	20.3	116.61	0	260.62	18682000000	125	sp|P26006|ITA3_HUMAN
24.5396	24.7435	24.4336	26.3189	24.3341	25.4937				2	2	2	6	6	6	41.975	0.0021174	1.7746	85094000	8	sp|P26022|PTX3_HUMAN
34.9563	34.7591	34.8984	34.8638	34.9281	34.8326				40	40	27	58.8	58.8	42.1	67.819	0	323.31	192000000000	389	sp|P26038|MOES_HUMAN
30.4284	30.046	30.2598	30.0449	30.1591	29.9917				16	16	16	42.9	42.9	42.9	54.416	0	128.83	6278600000	106	sp|P26196|DDX6_HUMAN
31.1923	31.0682	30.9734	31.5743	31.6199	31.492				47	47	47	33.5	33.5	33.5	183.16	0	323.31	16308000000	219	sp|P26358|DNMT1_HUMAN
31.1679	31.3131	31.3866	31.1079	31.2045	31.3379				11	11	11	34.7	34.7	34.7	53.5	0	140.78	14213000000	72	sp|P26368|U2AF2_HUMAN
32.8254	32.6103	32.5413	33.1372	33.0152	32.9314				10	10	10	46.9	46.9	46.9	24.261	0	186.46	45328000000	129	sp|P26373|RL13_HUMAN
26.6372	24.4295	24.0322	26.3964	26.7042	25.6077				7	7	7	13.9	13.9	13.9	74.071	0	35.218	395180000	13	sp|P26374|RAE2_HUMAN
26.5235	26.6638	26.8345	26.8953	26.9484	26.4758				5	5	5	13.1	13.1	13.1	46.65	0	6.3912	840210000	22	sp|P26440|IVD_HUMAN
27.348	27.4237	27.3036	26.607	25.76	24.5839				3	3	3	27.7	27.7	27.7	11.728	0.00021386	3.6432	805850000	10	sp|P26447|S10A4_HUMAN
24.7389	24.6864	24.6382	26.2485	24.4644	25.5862				4	4	4	17.1	17.1	17.1	50.878	0	12.66	266520000	6	sp|P26572|MGAT1_HUMAN
30.9841	31.1958	31.1102	30.6806	30.8012	31.0397				11	9	9	41.6	31.6	31.6	24.033	0	125.4	15379000000	82	sp|P26583|HMGB2_HUMAN
33.3143	33.182	33.5711	33.368	33.5544	33.4013				17	17	15	51.2	51.2	48.4	57.221	0	323.31	63981000000	169	sp|P26599|PTBP1_HUMAN
32.9605	32.7281	32.9433	33.1584	33.2038	33.1958				37	37	37	58.6	58.6	58.6	83.434	0	323.31	56647000000	284	sp|P26639|SYTC_HUMAN
32.176	32.1379	32.1783	32.0399	32.202	32.1508				50	50	50	43.2	43.2	43.2	140.47	0	323.31	34085000000	312	sp|P26640|SYVC_HUMAN
29.4378	28.7623	29.0772	29.5719	29.564	29.2832				29	29	29	61.6	61.6	61.6	50.118	0	323.31	209000000000	393	sp|P26641|EF1G_HUMAN
29.6124	29.8146	29.7601	29.4417	29.619	29.7715				9	9	9	68.3	68.3	68.3	15.649	0	59.88	4708700000	55	sp|P26885|FKBP2_HUMAN
24.6554	24.5131	23.7176	24.7212	26.0116	24.6946				2	2	2	12.2	12.2	12.2	31.73	0	20.548	96322000	3	sp|P27105|STOM_HUMAN
29.4662	29.1151	29.6823	28.3394	28.4191	28.0532				9	9	9	52.9	52.9	52.9	25.268	0	323.31	3851500000	46	sp|P27144|KAD4_HUMAN
32.9547	32.8627	32.5817	32.5336	32.6141	32.7116				15	11	11	54.3	43.3	43.3	27.764	0	323.31	47436000000	102	sp|P27348|1433T_HUMAN
26.8969	26.929	26.8482	27.0507	26.8679	27.0709				11	7	7	32.5	20.3	20.3	43.135	0	38.437	736690000	22	sp|P27361|MK03_HUMAN
31.766	32.2525	31.4172	31.8167	32.1156	31.9009				12	12	12	47.2	47.2	47.2	24.604	0	175.58	21580000000	102	sp|P27635|RL10_HUMAN
31.6146	31.1898	31.327	31.3578	31.7101	31.5482				29	29	29	53.2	53.2	53.2	68.137	0	323.31	18588000000	198	sp|P27694|RFA1_HUMAN
32.1617	31.8317	32.0473	31.9637	31.9335	31.8899				13	13	13	58.8	58.8	58.8	35.554	0	323.31	29016000000	123	sp|P27695|APEX1_HUMAN
26.3172	24.4318	24.8372	25.9028	24.5934	25.4204				4	4	4	18.7	18.7	18.7	29.625	0	34.448	342200000	15	sp|P27701|CD82_HUMAN
29.5991	28.8489	29.438	29.464	28.7552	29.1565				10	10	10	41.9	41.9	41.9	30.518	0	80.623	4147500000	46	sp|P27707|DCK_HUMAN
32.478	32.2957	32.5099	32.7306	32.8171	32.7583				74	74	72	49.1	49.1	48.4	242.98	0	323.31	42411000000	465	sp|P27708|PYR1_HUMAN
33.7169	34.0242	33.9295	33.7232	33.5969	33.2679				15	15	15	46	46	46	48.141	0	323.31	90038000000	330	sp|P27797|CALR_HUMAN
32.53	32.8031	32.3837	32.4949	32.4903	32.7045				38	38	38	43.1	43.1	43.1	121	0	323.31	40882000000	297	sp|P27816|MAP4_HUMAN
33.8975	33.7465	33.8841	33.6691	33.7809	33.6263				24	24	24	34.3	34.3	34.3	67.567	0	323.31	102000000000	320	sp|P27824|CALX_HUMAN
24.8668	24.8199	22.6209	25.1449	24.0649	24.59				4	4	3	7.3	7.3	5.8	83.597	0.00022119	4.72	157740000	9	sp|P27986|P85A_HUMAN
29.1721	29.2439	29.4778	28.1094	28.4426	28.8346				7	7	7	26.4	26.4	26.4	30.354	0	57.926	2789500000	40	sp|P28062|PSB8_HUMAN
25.8865	26.947	27.1358	25.8612	24.3037	24.6366				3	3	3	17.4	17.4	17.4	23.264	0	114.18	506210000	15	sp|P28065|PSB9_HUMAN
32.114	31.9278	32.1816	31.9114	32.3086	31.8249				9	9	9	56.4	56.4	56.4	26.411	0	323.31	32689000000	118	sp|P28066|PSA5_HUMAN
30.4898	30.0089	30.1736	30.1905	30.2252	30.4875				7	7	7	39.4	39.4	39.4	29.204	0	155.11	9090100000	80	sp|P28070|PSB4_HUMAN
31.0107	30.8906	30.9673	31.4015	31.2341	31.1861				8	8	8	49.4	49.4	49.4	25.357	0	264.99	7326200000	62	sp|P28072|PSB6_HUMAN
30.658	30.8036	30.8043	31.0242	30.9675	30.8723				12	12	12	53.2	53.2	53.2	28.48	0	323.31	10999000000	108	sp|P28074|PSB5_HUMAN
25.3636	25.879	24.9885	25.3417	24.132	24.0252				5	3	3	30.3	20.2	20.2	25.744	0.00022193	4.8265	273980000	5	sp|P28161|GSTM2_HUMAN
29.7319	29.8866	29.7854	29.7102	29.8059	29.7101				17	17	17	31.7	31.7	31.7	75.475	0	323.31	6848800000	81	sp|P28288|ABCD3_HUMAN
25.4792	23.4968	24.4407	25.4566	25.7325	24.749				3	3	3	3.3	3.3	3.3	138.38	0	6.5717	158320000	12	sp|P28290|ITPI2_HUMAN
30.1873	30.1443	30.1737	30.0017	30.2614	30.141				26	26	26	47.5	47.5	47.5	79.467	0	323.31	7687100000	126	sp|P28331|NDUS1_HUMAN
28.6842	28.803	29.1731	29.085	29.1767	29.2277				27	27	27	31.3	31.3	31.3	123.63	0	150.11	3210400000	91	sp|P28340|DPOD1_HUMAN
25.1883	25.9262	25.7719	24.4241	24.6777	25.9913				4	4	4	8.7	8.7	8.7	47.945	0.00040593	2.6073	299660000	10	sp|P28347|TEAD1_HUMAN;sp|Q15561|TEAD4_HUMAN;sp|Q99594|TEAD3_HUMAN;sp|Q15562|TEAD2_HUMAN
25.8878	26.5643	26.2468	26.6465	26.2251	24.5324				20	8	8	18.1	8.6	8.6	122.6	0	20.61	493900000	20	sp|P28370|SMCA1_HUMAN
30.2098	30.4149	30.3823	30.8148	30.8565	30.6932				21	21	17	72.2	72.2	59.4	41.389	0	313.66	11823000000	137	sp|P28482|MK01_HUMAN
27.1572	27.1694	26.989	27.022	27.4677	27.1892				3	3	3	13.8	13.8	13.8	24.01	0.00022232	4.8732	861630000	19	sp|P28676|GRAN_HUMAN
24.4399	25.3886	22.798	24.3384	24.8495	25.3442				5	5	2	10.3	10.3	3.8	56.921	0.00021026	3.2987	67601000	6	sp|P28702|RXRB_HUMAN
25.4575	25.6328	25.1944	25.435	24.7301	26.3975				2	2	2	4.5	4.5	4.5	133.11	0	17.77	109720000	2	sp|P28715|ERCC5_HUMAN
29.2674	29.2164	29.5212	28.883	29.0716	29.0106				14	14	14	35.4	35.4	35.4	63.544	0	269.12	3788800000	68	sp|P28799|GRN_HUMAN
31.3204	31.3538	31.3212	31.1183	31.0501	30.9163				21	21	21	50.5	50.5	50.5	56.166	0	323.31	14624000000	128	sp|P28838|AMPL_HUMAN
24.5523	25.6743	25.3097	26.1041	26.7295	24.4813				3	3	3	7.5	7.5	7.5	49.452	0	16.74	315850000	11	sp|P29083|T2EA_HUMAN
24.5317	23.585	25.3144	26.7099	24.893	26.7532				7	7	7	32.3	32.3	32.3	33.043	0	28.344	396240000	14	sp|P29084|T2EB_HUMAN
31.0235	31.0684	31.0861	31.0778	31.3026	31.0091				46	46	46	44.4	44.4	44.4	138.35	0	323.31	12638000000	197	sp|P29144|TPP2_HUMAN
29.6134	29.8349	29.6629	29.7499	29.9342	30.231				11	11	11	43.3	43.3	43.3	30.188	0	132.48	5458400000	62	sp|P29218|IMPA1_HUMAN
25.2892	23.218	26.4571	24.5358	24.7788	26.1999				6	6	6	22.1	22.1	22.1	38.091	0	19.625	382130000	19	sp|P29279|CCN2_HUMAN
31.5046	31.4504	31.4064	31.8632	31.8007	31.8324				32	32	31	50.7	50.7	49.6	108.27	0	323.31	21774000000	172	sp|P29317|EPHA2_HUMAN
27.3669	27.2863	27.3477	27.2543	27.5342	27.1802				10	9	9	14	13	13	117.49	0	43.535	1316700000	30	sp|P29323|EPHB2_HUMAN
27.6292	27.5055	27.3179	26.98	27.0234	26.7915				7	7	7	20.2	20.2	20.2	62.821	0	70.498	996740000	20	sp|P29353|SHC1_HUMAN
27.2519	27.3465	26.7705	27.1058	26.9979	27.2304				6	6	6	26.2	26.2	26.2	32.868	0	50.163	1019600000	28	sp|P29372|3MG_HUMAN
24.446	25.5722	25.474	24.5153	24.0826	25.8891				3	3	3	21.7	21.7	21.7	15.693	0.0032148	1.5526	136210000	3	sp|P29373|RABP2_HUMAN
34.5713	34.4649	34.6293	34.4477	34.5445	34.5364				36	36	36	68.4	68.4	68.4	67.877	0	323.31	147000000000	398	sp|P29401|TKT_HUMAN
28.2656	28.3898	28.2603	27.7572	28.0386	28.2053				5	3	2	20.7	16.5	12.8	44.505	0	57.478	2292000000	30	sp|P29558|RBMS1_HUMAN
29.1612	29.061	29.0469	28.2707	28.8247	28.5305				13	13	13	15.9	15.9	15.9	97.55	0	72.519	3793100000	48	sp|P29590|PML_HUMAN
34.2111	34.0707	33.8166	34.2981	34.2418	34.2046				20	20	16	58.7	58.7	55.5	31.121	0	323.31	139000000000	228	sp|P29692|EF1D_HUMAN
29.0331	29.1771	28.7806	29.3139	29.0263	29.2052				10	10	8	37.3	37.3	29.8	42.123	0	132.73	3082600000	55	sp|P29992|GNA11_HUMAN
24.4934	23.6716	24.909	25.2678	23.958	24.61				3	3	3	8	8	8	61.719	0.00021331	3.576	28074000	4	sp|P30038|AL4A1_HUMAN
31.8524	32.1655	32.1108	31.6123	31.6028	31.8232				11	11	11	44.1	44.1	44.1	28.993	0	83.116	30775000000	109	sp|P30040|ERP29_HUMAN
33.6876	33.7126	33.6888	33.3283	33.4447	33.2518				17	17	17	76.8	76.8	76.8	25.035	0	323.31	69472000000	183	sp|P30041|PRDX6_HUMAN
29.3777	29.976	29.74	29.5424	30.2172	29.7894				9	9	9	63.6	63.6	63.6	22.119	0	173.3	5798900000	70	sp|P30043|BLVRB_HUMAN
31.0047	30.9745	31.0723	30.7105	30.659	30.7656				8	8	8	44.9	44.9	44.9	22.086	0	61.63	12441000000	51	sp|P30044|PRDX5_HUMAN
30.8906	30.7676	30.9053	30.5244	30.7778	30.6619				9	9	9	57.6	57.6	57.6	12.712	0	243.69	10981000000	70	sp|P30046|DOPD_HUMAN;sp|A6NHG4|DDTL_HUMAN
31.59	31.3359	31.7695	31.1446	31.6821	30.6816				9	9	9	52	52	52	27.692	0	211.56	19736000000	76	sp|P30048|PRDX3_HUMAN
23.8727	24.2225	28.9843	24.4302	28.6833	26.1375				2	2	2	14.3	14.3	14.3	17.49	0	6.5386	2566300000	13	sp|P30049|ATPD_HUMAN
33.1926	33.225	33.0428	33.4369	33.2052	33.2763				8	8	8	63	63	63	17.818	0	323.31	70218000000	134	sp|P30050|RL12_HUMAN
30.3691	30.4426	30.4165	30.3891	30.5504	30.462				12	12	12	43.1	43.1	43.1	31.387	0	315.03	10550000000	90	sp|P30084|ECHM_HUMAN
30.972	30.7798	30.7614	30.973	30.748	30.6061				7	7	7	46.9	46.9	46.9	22.222	0	230.49	11989000000	47	sp|P30085|KCY_HUMAN
32.8304	32.7986	32.764	32.4567	32.8092	32.8098				12	12	12	75.9	75.9	75.9	21.057	0	323.31	42045000000	121	sp|P30086|PEBP1_HUMAN
33.9063	34.1566	33.9947	33.6154	33.728	33.6966				34	33	33	57.8	57.8	57.8	56.782	0	323.31	98453000000	308	sp|P30101|PDIA3_HUMAN
32.6683	32.7174	32.5676	32.7064	32.5345	32.7721				23	23	17	49.1	49.1	35.8	65.308	0	323.31	45410000000	158	sp|P30153|2AAA_HUMAN
28.5104	28.1839	28.1998	28.305	28.7062	28.5156				15	9	9	34.1	21.1	21.1	66.213	0	117.11	2266100000	47	sp|P30154|2AAB_HUMAN
29.0491	29.2582	29.2647	29.1437	29.2465	29.4125				18	18	18	32	32	32	91.866	0	199.06	3963500000	74	sp|P30260|CDC27_HUMAN
25.8687	24.0269	24.6922	24.4636	25.7946	24.7373				2	2	2	6.6	6.6	6.6	53.364	0.00020648	2.9363	33663000	3	sp|P30307|MPIP3_HUMAN
27.8655	28.7579	27.5846	27.9008	27.8336	27.6697				6	5	5	48.3	44.9	44.9	22.04	0	93.933	2322400000	23	sp|P30405|PPIF_HUMAN
30.4408	30.2005	30.4111	30.6126	30.4336	30.376				14	14	11	34.3	34.3	26.2	56.806	0	278.1	6251600000	72	sp|P30419|NMT1_HUMAN
28.4769	28.546	28.7773	28.0018	28.512	28.9662				14	14	14	59.5	59.5	59.5	36.032	0	323.31	2856700000	51	sp|P30519|HMOX2_HUMAN
31.4774	31.4256	31.2404	31.5207	31.5268	31.6166				19	19	19	51.3	51.3	51.3	50.097	0	286.87	18769000000	145	sp|P30520|PURA2_HUMAN
29.4259	29.2546	29.0641	29.2765	29.2989	29.4817				17	17	17	28.7	28.7	28.7	98.336	0	197.89	3885400000	77	sp|P30530|UFO_HUMAN
29.4481	30.0354	29.7341	28.9735	28.6637	28.5784				11	11	11	31.4	31.4	31.4	41.465	0	44.088	4213700000	51	sp|P30533|AMRP_HUMAN
28.9229	23.4869	29.1157	28.9169	29.0317	29.1694				2	2	2	9.5	9.5	9.5	18.828	0.00096956	1.895	1366700000	12	sp|P30536|TSPO_HUMAN
30.3567	30.5252	30.7905	30.6203	30.7562	30.7818				15	15	15	51.4	51.4	51.4	54.889	0	323.31	10042000000	104	sp|P30566|PUR8_HUMAN
30.4903	30.4114	30.0042	30.5527	30.6233	30.5969				44	44	39	33.7	33.7	30.5	162.24	0	323.31	8952800000	175	sp|P30622|CLIP1_HUMAN
30.1503	30.2889	30.2687	29.7161	30.0278	29.8872				8	8	8	45.5	45.5	45.5	21.676	0	44.01	7398900000	54	sp|P30626|SORCN_HUMAN
31.3631	31.4166	31.4853	30.6385	30.6023	30.6042				20	20	19	48.5	48.5	45.9	42.741	0	323.31	16510000000	115	sp|P30740|ILEU_HUMAN
27.5422	23.9538	27.065	27.5784	23.5107	27.76				6	6	6	9.4	9.4	9.4	67.638	0	51.811	849610000	22	sp|P30825|SL7A1_HUMAN
30.1101	29.9184	30.0321	29.8988	30.208	30.1197				16	15	15	37.7	36.2	36.2	57.206	0	276.04	7594400000	88	sp|P30837|AL1B1_HUMAN
25.2118	25.6175	25.9061	24.5906	25.9342	24.4513				5	4	4	14.6	11.9	11.9	50.394	0	9.6934	231890000	9	sp|P30838|AL3A1_HUMAN
29.5731	29.7315	29.5242	29.6657	29.6704	29.5012				29	29	29	31.8	31.8	31.8	133.9	0	175.11	5372500000	107	sp|P30876|RPB2_HUMAN
31.8257	32.0951	31.6875	31.7273	31.7051	31.7688				26	26	26	54.7	54.7	54.7	72.691	0	323.31	27867000000	183	sp|P31040|SDHA_HUMAN
30.306	29.6504	30.0556	30.4212	30.0966	30.0291				22	13	13	64.7	43.2	43.2	50.582	0	323.31	7509100000	62	sp|P31150|GDIA_HUMAN
31.8382	31.9246	31.7425	31.9488	32.1012	32.0424				14	14	14	41	41	41	43.66	0	323.31	30986000000	93	sp|P31153|METK2_HUMAN
28.996	29.3252	29.0226	30.0441	29.7181	29.7153				14	14	12	42.7	42.7	36.5	44.877	0	138.37	5290800000	60	sp|P31350|RIR2_HUMAN
26.281	25.317	24.8544	25.8435	24.7017	24.2818				2	2	2	12.1	12.1	12.1	21.641	0	6.9883	148410000	3	sp|P31431|SDC4_HUMAN
24.3358	25.3543	23.9181	24.3722	25.5379	24.8206				3	3	3	4.7	4.7	4.7	69.829	0.00021598	3.9305	223110000	8	sp|P31641|SC6A6_HUMAN
31.2257	31.1017	31.533	31.5798	31.583	31.4506				13	13	13	36.8	36.8	36.8	44.868	0	170.36	18026000000	87	sp|P31689|DNJA1_HUMAN
26.6362	27.0659	23.2417	26.5357	26.6017	24.9902				7	7	4	17.9	17.9	9.8	55.686	0	29.549	549230000	25	sp|P31749|AKT1_HUMAN
31.1761	31.773	31.4226	31.4868	31.2489	31.2446				19	19	18	54.8	54.8	53.3	52.645	0	323.31	21853000000	121	sp|P31930|QCR1_HUMAN
27.132	26.7492	26.8171	27.5491	26.9918	26.9473				7	7	7	21.1	21.1	21.1	35.329	0	26.958	967210000	33	sp|P31937|3HIDH_HUMAN
32.6959	32.6949	32.8699	33.4174	33.5155	33.489				36	36	36	77.9	77.9	77.9	64.615	0	323.31	64469000000	314	sp|P31939|PUR9_HUMAN
30.8669	31.0615	30.7574	31.0301	30.3659	30.3993				9	8	8	40.2	37.9	37.9	36.926	0	214.82	13040000000	52	sp|P31942|HNRH3_HUMAN
33.4926	33.6437	33.627	33.5549	33.1373	33.4327				18	18	10	51.9	51.9	29.8	49.229	0	323.31	75963000000	187	sp|P31943|HNRH1_HUMAN
33.09	33.3619	33.0916	32.9052	32.9711	32.7653				15	8	7	59.8	45.5	41.9	28.082	0	264.61	67026000000	90	sp|P31946|1433B_HUMAN
31.3618	31.6815	31.5155	31.9181	31.6048	31.4358				13	10	10	54	44	44	27.774	0	323.31	21599000000	80	sp|P31947|1433S_HUMAN
34.0002	33.9935	34.14	34.1533	34.1616	34.1606				36	36	36	53.8	53.8	53.8	62.639	0	323.31	98837000000	330	sp|P31948|STIP1_HUMAN
31.686	32.472	32.189	31.5265	30.8534	31.6277				4	4	4	38.1	38.1	38.1	11.74	0	206.66	24107000000	37	sp|P31949|S10AB_HUMAN
32.6766	32.8074	32.5494	32.2428	32.0683	32.2468				14	13	13	65.2	65.2	65.2	21.892	0	323.31	41318000000	108	sp|P32119|PRDX2_HUMAN
28.1654	28.3495	28.0849	25.1909	23.4459	27.6388				3	3	3	41.1	41.1	41.1	16.185	0	80.834	1101700000	14	sp|P32320|CDD_HUMAN
27.0831	26.9747	26.7249	27.4673	27.3363	27.1357				4	4	4	24.7	24.7	24.7	20.016	0	212.48	690290000	21	sp|P32321|DCTD_HUMAN
28.1813	28.3452	28.2468	28.1569	28.0801	27.8298				10	9	9	42	37.9	37.9	33.36	0	89.162	2206500000	52	sp|P32322|P5CR1_HUMAN
28.488	28.5509	28.5103	27.509	27.439	27.8692				11	11	9	21.3	21.3	16.6	67.93	0	127.31	2197200000	47	sp|P32455|GBP1_HUMAN
25.7927	23.1128	24.9135	26.2531	25.9488	24.8723				6	4	4	12.2	7.4	7.4	67.208	0	52.616	138850000	8	sp|P32456|GBP2_HUMAN
25.765	23.6312	24.3864	24.3207	25.8966	25.0331				2	2	2	7.9	7.9	7.9	67.497	0	22.728	102570000	5	sp|P32519|ELF1_HUMAN
26.8942	23.9949	26.685	27.5982	27.2027	27.0284				8	8	8	22.6	22.6	22.6	62.031	0	136.93	725380000	22	sp|P32780|TF2H1_HUMAN
26.0171	24.415	26.307	25.1627	25.7965	26.2677				6	6	6	20	20	20	44.508	0	9.4622	418850000	20	sp|P32929|CGL_HUMAN
32.0096	32.0625	31.8894	32.2772	32.0313	32.1056				10	10	10	62.5	62.5	62.5	21.863	0	267.68	26414000000	86	sp|P32969|RL9_HUMAN
24.0187	26.423	26.6392	26.7148	25.9644	24.9204				10	9	9	17	15.5	15.5	77.942	0	43.435	432950000	19	sp|P33121|ACSL1_HUMAN
32.227	32.2238	32.2329	32.3218	32.3269	32.3111				47	47	47	54.6	54.6	54.6	109.68	0	323.31	36660000000	285	sp|P33176|KINH_HUMAN
28.2215	27.8479	28.1608	28.1261	28.3041	28.1594				8	4	4	19.4	10.2	10.2	60.959	0	82.859	1505100000	23	sp|P33240|CSTF2_HUMAN
30.9813	31.1604	31.0697	31.8504	31.5782	31.8928				10	10	10	46.8	46.8	46.8	26.563	0	163.93	15817000000	76	sp|P33316|DUT_HUMAN
26.8348	27.4862	27.3834	27.3232	27.7118	27.3983				16	16	16	15	15	15	171.59	0	162.41	1127900000	38	sp|P33527|MRP1_HUMAN
26.9607	27.0441	27.3688	24.4504	27.5633	27.456				3	2	2	32.9	24.1	24.1	9.8602	0	21.725	1256200000	14	sp|P33552|CKS2_HUMAN
24.5956	25.3239	25.9058	25.4805	23.5419	25.9603				6	6	6	10.3	10.3	10.3	97.071	0	8.9322	216020000	13	sp|P33981|TTK_HUMAN
30.308	30.3929	30.383	30.5478	30.7105	30.808				26	26	26	34.6	34.6	34.6	96.557	0	323.31	10657000000	120	sp|P33991|MCM4_HUMAN
30.1082	30.1847	30.1562	30.2317	30.2041	30.1582				29	29	29	46	46	46	82.285	0	323.31	7170100000	117	sp|P33992|MCM5_HUMAN
31.0843	30.9455	30.9577	31.3731	31.3033	31.2875				28	28	28	46.2	46.2	46.2	81.307	0	323.31	16998000000	169	sp|P33993|MCM7_HUMAN
27.7762	27.9291	27.5849	28.4588	28.4534	28.3465				11	10	10	32.3	29.4	29.4	53.082	0	109.59	1883900000	37	sp|P34896|GLYC_HUMAN
32.4023	32.4976	32.274	32.736	32.7565	32.6826				22	22	21	56	56	53.2	55.992	0	323.31	38139000000	166	sp|P34897|GLYM_HUMAN
24.3053	26.7412	24.6048	27.8321	27.6113	24.11				4	4	4	12.5	12.5	12.5	48.666	0	107.78	743790000	18	sp|P34910|EVI2B_HUMAN
33.2338	33.215	33.2291	33.3423	33.4309	33.2212				38	36	35	50.5	47.9	47.9	94.33	0	323.31	67148000000	274	sp|P34932|HSP74_HUMAN
26.6292	25.4418	23.341	24.0057	26.1099	26.2229				5	5	5	16.5	16.5	16.5	46.655	0	35.998	258210000	12	sp|P34949|MPI_HUMAN
27.8439	24.1579	24.0776	24.5788	28.318	27.8295				4	4	4	30.7	30.7	30.7	15.046	0	51.092	1007300000	17	sp|P35080|PROF2_HUMAN
31.3499	31.1796	31.4863	31.0965	31.1618	31.2335				33	33	26	50.2	50.2	41.7	100.07	0	323.31	15219000000	197	sp|P35221|CTNA1_HUMAN
29.3103	29.3243	29.0319	28.8512	28.7356	28.8692				20	20	16	34.3	34.3	28.2	85.496	0	270.42	4431800000	95	sp|P35222|CTNB1_HUMAN
25.7508	23.5632	24.307	24.0527	25.427	25.8738				2	2	2	5.8	5.8	5.8	36.949	0.0022962	1.7151	330100000	10	sp|P35226|BMI1_HUMAN;sp|P35227|PCGF2_HUMAN
33.3723	33.1717	33.174	33.286	33.4335	33.4204				19	19	19	75.4	75.4	75.4	29.804	0	323.31	74458000000	179	sp|P35232|PHB_HUMAN
29.7059	29.0118	29.5977	28.4834	28.5578	28.8086				12	12	11	38	38	35.9	42.621	0	232.08	4714900000	54	sp|P35237|SPB6_HUMAN
29.2764	29.0768	29.3005	29.3694	29.0931	28.8289				27	12	12	44.8	26.9	26.9	68.563	0	204.76	3876900000	50	sp|P35241|RADI_HUMAN
28.6911	28.8953	29.0677	28.6359	28.7006	29.092				6	6	6	67.8	67.8	67.8	13.569	0	135.01	3361500000	36	sp|P35244|RFA3_HUMAN
29.7393	29.7606	29.725	29.5197	29.7032	29.7002				15	15	15	54	54	54	39.681	0	299.8	6609400000	69	sp|P35249|RFC4_HUMAN
29.2196	29.6107	29.5727	29.329	29.2921	29.0682				13	13	13	46.3	46.3	46.3	39.157	0	118.08	4014300000	57	sp|P35250|RFC2_HUMAN
27.646	27.4813	27.5701	27.4011	27.0379	27.5104				9	9	9	11.2	11.2	11.2	128.25	0	57.71	986360000	34	sp|P35251|RFC1_HUMAN
31.7539	32.2281	31.9228	31.9408	32.0959	32.0058				6	6	5	66.4	66.4	60.2	14.787	0	173.68	34777000000	47	sp|P35268|RL22_HUMAN
29.5447	29.3777	29.3299	29.3656	29.7	29.5994				8	8	8	18.6	18.6	18.6	58.24	0	259.04	5086700000	49	sp|P35269|T2FA_HUMAN
29.2107	29.3909	29.4449	29.6775	29.5255	29.4606				11	11	11	53.3	53.3	53.3	28.048	0	266.05	5840100000	52	sp|P35270|SPRE_HUMAN
24.1332	26.4036	26.4776	26.9387	25.6361	25.9233				6	6	6	8.9	8.9	8.9	131.59	0	45.046	513220000	19	sp|P35568|IRS1_HUMAN
27.5803	27.1307	27.1124	27.8391	27.6676	27.5921				18	18	18	14.9	14.9	14.9	174.76	0	97.759	1380500000	51	sp|P35573|GDE_HUMAN
35.8679	35.9654	35.7933	35.3263	35.4038	35.4114				101	101	80	49.2	49.2	40.5	226.53	0	323.31	355000000000	1005	sp|P35579|MYH9_HUMAN
30.3283	30.4478	30.1695	29.221	29.2483	28.9675				49	34	29	26.6	19.9	17.6	229	0	323.31	6696300000	132	sp|P35580|MYH10_HUMAN
32.1473	32.1371	32.1731	32.229	32.2349	32.2384				39	39	39	62.7	62.7	62.7	102.49	0	323.31	28760000000	262	sp|P35606|COPB2_HUMAN
29.5937	29.9559	29.5368	29.6516	29.9795	30.1666				8	8	8	17.8	17.8	17.8	64.734	0	318.8	7362100000	56	sp|P35610|SOAT1_HUMAN
27.4578	27.1213	27.2947	24.2904	27.2243	26.9961				5	5	5	10	10	10	80.954	0	18.639	716610000	20	sp|P35611|ADDA_HUMAN
31.9302	31.7521	31.5996	31.2324	31.0301	30.8826				7	7	7	29.1	29.1	29.1	42.2	0	290.54	19861000000	66	sp|P35613|BASI_HUMAN
24.6802	24.4641	24.4849	24.1194	25.6989	24.541				4	4	4	21.3	21.3	21.3	24.145	0	8.1762	241840000	8	sp|P35625|TIMP3_HUMAN
31.3309	31.3328	31.2186	31.5339	31.2624	31.2954				9	9	7	16	16	16	53.425	0	152.35	21120000000	81	sp|P35637|FUS_HUMAN
28.8993	29.1275	28.9575	28.8577	28.8172	28.7234				22	22	22	17.1	17.1	17.1	213.62	0	168.61	3743800000	86	sp|P35658|NU214_HUMAN
31.6483	31.8863	31.7054	31.4647	31.4037	31.5919				14	14	14	34.1	34.1	34.1	42.674	0	108.09	23730000000	103	sp|P35659|DEK_HUMAN
31.1989	30.8117	30.8502	30.6076	30.5958	31.1047				5	5	5	50.9	50.9	50.9	11.776	0	323.31	13404000000	52	sp|P35754|GLRX1_HUMAN
24.8524	24.2041	24.0678	24.6628	26.8851	23.6684				5	5	5	18.4	18.4	18.4	52.248	0	55.378	379060000	18	sp|P35790|CHKA_HUMAN
28.006	28.4629	27.8881	27.6891	27.8218	27.9869				8	8	7	33.2	33.2	30.1	42.447	0	77.217	1816500000	34	sp|P35813|PPM1A_HUMAN
24.7326	25.8741	24.9052	24.8339	25.1181	26.0611				3	3	3	5.3	5.3	5.3	96.146	0	14.486	168460000	5	sp|P35869|AHR_HUMAN
26.549	26.219	25.993	24.7149	25.1599	24.8443				7	7	7	25.2	25.2	25.2	34.36	0	19.784	411660000	15	sp|P35914|HMGCL_HUMAN
31.8325	31.8283	31.9228	32.0372	32.2229	32.1839				30	30	30	67.7	67.7	67.7	48.633	0	323.31	27154000000	226	sp|P35998|PRS7_HUMAN
28.0578	28.0384	28.2943	28.4976	28.6709	28.4744				8	8	8	54.9	54.9	54.9	20.878	0	78.912	1729600000	37	sp|P36404|ARL2_HUMAN
28.789	28.3651	28.8212	28.6732	28.6502	28.8752				9	9	9	68.1	68.1	68.1	20.455	0	202.15	2413200000	39	sp|P36405|ARL3_HUMAN
30.1501	30.0557	30.2854	30.2888	30.5009	30.2365				20	20	15	49	49	40.8	44.424	0	290.4	7585700000	106	sp|P36507|MP2K2_HUMAN
29.7949	30.3691	30.1397	29.6244	29.8161	29.7048				8	8	8	28.9	28.9	28.9	32.996	0	49.262	6312900000	57	sp|P36542|ATPG_HUMAN
27.7054	27.2315	26.9606	26.9116	27.1671	27.4236				4	4	4	17.7	17.7	17.7	26.145	0	44.662	1149300000	21	sp|P36543|VATE1_HUMAN
30.258	30.6694	30.5006	29.9843	30.1059	30.0347				18	18	18	48.7	48.7	48.7	50.151	0	258.18	9292000000	105	sp|P36551|HEM6_HUMAN
34.1903	34.4557	34.1931	34.3983	34.381	34.1451				22	22	22	48.2	48.2	48.2	47.697	0	323.31	94929000000	273	sp|P36578|RL4_HUMAN
26.9922	27.4825	23.9699	27.7541	27.2267	27.4265				3	3	3	17.8	17.8	17.8	22.519	0	42.653	1001900000	16	sp|P36639|8ODP_HUMAN
30.8664	31.113	30.8931	31.104	31.068	31.1777				27	27	27	31	31	31	106.49	0	323.31	15098000000	136	sp|P36776|LONM_HUMAN
32.3124	32.3154	32.1774	31.7409	31.8172	31.7989				28	28	28	60.1	60.1	60.1	61.448	0	323.31	24706000000	243	sp|P36871|PGM1_HUMAN
24.8959	24.814	29.4404	29.0134	29.5475	29.6763				17	3	3	64.7	14.6	14.6	36.983	0	229.62	6055700000	17	sp|P36873|PP1G_HUMAN
26.8998	27.1438	27.04	26.4228	26.5239	26.6165				12	12	12	23.4	23.4	23.4	68.66	0	21.796	1013600000	25	sp|P36915|GNL1_HUMAN
27.4286	25.8941	24.8823	26.5507	27.3254	23.6044				3	3	3	37.6	37.6	37.6	14.523	0	78.364	1002000000	17	sp|P36954|RPB9_HUMAN
30.7734	30.4747	30.5105	30.4975	30.3734	30.7666				13	13	13	38	38	38	48.755	0	279.31	10340000000	74	sp|P36957|ODO2_HUMAN
24.0837	24.7152	25.4818	24.7635	24.4928	26.0755				3	2	2	13.9	11	11	37.418	0	17.794	77016000	2	sp|P36959|GMPR1_HUMAN
23.9588	24.6382	25.9266	26.1291	24.4582	24.9286				2	2	2	16.8	16.8	16.8	22.174	0.00021209	3.4427	265680000	5	sp|P36969|GPX4_HUMAN
31.8399	31.8819	31.7425	31.3523	31.6298	31.13				7	7	7	58.1	58.1	58.1	14.57	0	83.874	20073000000	61	sp|P37108|SRP14_HUMAN
26.1039	25.849	25.716	24.0703	25.8143	26.0909				5	5	5	9.9	9.9	9.9	64.567	0	43.519	313330000	12	sp|P37173|TGFR2_HUMAN
29.3157	29.5088	29.3188	29.3821	29.5035	29.3873				8	8	8	19.3	19.3	19.3	53.254	0	291.76	5265400000	54	sp|P37198|NUP62_HUMAN
31.1113	31.345	30.9904	30.8571	30.9662	30.9632				12	12	12	67.9	67.9	67.9	22.313	0	309.88	13836000000	114	sp|P37235|HPCL1_HUMAN
26.9056	26.1602	27.2075	23.9462	26.3038	26.3358				4	4	4	12.2	12.2	12.2	48.115	0	6.4611	506590000	14	sp|P37268|FDFT_HUMAN
25.7997	23.7785	23.8036	26.0771	24.4914	23.6992				2	2	2	4.1	4.1	4.1	124.07	0.00059418	2.183	61756000	2	sp|P37275|ZEB1_HUMAN
32.9037	33.0714	33.1356	32.3323	32.4239	32.0907				13	13	12	68.8	68.8	61.8	22.391	0	323.31	38166000000	152	sp|P37802|TAGL2_HUMAN
32.1135	32.1775	32.3909	32.3142	32.5446	32.5783				15	15	15	38.9	38.9	38.9	37.54	0	168.33	28034000000	103	sp|P37837|TALDO_HUMAN
30.0293	30.1168	29.8658	29.4553	29.8987	29.8101				14	14	14	54.1	54.1	54.1	27.843	0	128.71	6833800000	60	sp|P38117|ETFB_HUMAN
30.8781	30.8904	30.9433	31.4056	31.5185	31.5127				6	6	3	16.1	16.1	7.4	42.331	0	72.232	11606000000	60	sp|P38159|RBMX_HUMAN
24.3964	27.0612	27.265	27.1469	27.0316	27.4988				8	8	8	18.2	18.2	18.2	62.608	0	35.517	914520000	30	sp|P38432|COIL_HUMAN
23.5105	24.1068	24.5271	25.7749	27.2917	24.6788				2	2	2	6.8	6.8	6.8	45.418	0	10.702	260170000	5	sp|P38571|LICH_HUMAN
29.778	29.6097	29.6205	29.3605	29.8426	29.5168				22	22	22	46	46	46	68.303	0	271.99	5887000000	101	sp|P38606|VATA_HUMAN
34.135	34.2209	34.1803	34.4314	34.1982	34.4133				35	34	34	60.7	60.7	60.7	73.68	0	323.31	141000000000	527	sp|P38646|GRP75_HUMAN
31.6174	31.9543	31.804	31.9456	32.0339	32.0525				27	21	21	60.1	54	54	46.871	0	323.31	25043000000	183	sp|P38919|IF4A3_HUMAN
25.9395	23.6165	25.9654	24.3809	24.736	25.5603				2	2	2	2.4	2.4	2.4	109.15	0.0043225	1.4642	45325000	5	sp|P38935|SMBP2_HUMAN
33.0046	32.9327	33.1075	33.1215	33.1251	33.3217				13	13	13	57.9	57.9	57.9	16.06	0	109.27	65407000000	148	sp|P39019|RS19_HUMAN
33.2059	33.502	33.3636	33.5168	33.4491	33.568				23	23	23	54.6	54.6	54.6	46.108	0	323.31	71329000000	258	sp|P39023|RL3_HUMAN
30.2263	29.6696	30.1059	29.9144	30.1652	29.5138				14	14	14	41	41	41	50.8	0	323.31	14347000000	88	sp|P39656|OST48_HUMAN
32.3106	32.3337	32.3316	31.7897	31.9328	32.1885				11	11	8	35.7	35.7	26.5	28.585	0	163.37	31371000000	117	sp|P39687|AN32A_HUMAN
31.4508	31.3228	31.3254	31.4122	31.7772	31.5725				15	14	14	42.9	42.9	42.9	42.592	0	145.53	19512000000	114	sp|P39748|FEN1_HUMAN
26.5548	25.1999	24.4643	23.5009	24.992	26.6893				11	11	11	10.4	10.4	10.4	164.19	0	94.359	714200000	21	sp|P39880|CUX1_HUMAN;sp|Q13948|CASP_HUMAN
31.8172	31.8776	32.0916	31.6294	31.9093	32.0864				12	12	12	51.4	51.4	51.4	38.498	0	323.31	23919000000	111	sp|P40121|CAPG_HUMAN
28.9628	29.2522	29.1745	29.4307	29.5793	29.7739				16	15	15	45.9	44.2	44.2	52.823	0	93.669	3464800000	59	sp|P40123|CAP2_HUMAN
24.7043	27.0419	26.6388	25.9139	25.1536	25.7667				6	6	6	12.1	12.1	12.1	103.54	0	18.165	460510000	14	sp|P40189|IL6RB_HUMAN
30.1034	30.4818	30.2052	30.1846	30.0799	30.1496				16	16	15	37.4	37.4	35.9	61.89	0	323.31	8819800000	109	sp|P40222|TXLNA_HUMAN
33.2445	33.266	33.2201	33.3267	33.4649	33.5251				28	28	22	64	64	52.5	58.024	0	323.31	66783000000	253	sp|P40227|TCPZ_HUMAN
25.5423	25.4508	24.6606	24.6868	25.2288	25.8288				2	2	2	9.5	9.5	9.5	29.574	0	51.558	151080000	4	sp|P40261|NNMT_HUMAN
26.9217	25.4626	24.1132	25.5193	26.9964	25.2553				3	3	3	13.9	13.9	13.9	28.936	0	85.795	484210000	9	sp|P40306|PSB10_HUMAN
31.4279	31.7594	31.3586	31.5327	31.4483	31.6315				10	10	10	41.4	41.4	41.4	23.577	0	54.052	22679000000	107	sp|P40429|RL13A_HUMAN
27.973	28.1575	28.1508	28.9612	28.3698	28.4791				8	8	8	49.7	49.7	49.7	20.417	0	68.943	2810900000	31	sp|P40616|ARL1_HUMAN
25.9542	27.0174	23.9639	25.9284	26.6859	25.4488				8	8	8	16.1	16.1	16.1	84.6	0	32.085	439620000	19	sp|P40692|MLH1_HUMAN
30.8422	30.768	30.8698	30.7796	30.9257	30.9033				26	26	26	46	46	46	88.067	0	323.31	10936000000	137	sp|P40763|STAT3_HUMAN
24.7898	24.7129	25.6334	24.7717	24.4806	24.6381				4	4	4	5.1	5.1	5.1	127.52	0	5.4338	279990000	10	sp|P40818|UBP8_HUMAN
28.5403	27.6864	27.986	28.0473	28.3963	28.4103				7	7	7	33.1	33.1	33.1	32.806	0	166.59	993510000	47	sp|P40855|PEX19_HUMAN
32.3968	32.3377	32.2501	32.3573	32.4742	32.6451				15	15	15	44.9	44.9	44.9	36.426	0	313.09	35786000000	147	sp|P40925|MDHC_HUMAN
33.6821	33.7957	33.8375	33.5125	33.571	33.5752				18	18	18	65.4	65.4	65.4	35.503	0	323.31	92767000000	216	sp|P40926|MDHM_HUMAN
28.4955	28.1416	28.8005	28.6811	28.3907	28.451				13	13	13	44.7	44.7	44.7	38.496	0	41.787	2552300000	58	sp|P40937|RFC5_HUMAN
28.8405	28.7282	28.6296	28.9423	28.8801	28.7366				12	12	12	40.7	40.7	40.7	40.556	0	205.29	3278400000	56	sp|P40938|RFC3_HUMAN
30.7172	31.0762	30.6276	30.8082	31.0137	30.7422				24	24	24	39.2	39.2	39.2	82.999	0	321.57	12837000000	142	sp|P40939|ECHA_HUMAN
31.4041	31.8701	31.3674	31.1568	31.1372	31.2256				21	21	21	51.5	51.5	51.5	51.109	0	323.31	18619000000	136	sp|P41091|IF2G_HUMAN;sp|Q2VIR3|IF2GL_HUMAN
25.9698	23.8885	25.2375	25.944	23.614	24.6039				2	2	2	19.4	19.4	19.4	16.132	0	6.1989	77387000	4	sp|P41134|ID1_HUMAN
27.6565	27.7652	27.8034	27.6034	28.0821	27.6382				11	11	11	31.5	31.5	31.5	64.706	0	71.824	1296700000	27	sp|P41214|EIF2D_HUMAN
28.1292	28.3102	28.2275	27.8707	27.7166	27.9792				9	9	9	53.5	53.5	53.5	17	0	71.35	2079100000	42	sp|P41223|BUD31_HUMAN
28.0748	28.7449	28.7627	28.2191	28.4043	28.1991				5	5	5	28.5	28.5	28.5	26.458	0	56.072	1039300000	21	sp|P41227|NAA10_HUMAN
24.5362	25.6537	24.0307	24.5198	25.5685	25.1309				7	7	6	6.8	6.8	6	175.72	0	20.674	182970000	10	sp|P41229|KDM5C_HUMAN
25.4311	23.9835	24.5253	25.4088	27.7503	26.3466				5	5	5	22.9	22.9	22.9	23.106	0	70.411	3135600000	19	sp|Q6NXS1|IPP2B_HUMAN;sp|P41236|IPP2_HUMAN
27.6446	27.8171	27.9795	28.1453	28.0787	28.0496				12	12	12	32.7	32.7	32.7	50.704	0	45.988	1531700000	43	sp|P41240|CSK_HUMAN
31.7171	31.5211	31.7166	31.9019	31.7805	31.8201				23	23	23	42.8	42.8	42.8	83.165	0	323.31	22009000000	156	sp|P41250|GARS_HUMAN
32.6408	32.6837	32.5016	32.6335	32.5553	32.6215				55	55	55	51.3	51.3	51.3	144.5	0	323.31	39106000000	350	sp|P41252|SYIC_HUMAN
31.5077	31.2689	30.944	31.655	31.2346	31.1718				10	10	4	77.9	77.9	41.6	12.732	0	323.31	17281000000	95	sp|P41567|EIF1_HUMAN
28.5649	27.9474	27.9495	28.3001	28.6751	28.2902				6	6	6	14.6	14.6	14.6	68.262	0	52.237	2524600000	28	sp|P41743|KPCI_HUMAN
27.5799	26.8615	27.5718	27.2602	27.4868	27.0835				9	4	4	29	19.4	19.4	42.293	0	46.543	1192500000	21	sp|P42025|ACTY_HUMAN
28.6189	28.3112	28.7225	28.5607	28.7733	28.9956				6	6	6	23.2	23.2	23.2	32.816	0	99.573	2714800000	39	sp|P42126|ECI1_HUMAN
32.6864	32.8303	32.7162	32.9075	32.9549	32.9594				30	30	21	63.3	63.3	43.9	75.491	0	323.31	51197000000	253	sp|P42166|LAP2A_HUMAN
31.167	31.3997	31.0831	30.7322	30.8907	30.4342				20	11	11	57	27.5	27.5	50.67	0	315.05	12462000000	97	sp|P42167|LAP2B_HUMAN
30.0388	30.0033	30.0268	30.3121	30.5967	30.4249				27	27	27	40.8	40.8	40.8	87.334	0	316.88	8177900000	149	sp|P42224|STAT1_HUMAN
26.6861	26.447	26.8247	25.617	24.052	25.2905				9	9	9	12	12	12	94.134	0	9.7826	407800000	20	sp|P42226|STAT6_HUMAN
29.1711	28.9119	28.9388	29.0895	29.0921	29.3216				21	21	21	24.8	24.8	24.8	117.8	0	118.74	3066200000	73	sp|P42285|MTREX_HUMAN
27.1048	27.511	27.0967	27.1349	27.5058	27.7332				4	4	4	16.4	16.4	16.4	36.853	0	49.853	1149700000	21	sp|P42330|AK1C3_HUMAN;sp|Q04828|AK1C1_HUMAN;sp|P52895|AK1C2_HUMAN
28.3135	28.1831	28.4221	28.6186	28.4373	28.6038				27	27	27	15.1	15.1	15.1	288.89	0	133.57	2593600000	73	sp|P42345|MTOR_HUMAN
28.3896	28.0081	27.87	28.0817	28.2328	28.1532				16	16	16	29.5	29.5	29.5	98.655	0	206.48	2220700000	52	sp|P42566|EPS15_HUMAN
25.7038	24.6853	27.7662	25.1013	26.535	25.4001				6	6	6	30.7	30.7	30.7	31.608	0	30.634	1348700000	18	sp|P42574|CASP3_HUMAN
25.1216	24.9816	23.5743	25.1429	24.1014	25.4107				3	3	3	8.8	8.8	8.8	50.685	0	8.3942	101600000	5	sp|P42575|CASP2_HUMAN
31.4859	31.4029	31.2857	31.7103	31.6912	31.7907				4	4	2	40.5	40.5	15.5	9.461	0	16.969	11042000000	40	sp|P42677|RS27_HUMAN
25.318	23.51	24.3025	24.4787	24.4901	23.7703				2	2	2	1.7	1.7	1.7	218.97	0.00060265	2.4094	78111000	3	sp|P42694|HELZ_HUMAN
24.4949	26.9031	26.9537	27.4735	27.2539	27.0835				13	13	13	12.3	12.3	12.3	168.89	0	41.519	967150000	32	sp|P42695|CNDD3_HUMAN
28.0686	27.6063	28.0822	28.2902	28.2699	28.4982				6	6	6	17.9	17.9	17.9	48.564	0	86.524	1939000000	27	sp|P42696|RBM34_HUMAN
33.3295	33.4127	33.3957	33.194	33.2629	33.1872				72	72	72	55.7	55.7	55.7	157.9	0	323.31	73303000000	494	sp|P42704|LPPRC_HUMAN
30.2195	30.3274	29.8687	30.4775	30.3533	30.4598				19	19	19	66.8	66.8	66.8	41.924	0	323.31	6419900000	110	sp|P42765|THIM_HUMAN
31.1559	31.1746	31.0182	31.5154	31.4366	31.3933				5	5	5	31.7	31.7	31.7	14.551	0	240.63	21524000000	47	sp|P42766|RL35_HUMAN
24.4602	24.7734	23.9849	25.3256	24.9137	24.4192				2	2	2	11.3	11.3	11.3	18.127	0.0050628	1.44	107780000	5	sp|P42773|CDN2C_HUMAN
24.7386	26.5911	26.4289	24.4443	25.8538	25.7				7	7	7	19.4	19.4	19.4	55.799	0	18.488	403100000	15	sp|P42785|PCP_HUMAN
24.9952	22.1107	25.1709	25.5132	24.8889	25.3294				9	9	9	4.5	4.5	4.5	347.6	0	22.886	221490000	14	sp|P42858|HD_HUMAN
28.6721	28.6911	28.9999	29.014	28.9964	29.1745				17	17	17	25.2	25.2	25.2	87.163	0	191.76	3240800000	56	sp|P42892|ECE1_HUMAN
31.1006	31.4089	31.2878	31.1579	31.0574	31.1493				22	22	22	62.4	62.4	62.4	46.637	0	323.31	16104000000	129	sp|P43034|LIS1_HUMAN
27.514	27.4986	27.4864	27.6777	27.4757	24.2028				10	10	10	24.5	24.5	24.5	71.607	0	77.404	910600000	27	sp|P43121|MUC18_HUMAN
25.1572	24.309	24.1523	24.7209	25.3746	24.2516				2	2	2	4.8	4.8	4.8	70.857	0.00022168	4.794	0	4	sp|P43155|CACP_HUMAN
32.6771	32.6957	32.6572	32.943	32.9496	32.8184				27	27	27	37.3	37.3	37.3	94.622	0	323.31	45926000000	237	sp|P43243|MATR3_HUMAN
29.1029	29.4279	29.2536	29.4666	29.3047	29.1538				17	17	17	21.2	21.2	21.2	104.74	0	164.17	4494900000	72	sp|P43246|MSH2_HUMAN
30.4527	30.1605	30.1583	30.5326	30.6783	30.4667				28	28	28	44.6	44.6	44.6	80.852	0	278.96	9153300000	148	sp|P43304|GPDM_HUMAN
30.5779	30.5166	30.5827	30.7995	30.664	30.4697				4	4	4	17.8	17.8	17.8	32.235	0	95.671	12300000000	41	sp|P43307|SSRA_HUMAN
26.5922	27.0879	26.7142	27.1705	26.824	26.9252				6	6	6	43.8	43.8	43.8	23.31	0	323.31	28480000000	76	sp|P43487|RANG_HUMAN
33.9019	33.7677	33.9099	33.0728	33.085	33.0396				32	32	32	71.1	71.1	71.1	55.52	0	323.31	73771000000	249	sp|P43490|NAMPT_HUMAN
31.5608	31.407	31.4003	31.5357	31.6284	31.6468				26	26	26	66.7	66.7	66.7	47.366	0	323.31	18449000000	161	sp|P43686|PRS6B_HUMAN
27.721	27.5787	27.3401	27.8113	27.7678	27.562				6	6	6	27.1	27.1	27.1	35.39	0	82.141	1542900000	27	sp|P43897|EFTS_HUMAN
27.5213	25.8371	27.9918	27.7497	27.8007	24.2726				3	3	3	14.6	14.6	14.6	22.763	0	6.9135	1766400000	13	sp|P45877|PPIC_HUMAN
32.3618	32.2391	32.3411	32.3179	32.4918	32.5776				15	15	15	64.3	64.3	64.3	31.566	0	323.31	35246000000	169	sp|P45880|VDAC2_HUMAN
25.2325	25.0086	26.3348	24.9758	25.7963	24.6354				5	5	5	18.1	18.1	18.1	47.485	0	8.7011	329150000	11	sp|P45954|ACDSB_HUMAN
28.6475	28.7475	28.2935	29.1899	29.3402	29.4614				7	7	6	38.7	38.7	32.5	22.225	0	114.82	3131400000	38	sp|P45973|CBX5_HUMAN
31.508	31.4971	31.4925	31.6043	31.5923	31.8394				23	23	21	37.4	37.4	36.1	95.785	0	323.31	22317000000	140	sp|P45974|UBP5_HUMAN
25.2685	24.6295	24.4361	25.1367	24.015	25.0536				4	4	3	13.1	13.1	10.8	48.295	0.00020903	3.1699	82506000	7	sp|P45983|MK08_HUMAN
27.9036	27.7758	28.1287	27.8033	27.9156	27.5982				8	8	8	28.1	28.1	28.1	44.287	0	79.669	1656200000	35	sp|P45985|MP2K4_HUMAN
31.2965	31.2369	31.0769	31.2984	31.4629	31.3237				71	71	71	33.6	33.6	33.6	358.69	0	323.31	16129000000	325	sp|P46013|KI67_HUMAN
32.1402	31.9543	31.7852	32.222	32.2417	32.2618				33	33	33	67.5	67.5	67.5	63.541	0	323.31	26498000000	194	sp|P46060|RAGP1_HUMAN
28.6231	28.9057	28.4358	28.6392	28.6139	28.0013				17	17	17	34.1	34.1	34.1	73.457	0	107.89	2341400000	55	sp|P46063|RECQ1_HUMAN
31.1058	31.003	30.9609	31.4159	31.3025	31.3454				22	22	22	31.8	31.8	31.8	89.301	0	182.22	14938000000	144	sp|P46087|NOP2_HUMAN
30.0504	30.1407	30.291	30.1886	30.4093	30.228				15	15	15	59.2	59.2	59.2	33.83	0	159.3	8848500000	80	sp|P46108|CRK_HUMAN
29.3261	29.111	29.3627	29.2784	29.3319	29.2629				13	13	13	47.9	47.9	47.9	33.777	0	121.41	4457500000	65	sp|P46109|CRKL_HUMAN
23.6139	24.1001	23.674	25.2473	26.4495	25.0291				4	4	4	7.4	7.4	7.4	81.316	0	10.72	201990000	10	sp|P46199|IF2M_HUMAN
29.3531	29.2953	29.256	29.2584	29.4979	29.2321				14	14	14	18.2	18.2	18.2	119.41	0	194.06	4120500000	77	sp|P46379|BAG6_HUMAN
30.4717	30.6667	30.5883	30.1264	30.5009	30.5687				27	27	27	41.1	41.1	41.1	82.593	0	133.75	9127800000	126	sp|P46459|NSF_HUMAN
28.5653	28.6606	28.3908	28.1921	28.6353	28.589				7	7	7	19.9	19.9	19.9	39.318	0	17.018	2415400000	36	sp|P46734|MP2K3_HUMAN
26.9082	26.9507	27.1048	27.1496	26.8611	25.9249				7	7	7	25.3	25.3	25.3	36.072	0	28.16	621560000	26	sp|P46736|BRCC3_HUMAN
32.6226	32.5806	32.4619	32.6198	32.9329	32.5686				6	6	6	35.1	35.1	35.1	16.561	0	29.927	33061000000	59	sp|P46776|RL27A_HUMAN
32.7199	32.6382	32.942	32.8193	32.5743	32.7092				16	16	16	58.9	58.9	58.9	34.362	0	323.31	47286000000	148	sp|P46777|RL5_HUMAN
31.1346	31.34	31.2367	31.0453	31.4589	31.2337				8	8	8	40.6	40.6	40.6	18.565	0	159.86	16572000000	56	sp|P46778|RL21_HUMAN
31.7879	32.0677	32.0233	31.6574	32.08	31.5718				9	9	9	50.4	50.4	50.4	15.747	0	24.09	32782000000	65	sp|P46779|RL28_HUMAN
33.117	33.2331	33.1085	33.2348	33.375	33.2543				15	15	15	45.4	45.4	45.4	22.591	0	73.446	63878000000	143	sp|P46781|RS9_HUMAN
33.3727	33.3392	33.3274	33.8323	33.6874	33.6871				15	15	15	55.4	55.4	55.4	22.876	0	268.09	91188000000	114	sp|P46782|RS5_HUMAN
31.866	31.8734	32.6047	32.3894	32.136	32.1008				6	6	6	38.2	38.2	38.2	18.898	0	323.31	30492000000	93	sp|P46783|RS10_HUMAN;sp|Q9NQ39|RS10L_HUMAN
31.9068	31.9416	31.9307	31.9718	31.9756	31.9895				51	51	49	30	30	29.1	270.63	0	323.31	25589000000	279	sp|P46821|MAP1B_HUMAN
29.4419	29.2211	29.0202	29.2296	29.3427	29.4401				12	12	9	64	64	47.1	32.668	0	323.31	4426400000	48	sp|P46926|GNPI1_HUMAN
27.4571	26.9537	27.344	27.3319	27.6585	27.2147				12	9	9	12.2	10.1	10.1	149.11	0	141.6	1157900000	29	sp|P46934|NEDD4_HUMAN
29.3877	29.2535	29.489	29.2112	29.5296	29.2928				13	13	13	41.7	41.7	41.7	54.461	0	211.56	4110100000	63	sp|P46937|YAP1_HUMAN
31.7187	31.5324	31.552	31.39	31.4604	31.7638				52	52	52	20.5	20.5	20.5	394.46	0	323.31	22739000000	140	sp|P46939|UTRN_HUMAN
33.7916	33.7258	33.6647	33.4612	33.5083	33.5503				77	77	76	54.6	54.6	54.2	189.25	0	323.31	89366000000	569	sp|P46940|IQGA1_HUMAN
25.573	28.8229	28.2509	28.4643	28.5614	27.8249				7	7	7	24.9	24.9	24.9	39.383	0	95.034	1871200000	19	sp|P46976|GLYG_HUMAN
30.2297	30.764	30.2596	30.2424	30.38	30.3375				14	14	14	19.1	19.1	19.1	80.529	0	33.949	7851600000	82	sp|P46977|STT3A_HUMAN
27.5522	24.5607	27.6386	28.2101	28.362	27.1976				4	4	4	38.2	38.2	38.2	13.839	0	12.233	1880900000	20	sp|P47224|MSS4_HUMAN
24.053	25.3395	24.586	24.9232	24.5153	24.1663				4	4	4	9.7	9.7	9.7	85.238	0	12.778	115410000	6	sp|P47712|PA24A_HUMAN
30.5971	30.5287	30.3303	30.4179	30.4214	30.2673				12	12	9	56.3	56.3	44.4	32.949	0	323.31	9601200000	73	sp|P47755|CAZA2_HUMAN
31.6081	31.8972	31.6064	31.4581	31.2361	31.5329				17	17	17	63.5	63.5	63.5	31.35	0	323.31	22365000000	149	sp|P47756|CAPZB_HUMAN
29.9499	29.8581	30.0022	29.5538	28.9464	29.6656				6	6	6	43.1	43.1	43.1	16.46	0	191.02	5895400000	34	sp|P47813|IF1AX_HUMAN;sp|O14602|IF1AY_HUMAN
31.4349	31.6268	31.5161	31.5416	31.4339	31.6294				31	31	31	47.9	47.9	47.9	87.798	0	323.31	20661000000	210	sp|P47897|SYQ_HUMAN
31.8793	24.7747	32.3448	32.2803	32.3687	32.3903				2	2	2	14.5	14.5	14.5	17.752	0	23.467	12599000000	30	sp|P47914|RL29_HUMAN
30.0101	30.2107	30.0812	30.2051	30.0145	30.1082				8	8	2	39.1	39.1	8	29.668	0	323.31	7487400000	59	sp|P47985|UCRI_HUMAN
31.4413	31.4062	31.505	31.3176	31.4435	31.1657				10	10	10	62	62	62	23.277	0	139.27	17130000000	93	sp|P48047|ATPO_HUMAN
28.3791	28.8192	28.4601	28.2203	28.5486	28.6069				15	15	15	46.5	46.5	46.5	37.251	0	48.255	2912800000	59	sp|P48059|LIMS1_HUMAN
24.1238	24.9733	24.1582	24.258	24.0032	25.1754				3	3	3	19.5	19.5	19.5	30.366	0.00022075	4.6607	158570000	9	sp|P48060|GLIP1_HUMAN
30.3526	30.3137	30.4393	30.1066	30.1183	30.3784				25	25	25	44.8	44.8	44.8	80.699	0	323.31	8550200000	131	sp|P48147|PPCE_HUMAN
24.4922	27.1694	24.2151	27.8669	27.0377	26.9817				11	11	10	25	25	25	64.149	0	55.168	652640000	28	sp|P48163|MAOX_HUMAN
27.9658	27.9587	27.5213	27.8315	27.7161	27.3724				7	7	4	21.4	21.4	13.1	46.224	0	201.46	1715600000	37	sp|P48426|PI42A_HUMAN
31.6811	31.7204	31.8947	32.0958	31.9977	32.1232				24	24	24	44.4	44.4	44.4	57.21	0	231.93	23111000000	179	sp|P48444|COPD_HUMAN
27.9025	27.5669	27.6051	27.6387	27.4682	27.6622				14	14	14	22.1	22.1	22.1	83.308	0	31.155	1402600000	55	sp|P48449|LSS_HUMAN
27.4278	23.7771	27.4407	27.1102	27.5365	27.3598				12	12	12	26.1	26.1	26.1	72.765	0	91.557	766000000	39	sp|P48506|GSH1_HUMAN
28.1846	28.0178	28.352	28.5778	28.6626	28.817				7	7	7	27.4	27.4	27.4	30.727	0	67.827	2680700000	33	sp|P48507|GSH0_HUMAN
29.1598	29.4189	29.7562	29.2963	28.7061	28.6894				4	4	4	14.2	14.2	14.2	28.295	0	9.0491	5544200000	23	sp|P48509|CD151_HUMAN
30.4378	30.5284	30.8028	30.6958	30.6566	30.7302				11	11	11	35.7	35.7	35.7	39.611	0	323.31	11686000000	67	sp|P48556|PSMD8_HUMAN
28.7658	28.4192	28.3266	28.4021	28.3126	28.5144				16	15	15	12.7	12.4	12.4	228.86	0	85.511	2271200000	60	sp|P48634|PRC2A_HUMAN
31.0849	31.4071	31.0166	31.0184	31.0493	31.1982				22	22	22	56.8	56.8	56.8	52.384	0	323.31	17458000000	132	sp|P48637|GSHB_HUMAN
33.2928	33.4417	33.5119	33.6723	33.5599	33.5968				39	39	39	74.3	74.3	74.3	59.67	0	323.31	86715000000	352	sp|P48643|TCPE_HUMAN
27.064	27.6255	27.7489	28.0388	27.4659	27.696				7	7	7	18.4	18.4	18.4	55.527	0	28.791	1539100000	23	sp|P48651|PTSS1_HUMAN
24.9167	24.8761	23.7371	25.5498	26.7895	24.6602				2	2	2	1.9	1.9	1.9	177.44	0.00040396	2.5156	131570000	3	sp|P48681|NEST_HUMAN
27.9573	27.7439	27.6158	27.6103	27.7515	27.8478				10	10	10	24.6	24.6	24.6	51.927	0	64.061	1047700000	39	sp|P48723|HSP13_HUMAN
27.3781	26.8365	27.7551	28.2915	27.1837	27.2389				7	7	7	21.1	21.1	21.1	38.914	0	9.8905	1459900000	32	sp|P48729|KC1A_HUMAN
26.2581	26.5451	25.9197	26.3945	26.2701	26.0859				10	10	3	29.2	29.2	12.3	47.33	0	24.053	585860000	22	sp|P48730|KC1D_HUMAN
27.217	26.8397	26.5828	26.973	27.2967	26.9516				11	10	10	29.2	27.2	27.2	50.909	0	33.888	753620000	32	sp|P48735|IDHP_HUMAN
29.1016	29.348	29.081	29.2372	29.2885	29.2428				13	13	11	54.2	54.2	50.9	31.54	0	81.063	4295100000	66	sp|P48739|PIPNB_HUMAN
30.4711	30.5167	30.2879	30.5446	30.6664	30.5702				18	18	18	30.2	30.2	30.2	91.868	0	323.31	8887200000	105	sp|P48960|AGRE5_HUMAN
27.6549	28.0538	27.895	27.8572	28.0204	27.1249				9	9	9	33.3	33.3	33.3	51.289	0	149.02	1663900000	46	sp|P49005|DPOD2_HUMAN
30.8772	30.8058	30.7808	31.1213	31.0918	30.9333				21	21	21	51.3	51.3	51.3	64.505	0	323.31	11256000000	148	sp|P49023|PAXI_HUMAN
28.7372	23.8763	24.8996	24.0398	24.6592	28.0364				3	2	2	7.2	5.2	5.2	45.567	0.0067052	1.3738	489550000	7	sp|P49137|MAPK2_HUMAN
30.8789	30.8885	30.9643	31.0636	31.1515	31.2633				18	18	18	46	46	46	53.801	0	253.84	10674000000	110	sp|P49189|AL9A1_HUMAN
31.4623	31.4418	31.3665	31.6077	31.5819	31.6222				7	7	7	38.5	38.5	38.5	13.293	0	14.04	18307000000	63	sp|P49207|RL34_HUMAN
27.1637	24.6943	26.7389	27.2255	27.4791	27.2342				6	6	6	27	27	27	33.269	0	57.802	1120100000	24	sp|P49247|RPIA_HUMAN
31.1207	31.1868	30.8601	30.8934	30.9331	30.9417				20	20	20	41.4	41.4	41.4	57.548	0	323.31	14058000000	130	sp|P49257|LMAN1_HUMAN
31.8057	31.6297	31.8126	31.979	31.9899	31.9709				21	21	21	37.3	37.3	37.3	85.237	0	323.31	25949000000	161	sp|P49321|NASP_HUMAN
34.396	34.3155	34.3878	34.484	34.6417	34.6342				103	103	103	53.5	53.5	53.5	273.42	0	323.31	151000000000	879	sp|P49327|FAS_HUMAN
27.9316	27.8425	27.8531	27.8535	28.3106	27.8809				11	11	11	35.6	35.6	35.6	44.408	0	39.305	1729400000	43	sp|P49354|FNTA_HUMAN
25.3786	26.4775	26.3411	24.1101	25.2244	26.4898				7	7	7	23.8	23.8	23.8	48.773	0	55.342	587950000	21	sp|P49356|FNTB_HUMAN
29.4294	29.2522	29.1948	28.9174	28.7685	28.808				13	13	13	52	52	52	40.97	0	155.3	2885100000	56	sp|P49366|DHYS_HUMAN
33.8361	33.5575	33.655	33.7816	33.992	33.892				34	34	34	56	56	56	60.533	0	323.31	103000000000	311	sp|P49368|TCPG_HUMAN
27.8788	27.3267	27.746	27.473	27.7223	27.5658				9	9	9	25.7	25.7	25.7	33.535	0	11.01	941140000	31	sp|P49406|RM19_HUMAN
25.8013	23.8349	25.9676	24.4761	25.0395	24.8023				5	5	5	18.9	18.9	18.9	47.065	0.00022386	5.1886	111580000	6	sp|P49407|ARRB1_HUMAN
32.9732	33.0137	33.1824	32.7035	32.9033	32.8616				25	25	25	58.6	58.6	58.6	49.541	0	323.31	56102000000	245	sp|P49411|EFTU_HUMAN
30.8139	30.9626	30.8979	30.9481	31.0724	30.8766				21	21	21	52.9	52.9	52.9	58.486	0	323.31	11878000000	105	sp|P49419|AL7A1_HUMAN
26.9048	27.5001	27.5679	24.8978	25.4416	24.4954				6	6	5	19.9	19.9	16.5	26.736	0	5.3696	775250000	16	sp|P49427|UB2R1_HUMAN
27.2412	23.1645	26.9542	27.0062	27.4596	27.7676				6	6	6	22.3	22.3	22.3	43.998	0	42.468	778730000	19	sp|P49441|INPP_HUMAN
28.455	28.2523	28.5321	28.1766	28.5128	28.2963				44	44	44	17.7	17.7	17.7	357.52	0	178.96	1934400000	114	sp|P49454|CENPF_HUMAN
30.1086	30.0324	30.0229	30.0173	30.0366	30.124				3	3	3	33.7	33.7	33.7	10.112	0	24.714	5762100000	20	sp|P49458|SRP09_HUMAN
27.0459	23.9581	24.3108	26.3701	26.709	25.3603				2	2	2	17.8	17.8	17.8	17.315	0	18.925	704360000	19	sp|P49459|UBE2A_HUMAN
27.9721	28.2885	27.4359	28.2054	28.1941	28.0234				10	10	10	37.9	37.9	37.9	41.731	0	69.428	1364500000	31	sp|P49585|PCY1A_HUMAN
31.3407	31.6155	31.6019	31.3548	31.6584	31.5881				33	33	33	47.7	47.7	47.7	106.81	0	323.31	21505000000	205	sp|P49588|SYAC_HUMAN
30.942	30.9103	31.0459	31.0074	31.1924	31.2208				29	29	29	40.8	40.8	40.8	85.472	0	273.26	14773000000	181	sp|P49589|SYCC_HUMAN
25.8911	25.7895	25.8237	25.7686	25.6511	25.5657				12	5	5	24.9	11.1	11.1	56.888	0	9.5908	256660000	16	sp|P49590|SYHM_HUMAN
31.7549	31.5917	31.763	31.9864	32.0769	32.0594				16	16	16	40.5	40.5	40.5	58.777	0	323.31	25712000000	169	sp|P49591|SYSC_HUMAN
30.2027	30.1127	30.0888	29.8992	29.9463	29.9735				16	16	16	54.2	54.2	54.2	49.83	0	323.31	8373400000	104	sp|P49593|PPM1F_HUMAN
27.5296	27.5434	27.4667	27.8347	27.8843	27.3856				12	12	12	34.8	34.8	34.8	49.901	0	95.352	1105000000	44	sp|P49642|PRI1_HUMAN
27.3787	27.2877	27.5683	27.8657	27.6259	27.9668				12	12	12	34.6	34.6	34.6	58.805	0	44.889	1403600000	40	sp|P49643|PRI2_HUMAN
27.1877	27.1598	27.0598	26.8915	27.3376	26.8221				8	8	8	26	26	26	43.262	0	29.364	726050000	25	sp|P49662|CASP4_HUMAN
26.5301	26.6819	26.8729	26.9272	26.8583	25.5747				6	6	6	13.3	13.3	13.3	82.785	0	73.062	505060000	21	sp|P49711|CTCF_HUMAN
30.8029	30.9391	31.1383	31.214	31.1255	31.1521				8	8	8	48.3	48.3	48.3	22.949	0	108.3	15351000000	56	sp|P49720|PSB3_HUMAN
31.3805	31.3611	31.7313	31.1967	30.9519	30.8256				11	11	11	56.2	56.2	56.2	22.836	0	207.09	17969000000	92	sp|P49721|PSB2_HUMAN
30.6142	30.7172	30.6343	30.9329	30.7675	30.7873				31	31	31	43	43	43	101.89	0	323.31	10314000000	175	sp|P49736|MCM2_HUMAN
30.4594	30.3854	30.4595	30.0415	30.1352	30.0539				20	20	20	42.1	42.1	42.1	70.389	0	323.31	8942300000	114	sp|P49748|ACADV_HUMAN
28.6395	29.0503	28.7319	28.4933	28.7415	28.3701				26	26	26	17.1	17.1	17.1	241.64	0	212.14	2667700000	76	sp|P49750|YLPM1_HUMAN
29.6916	30.4385	30.1085	30.0664	29.8383	29.8793				6	6	6	32	32	32	24.976	0	182.22	8850100000	41	sp|P49755|TMEDA_HUMAN
30.1299	30.1542	29.7976	30.1866	29.8956	30.1245				16	16	16	19.6	19.6	19.6	100.18	0	270.66	7811000000	90	sp|P49756|RBM25_HUMAN
28.6986	29.3425	28.9074	28.8825	28.7856	28.8742				12	12	12	24.4	24.4	24.4	70.803	0	237.71	4070500000	47	sp|P49757|NUMB_HUMAN
26.0653	25.3202	25.3228	25.8339	25.3545	25.7816				2	2	2	8.1	8.1	8.1	52.667	0	36.047	97897000	7	sp|P49768|PSN1_HUMAN
29.4288	29.3361	29.4366	29.9073	29.7618	29.9749				12	12	12	41.9	41.9	41.9	38.989	0	148.49	5577100000	51	sp|P49770|EI2BB_HUMAN
31.3048	31.3495	31.4822	31.5338	31.1205	30.9989				8	8	8	78.6	78.6	78.6	13.802	0	157.82	17499000000	68	sp|P49773|HINT1_HUMAN
30.1635	30.2424	30.22	30.2702	30.2457	30.0927				36	36	36	35	35	35	153.94	0	323.31	7136100000	182	sp|P49790|NU153_HUMAN
30.9705	31.0979	31.1433	31.1759	31.1459	31.0164				76	76	51	31	31	22.2	358.2	0	323.31	15419000000	323	sp|P49792|RBP2_HUMAN
29.3795	29.4148	29.4901	29.3795	29.4307	29.7471				16	16	16	51.7	51.7	51.7	50.817	0	286.17	5063500000	82	sp|P49821|NDUV1_HUMAN
28.2295	27.7518	28.0312	27.9711	27.9726	28.2053				12	12	8	33.5	33.5	26.7	50.98	0	181.29	1662000000	47	sp|P49840|GSK3A_HUMAN
27.1956	27.1275	26.8342	27.6084	27.5469	25.4888				10	6	6	36.9	29	29	46.744	0	96.147	1121600000	28	sp|P49841|GSK3B_HUMAN
28.0528	27.8016	27.0007	27.017	27.1545	25.1951				9	9	9	22.8	22.8	22.8	64.969	0	139.14	1321700000	28	sp|P49902|5NTC_HUMAN
28.0378	27.9228	27.745	27.8908	28.2025	27.9697				7	7	7	24	24	24	42.91	0	41.481	1907500000	39	sp|P49903|SPS1_HUMAN
31.3654	31.0286	31.4132	31.5845	31.3778	31.5793				33	33	33	58	58	58	76.715	0	323.31	19491000000	192	sp|P49915|GUAA_HUMAN
25.9739	25.5041	25.627	27.192	26.6024	26.816				11	11	11	14.6	14.6	14.6	112.91	0	11.706	496680000	26	sp|P49916|DNLI3_HUMAN
24.8133	23.7206	25.817	26.7877	26.7836	25.2311				10	10	10	17.3	17.3	17.3	103.97	0	94.196	516720000	24	sp|P49917|DNLI4_HUMAN
28.5153	28.0657	28.6017	28.5028	28.5186	28.3514				17	17	17	31.1	31.1	31.1	80.592	0	125.65	2271800000	65	sp|P49959|MRE11_HUMAN
28.2114	27.887	27.4702	28.1357	25.057	24.0326				4	4	4	20.9	20.9	20.9	33.295	0	28.564	1563100000	19	sp|P50135|HNMT_HUMAN
25.0404	26.7572	24.086	25.3567	25.0936	25.9572				6	4	4	20.6	13.1	13.1	42.142	0	21.487	377190000	9	sp|P50148|GNAQ_HUMAN
27.3564	24.6108	26.6364	25.7766	23.8796	25.5652				3	3	3	42.6	42.6	42.6	7.2053	0	12.698	537730000	9	sp|P50151|GBG10_HUMAN
29.5291	29.3684	29.5552	29.8028	29.6839	29.5564				11	11	11	34.4	34.4	34.4	39.591	0	323.31	6645600000	65	sp|P50213|IDH3A_HUMAN
27.9257	29.099	27.8302	27.7213	25.829	27.698				7	7	7	14.1	14.1	14.1	65.893	0	79.097	1872100000	30	sp|P50281|MMP14_HUMAN
25.2611	25.7656	23.2705	24.003	25.432	25.1075				4	4	4	12.6	12.6	12.6	50.765	0.00020899	3.1655	61737000	3	sp|P50336|PPOX_HUMAN
33.8738	33.896	33.9462	34.042	33.9538	33.9839				32	32	23	78.4	78.4	56.9	50.663	0	323.31	107000000000	305	sp|P50395|GDIB_HUMAN
29.0091	29.5086	29.0445	28.776	28.5445	28.412				9	9	9	37.8	37.8	37.8	28.994	0	129.28	2346900000	38	sp|P50402|EMD_HUMAN
29.1252	29.256	28.896	28.8742	29.1197	29.1802				16	16	16	23.4	23.4	23.4	88.367	0	123.22	3071900000	59	sp|P50416|CPT1A_HUMAN
28.2929	28.3026	27.914	27.9617	28.0026	27.7229				12	10	9	34.8	29.9	26.7	42.766	0	80.193	1714300000	44	sp|P50452|SPB8_HUMAN
28.1765	28.7785	28.2089	24.7951	27.0181	27.3948				12	10	10	37	31.1	31.1	42.403	0	31.161	1722500000	33	sp|P50453|SPB9_HUMAN
32.5761	32.6693	32.843	32.4982	32.4778	32.3799				23	23	23	56.2	56.2	56.2	46.44	0	323.31	45789000000	194	sp|P50454|SERPH_HUMAN
27.9567	28.1006	27.6905	27.8754	27.3986	27.6732				8	8	8	37	37	37	35.398	0	71.387	1748300000	34	sp|P50479|PDLI4_HUMAN
31.618	31.1091	31.1352	30.7063	30.8133	30.6803				9	9	9	27.6	27.6	27.6	41.331	0	62.849	12661000000	55	sp|P50502|F10A1_HUMAN;sp|Q8IZP2|ST134_HUMAN;sp|Q8NFI4|F10A5_HUMAN
24.5174	25.7587	25.848	26.3757	24.9683	24.458				5	5	5	11.4	11.4	11.4	70.864	0	20.053	466600000	16	sp|P50542|PEX5_HUMAN
30.1027	29.8062	29.9866	29.9403	29.8644	29.749				10	10	10	31.8	31.8	31.8	39.829	0	189.52	7872500000	80	sp|P50552|VASP_HUMAN
31.4957	31.4158	31.4501	31.3024	31.4391	31.1749				36	36	28	51	51	44.7	98.063	0	323.31	18889000000	170	sp|P50570|DYN2_HUMAN
29.8657	29.5414	29.7406	30.5622	30.2375	30.5637				10	10	10	36.2	36.2	36.2	52.891	0	323.31	7310200000	88	sp|P50579|MAP2_HUMAN
28.6483	28.3233	28.398	28.4093	28.5914	28.0103				5	5	5	55.1	55.1	55.1	16.829	0	139.72	2718400000	31	sp|P50583|AP4A_HUMAN
27.7786	27.8977	27.6493	27.537	28.0243	28.0434				12	12	12	43.4	43.4	43.4	39.038	0	96.616	1404000000	35	sp|P50613|CDK7_HUMAN
27.5574	27.8654	27.3441	28.274	28.6736	28.2031				32	32	32	17.6	17.6	17.6	250.75	0	62.283	1834800000	86	sp|P50748|KNTC1_HUMAN
27.0233	26.457	26.7166	27.0459	24.3105	26.0137				5	4	4	15.3	13.2	13.2	42.777	0	10.743	815410000	20	sp|P50750|CDK9_HUMAN
28.2387	28.1323	27.8648	27.58	27.6782	27.6888				21	21	19	9.4	9.4	8.6	319.1	0	45.744	1490800000	44	sp|P50851|LRBA_HUMAN
29.1154	29.2318	28.9314	29.0633	29.3025	29.3047				8	8	8	28.4	28.4	28.4	34.193	0	117.27	3696800000	39	sp|P50897|PPT1_HUMAN
32.3146	32.6579	32.4955	32.237	32.662	32.723				7	7	7	31.2	31.2	31.2	23.432	0	36.931	25948000000	88	sp|P50914|RL14_HUMAN
33.8999	34.0294	33.8798	33.9179	33.9072	33.9307				33	33	33	68.6	68.6	68.6	59.62	0	323.31	104000000000	352	sp|P50990|TCPQ_HUMAN
26.5183	26.6133	23.675	25.1227	24.566	25.6457				33	33	33	64.2	64.2	64.2	57.924	0	323.31	83601000000	290	sp|P50991|TCPD_HUMAN
29.8085	30.2781	29.9466	30.2459	29.9586	29.9905				15	15	15	27.9	27.9	27.9	54.389	0	195.24	5580200000	76	sp|P50995|ANX11_HUMAN
29.2292	29.2181	29.3058	29.1721	29.4294	29.4009				20	20	14	37.9	37.9	27.1	82.842	0	158.08	4527100000	96	sp|P51003|PAPOA_HUMAN
31.0488	31.1158	30.9328	30.9639	31.2269	31.2906				28	28	26	54.9	54.9	52.3	69.72	0	323.31	11710000000	140	sp|P51114|FXR1_HUMAN
29.1551	27.5595	28.9171	28.5969	28.7688	28.1026				14	12	11	31.4	29	26.2	74.222	0	180.94	2660300000	45	sp|P51116|FXR2_HUMAN
31.3988	31.1456	31.2182	30.8198	30.9732	31.0622				9	9	6	66.2	66.2	51.4	23.482	0	209.38	15189000000	102	sp|P51148|RAB5C_HUMAN
31.8504	31.9874	31.8102	31.9243	31.9595	31.9338				18	18	18	77.3	77.3	77.3	23.489	0	323.31	23777000000	135	sp|P51149|RAB7A_HUMAN
27.8889	27.3692	27.5152	27.7749	27.6413	27.926				8	8	8	50.7	50.7	50.7	22.837	0	52.805	1221100000	38	sp|P51151|RAB9A_HUMAN
27.2689	26.6899	24.2641	23.9912	24.0119	26.896				6	4	4	29.6	20.7	20.7	22.774	0	9.0459	761060000	15	sp|P51153|RAB13_HUMAN
27.1199	25.2082	23.3889	25.0456	25.0665	25.2044				6	4	4	29	20.8	20.8	24.868	0	9.759	209490000	11	sp|P51159|RB27A_HUMAN
29.7856	29.7205	29.806	29.9698	30.1323	30.0415				13	13	13	38.2	38.2	38.2	45.566	0	138.81	6322700000	71	sp|P51398|RT29_HUMAN
25.0654	23.8057	28.0145	28.185	28.246	28.5627				5	5	5	36.2	36.2	36.2	20.478	0	86.641	1587300000	28	sp|P51452|DUS3_HUMAN
28.8034	28.6145	28.5551	28.7275	28.7889	28.7244				22	22	12	15.8	15.8	9	184.64	0	95.994	2996800000	92	sp|P51532|SMCA4_HUMAN
24.6616	25.4805	26.8622	24.6444	25.7995	26.7482				5	5	5	19.3	19.3	19.3	42.794	0	56.937	499570000	16	sp|P51553|IDH3G_HUMAN
28.9693	29.0012	28.6543	28.451	28.2534	28.4359				10	10	10	27	27	27	42.272	0	107.18	2489900000	50	sp|P51570|GALK1_HUMAN
30.4285	29.4889	30.2699	29.7818	30.3639	29.6015				4	4	4	30.6	30.6	30.6	18.998	0	35.283	6198600000	38	sp|P51571|SSRD_HUMAN
30.5305	30.132	30.424	29.7831	29.8333	29.785				10	10	10	34.1	34.1	34.1	27.991	0	128.69	8454700000	57	sp|P51572|BAP31_HUMAN
26.7525	26.7895	26.6185	26.4668	27.0605	26.9773				6	6	6	27.3	27.3	27.3	28.18	0	29.509	944710000	30	sp|P51580|TPMT_HUMAN
24.3501	23.3222	24.8464	24.3349	25.8618	25.9281				2	2	2	6.6	6.6	6.6	52.44	0.00021308	3.542	78556000	3	sp|P51608|MECP2_HUMAN
29.8463	29.6577	29.6934	29.6954	29.7626	29.9101				30	30	30	21.9	21.9	21.9	208.73	0	265.99	5587800000	126	sp|P51610|HCFC1_HUMAN
25.2281	23.9453	28.0282	25.2072	25.6294	28.6332				2	2	2	21	21	21	18.291	0	61.464	1905800000	9	sp|P51636|CAV2_HUMAN
29.4235	29.4374	29.1825	29.2034	28.949	28.5879				14	14	13	30.7	30.7	28.2	54.847	0	53.357	4373500000	65	sp|P51648|AL3A2_HUMAN
30.5589	30.5509	30.5466	30.6139	30.5573	30.4481				25	25	25	49	49	49	79.685	0	323.31	10292000000	126	sp|P51659|DHB4_HUMAN
31.14	31.4723	31.3214	31.0736	31.4612	31.2293				12	12	12	46.9	46.9	46.9	37.025	0	323.31	18974000000	111	sp|P51665|PSMD7_HUMAN
25.6559	23.6317	24.4983	25.6321	24.6062	25.7336				5	5	5	10.4	10.4	10.4	56.695	0.00021978	4.5077	168220000	9	sp|P51688|SPHM_HUMAN
25.6815	23.4458	25.61	25.3367	24.7467	25.7602				6	6	6	8.6	8.6	8.6	89.865	0	7.6025	243330000	13	sp|P51692|STA5B_HUMAN;sp|P42229|STA5A_HUMAN
25.3586	24.0366	25.071	24.7709	24.9735	25.5913				4	3	3	6.7	5.8	5.8	109.82	0	29.571	48746000	3	sp|P51784|UBP11_HUMAN
24.8442	24.2226	24.3399	25.0405	24.7131	24.7499				2	2	2	3.1	3.1	3.1	90.965	0.00077625	1.915	24903000	2	sp|P51790|CLCN3_HUMAN;sp|P51793|CLCN4_HUMAN;sp|P51795|CLCN5_HUMAN
24.7889	27.7405	27.0134	27.9939	24.2017	25.1126				2	2	2	44	44	44	13.062	0	61.786	1040700000	12	sp|P51808|DYLT3_HUMAN
25.0604	25.6392	23.3503	25.0769	25.0441	24.8555				2	2	2	7.7	7.7	7.7	24.935	0.00060205	2.3985	329820000	9	sp|P51809|VAMP7_HUMAN
28.1935	28.6624	28.177	27.6457	27.5685	27.6163				19	19	12	31.1	31.1	21.2	83.735	0	34.805	1820800000	55	sp|P51812|KS6A3_HUMAN
31.6547	31.6891	31.3671	31.3846	31.3085	31.2755				12	12	11	40.8	40.8	37.5	26.788	0	323.31	22528000000	72	sp|P51858|HDGF_HUMAN
23.8802	26.3281	24.1947	25.8091	24.7625	25.1823				5	5	5	19.5	19.5	19.5	37.643	0	10.282	314700000	10	sp|P51946|CCNH_HUMAN
27.9056	27.1885	28.0414	27.9859	27.8016	27.3777				5	5	5	23.9	23.9	23.9	35.823	0	109.47	1935000000	25	sp|P51948|MAT1_HUMAN
29.1953	29.0459	28.9014	29.3365	29.4392	29.6925				4	4	2	22.8	22.8	13	21.404	0	6.9118	4352800000	31	sp|P51965|UB2E1_HUMAN
29.2129	29.0582	28.536	28.191	28.7049	28.949				8	8	8	59.3	59.3	59.3	20.105	0	160.33	3411300000	48	sp|P51970|NDUA8_HUMAN
32.7623	32.5022	32.9773	32.6861	32.9961	33.0489				18	18	16	43.9	43.9	42.3	39.594	0	323.31	46831000000	205	sp|P51991|ROA3_HUMAN
32.9761	33.1627	32.9453	33.1267	33.3494	33.2898				20	20	20	46.8	46.8	46.8	53.139	0	323.31	60169000000	170	sp|P52209|6PGD_HUMAN
33.1852	33.0439	33.2102	33.1452	33.1773	33.2172				36	36	36	53	53	53	77.515	0	323.31	58699000000	323	sp|P52272|HNRPM_HUMAN
32.5793	32.6581	32.5189	32.9834	33.1151	32.963				19	19	19	50.7	50.7	50.7	57.861	0	323.31	47875000000	207	sp|P52292|IMA1_HUMAN
27.5757	27.8674	27.3706	27.8907	28.0166	27.8184				9	4	4	23	10.8	10.8	60.221	0	94.419	1270400000	25	sp|P52294|IMA5_HUMAN
27.9293	27.7053	27.4062	27.5537	28.0218	27.9716				3	3	3	20.5	20.5	20.5	18.001	0	18.792	1824800000	19	sp|P52298|NCBP2_HUMAN
30.2687	30.6852	30.4564	29.8452	29.8713	29.8364				16	16	16	30	30	30	66.316	0	205.49	9096200000	102	sp|P52306|GDS1_HUMAN
28.8782	29.4444	30.3271	28.8606	28.8825	24.9353				4	4	4	42.7	42.7	42.7	17.143	0	115.68	4626800000	24	sp|P52434|RPAB3_HUMAN
26.2045	26.0666	26.2411	26.433	26.2818	26.0527				3	3	3	21.7	21.7	21.7	13.092	0	15.015	517730000	24	sp|Q9H1A7|RPB1C_HUMAN;sp|Q9GZM3|RPB1B_HUMAN;sp|P52435|RPB11_HUMAN
33.0039	32.2406	32.3868	32.6439	32.6812	32.733				9	9	9	57.4	57.4	57.4	23.207	0	296.35	33693000000	92	sp|P52565|GDIR1_HUMAN
30.823	30.9419	31.1602	30.6112	30.6779	30.8231				6	6	6	43.8	43.8	43.8	22.988	0	86.946	15218000000	62	sp|P52566|GDIR2_HUMAN
27.5488	27.327	27.754	27.9234	27.7283	27.708				8	8	7	22.2	22.2	20.8	58.259	0	153.8	1623600000	37	sp|P52594|AGFG1_HUMAN
31.5461	31.601	31.3729	31.5217	31.5208	31.4326				14	12	12	46	39.5	39.5	45.671	0	323.31	24095000000	102	sp|P52597|HNRPF_HUMAN
23.8815	24.2697	23.2243	25.4138	23.3623	24.9043				7	7	7	12.7	12.7	12.7	97.915	0	15.439	112520000	10	sp|P52630|STAT2_HUMAN
25.8341	24.146	26.6406	24.9521	24.9207	23.5218				2	2	2	7.4	7.4	7.4	41.513	0	6.4463	602360000	7	sp|P52655|TF2AA_HUMAN
30.1309	30.0301	30.1671	30.1359	30.1268	30.1309				39	39	39	35.7	35.7	35.7	152.78	0	205.51	7012600000	158	sp|P52701|MSH6_HUMAN
28.7308	28.4485	28.404	28.7419	28.6891	28.9094				25	25	25	30.8	30.8	30.8	119.16	0	323.31	2750400000	97	sp|P52732|KIF11_HUMAN
24.9714	23.2575	23.6677	27.2448	27.0559	25.0487				8	8	8	12.4	12.4	12.4	101.29	0	12.331	664050000	13	sp|P52735|VAV2_HUMAN
26.9209	27.2596	26.3495	26.8334	25.1023	26.6438				8	8	7	11.3	11.3	10.2	92.153	0	44.559	810620000	23	sp|P52756|RBM5_HUMAN
27.8018	25.5742	27.3482	27.4086	27.643	27.0459				3	3	3	33.6	33.6	33.6	14.494	0	118.16	1197200000	21	sp|P52758|RIDA_HUMAN
31.0799	30.8966	30.5535	30.9406	30.9147	30.7899				17	17	17	57.4	57.4	57.4	41.268	0	323.31	13280000000	99	sp|P52788|SPSY_HUMAN
30.6554	30.8896	30.6726	30.5434	30.5829	30.5762				30	26	26	36.3	32.2	32.2	102.38	0	221	10624000000	145	sp|P52789|HXK2_HUMAN
30.1633	30.6021	30.0914	30.2364	30.2652	30.3923				6	6	6	34.8	34.8	34.8	21.348	0	37.319	10335000000	49	sp|P52815|RM12_HUMAN
30.5165	30.4002	30.5733	30.5195	30.7052	30.5483				22	22	22	33.1	33.1	33.1	78.839	0	164.98	11880000000	112	sp|P52888|THOP1_HUMAN
31.6092	31.0129	31.3461	31.0381	31.0953	31.0231				11	8	8	63.3	51.4	51.4	32.922	0	323.31	16016000000	71	sp|P52907|CAZA1_HUMAN
27.9669	27.7731	27.7123	26.8324	27.1634	25.2863				3	3	3	26.9	26.9	26.9	22.492	0	103.59	959350000	16	sp|P52943|CRIP2_HUMAN
30.1208	29.9262	30.0398	30.2038	30.3122	30.1743				41	41	41	29.9	29.9	29.9	197.58	0	323.31	7997600000	187	sp|P52948|NUP98_HUMAN
29.6154	29.2403	29.3195	29.2572	29.1851	29.0992				9	9	9	31.8	31.8	31.8	33.428	0	30.625	3236300000	59	sp|P53004|BIEA_HUMAN
28.391	28.3141	28.3935	28.4756	28.2033	28.5385				10	10	10	29.9	29.9	29.9	34.012	0	24.64	2823800000	36	sp|P53007|TXTP_HUMAN
28.9326	28.9361	29.1731	29.1737	29.1342	29.3297				13	13	13	31.5	31.5	31.5	56.878	0	307.9	4109300000	69	sp|P53041|PPP5_HUMAN
27.9673	27.7918	28.0112	28.657	28.7816	28.7822				12	12	12	27.9	27.9	27.9	68.254	0	77.565	2242300000	51	sp|P53350|PLK1_HUMAN
27.856	27.706	28.5239	27.3923	27.515	27.9333				7	7	7	25.2	25.2	25.2	37.855	0	135.12	1552300000	37	sp|P53365|ARFP2_HUMAN
29.3314	28.8809	28.5153	29.1125	29.3194	29.0134				11	11	11	40.8	40.8	40.8	41.738	0	323.31	2835500000	52	sp|P53367|ARFP1_HUMAN
25.7532	26.2837	24.6965	26.6952	25.1494	24.4729				6	6	6	29.1	29.1	29.1	34.534	0	55.547	431060000	9	sp|P53384|NUBP1_HUMAN
33.0692	33.0255	33.1116	32.6611	32.8551	32.7623				45	45	45	45.6	45.6	45.6	120.84	0	323.31	56449000000	371	sp|P53396|ACLY_HUMAN
29.5794	29.5082	29.5547	29.4588	29.3945	29.1491				12	12	12	43.3	43.3	43.3	43.215	0	294.09	5063300000	65	sp|P53582|MAP11_HUMAN
29.8795	29.3702	29.5324	29.3498	29.7225	29.7353				10	10	10	40.8	40.8	40.8	36.249	0	250.3	5495600000	63	sp|P53597|SUCA_HUMAN
27.5107	27.0914	25.5109	27.6642	27.2962	27.0432				8	8	8	28	28	28	43.404	0	49.545	1093800000	21	sp|P53602|MVD1_HUMAN
28.0178	28.5692	27.9843	28.0944	28.2435	28.494				4	4	4	13.9	13.9	13.9	36.924	0	64.289	609890000	24	sp|P53611|PGTB2_HUMAN
32.4226	32.5123	32.6765	32.6705	32.7885	32.5663				37	37	37	49.8	49.8	49.8	107.14	0	323.31	42608000000	303	sp|P53618|COPB_HUMAN
32.8091	32.7636	32.753	32.8941	32.8827	32.8675				57	57	57	52.8	52.8	52.8	138.34	0	323.31	47099000000	376	sp|P53621|COPA_HUMAN
28.9991	29.1103	29.2679	28.7927	28.874	28.9187				10	10	10	25.5	25.5	25.5	51.853	0	209.03	3696100000	52	sp|P53634|CATC_HUMAN
24.0128	25.6026	26.2434	23.9999	24.3256	25.8193				5	3	3	13.6	8.9	8.9	46.977	0.00059102	2.1111	123450000	6	sp|P53677|AP3M2_HUMAN
27.8184	28.3109	28.3167	28.5825	28.577	28.3918				5	5	5	35.9	35.9	35.9	17.018	0	9.0854	2593800000	19	sp|P53680|AP2S1_HUMAN
29.0313	28.8254	29.2436	29.012	28.872	29.1796				9	9	9	36.2	36.2	36.2	30.601	0	36.637	1716800000	41	sp|P53701|CCHL_HUMAN
28.7275	22.7734	25.5331	28.0632	24.8997	24.7611				2	2	2	16.1	16.1	16.1	20.324	0	39.684	1328700000	27	sp|P53801|PTTG_HUMAN
26.8695	26.7434	26.6647	26.4049	26.1098	26.426				7	7	7	13.5	13.5	13.5	99.058	0	101.42	737550000	24	sp|P53814|SMTN_HUMAN
25.8046	25.3967	24.6481	25.0499	24.6301	23.9631				2	2	2	16	16	16	17.936	0.00040568	2.5998	77754000	3	sp|P53816|PLAT3_HUMAN
25.867	24.0626	26.9083	26.5519	24.6175	26.7351				5	5	5	15.9	15.9	15.9	39.75	0	59.99	491420000	17	sp|P53990|IST1_HUMAN
30.4835	30.2142	30.5572	30.5517	30.5568	30.5851				25	25	25	29.8	29.8	29.8	118.32	0	323.31	10802000000	158	sp|P53992|SC24C_HUMAN
29.8985	29.8415	29.9356	29.0624	29.3957	29.4746				6	6	6	37.8	37.8	37.8	14.395	0	119.63	3670400000	42	sp|P53999|TCP4_HUMAN
29.0064	24.9678	28.0035	27.8952	28.008	29.4116				3	3	3	24.1	24.1	24.1	26.215	0	199.27	2854600000	18	sp|P54105|ICLN_HUMAN
32.4737	32.5221	32.4577	32.5953	32.6647	32.3839				36	36	36	58.9	58.9	58.9	75.378	0	323.31	34228000000	246	sp|P54136|SYRC_HUMAN
32.2097	32.2383	32.0729	32.2924	32.3545	32.1538				35	35	35	65.3	65.3	65.3	59.143	0	323.31	28337000000	230	sp|P54577|SYYC_HUMAN
30.0517	30.2035	30.2844	29.8287	30.2791	30.2882				17	17	17	40.3	40.3	40.3	56.068	0	323.31	7317500000	93	sp|P54578|UBP14_HUMAN
28.5354	28.1523	27.8779	28.1642	27.9468	28.085				10	10	8	34.4	34.4	29.3	37.579	0	62.009	1570200000	39	sp|P54619|AAKG1_HUMAN
28.087	28.0402	28.1709	28.1585	28.4209	28.4039				8	8	8	20.5	20.5	20.5	42.966	0	31.462	2136000000	38	sp|P54687|BCAT1_HUMAN
29.6185	29.4436	29.6464	29.8284	29.8524	29.6481				9	9	9	36.9	36.9	36.9	31.512	0	91.083	3642700000	60	sp|P54709|AT1B3_HUMAN
28.4117	28.8605	28.6513	28.6283	28.5937	25.8557				7	5	5	24	19.3	19.3	39.609	0	81.805	1255200000	20	sp|P54725|RD23A_HUMAN
30.9333	31.0985	31.2178	30.561	30.7326	31.0392				10	10	8	35.5	35.5	33.5	43.171	0	323.31	14714000000	71	sp|P54727|RD23B_HUMAN
30.6685	30.4438	30.4908	29.9262	30.2416	30.1822				10	10	10	53.6	53.6	53.6	26.477	0	199.81	8825200000	70	sp|P54819|KAD2_HUMAN
25.4626	26.9178	24.5213	25.8418	25.4705	25.7619				3	3	3	23.3	23.3	23.3	18.429	0	42.549	597540000	11	sp|P54852|EMP3_HUMAN
29.8956	29.9913	30.0606	30.0901	29.996	29.8469				27	27	27	35.3	35.3	35.3	87.301	0	323.31	6515200000	122	sp|P54886|P5CS_HUMAN
30.3043	29.9738	30.0445	30.0729	30.0356	30.1622				16	16	16	73.6	73.6	73.6	33.232	0	323.31	7607300000	106	sp|P54920|SNAA_HUMAN
30.965	31.095	31.096	31.4728	31.2465	31.5023				14	14	14	36.9	36.9	36.9	49.222	0	241.42	15994000000	98	sp|P55010|IF5_HUMAN
24.6085	25.4125	24.4144	25.6105	25.7262	24.8724				4	4	4	4.6	4.6	4.6	131.45	0	8.4414	196740000	6	sp|P55011|S12A2_HUMAN
30.9448	30.8987	30.999	30.8271	30.8871	30.9385				15	15	11	48.8	48.8	39	40.736	0	323.31	11743000000	121	sp|P55036|PSMD4_HUMAN
27.7304	27.8061	27.9389	28.3615	28.3151	28.244				10	9	9	31.6	29.7	29.7	40.746	0	112.77	1663600000	45	sp|P55039|DRG2_HUMAN
34.2415	34.3595	34.3551	34.4793	34.5023	34.4236				42	42	42	50.2	50.2	50.2	110.42	0	323.31	118000000000	331	sp|P55060|XPO2_HUMAN
24.7157	25.4294	25.0244	25.3408	25.3172	24.8336				2	2	2	8.9	8.9	8.9	26.537	0.00020964	3.2432	293770000	9	sp|P55061|BI1_HUMAN
34.4661	34.5268	34.4639	34.7383	34.5142	34.4301				41	41	41	63.6	63.6	63.6	89.321	0	323.31	173000000000	441	sp|P55072|TERA_HUMAN
27.8013	27.8266	27.4703	27.6052	27.7505	25.3908				5	5	5	14.1	14.1	14.1	51.958	0	58.7	950500000	26	sp|P55081|MFAP1_HUMAN
30.0434	30.169	30.2439	30.1375	30.2351	30.298				21	21	21	49.4	49.4	49.4	51.294	0	195.62	8014100000	106	sp|P55084|ECHB_HUMAN
31.1765	31.1262	31.0847	31.0297	31.203	30.9747				10	10	10	42.9	42.9	42.9	20.7	0	77.627	11663000000	117	sp|P55145|MANF_HUMAN
28.6016	28.1384	28.6427	27.8038	27.2998	27.8765				20	20	20	17.3	17.3	17.3	206.8	0	119.11	2261700000	57	sp|P55196|AFAD_HUMAN
33.5756	33.87	33.7383	33.3235	33.673	33.7465				13	13	12	45	45	42.5	45.374	0	323.31	88093000000	184	sp|P55209|NP1L1_HUMAN
24.7322	22.8071	24.4913	24.5916	24.7302	25.8807				2	2	2	5	5	5	34.276	0.0030424	1.6226	175980000	8	sp|P55210|CASP7_HUMAN
26.1718	26.4761	26.1166	27.295	25.4327	24.2303				3	3	3	12.6	12.6	12.6	33.31	0	46.843	585390000	12	sp|P55212|CASP6_HUMAN
29.9516	29.7993	29.5719	29.829	29.7742	29.9347				12	12	12	45.9	45.9	45.9	40.545	0	262.06	6673900000	71	sp|P55263|ADK_HUMAN
29.2978	29.1443	29.3911	29.0529	29.1572	29.1103				21	21	21	22.1	22.1	22.1	136.06	0	173.88	4593600000	87	sp|P55265|DSRAD_HUMAN
25.5335	25.7972	25.3108	24.9573	24.8748	24.5406				7	7	7	6	6	6	195.98	0	17.563	248200000	16	sp|P55268|LAMB2_HUMAN
26.4208	24.8477	26.2709	24.1889	25.2553	24.5863				4	4	4	8.2	8.2	8.2	87.964	0	13.298	284610000	13	sp|P55287|CAD11_HUMAN
30.3429	30.1316	30.0847	29.9909	30.1877	30.1934				6	6	6	37.5	37.5	37.5	24.327	0	218.43	9067900000	41	sp|P55327|TPD52_HUMAN
30.3173	29.7037	30.4677	29.5539	30.0061	30.1778				8	8	8	42.9	42.9	42.9	35.54	0	223.49	6395700000	58	sp|P55735|SEC13_HUMAN
31.3902	31.3442	31.3531	31.0559	31.0546	31.352				7	7	7	46.9	46.9	46.9	14.173	0	109.12	15246000000	68	sp|P55769|NH2L1_HUMAN
31.5447	31.7454	31.7454	31.4846	31.5343	31.4591				37	37	37	50.3	50.3	50.3	103.28	0	323.31	21137000000	173	sp|P55786|PSA_HUMAN
25.0474	25.074	27.0192	26.7094	25.7514	26.3381				11	4	4	35	16.7	16.7	49.263	0	55.36	397590000	11	sp|P55795|HNRH2_HUMAN
27.3652	27.4985	27.8179	27.1189	27.1183	27.1548				7	7	7	19.4	19.4	19.4	56.157	0	140.5	1452300000	28	sp|P55809|SCOT1_HUMAN
30.9472	25.1421	24.5908	25.0276	30.9918	30.8521				2	2	2	20	20	20	10.871	0	11.071	16984000000	34	sp|P61956|SUMO2_HUMAN;sp|P55854|SUMO3_HUMAN;sp|Q6EEV6|SUMO4_HUMAN
32.0117	32.211	32.0269	32.0759	32.1539	32.2791				32	32	32	48.8	48.8	48.8	92.48	0	323.31	28070000000	215	sp|P55884|EIF3B_HUMAN
24.7966	28.2461	29.1349	28.1762	26.6546	28.0593				4	4	4	34.9	34.9	34.9	21.994	0	115.9	2496900000	29	sp|P55957|BID_HUMAN
27.8133	28.2323	27.9141	28.6026	27.1908	27.6019				3	3	3	39.4	39.4	39.4	10.918	0	28.552	1670900000	20	sp|P56134|ATPK_HUMAN
27.3545	27.468	27.5313	27.0742	27.3379	27.4724				8	8	8	22.3	22.3	22.3	52.839	0	78.678	1280400000	31	sp|P56182|RRP1_HUMAN
31.6454	31.7076	31.8009	31.4021	31.6672	31.5024				32	32	32	44.7	44.7	44.7	101.11	0	323.31	19010000000	208	sp|P56192|SYMC_HUMAN
24.7651	24.5133	25.5235	24.7785	24.0798	25.7474				3	3	3	4.5	4.5	4.5	130.85	0.001161	1.8399	192830000	3	sp|P56199|ITA1_HUMAN
27.5373	27.7844	28.3359	27.6158	27.5511	27.8077				7	7	6	53.6	53.6	43.8	12.323	0	39.956	1680400000	27	sp|P56211|ARP19_HUMAN
23.3617	26.3995	24.415	26.173	25.4998	25.4115				3	2	2	7.8	6.3	6.3	48.607	0	20.422	405060000	11	sp|P56270|MAZ_HUMAN
26.9381	24.5586	26.5696	27.276	24.3941	27.1468				7	7	7	22.2	22.2	22.2	59.536	0	23.625	660350000	23	sp|P56282|DPOE2_HUMAN
24.9237	24.7255	26.3288	24.7472	26.4547	24.0879				3	3	3	28	28	28	18.615	0	98.692	801680000	12	sp|P56377|AP1S2_HUMAN
27.7288	23.8365	27.9862	27.8267	27.9187	27.7936				3	3	3	45.1	45.1	45.1	5.8068	0.00078125	1.9984	1666500000	14	sp|Q5VTU8|AT5EL_HUMAN;sp|P56381|ATP5E_HUMAN
27.7389	28.3422	28.0537	27.4126	25.1225	24.9682				2	2	2	26.1	26.1	26.1	7.9331	0.00021254	3.4711	1774500000	12	sp|P56385|ATP5I_HUMAN
32.2027	32.571	32.2216	32.1937	32.1563	32.0657				9	9	9	58.8	58.8	58.8	26.599	0	323.31	34945000000	101	sp|P56537|IF6_HUMAN
28.6575	29.1297	28.3842	28.5185	28.9213	28.5521				11	7	7	31.7	24	24	48.944	0	191.88	2827000000	27	sp|P56545|CTBP2_HUMAN
27.6041	27.6157	27.9288	27.1626	27.4765	27.0367				4	4	4	39.8	39.8	39.8	15.136	0	12.266	1314900000	22	sp|P56556|NDUA6_HUMAN
24.2191	24.0997	26.1504	24.9048	24.8141	26.3854				2	2	2	4.6	4.6	4.6	42.139	0.0093458	1.1578	91586000	5	sp|P56589|PEX3_HUMAN
25.153	25.3344	25.2259	24.8929	25.2762	23.8109				3	3	3	12.6	12.6	12.6	38.206	0.00022104	4.6832	141570000	5	sp|P56937|DHB7_HUMAN
28.6105	28.846	28.4882	28.4046	28.6112	28.6716				13	13	13	25.6	25.6	25.6	93.371	0	323.31	2804900000	54	sp|P56945|BCAR1_HUMAN
24.3272	24.3769	23.9993	25.0856	23.9356	24.5879				2	2	2	9.6	9.6	9.6	33.403	0.0011599	1.8337	59099000	6	sp|P56962|STX17_HUMAN
25.6941	24.5518	23.7655	24.2048	26.315	25.58				2	2	2	13.8	13.8	13.8	33.224	0	10.452	149130000	5	sp|P57076|CF298_HUMAN
30.2999	30.7975	30.7921	30.5379	30.3269	30.672				11	11	11	36	36	36	27.978	0	134.33	9289900000	62	sp|P57088|TMM33_HUMAN
27.7242	27.6621	27.3857	25.1325	24.8272	24.924				5	5	5	38.6	38.6	38.6	15.928	0	33.515	1079700000	22	sp|P57105|SYJ2B_HUMAN
28.7585	28.9609	28.9457	29.236	29.1546	29.319				21	21	21	25.4	25.4	25.4	120.04	0	178.85	3913700000	77	sp|P57678|GEMI4_HUMAN
24.5314	24.6721	24.5632	25.6701	24.9429	25.0162				3	2	2	16.6	11.4	11.4	23.712	0.00096918	1.8777	80573000	3	sp|P57729|RAB38_HUMAN
28.2274	28.3284	28.3737	28.4096	28.4799	28.132				14	14	14	22.5	22.5	22.5	100.6	0	168.74	2119400000	47	sp|P57737|CORO7_HUMAN
29.1716	29.3118	29.0788	29.1532	29.2927	29.338				23	23	23	33.1	33.1	33.1	106.37	0	213.04	4199700000	85	sp|P57740|NU107_HUMAN
27.6911	27.5933	27.7282	27.9519	27.7098	27.9557				10	10	10	25	25	25	52.8	0	62.746	1806300000	34	sp|P57764|GSDMD_HUMAN
28.3572	28.0098	28.523	28.1543	28.0966	28.1091				11	11	11	21.3	21.3	21.3	53.666	0	65.216	2547600000	42	sp|P58335|ANTR2_HUMAN
30.3052	22.8851	30.1455	30.1689	30.0394	30.053				5	5	5	57.6	57.6	57.6	12.895	0	223.33	3403100000	39	sp|P58546|MTPN_HUMAN
31.4251	31.1749	31.0746	31.5787	31.7844	31.3092				9	9	9	54.8	54.8	54.8	19.667	0	225.26	19627000000	75	sp|P59998|ARPC4_HUMAN
30.1777	30.0837	29.7879	30.7008	29.7715	29.4414				3	3	3	25	25	25	25.809	0	323.31	8301800000	40	sp|P60033|CD81_HUMAN
27.5617	27.4049	27.207	27.1565	27.5419	27.3248				2	2	2	36.8	36.8	36.8	7.7412	0	10.648	1246500000	13	sp|P60059|SC61G_HUMAN
36.2543	36.0973	36.0952	35.7479	35.9266	35.8417				17	17	17	79.9	79.9	79.9	26.669	0	323.31	449000000000	429	sp|P60174|TPIS_HUMAN
31.6047	31.6263	31.5674	31.5337	31.5914	31.6113				21	21	21	51	51	51	52.22	0	323.31	22948000000	160	sp|P60228|EIF3E_HUMAN
28.8018	28.6614	29.0658	29.3407	29.0599	29.31				3	3	3	37.5	37.5	37.5	9.9743	0	7.8913	2821900000	28	sp|P60468|SC61B_HUMAN
25.4748	27.4666	24.8332	28.3799	27.6988	27.4144				8	6	6	31.9	27	27	35.08	0	95.08	1598300000	23	sp|P60510|PP4C_HUMAN
25.7311	27.2502	24.1356	26.9607	27.0448	26.6951				5	5	4	29.1	29.1	23.1	13.667	0.00020995	3.2718	780330000	17	sp|P60520|GBRL2_HUMAN
33.1644	33.2147	32.936	33.1491	32.7156	33.0561				7	7	5	47.7	47.7	31.8	16.93	0	321.57	61153000000	91	sp|P60660|MYL6_HUMAN
34.277	34.398	34.4359	34.5128	34.6166	34.3465				27	27	12	56.9	56.9	30.3	46.153	0	323.31	158000000000	385	sp|P60842|IF4A1_HUMAN
32.4473	32.2567	32.2227	32.3642	32.4456	32.3827				5	5	5	29.4	29.4	29.4	13.373	0	78.701	27750000000	67	sp|P60866|RS20_HUMAN
30.3573	30.718	30.9256	30.7012	30.8924	30.4514				14	14	7	54.7	54.7	27	34.834	0	323.31	11040000000	96	sp|P60891|PRPS1_HUMAN
31.4419	31.3468	31.6637	31.6473	31.469	31.5147				15	15	15	67.5	67.5	67.5	27.399	0	109.18	17343000000	116	sp|P60900|PSA6_HUMAN
31.5751	31.491	31.416	31.5766	31.2993	31.5502				3	3	3	27.8	27.8	27.8	11.203	0	27.806	23303000000	50	sp|P60903|S10AA_HUMAN
31.6147	31.2058	31.6269	31.6971	31.9132	31.6499				7	6	6	52.9	47.1	47.1	21.258	0	313.92	23463000000	107	sp|P60953|CDC42_HUMAN
32.0161	32.3214	32.2904	31.7899	31.645	31.381				11	10	10	60	55.8	55.8	18.506	0	102.86	23367000000	71	sp|P60981|DEST_HUMAN
30.5704	31.149	29.8326	30.6626	30.4625	30.5615				8	8	6	72.5	72.5	47.2	16.713	0	301.43	13348000000	44	sp|P60983|GMFB_HUMAN
28.7136	29.0622	28.9811	28.5541	29.1637	28.5749				8	6	4	39.6	34.3	23.7	23.668	0	57.657	4045800000	34	sp|P61006|RAB8A_HUMAN
29.0445	23.4358	28.3773	28.3711	28.7623	28.5915				3	3	3	17.8	17.8	17.8	20.313	0	14.073	1543700000	20	sp|P61009|SPCS3_HUMAN
29.8685	29.8281	30.1109	29.5888	30.1002	29.8595				23	23	23	49.4	49.4	49.4	55.704	0	268.44	6832600000	94	sp|P61011|SRP54_HUMAN
30.9166	30.5938	30.5692	30.1209	30.5363	30.3669				11	11	6	56.1	56.1	27.8	23.545	0	257.33	10491000000	69	sp|P61019|RAB2A_HUMAN
27.2794	26.891	27.4037	24.7151	27.172	26.6706				8	5	5	55.3	40.5	40.5	23.707	0	21.831	1023800000	18	sp|P61020|RAB5B_HUMAN
28.1375	23.8336	27.5788	28.9743	28.8815	28.6705				3	3	2	32.9	32.9	32.9	9.6601	0	182.2	1873600000	23	sp|P61024|CKS1_HUMAN
31.4522	31.7749	31.8395	31.3646	31.2126	31.1084				12	12	10	52	52	43	22.541	0	187.25	22832000000	85	sp|P61026|RAB10_HUMAN
30.889	24.2921	23.4068	30.6106	30.9904	25.639				3	3	2	24.5	24.5	12.2	16.687	0	63.077	4679900000	10	sp|P61077|UB2D3_HUMAN;sp|P62837|UB2D2_HUMAN
30.792	31.0803	30.9012	31.1508	30.9609	30.5179				8	8	8	42.1	42.1	42.1	20.9	0	46.743	12890000000	61	sp|P61081|UBC12_HUMAN
30.5659	30.224	30.2174	30.2285	30.0554	29.9593				10	10	10	56.5	56.5	56.5	22.406	0	114.73	8851000000	71	sp|P61086|UBE2K_HUMAN
31.8605	31.6139	31.8129	31.7546	31.7912	31.8104				8	8	8	50.7	50.7	50.7	17.138	0	68.669	18801000000	74	sp|P61088|UBE2N_HUMAN;sp|Q5JXB2|UE2NL_HUMAN
31.2738	31.1146	30.9485	31.1492	31.432	31.2948				13	13	13	74.4	74.4	74.4	23.897	0	318.44	15921000000	93	sp|P61106|RAB14_HUMAN
32.8765	33.0071	32.7834	32.7491	32.8105	32.5873				22	22	22	62.9	62.9	62.9	47.371	0	323.31	40011000000	178	sp|P61158|ARP3_HUMAN
31.559	31.8031	31.5554	31.6039	31.5339	31.3744				13	13	13	39.3	39.3	39.3	44.76	0	276.13	16854000000	104	sp|P61160|ARP2_HUMAN
30.9617	30.9299	31.0493	31.3905	31.3466	31.3142				11	11	6	38.8	38.8	29.3	42.613	0	323.31	17994000000	93	sp|P61163|ACTZ_HUMAN
29.5782	29.634	29.7547	29.7674	29.7908	29.8346				13	13	13	33.9	33.9	33.9	51.596	0	138.4	5718800000	62	sp|P61201|CSN2_HUMAN
31.6568	31.5619	31.6414	31.997	31.9095	31.5745				26	26	26	51.3	51.3	51.3	67.314	0	323.31	26155000000	179	sp|P61221|ABCE1_HUMAN
30.7284	30.9434	30.8415	31.2649	30.5544	30.7077				7	7	3	41.8	41.8	15.2	20.825	0	105.74	12068000000	62	sp|P61224|RAP1B_HUMAN;sp|A6NIZ1|RP1BL_HUMAN
28.4938	27.5552	28.0973	27.4061	27.9185	27.833				5	5	3	35	35	23.5	20.504	0	40.598	1850300000	23	sp|P61225|RAP2B_HUMAN
26.3631	26.4765	25.8154	24.8591	25.7613	24.4164				2	2	2	19.4	19.4	19.4	18.275	0	63.12	448730000	13	sp|P61244|MAX_HUMAN
33.4465	33.6725	33.574	33.5464	33.6362	33.5815				19	19	19	54.2	54.2	54.2	29.945	0	323.31	86630000000	174	sp|P61247|RS3A_HUMAN
31.9247	31.8391	31.8711	32.1057	31.7854	31.9113				7	7	2	33.8	33.8	6.9	17.258	0	35.043	17967000000	58	sp|P61254|RL26_HUMAN
30.0616	30.4431	30.2511	30.7807	29.946	30.0682				12	12	12	63.4	63.4	63.4	29.506	0	281.38	7316400000	63	sp|P61289|PSME3_HUMAN
33.5452	33.3367	33.2488	33.4824	33.4175	33.6168				14	14	14	46.1	46.1	46.1	24.146	0	262.67	71949000000	158	sp|P61313|RL15_HUMAN
32.3708	32.8185	32.8779	32.5005	32.6028	32.5042				9	9	9	51.5	51.5	51.5	15.798	0	97.567	41635000000	95	sp|P61353|RL27_HUMAN
28.0906	28.3319	28.2937	28.3659	28.4733	28.23				7	7	7	28.5	28.5	28.5	40.329	0	153.42	1260300000	33	sp|P61421|VA0D1_HUMAN
29.2373	29.1414	29.0629	28.6495	28.7536	28.8215				6	6	5	67.3	67.3	60.6	11.999	0	44.927	3248100000	41	sp|P61457|PHS_HUMAN
30.7895	31.3315	31.5091	31.2443	31.3788	30.9968				6	6	6	58.7	58.7	58.7	10.275	0	119.34	13287000000	67	sp|P61513|RL37A_HUMAN
25.7564	24.791	24.7636	25.7319	24.5287	26.273				5	5	5	30.3	30.3	30.3	20.368	0.00021944	4.4326	711120000	11	sp|P61599|NAA20_HUMAN
33.6619	33.5225	33.6532	33.9675	34.0499	34.1327				9	9	9	75.5	75.5	75.5	10.932	0	121.46	89426000000	163	sp|P61604|CH10_HUMAN
29.5684	29.8266	30.0396	30.0519	29.7588	29.739				8	8	8	18.9	18.9	18.9	52.264	0	110.86	7451900000	52	sp|P61619|S61A1_HUMAN
28.6216	28.8393	28.9538	28.6098	28.9437	28.6184				5	5	5	32	32	32	22.626	0	39.549	1973800000	29	sp|P61758|PFD3_HUMAN
27.4689	27.8269	27.7087	24.0675	27.7273	27.0892				9	9	9	19.9	19.9	19.9	67.568	0	19.745	1207300000	27	sp|P61764|STXB1_HUMAN
31.7443	31.5838	31.2413	30.4537	30.8412	30.2132				4	4	4	37.8	37.8	37.8	13.714	0	124.05	19498000000	39	sp|P61769|B2MG_HUMAN
30.3717	29.3232	29.8823	30.7178	29.8436	29.7417				4	4	4	35.4	35.4	35.4	12.497	0	27.736	6379800000	33	sp|P61803|DAD1_HUMAN
24.0809	24.6915	22.9623	24.3805	24.5695	25.1354				3	3	3	8	8	8	47.747	0	7.7082	99596000	4	sp|P61812|TGFB2_HUMAN
30.2187	25.2475	29.9821	29.3986	30.104	30.2846				5	5	5	37.7	37.7	37.7	16.57	0	51.547	5324400000	42	sp|P61916|NPC2_HUMAN
30.2336	29.6703	30.214	29.6195	30.233	29.7674				5	5	5	33.9	33.9	33.9	20.198	0	145.98	7913200000	44	sp|P61923|COPZ1_HUMAN
24.3959	23.3193	25.7499	25.1057	27.1428	24.7937				2	2	2	16.5	16.5	16.5	11.078	0.00040576	2.6055	1144900000	7	sp|P61927|RL37_HUMAN
30.225	29.6116	29.7302	29.8475	30.2691	24.7323				5	5	5	68.2	68.2	68.2	9.1175	0	305.88	6309800000	39	sp|P61960|UFM1_HUMAN
26.8304	27.0045	27.3413	27.2588	27.1515	27.4629				8	8	8	31.6	31.6	31.6	38.926	0	44.656	1121000000	19	sp|P61962|DCAF7_HUMAN
28.0632	28.1324	27.9335	28.1955	28.278	28.2769				9	9	9	38.9	38.9	38.9	36.588	0	125.36	1331900000	37	sp|P61964|WDR5_HUMAN
30.4867	30.4409	30.6482	30.6287	30.9987	30.6066				6	6	6	74.8	74.8	74.8	14.478	0	305.71	12044000000	46	sp|P61970|NTF2_HUMAN
34.8291	34.5348	34.4802	34.3432	34.5593	34.7044				14	14	14	41.3	41.3	41.3	50.976	0	323.31	185000000000	305	sp|P61978|HNRPK_HUMAN
30.2304	31.76	30.2804	30.1099	29.3779	29.284				13	6	6	59.5	38.1	38.1	28.302	0	309.51	12361000000	37	sp|P61981|1433G_HUMAN
32.6229	33.1751	33.275	32.8623	32.9563	32.7701				10	10	10	51	51	51	22.127	0	240.01	63497000000	95	sp|P62081|RS7_HUMAN
33.042	32.9239	32.9478	32.8707	32.785	32.7288				22	22	8	75.2	75.2	26.1	37.512	0	323.31	54485000000	170	sp|P62136|PP1A_HUMAN
28.8869	29.47	29.3649	28.648	28.7474	28.7524				18	7	7	67.6	33	33	37.186	0	123.05	4377100000	46	sp|P62140|PP1B_HUMAN
32.2442	32.2849	32.3885	32.252	32.4595	32.5842				22	22	22	55.7	55.7	55.7	49.184	0	323.31	37808000000	176	sp|P62191|PRS4_HUMAN
31.3821	31.3814	31.6068	31.4916	31.407	31.3845				24	24	23	60.8	60.8	57.9	45.626	0	323.31	16850000000	147	sp|P62195|PRS8_HUMAN
33.365	33.2368	33.3465	33.1814	33.6986	33.4845				10	10	10	48.6	48.6	48.6	24.205	0	323.31	84433000000	106	sp|P62241|RS8_HUMAN
31.5352	31.5695	31.7696	31.665	31.7253	31.7405				8	8	8	63.8	63.8	63.8	14.839	0	322.7	23032000000	78	sp|P62244|RS15A_HUMAN
32.2592	32.4074	32.3589	32.4641	32.3141	32.3297				15	15	15	69.9	69.9	69.9	16.445	0	67.144	23943000000	127	sp|P62249|RS16_HUMAN
27.9135	27.8876	28.3883	27.9993	28.6079	27.9776				6	6	6	32.4	32.4	32.4	19.509	0	83.827	2028300000	41	sp|P62253|UB2G1_HUMAN
27.5512	27.7703	27.8336	27.9357	27.9507	27.5211				3	3	3	21.9	21.9	21.9	20.655	0	42.569	1748100000	23	sp|P62256|UBE2H_HUMAN
34.6467	34.7632	34.7794	34.495	34.4535	34.6215				23	21	21	76.1	76.1	76.1	29.174	0	323.31	169000000000	278	sp|P62258|1433E_HUMAN
32.4077	32.3527	32.2297	32.3039	32.41	32.275				9	9	9	41.1	41.1	41.1	16.273	0	201.55	29177000000	80	sp|P62263|RS14_HUMAN
31.9121	32.2616	32.0662	31.8385	31.9525	31.791				7	7	7	49	49	49	15.807	0	124.3	27290000000	74	sp|P62266|RS23_HUMAN
34.0804	34.3241	34.1499	34.145	34.1692	34.0689				12	12	12	46.7	46.7	46.7	17.718	0	124.61	33746000000	83	sp|P62269|RS18_HUMAN
30.1315	28.991	30.2294	30.3412	30.2503	30.0137				4	4	4	46.4	46.4	46.4	6.6767	0	93.273	7994400000	41	sp|P62273|RS29_HUMAN
32.3678	32.1623	32.1132	31.5852	32.1245	32.1488				7	7	7	45	45	45	17.222	0	40.039	16017000000	73	sp|P62277|RS13_HUMAN
32.3429	32.4854	32.6974	32.5252	32.3764	32.3629				12	12	12	51.3	51.3	51.3	18.431	0	188.28	36017000000	81	sp|P62280|RS11_HUMAN
30.0559	29.2092	28.7445	29.9057	29.5774	29.4736				4	4	4	65.2	65.2	65.2	10.803	0	66.956	5797200000	30	sp|P62304|RUXE_HUMAN
30.5323	29.8176	23.1167	29.8139	29.664	29.2081				4	4	4	33.7	33.7	33.7	9.7251	0	25.853	6095900000	26	sp|P62306|RUXF_HUMAN
29.1242	29.2187	23.5507	29.3158	28.9081	29.2419				3	3	3	40.2	40.2	40.2	11.845	0	323.31	4510900000	18	sp|P62310|LSM3_HUMAN
28.7992	29.0837	28.9976	28.569	28.5134	28.6771				6	6	6	56.2	56.2	56.2	9.1275	0	10.954	3384700000	37	sp|P62312|LSM6_HUMAN
30.1749	31.0816	30.6437	29.8889	29.712	29.2898				5	5	5	42	42	42	13.281	0	52.726	7505900000	22	sp|P62314|SMD1_HUMAN
31.1097	31.055	31.0646	30.8625	31.0647	30.8863				8	8	8	59.3	59.3	59.3	13.527	0	292.92	15973000000	80	sp|P62316|SMD2_HUMAN
31.3977	31.2512	30.7309	31.3928	31.2113	31.2734				5	5	5	53.2	53.2	53.2	13.916	0	236.16	18760000000	41	sp|P62318|SMD3_HUMAN
32.6188	24.1804	31.6787	31.7054	32.1832	32.0045				3	3	3	61.4	61.4	61.4	5.0526	0	125.71	28592000000	74	sp|P62328|TYB4_HUMAN
30.0128	29.9673	29.9894	29.8731	30.1799	30.0364				7	7	7	60	60	60	20.082	0	323.31	8143700000	60	sp|P62330|ARF6_HUMAN
31.7542	31.7662	31.7783	31.8379	31.8729	31.8203				18	18	18	56.6	56.6	56.6	44.172	0	309.16	25759000000	126	sp|P62333|PRS10_HUMAN
24.4423	26.3588	25.1393	25.5976	25.593	25.0165				2	2	2	16.1	16.1	16.1	20.886	0	144.44	559790000	9	sp|P62380|TBPL1_HUMAN
33.7612	33.9673	33.7179	34.0341	33.9708	33.9898				19	19	19	50.4	50.4	50.4	29.995	0	323.31	67664000000	261	sp|P62424|RL7A_HUMAN
25.6211	27.3191	27.2269	26.9066	26.6486	26.869				5	5	5	34.9	34.9	34.9	19.294	0	16.134	544140000	19	sp|P62487|RPB7_HUMAN
30.7554	30.8918	30.9375	31.2447	31.3637	31.0804				16	16	16	42.3	42.3	42.3	49.03	0	323.31	16115000000	128	sp|P62495|ERF1_HUMAN
30.8257	30.9413	30.5856	31.1327	30.8805	30.3836				4	4	4	31.1	31.1	31.1	19.463	0	323.31	11378000000	44	sp|P62633|CNBP_HUMAN
25.28	25.5408	24.7473	25.6018	25.2501	24.922				4	4	4	41.3	41.3	41.3	13.841	0	11.696	178010000	7	sp|P62699|YPEL5_HUMAN
32.5247	33.3477	32.8903	33.0322	33.0639	32.7944				18	18	18	56.3	56.3	56.3	29.597	0	323.31	92986000000	204	sp|P62701|RS4X_HUMAN
32.2973	32.492	32.3284	32.337	32.4623	32.2343				10	10	10	44.2	44.2	44.2	17.695	0	157.07	39520000000	113	sp|P62750|RL23A_HUMAN
32.6989	32.6792	32.602	32.5323	32.709	32.793				8	8	8	32.1	32.1	32.1	28.68	0	88.181	37273000000	95	sp|P62753|RS6_HUMAN
36.2451	36.5698	36.4842	36.1345	36.2453	36.1938				18	18	18	68.9	68.9	68.9	11.367	0	323.31	618000000000	470	sp|P62805|H4_HUMAN
31.7857	30.9257	31.4149	31.6302	31.7034	31.6961				11	10	5	57.6	52.2	23.9	22.677	0	293.97	16991000000	83	sp|P62820|RAB1A_HUMAN
33.9504	33.7991	34.2109	34.4904	34.4137	34.5092				17	17	17	60.6	60.6	60.6	24.423	0	323.31	150000000000	248	sp|P62826|RAN_HUMAN
32.2081	32.3213	32.5428	32.0251	32.2838	32.5647				9	9	9	69.3	69.3	69.3	14.865	0	165.72	29345000000	89	sp|P62829|RL23_HUMAN
25.4945	23.3065	24.804	24.8117	27.6271	25.3933				6	2	2	41.8	15.2	15.2	20.987	0	25.988	1172200000	11	sp|P62834|RAP1A_HUMAN
30.9136	28.1822	30.4659	31.3191	30.7016	30.8682				6	6	6	41.4	41.4	41.4	17.04	0	150.24	11782000000	61	sp|P62841|RS15_HUMAN
30.271	29.9609	30.6115	29.9232	30.3754	30.4226				6	6	6	40.6	40.6	40.6	15.423	0	32.425	10187000000	45	sp|P62847|RS24_HUMAN
32.8878	32.4648	32.6853	32.8143	33.0192	33.0647				5	5	5	29.6	29.6	29.6	13.742	0	37.204	31320000000	57	sp|P62851|RS25_HUMAN
31.6471	30.8212	32.0805	31.5984	31.4052	31.7245				4	4	4	37.4	37.4	37.4	13.015	0	31.582	13562000000	57	sp|P62854|RS26_HUMAN;sp|Q5JNZ5|RS26L_HUMAN
32.1823	31.8683	31.8702	32.3547	32.4342	32.0913				2	2	2	30.4	30.4	30.4	7.8409	0	55.46	26907000000	50	sp|P62857|RS28_HUMAN
31.0132	30.8864	30.6166	31.5556	31.7873	31.5702				4	4	4	32.2	32.2	32.2	6.6478	0	12.37	19391000000	31	sp|P62861|RS30_HUMAN
31.7468	31.872	31.7338	30.3956	30.3827	30.5076				14	8	8	50.9	29.7	29.7	37.377	0	323.31	17390000000	51	sp|P62873|GBB1_HUMAN
26.1976	27.7174	27.2684	27.4587	27.1752	27.0544				3	3	3	25	25	25	12.274	0	51.619	1355800000	15	sp|P62877|RBX1_HUMAN
32.4297	32.3416	32.2918	31.1393	30.9622	31.2458				15	15	6	60.3	60.3	31.2	37.331	0	323.31	16265000000	124	sp|P62879|GBB2_HUMAN
32.6355	32.5241	32.616	32.7489	32.7281	32.6951				7	7	7	59.1	59.1	59.1	12.784	0	323.31	30406000000	98	sp|P62888|RL30_HUMAN
30.3331	29.4057	29.7768	30.3336	30.4792	29.7791				2	2	2	19.6	19.6	19.6	6.3225	0	6.1701	5708700000	22	sp|Q59GN2|R39L5_HUMAN;sp|P62891|RL39_HUMAN
32.4073	32.3358	32.6438	32.5915	32.6487	32.6814				7	7	7	38.4	38.4	38.4	14.463	0	34.362	43253000000	45	sp|P62899|RL31_HUMAN
32.5933	32.3448	32.8557	32.9006	32.6987	32.7793				13	13	13	49.8	49.8	49.8	24.831	0	180.9	42923000000	144	sp|P62906|RL10A_HUMAN
32.0143	32.0588	32.018	32.3168	32.1412	32.3917				12	12	12	59.3	59.3	59.3	15.86	0	149.45	24487000000	89	sp|P62910|RL32_HUMAN
32.4812	32.4607	32.5537	32.4873	32.494	32.6954				8	8	8	43.8	43.8	43.8	20.252	0	46.594	43776000000	79	sp|P62913|RL11_HUMAN
33.7074	33.5926	33.5586	33.436	33.618	33.8432				15	15	15	51.8	51.8	51.8	28.024	0	323.31	43645000000	126	sp|P62917|RL8_HUMAN
35.4806	35.232	35.2994	35.1635	35.112	35.1491				13	13	13	71.5	71.5	71.5	18.012	0	323.31	273000000000	283	sp|P62937|PPIA_HUMAN
31.8945	31.9198	31.9779	31.3957	31.3536	31.0795				7	7	7	71.3	71.3	71.3	11.951	0	281.59	20569000000	69	sp|P62942|FKB1A_HUMAN
33.5752	33.6411	33.7019	33.4132	33.1817	33.2033				14	14	3	67.3	67.3	21.2	17.965	0	323.31	77632000000	153	sp|P62979|RS27A_HUMAN
28.7301	27.5245	28.1678	28.083	27.8113	28.6604				13	2	2	64.8	8.6	8.6	14.728	0	20.596	1766300000	27	sp|P62987|RL40_HUMAN
29.9297	30.141	29.9489	29.7706	29.7865	29.874				13	13	13	53.9	53.9	53.9	25.206	0	42.665	7084300000	74	sp|P62993|GRB2_HUMAN
30.1873	28.5155	29.805	29.7927	29.9397	28.8451				4	4	4	20.1	20.1	20.1	33.665	0	99.219	5142500000	34	sp|P62995|TRA2B_HUMAN
30.5599	30.3765	30.4272	30.1653	30.6048	30.5985				10	5	5	64.6	34.4	34.4	21.45	0	74.188	6303900000	54	sp|P63000|RAC1_HUMAN;sp|P60763|RAC3_HUMAN
32.2428	32.4029	32.5289	32.4877	32.6614	32.4554				37	37	22	44.5	44.5	30	104.55	0	323.31	42234000000	255	sp|P63010|AP2B1_HUMAN
29.2707	29.3667	29.3265	29.0497	29.2387	29.3156				12	11	11	36.3	33.5	33.5	45.664	0	144.16	3794500000	74	sp|P63092|GNAS2_HUMAN;sp|Q5JWF2|GNAS1_HUMAN
23.6551	23.6801	25.9307	26.2409	24.9966	24.3726				10	3	3	35.6	12.7	12.7	40.361	0	18.466	246510000	9	sp|P63096|GNAI1_HUMAN
28.6396	28.2201	28.6497	28.7317	28.6196	28.7056				8	8	8	65.3	65.3	65.3	19.3	0	89.346	2488900000	38	sp|P63098|CANB1_HUMAN
35.2022	35.6276	35.3623	35.107	35.1743	35.2798				24	24	17	78.8	78.8	71.4	27.745	0	323.31	283000000000	344	sp|P63104|1433Z_HUMAN
29.992	29.8237	29.9457	30.0585	30.2646	30.1861				14	14	10	45.9	45.9	33.1	51.691	0	323.31	7079200000	84	sp|P63151|2ABA_HUMAN
29.2605	29.3169	29.2362	29.2049	29.6101	29.4798				4	4	4	50.6	50.6	50.6	10.366	0	167.08	5557800000	26	sp|P63167|DYL1_HUMAN;sp|Q96FJ2|DYL2_HUMAN
29.1224	29.5729	29.3839	29.6625	29.3023	29.4727				5	5	5	79.6	79.6	79.6	12.452	0	323.31	5237200000	32	sp|P63172|DYLT1_HUMAN
30.8565	31.132	30.9585	31.0052	31.2282	30.9366				6	6	6	50	50	50	8.2178	0	49.994	12541000000	64	sp|P63173|RL38_HUMAN
30.0863	30.6743	29.4174	30.8358	30.2849	30.4441				6	6	6	38	38	38	18.658	0	98.037	8936500000	48	sp|P63208|SKP1_HUMAN
26.0527	26.5448	24.446	24.4282	24.5883	26.1655				3	3	3	60.3	60.3	60.3	7.3184	0	28.897	462080000	9	sp|P63218|GBG5_HUMAN
30.6611	31.0437	31.4485	30.5249	29.3973	31.2237				6	6	6	63.9	63.9	63.9	9.1113	0	323.31	9463500000	68	sp|P63220|RS21_HUMAN
32.2597	32.6601	32.5943	32.4884	32.2486	32.1674				14	14	8	88.3	88.3	58.4	16.832	0	323.31	144000000000	216	sp|P63241|IF5A1_HUMAN;sp|Q6IS14|IF5AL_HUMAN
34.1365	34.1026	34.0645	34.2381	34.0592	34.1293				22	22	22	85.5	85.5	85.5	35.076	0	323.31	115000000000	301	sp|P63244|RACK1_HUMAN
27.3399	27.3533	27.5167	26.8188	27.5895	24.0843				4	4	4	33.3	33.3	33.3	13.193	0	8.4819	1140800000	19	sp|P63272|SPT4H_HUMAN
30.675	30.276	30.5667	30.7918	30.8882	30.6856				9	9	9	80.4	80.4	80.4	18.007	0	131.81	9835100000	66	sp|P63279|UBC9_HUMAN
31.3847	31.4835	30.7641	31.5915	31.1422	31.4574				10	5	5	38.6	31.2	31.2	35.924	0	323.31	20703000000	71	sp|P67809|YBOX1_HUMAN
28.454	28.5894	28.3534	28.5895	28.4883	28.2696				5	5	5	24	24	24	20.625	0	10.025	1821300000	29	sp|P67812|SC11A_HUMAN
30.6937	30.9795	30.6356	30.6068	30.7256	30.7132				6	6	6	31.2	31.2	31.2	24.942	0	106.14	9528100000	49	sp|P67870|CSK2B_HUMAN
33.7795	33.7015	33.7311	33.7173	33.6712	33.6346				12	12	5	37.9	37.9	24.6	28.521	0	323.31	74433000000	169	sp|P67936|TPM4_HUMAN
31.7348	31.3175	31.5926	31.2076	31.7524	31.474				6	6	6	57.8	57.8	57.8	17.861	0	323.31	22305000000	87	sp|P68036|UB2L3_HUMAN;sp|A0A1B0GUS4|UB2L5_HUMAN
37.7982	37.6116	37.9634	38.0111	38.0623	38.0369				43	43	24	76.6	76.6	50.9	50.14	0	323.31	1470000000000	1519	sp|P68104|EF1A1_HUMAN;sp|Q5VTE0|EF1A3_HUMAN
33.752	31.7887	31.6337	33.641	33.4746	33.8046				17	4	4	41.4	17.8	17.8	42.051	0	44.456	91894000000	80	sp|P68133|ACTS_HUMAN;sp|P68032|ACTC_HUMAN;sp|P63267|ACTH_HUMAN;sp|P62736|ACTA_HUMAN
30.3388	29.8405	30.0963	30.6874	30.8895	31.0847				24	4	4	57.1	12.1	12.1	49.924	0	132.47	8437800000	44	sp|P68366|TBA4A_HUMAN
31.4559	31.3134	31.4448	31.0721	31.2255	31.2552				18	18	18	55.2	55.2	55.2	45.143	0	323.31	18352000000	131	sp|P68400|CSK21_HUMAN;sp|Q8NEV1|CSK23_HUMAN
29.4928	30.2618	29.8701	29.4711	29.5105	29.812				8	8	8	49.3	49.3	49.3	25.569	0	82.249	4720400000	43	sp|P68402|PA1B2_HUMAN
28.6322	29.008	28.3377	28.4369	28.2806	28.2356				14	14	14	20.3	20.3	20.3	97.667	0	263.03	2767200000	62	sp|P78316|NOP14_HUMAN
33.4225	33.3164	33.6061	33.6299	33.6424	33.6698				8	8	8	33.3	33.3	33.3	39.221	0	70.892	558020000	19	sp|P78318|IGBP1_HUMAN
26.1161	24.7693	26.1198	24.8601	25.2578	24.735				5	5	5	8.1	8.1	8.1	88.77	0	12.08	155100000	4	sp|P78325|ADAM8_HUMAN
28.3289	28.4529	28.1993	28.3191	28.3391	28.6164				8	8	8	43.1	43.1	43.1	25.007	0	59.352	2097800000	39	sp|P78330|SERB_HUMAN
24.8788	24.1541	21.9867	25.0902	24.6048	23.7759				7	5	5	8.5	7.1	7.1	128.64	0.00021863	4.2996	76362000	10	sp|P78332|RBM6_HUMAN
31.4715	31.2894	31.4337	31.5399	31.5767	31.395				33	33	33	41.7	41.7	41.7	102.36	0	323.31	18808000000	193	sp|P78344|IF4G2_HUMAN
25.1104	25.0403	25.0082	24.5144	24.391	24.3751				2	2	2	7.1	7.1	7.1	31.834	0.0002079	3.0585	128020000	7	sp|P78345|RPP38_HUMAN
28.3577	27.967	27.7387	27.8466	26.8796	27.8798				7	7	7	40.7	40.7	40.7	29.321	0	193	1916900000	32	sp|P78346|RPP30_HUMAN
29.9231	30.1332	29.9349	30.1871	30.2401	30.204				32	32	32	36.9	36.9	36.9	112.42	0	229.98	7114700000	144	sp|P78347|GTF2I_HUMAN
24.5122	24.4868	24.7713	25.5967	26.04	24.0273				7	4	4	12.6	8.4	8.4	77.526	0.0043266	1.4683	127290000	7	sp|P78362|SRPK2_HUMAN
33.6821	33.4526	33.708	33.6784	33.7481	33.8857				36	36	36	70.8	70.8	70.8	57.488	0	323.31	91675000000	394	sp|P78371|TCPB_HUMAN
29.1781	28.9714	29.1553	29.2856	29.2157	29.042				14	14	14	57.1	57.1	57.1	40.968	0	177.3	3554600000	75	sp|P78406|RAE1L_HUMAN
32.2336	32.0795	31.9649	31.8021	31.7645	31.7834				16	16	16	57.3	57.3	57.3	27.566	0	323.31	26205000000	129	sp|P78417|GSTO1_HUMAN
33.9881	33.9891	34.0204	34.0195	34.0466	33.9801				161	161	161	42.2	42.2	42.2	469.08	0	323.31	120000000000	913	sp|P78527|PRKDC_HUMAN
26.4972	26.2351	25.9336	25.5742	26.1166	26.3061				3	3	3	5.2	5.2	5.2	93.02	0	17.078	438050000	13	sp|P78536|ADA17_HUMAN
24.5717	23.1727	24.2	25.2328	23.932	24.0564				2	2	2	14.4	14.4	14.4	17.262	0.0015453	1.8236	144960000	4	sp|P78537|BL1S1_HUMAN
25.6203	25.2829	24.3171	25.1969	24.735	25.3773				2	2	2	11	11	11	38.577	0.00021734	4.1121	28637000	5	sp|P78540|ARGI2_HUMAN
27.5883	27.2611	27.8067	27.7009	27.6855	27.2278				7	7	7	32.9	32.9	32.9	31.546	0	108.43	1206100000	28	sp|P80217|IN35_HUMAN
29.7488	29.4879	29.5286	29.4962	29.4364	29.2136				11	10	10	31.9	30	30	50.222	0	191.35	5319700000	53	sp|P80303|NUCB2_HUMAN
27.6909	27.4503	27.2193	27.5464	27.2258	24.4323				16	16	16	19.3	19.3	19.3	122.84	0	51.17	1071100000	44	sp|P82094|TMF1_HUMAN
28.5656	28.811	28.4777	28.5238	28.653	28.481				13	13	13	40	40	40	41.28	0	133.99	2617400000	51	sp|P82650|RT22_HUMAN
27.4914	26.9888	27.3144	27.3471	27.5788	27.1469				6	6	6	52	52	52	20.116	0	97.151	1167600000	24	sp|P82663|RT25_HUMAN
26.6596	26.7879	26.7149	25.0242	27.3206	24.7656				2	2	2	16.4	16.4	16.4	22.999	0	15.93	778970000	11	sp|P82664|RT10_HUMAN
27.6248	27.5559	27.3362	28.3753	27.9233	27.9876				10	10	10	44.3	44.3	44.3	36.844	0	59.427	1457500000	45	sp|P82673|RT35_HUMAN
27.611	27.7283	27.415	27.5475	28.0179	27.3461				8	8	8	20	20	20	48.006	0	29.607	1504000000	24	sp|P82675|RT05_HUMAN
27.162	28.5926	28.1898	27.5313	27.2465	27.292				4	4	4	57.3	57.3	57.3	11.466	0	65.391	1580500000	29	sp|P82909|RT36_HUMAN
24.2698	24.3512	24.1626	24.9803	24.591	25.6664				3	3	3	22.2	22.2	22.2	20.616	0.0002061	2.918	210090000	9	sp|P82912|RT11_HUMAN
24.6342	23.6391	24.5035	24.6357	23.6195	24.9221				6	6	6	24.9	24.9	24.9	29.842	0	17.217	247400000	12	sp|P82914|RT15_HUMAN
24.7754	25.3448	23.825	24.5738	24.2265	25.0041				2	2	2	29.9	29.9	29.9	10.688	0.00020812	3.0811	0	2	sp|P82921|RT21_HUMAN
28.4538	28.267	27.8296	28.2042	28.3863	28.4077				9	9	9	52.3	52.3	52.3	25.65	0	105.45	2293500000	44	sp|P82930|RT34_HUMAN
25.044	26.9986	25.2499	24.4043	25.3077	24.9346				3	3	3	24	24	24	14.226	0.00021039	3.3115	280260000	6	sp|P82932|RT06_HUMAN
28.3311	28.4267	28.2799	28.2929	28.3389	28.2852				10	10	10	30.3	30.3	30.3	45.834	0	68.017	2396900000	37	sp|P82933|RT09_HUMAN
30.654	30.9837	30.5679	30.3984	30.3647	30.5083				6	6	6	34.3	34.3	34.3	23.671	0	141.16	8752400000	51	sp|P82979|SARNP_HUMAN
27.7427	27.8802	27.2687	27.1914	27.0112	24.8999				9	9	9	19.9	19.9	19.9	60.693	0	41.557	1151500000	29	sp|P83111|LACTB_HUMAN
32.1767	31.9833	32.2322	32.1446	32.3063	31.8876				7	7	7	37.6	37.6	37.6	17.779	0	28.147	27905000000	77	sp|P83731|RL24_HUMAN
28.8073	23.3159	28.3496	28.4195	28.53	28.006				5	5	4	38.9	38.9	30.3	21.418	0	56.095	2294800000	30	sp|P83916|CBX1_HUMAN
27.5405	27.375	27.4379	27.3089	27.0187	27.0246				5	5	2	13.9	13.9	5.4	48.08	0	28.053	1190000000	31	sp|P84022|SMAD3_HUMAN
31.1446	31.0946	31.5304	31.1535	31.1304	31.2308				11	7	6	64.1	35.4	35.4	20.697	0	92.566	17414000000	54	sp|P84077|ARF1_HUMAN;sp|P61204|ARF3_HUMAN
24.6529	24.4575	26.0275	24.7652	23.9037	25.547				7	2	2	53.9	19.4	19.4	20.529	0	33.73	245570000	6	sp|P84085|ARF5_HUMAN
30.9399	31.3431	31.1182	31.2807	30.8851	31.2083				5	5	5	49	49	49	12.259	0	300.2	18897000000	51	sp|P84090|ERH_HUMAN
29.2014	29.3631	29.1469	29.4333	29.5918	29.4378				10	9	9	61.3	55.5	55.5	21.308	0	127.09	3935900000	51	sp|P84095|RHOG_HUMAN
32.2476	32.1971	32.2627	32.6001	32.7615	32.6178				9	9	9	30.6	30.6	30.6	23.466	0	141.62	37829000000	92	sp|P84098|RL19_HUMAN
31.1363	31.1378	31.1827	31.1501	31.2521	31.4651				7	6	6	37.8	37.8	37.8	19.329	0	67.357	16161000000	58	sp|P84103|SRSF3_HUMAN
26.8859	27.3131	27.1872	27.1818	27.2539	25.8176				7	7	5	14.5	14.5	12	75.456	0	70.738	472500000	19	sp|P85037|FOXK1_HUMAN
24.42	26.5187	23.3389	25.2405	26.3316	25.2154				7	7	7	17.4	17.4	17.4	55.866	0	31.799	349930000	16	sp|P86791|CCZ1_HUMAN;sp|P86790|CCZ1B_HUMAN
26.3062	25.9799	26.3369	26.2808	25.2391	26.3883				4	4	4	5.5	5.5	5.5	82.447	0	6.4197	220200000	20	sp|P98082|DAB2_HUMAN
24.8791	25.3184	24.9874	24.3773	24.4231	26.2828				2	2	2	9	9	9	38.006	0.00021418	3.6739	121560000	4	sp|P98172|EFNB1_HUMAN
27.6413	27.55	27.248	27.2102	27.3925	27.544				11	11	10	14.8	14.8	14.1	103.53	0	96.785	1446900000	39	sp|P98175|RBM10_HUMAN
30.4406	30.5557	30.9845	30.9361	30.3779	31.5493				4	4	4	41.4	41.4	41.4	17.17	0	278.18	15318000000	40	sp|P98179|RBM3_HUMAN
24.7832	25.0669	26.3012	24.211	24.7945	25.8656				10	10	10	16	16	16	100.58	0	74.751	274830000	16	sp|P98194|AT2C1_HUMAN
30.1809	29.9124	30.2815	30.3229	30.685	30.8614				7	7	7	55.2	55.2	55.2	11.749	0	144.45	10432000000	51	sp|P99999|CYC_HUMAN
30.3949	30.6827	30.2087	30.6207	30.1568	30.2668				12	12	12	38.2	38.2	38.2	29.096	0	33.848	9758100000	67	sp|Q00059|TFAM_HUMAN
28.4884	28.0911	28.1224	27.8199	29.1075	27.5423				8	6	6	31.9	25.6	25.6	31.806	0	61.925	2406600000	43	sp|Q00169|PIPNA_HUMAN
32.0397	32.2925	32.3174	32.4664	32.0352	32.2258				13	13	13	31.2	31.2	31.2	40.094	0	89.737	34556000000	87	sp|Q00325|MPCP_HUMAN
30.865	30.9691	31.0825	31.1841	31.3506	31.1707				40	40	40	37.9	37.9	37.9	141.45	0	323.31	16104000000	196	sp|Q00341|VIGLN_HUMAN
25.2038	24.8817	25.2449	26.0192	24.2844	23.7631				5	5	5	18.7	18.7	18.7	34.833	0	5.7289	145100000	10	sp|Q00403|TF2B_HUMAN
28.2347	28.5232	28.0114	28.2029	28.6184	28.3822				13	12	12	46.6	44.2	44.2	36.938	0	107.42	1911100000	45	sp|Q00534|CDK6_HUMAN
27.3184	27.3746	27.5277	26.6686	26.9507	27.1134				13	12	12	53.8	51	51	33.304	0	22.763	1204500000	37	sp|Q00535|CDK5_HUMAN
28.9957	28.609	28.6511	29.0243	29.2602	28.9086				9	9	9	45.3	45.3	45.3	34.91	0	314.03	3315700000	47	sp|Q00577|PURA_HUMAN
35.0658	35.0615	35.1396	35.2229	35.2574	35.2169				91	91	71	64.8	64.8	55	191.61	0	323.31	259000000000	847	sp|Q00610|CLH1_HUMAN
31.8353	32.34	32.1249	32.0475	31.9472	32.2221				6	6	6	13	13	13	57.26	0	26.253	904210000	22	sp|Q00613|HSF1_HUMAN
28.7777	28.5272	27.9682	26.8928	24.622	26.4724				15	15	15	23.1	23.1	23.1	96.748	0	96.772	1469400000	39	sp|Q00653|NFKB2_HUMAN
30.5396	30.581	30.7689	30.4838	30.5415	30.4535				11	11	11	52.2	52.2	52.2	25.177	0	221.65	11609000000	75	sp|Q00688|FKBP3_HUMAN
29.517	29.7314	29.8075	29.6865	29.4829	29.5807				5	5	5	15.3	15.3	15.3	21.493	0	22.502	6444700000	40	sp|Q00765|REEP5_HUMAN
30.9084	30.6153	30.8075	30.693	30.5834	30.5162				14	14	14	53.2	53.2	53.2	38.324	0	323.31	10264000000	113	sp|Q00796|DHSO_HUMAN
34.5765	34.5278	34.6048	34.4935	34.5524	34.377				37	37	37	50.2	50.2	50.2	90.583	0	323.31	167000000000	416	sp|Q00839|HNRPU_HUMAN
33.3552	33.5424	33.3718	33.4787	33.6192	33.5809				106	106	98	53.1	53.1	49.3	274.61	0	323.31	73463000000	669	sp|Q01082|SPTB2_HUMAN
31.009	31.0712	31.1374	31.5289	30.9514	31.2448				9	9	6	32.5	32.5	23.7	41.59	0	63.177	3453600000	50	sp|Q01085|TIAR_HUMAN
32.1393	32.4267	31.9529	32.1565	31.8384	31.8437				10	10	10	47.6	47.6	47.6	33.488	0	323.31	31896000000	116	sp|Q01105|SET_HUMAN;sp|P0DME0|SETLP_HUMAN
30.8362	31.0719	30.8279	30.7854	30.6289	30.464				4	4	4	17.6	17.6	17.6	25.476	0	38.864	13191000000	54	sp|Q01130|SRSF2_HUMAN;sp|Q9BRL6|SRSF8_HUMAN
24.5682	23.9592	26.199	23.9203	24.7806	25.2652				4	2	2	10.3	7.6	7.6	69.061	0	8.1878	105510000	5	sp|Q01167|FOXK2_HUMAN
25.2617	25.8983	26.0888	24.7199	24.8636	25.8443				4	4	4	13.2	13.2	13.2	48.736	0	8.5505	314750000	9	sp|Q01196|RUNX1_HUMAN
24.4579	24.3568	23.7536	25.0436	24.7932	24.911				2	2	2	7.3	7.3	7.3	62.134	0.00022252	4.922	43987000	3	sp|Q01201|RELB_HUMAN
27.3435	27.7261	27.1041	27.662	27.6378	27.4862				12	12	12	14.7	14.7	14.7	100.69	0	60.871	1176800000	37	sp|Q01433|AMPD2_HUMAN
32.1037	32.3432	32.0145	32.4129	32.3173	32.1086				9	9	9	66.7	66.7	66.7	15.164	0	323.31	22360000000	124	sp|Q01469|FABP5_HUMAN
24.2253	25.4276	23.6451	24.678	25.5353	25.1197				5	4	3	1.4	1.2	0.9	433.71	0	8.756	119950000	4	sp|Q01484|ANK2_HUMAN
33.9372	33.8924	33.6615	33.9542	33.8351	33.9275				33	33	32	71.8	71.8	70.1	51.901	0	323.31	84233000000	305	sp|Q01518|CAP1_HUMAN
26.0456	23.5214	25.1612	25.6555	25.4135	24.4285				9	9	9	23.8	23.8	23.8	57.293	0	35.99	215180000	12	sp|Q01581|HMCS1_HUMAN
23.9327	24.4333	23.3225	25.495	27.0619	24.7019				2	2	2	30.8	30.8	30.8	14.632	0	19.861	289400000	6	sp|Q01628|IFM3_HUMAN;sp|P13164|IFM1_HUMAN;sp|Q01629|IFM2_HUMAN
24.7376	24.1624	27.4989	28.2621	28.0266	28.179				2	2	2	4.5	4.5	4.5	55.01	0	16.428	1484500000	12	sp|Q01650|LAT1_HUMAN;sp|Q9UM01|YLAT1_HUMAN;sp|Q92536|YLAT2_HUMAN
28.8159	28.0377	28.6588	28.869	28.5518	28.8271				6	6	6	47.2	47.2	47.2	19.443	0	117.04	3287500000	28	sp|Q01658|NC2B_HUMAN
30.0648	30.3001	30.2422	30.388	30.2644	30.2709				36	36	36	51.3	51.3	51.3	100.83	0	256.77	7170300000	136	sp|Q01780|EXOSX_HUMAN
25.8218	22.6126	25.8578	27.064	26.113	26.2169				5	5	5	7.1	7.1	7.1	124.04	0	27.129	381050000	20	sp|Q01804|OTUD4_HUMAN
33.6569	33.5244	33.7541	33.6163	33.9041	33.836				38	38	35	56.4	56.4	51.7	85.595	0	323.31	94564000000	382	sp|Q01813|PFKAP_HUMAN
30.0121	30.1955	29.909	29.8872	29.7266	29.8899				5	5	5	11.1	11.1	11.1	68.477	0	206.79	8485900000	49	sp|Q01844|EWS_HUMAN
24.6954	24.2997	24.7043	23.6092	25.6876	25.5614				7	7	7	8.2	8.2	8.2	104.2	0	6.9902	297510000	16	sp|Q01968|OCRL_HUMAN
29.7109	29.5039	29.3822	29.6365	30.1381	29.8222				27	27	27	28	28	28	138.8	0	308.68	5823900000	140	sp|Q01970|PLCB3_HUMAN
24.5933	24.2868	23.1272	25.2901	25.7362	24.6905				2	2	2	2.3	2.3	2.3	80.735	0.00059512	2.2071	163870000	7	sp|Q02040|AK17A_HUMAN
23.6196	24.4963	24.4224	23.8628	23.6066	25.6269				2	2	2	9.1	9.1	9.1	42.867	0.00040808	2.7044	95000000	3	sp|Q02127|PYRD_HUMAN
30.8615	30.9002	31.0287	30.9705	30.8677	30.9864				34	34	34	43.9	43.9	43.9	115.93	0	323.31	13702000000	181	sp|Q02218|ODO1_HUMAN
27.5374	23.5386	23.024	23.8921	27.5023	23.8918				11	11	11	15.4	15.4	15.4	110.06	0	94.407	873460000	28	sp|Q02241|KIF23_HUMAN
24.2279	27.4755	24.5555	25.2243	25.1281	25.531				10	10	10	22.8	22.8	22.8	57.839	0	106.94	605300000	17	sp|Q02252|MMSA_HUMAN
27.0087	27.099	24.5695	24.4093	26.9255	25.6241				5	5	5	21.9	21.9	21.9	38.157	0	39.371	599680000	22	sp|Q02338|BDH_HUMAN
23.9044	26.9407	26.5885	24.2712	24.7693	24.8113				4	4	4	6.1	6.1	6.1	81.924	0	19.274	327610000	12	sp|Q02447|SP3_HUMAN
32.4279	32.383	32.3556	32.7351	32.7312	32.7494				13	13	13	56.2	56.2	56.2	20.762	0	94.892	33999000000	133	sp|Q02543|RL18A_HUMAN
28.3889	28.7203	29.0366	24.6074	28.7282	27.9866				13	8	8	45.5	37.2	37.2	43.439	0	233.22	2443600000	22	sp|Q02750|MP2K1_HUMAN
31.9406	32.1339	32.0102	32.2132	32.0096	32.1862				29	29	29	61	61	61	51.804	0	323.31	31642000000	220	sp|Q02790|FKBP4_HUMAN
30.9063	31.1449	31.1607	30.4545	30.6377	30.4693				29	29	29	48	48	48	83.549	0	323.31	10687000000	152	sp|Q02809|PLOD1_HUMAN
29.4954	29.4815	29.7332	29.4169	29.3657	29.6675				19	19	18	49	49	47.3	53.879	0	122.62	5498100000	88	sp|Q02818|NUCB1_HUMAN
25.2453	23.6555	24.342	24.7652	25.1267	23.7124				3	3	3	14.7	14.7	14.7	39.945	0	11.908	72684000	6	sp|Q02833|RASF7_HUMAN
33.7029	33.4808	33.5979	33.6408	33.8274	33.8462				14	14	14	44.8	44.8	44.8	32.728	0	323.31	73700000000	146	sp|Q02878|RL6_HUMAN
29.3879	29.7288	29.2324	29.2647	29.2981	28.9058				43	27	27	30.3	22.8	22.8	183.26	0	323.31	4949900000	103	sp|Q02880|TOP2B_HUMAN
30.6382	30.5971	30.6646	30.5915	30.855	30.6953				9	9	9	33.1	33.1	33.1	34.061	0	190.93	11724000000	90	sp|Q02978|M2OM_HUMAN
31.3877	31.5289	31.3166	31.9473	31.9739	32.0397				152	152	149	25	25	24.6	860.65	0	323.31	20997000000	551	sp|Q03001|DYST_HUMAN
25.2429	25.1317	25.9916	26.1614	24.9806	24.1192				3	3	3	6.3	6.3	6.3	62.055	0.00021455	3.7211	177360000	10	sp|Q03111|ENL_HUMAN
31.8396	29.4587	31.323	31.2623	32.0112	31.2015				6	6	6	42.1	42.1	42.1	20.471	0	323.31	18440000000	61	sp|Q03135|CAV1_HUMAN
26.9971	27.2907	27.6269	24.8479	27.2075	27.4136				10	10	10	31.9	31.9	31.9	45.884	0	127.38	1195900000	30	sp|Q03154|ACY1_HUMAN
24.425	25.8906	23.4536	24.7778	26.6871	24.9565				8	8	8	2.8	2.8	2.8	431.76	0	6.0871	572700000	14	sp|Q03164|KMT2A_HUMAN
29.1301	29.1013	29.0249	28.8107	28.8967	28.806				5	5	5	8.6	8.6	8.6	72.66	0	26.116	1162900000	21	sp|Q03169|TNAP2_HUMAN
24.7972	24.277	24.4431	27.7923	24.2806	26.1237				6	6	6	8.2	8.2	8.2	106.83	0	9.6449	370320000	11	sp|Q03188|CENPC_HUMAN
31.8308	32.0668	31.6338	31.7812	31.8125	31.8528				27	26	26	43.2	41.9	41.9	69.948	0	323.31	21485000000	184	sp|Q03252|LMNB2_HUMAN
28.6874	29.1572	28.5382	28.3867	28.0304	27.8805				7	7	7	35.5	35.5	35.5	36.978	0	109.5	1974100000	40	sp|Q03405|UPAR_HUMAN
24.286	23.9714	26.3838	24.7428	26.8445	24.6978				4	4	4	19.2	19.2	19.2	42.45	0	102.07	631430000	12	sp|Q03426|KIME_HUMAN
24.6243	27.3809	27.6386	25.5167	24.5575	26.4903				7	7	7	13.6	13.6	13.6	87.217	0	49.023	983790000	15	sp|Q03518|TAP1_HUMAN
24.7832	25.771	23.7761	25.3954	24.9521	25.6994				4	3	3	8	6.9	6.9	75.663	0	11.104	207860000	8	sp|Q03519|TAP2_HUMAN
28.0351	27.8983	27.4139	27.8261	28.0605	27.3552				17	17	17	17.8	17.8	17.8	120.97	0	124.46	1629400000	51	sp|Q03701|CEBPZ_HUMAN
27.8332	27.8464	27.8665	27.9036	27.6974	27.7963				10	10	10	23.8	23.8	23.8	60.218	0	60.589	1800200000	32	sp|Q04206|TF65_HUMAN
29.3239	28.9841	28.7505	29.3437	29.2774	29.089				7	7	7	40.1	40.1	40.1	33.325	0	263.53	4130300000	39	sp|Q04323|UBXN1_HUMAN
31.2923	31.5308	31.4212	31.0142	30.9212	31.09				26	26	26	45.9	45.9	45.9	80.473	0	323.31	16259000000	155	sp|Q04446|GLGB_HUMAN
32.8226	32.8808	32.8067	33.0802	33.0307	33.055				41	41	37	29.8	29.8	27.5	175.49	0	323.31	52192000000	296	sp|Q04637|IF4G1_HUMAN
24.8665	23.0964	25.8173	25.7848	25.5372	25.7479				7	7	7	4.9	4.9	4.9	265.4	0	28.25	316910000	17	sp|Q04721|NOTC2_HUMAN
24.796	26.1521	26.7827	25.3959	25.4944	25.807				5	5	2	10	10	4.7	83.416	0	8.9005	270940000	11	sp|Q04726|TLE3_HUMAN
32.1799	32.0766	31.9572	31.7223	31.6726	31.4452				14	14	14	84.8	84.8	84.8	20.777	0	302.73	19414000000	101	sp|Q04760|LGUL_HUMAN
24.7607	25.0474	25.0113	25.6684	23.737	25.45				3	3	3	6.7	6.7	6.7	57.152	0.00077655	1.9183	54956000	5	sp|Q04771|ACVR1_HUMAN
29.7857	28.9084	29.6262	29.9775	29.7155	29.8498				7	7	7	50	50	50	17.259	0	323.31	5712200000	52	sp|Q04837|SSBP_HUMAN
30.7041	31.4483	31.1176	30.8609	31.059	31.1179				19	14	13	66.3	58.9	54.1	28.218	0	323.31	16707000000	66	sp|Q04917|1433F_HUMAN
29.1517	29.4874	29.4761	29.4339	29.1963	29.3498				13	13	13	45.7	45.7	45.7	48.357	0	323.31	4586000000	60	sp|Q05048|CSTF1_HUMAN
26.6866	27.2056	24.1069	27.5115	24.1894	26.5805				10	10	10	15.4	15.4	15.4	100.69	0	186.58	862180000	26	sp|Q05086|UBE3A_HUMAN
29.2255	28.8114	28.9059	28.5917	28.1323	29.1191				18	18	18	35.8	35.8	35.8	88.105	0	305.41	3390300000	67	sp|Q05209|PTN12_HUMAN
29.8611	29.753	29.8655	29.8949	29.8044	29.9482				24	24	23	32.8	32.8	32	119.23	0	143.83	4789100000	97	sp|Q05397|FAK1_HUMAN
29.3087	28.934	29.2263	28.4348	29.0218	28.9995				5	5	5	15.3	15.3	15.3	53.542	0	173.85	4088000000	29	sp|Q05519|SRS11_HUMAN
27.8427	28.0425	28.6073	27.3505	27.1438	25.0768				24	5	5	44.9	14.3	14.3	50.47	0	142.2	1756600000	18	sp|Q05639|EF1A2_HUMAN
26.936	26.9373	26.9281	25.7167	27.2874	26.7326				9	9	9	18.6	18.6	18.6	77.504	0	32.486	926650000	19	sp|Q05655|KPCD_HUMAN
28.4944	28.64	28.2579	28.3484	28.2651	28.4015				8	8	7	11.9	11.9	11	93.23	0	49	2035000000	39	sp|Q05682|CALD1_HUMAN
25.4177	25.1716	24.2872	23.5963	25.4916	25.8198				2	2	2	4.3	4.3	4.3	64.608	0.0009688	1.8764	0	3	sp|Q05932|FOLC_HUMAN
25.4181	26.1936	24.6451	26.5353	25.8926	26.6835				3	3	3	7.5	7.5	7.5	52.998	0	6.4871	218940000	19	sp|Q05D32|CTSL2_HUMAN
30.2217	30.3358	30.4248	30.1707	30.1952	30.2887				23	23	23	50.6	50.6	50.6	68.01	0	323.31	7935600000	119	sp|Q06124|PTN11_HUMAN
28.0204	27.4699	27.3474	27.8499	25.6043	27.7318				5	5	5	23.5	23.5	23.5	36.187	0	8.3187	564030000	18	sp|Q06136|KDSR_HUMAN
29.0831	29.0014	29.0072	28.9705	28.7261	28.669				13	13	13	30.4	30.4	30.4	57.398	0	70.416	2798200000	54	sp|Q06203|PUR1_HUMAN
30.9401	31.0048	30.7853	31.0139	30.9803	31.0619				22	22	17	40.9	40.9	31.3	78.806	0	323.31	14465000000	173	sp|Q06210|GFPT1_HUMAN
28.622	28.6441	28.5916	28.7025	28.6671	28.7634				9	9	9	31.4	31.4	31.4	48.948	0	187.25	2946000000	43	sp|Q06265|EXOS9_HUMAN
32.1926	32.3568	32.0772	31.6196	31.6322	31.598				14	14	14	53	53	53	28.723	0	186.7	30768000000	100	sp|Q06323|PSME1_HUMAN
27.9481	28.4755	28.059	27.5639	27.3531	27.6124				8	8	8	19.6	19.6	19.6	55.637	0	42.57	1995000000	44	sp|Q06330|SUH_HUMAN
27.5657	27.4409	28.0806	27.9029	28.0737	27.8451				9	9	8	15.2	15.2	14.2	86.955	0	27.468	1510000000	40	sp|Q06481|APLP2_HUMAN
27.3561	27.2872	27.1323	27.0192	27.1056	27.3085				7	7	7	25.8	25.8	25.8	51.295	0	58.045	861800000	28	sp|Q06546|GABPA_HUMAN
28.1022	27.7558	27.9549	27.8079	24.6683	27.6544				6	6	5	19	19	15.5	42.429	0	16.187	646410000	29	sp|Q06587|RING1_HUMAN
25.6924	25.0687	23.8949	25.1112	27.2944	25.6663				4	4	4	15	15	15	36.966	0.0004111	2.835	192170000	6	sp|Q06609|RAD51_HUMAN
35.2079	35.1584	35.1385	35.1555	35.3917	35.0581				19	19	16	73.9	73.9	64.3	22.11	0	323.31	248000000000	293	sp|Q06830|PRDX1_HUMAN
33.6066	33.4189	33.1234	33.4869	33.6923	33.3726				9	9	9	44.7	44.7	44.7	21.634	0	298.61	55007000000	110	sp|Q07020|RL18_HUMAN
33.6548	33.2436	33.3546	33.7384	33.8917	33.7073				6	6	6	35.5	35.5	35.5	31.362	0	225.07	95292000000	147	sp|Q07021|C1QBP_HUMAN
33.3291	33.496	33.265	32.9273	32.5916	32.892				28	28	27	51.2	51.2	50	66.022	0	323.31	69371000000	264	sp|Q07065|CKAP4_HUMAN
28.386	28.7447	28.5138	28.6329	28.4658	28.7599				23	23	23	19.9	19.9	19.9	195.46	0	74.797	2216900000	55	sp|Q07157|ZO1_HUMAN
27.0049	24.25	24.9376	24.754	23.9673	23.6071				5	5	3	15.7	15.7	9.8	36.313	0	8.0841	246270000	10	sp|Q07352|TISB_HUMAN
25.955	25.5449	24.4779	26.0261	25.9603	26.556				4	4	4	6.3	6.3	6.3	103.64	0	9.5757	469570000	15	sp|Q07617|SPAG1_HUMAN
31.1184	31.2091	31.1079	31.199	31.1318	30.684				8	8	7	26.6	26.6	24.6	48.227	0	107.11	15227000000	60	sp|Q07666|KHDR1_HUMAN
27.6911	27.6826	27.5258	27.2908	24.8154	27.1615				5	5	5	33.3	33.3	33.3	21.184	0	87.664	750910000	20	sp|Q07812|BAX_HUMAN
23.6066	24.554	23.0757	24.9644	24.5533	24.394				4	4	4	2.1	2.1	2.1	261.51	0	5.822	263470000	9	sp|Q07864|DPOE1_HUMAN
30.2606	30.2084	30.0757	30.1629	30.0452	30.1821				19	15	13	36.8	28.1	24.1	65.309	0	105.5	9094600000	93	sp|Q07866|KLC1_HUMAN
32.0685	31.9325	32.0265	32.0164	32.0999	31.9722				12	12	11	42.7	42.7	39.9	27.744	0	93.053	29660000000	201	sp|Q07955|SRSF1_HUMAN
30.2201	30.4652	30.217	30.4946	30.494	30.3013				14	14	14	47.2	47.2	47.2	50.435	0	252.52	7051400000	82	sp|Q07960|RHG01_HUMAN
27.4311	27.5332	23.8272	24.2674	27.309	24.4919				8	5	5	14	9.3	9.3	56.678	0	11.593	853620000	15	sp|Q08170|SRSF4_HUMAN
29.7729	29.474	29.7099	29.8271	29.703	29.6449				12	12	6	27.6	27.6	13.1	58.687	0	38.036	4164600000	60	sp|Q08209|PP2BA_HUMAN
33.5686	33.6099	33.5522	33.6806	33.7364	33.6438				47	47	47	44.7	44.7	44.7	140.96	0	323.31	85868000000	412	sp|Q08211|DHX9_HUMAN
29.7266	29.918	29.5746	29.4967	29.7049	29.7313				14	14	14	57.1	57.1	57.1	35.206	0	207.45	5145800000	84	sp|Q08257|QOR_HUMAN
27.8808	28.2353	27.7766	28.2272	27.7027	28.1142				28	28	28	24.2	24.2	24.2	167.35	0	180.83	1776400000	92	sp|Q08378|GOGA3_HUMAN
26.2919	26.7381	26.4512	26.029	25.9284	27.3676				8	8	8	12.3	12.3	12.3	113.08	0	93.106	468910000	18	sp|Q08379|GOGA2_HUMAN
29.115	28.9048	28.9129	28.5723	28.2512	28.6556				12	12	12	30.4	30.4	30.4	65.33	0	205.37	3027300000	50	sp|Q08380|LG3BP_HUMAN
24.8308	24.6619	24.6089	24.5431	25.5679	24.6363				2	2	2	3.9	3.9	3.9	79.494	0.0032252	1.5911	76112000	4	sp|Q08426|ECHP_HUMAN
25.1316	25.1989	24.7383	24.936	26.0361	26.2002				3	3	3	11.1	11.1	11.1	43.104	0	7.4998	193710000	7	sp|Q08431|MFGM_HUMAN
25.7194	23.8208	24.1522	25.5186	25.6768	25.3417				2	2	2	7	7	7	25.249	0.0098486	1.124	23504000	2	sp|Q08623|HDHD1_HUMAN
28.2778	28.3403	28.164	27.8348	27.7882	25.1502				4	4	4	10.8	10.8	10.8	35.213	0.00021169	3.4077	1830800000	16	sp|Q08722|CD47_HUMAN
29.8487	29.6579	29.8428	30.113	29.7267	30.289				16	16	16	43.5	43.5	43.5	40.763	0	74.076	6837000000	82	sp|Q08752|PPID_HUMAN
32.3155	32.3248	32.234	32.0146	32.2364	32.2441				24	24	24	37.2	37.2	37.2	81.074	0	323.31	29328000000	214	sp|Q08945|SSRP1_HUMAN
24.772	25.7612	24.808	25.476	25.3152	25.763				5	5	5	4.5	4.5	4.5	168.09	0	13.433	143580000	9	sp|Q08AD1|CAMP2_HUMAN
25.1302	23.3894	24.61	23.7261	24.6136	24.8251				5	5	5	6.8	6.8	6.8	101.05	0	7.8743	153300000	8	sp|Q08AF3|SLFN5_HUMAN
27.8552	27.6617	27.4839	28.0782	24.9372	28.0626				2	2	2	45.1	45.1	45.1	8.4787	0	136.97	1559400000	16	sp|Q08AG7|MZT1_HUMAN
27.1657	27.2882	27.273	27.1054	26.8181	26.7443				12	12	12	19.4	19.4	19.4	87.972	0	42.308	1087500000	30	sp|Q08AM6|VAC14_HUMAN
31.0032	30.879	30.9586	31.0512	31.1461	30.8062				31	31	31	51	51	51	86.47	0	323.31	13829000000	169	sp|Q08J23|NSUN2_HUMAN
30.5853	30.586	30.708	30.6199	30.6377	31.2064				13	7	7	53.6	43.3	43.3	47.655	0	323.31	11766000000	66	sp|Q09028|RBBP4_HUMAN
30.1528	30.2557	30.0503	30.1628	30.4289	30.2447				22	22	22	37.7	37.7	37.7	91.838	0	323.31	8089800000	100	sp|Q09161|NCBP1_HUMAN
35.9096	36.1485	35.9441	36.0321	36.0024	36.0661				240	240	239	69	69	69	629.09	0	323.31	410000000000	1747	sp|Q09666|AHNK_HUMAN
24.9838	27.0394	27.3028	27.1698	27.0459	25.4597				8	8	8	13.6	13.6	13.6	88.923	0	70.115	872670000	23	sp|Q0JRZ9|FCHO2_HUMAN
24.2821	25.9026	25.866	25.3793	25.6898	24.215				3	3	3	13.2	13.2	13.2	29.793	0	18.222	426600000	11	sp|Q0PNE2|ELP6_HUMAN
28.3641	28.3594	28.4275	28.7471	28.85	29.2723				10	10	10	27.3	27.3	27.3	54.794	0	96.607	3282000000	53	sp|Q0VDF9|HSP7E_HUMAN
24.9551	29.1129	23.5649	25.4732	23.4137	24.8454				4	4	4	6.4	6.4	6.4	80.657	0.00022188	4.8225	1291400000	10	sp|Q0ZGT2|NEXN_HUMAN
26.8579	27.2417	23.7842	26.9699	23.4486	26.7598				8	8	8	22.8	22.8	22.8	51.55	0	54.033	918490000	24	sp|Q10469|MGAT2_HUMAN
29.8169	29.8741	29.8557	29.7977	29.8762	29.3889				16	16	15	33.8	33.8	32	64.732	0	323.31	5540400000	68	sp|Q10471|GALT2_HUMAN
25.3329	25.4947	25.3626	25.5854	24.6281	25.8543				5	5	5	10.4	10.4	10.4	64.218	0.00040942	2.7557	267350000	15	sp|Q10472|GALT1_HUMAN
29.3573	29.418	29.4267	29.4033	29.7468	29.5447				28	13	13	34.7	20.3	20.3	104.64	0	233.35	5733300000	75	sp|Q10567|AP1B1_HUMAN
27.8793	27.4071	27.9439	27.8295	27.8443	27.7457				19	19	19	14.9	14.9	14.9	160.88	0	110.79	1736000000	56	sp|Q10570|CPSF1_HUMAN
28.0254	28.5086	26.7793	24.6535	24.2456	24.3969				2	2	2	12.8	12.8	12.8	19.769	0	323.31	1585400000	13	sp|Q10589|BST2_HUMAN
27.1304	27.1874	27.3737	27.265	27.6264	27.3141				11	11	11	22.9	22.9	22.9	58.252	0	86.03	1239600000	39	sp|Q10713|MPPA_HUMAN
28.5395	28.0978	28.2638	28.4182	24.3448	28.6425				9	9	9	25.6	25.6	25.6	46.382	0	153.16	1211200000	30	sp|Q12765|SCRN1_HUMAN
25.5416	23.7297	24.444	25.4457	24.4911	24.9056				5	5	5	5.9	5.9	5.9	134.28	0	9.1182	199040000	9	sp|Q12768|WASC5_HUMAN
29.5631	29.6	29.8587	29.9969	29.8879	30.0798				33	33	33	29.7	29.7	29.7	162.12	0	323.31	6629900000	137	sp|Q12769|NU160_HUMAN
29.3186	29.4286	29.2018	29.5628	29.4688	29.5534				23	23	23	40.1	40.1	40.1	89.034	0	214.94	4404200000	101	sp|Q12788|TBL3_HUMAN
27.0924	27.3465	23.9214	23.5452	25.2056	23.9511				14	14	14	8.4	8.4	8.4	238.87	0	25.08	1144500000	31	sp|Q12789|TF3C1_HUMAN
30.5822	30.4004	30.6215	30.3313	30.4686	30.2328				15	15	14	51.7	51.7	49.7	40.282	0	323.31	11193000000	91	sp|Q12792|TWF1_HUMAN
30.3122	30.4351	30.2483	29.9366	29.9725	29.8945				21	21	21	32.2	32.2	32.2	85.862	0	323.31	5986200000	85	sp|Q12797|ASPH_HUMAN
25.4988	26.6871	26.4497	26.5706	26.1417	26.7411				4	4	3	12.7	12.7	9.2	57.255	0	32.869	748450000	16	sp|Q12800|TFCP2_HUMAN
23.7372	24.5181	26.3368	23.9554	25.0116	25.1225				4	4	4	19.5	19.5	19.5	44.141	0.00022022	4.5741	350570000	7	sp|Q12824|SNF5_HUMAN
25.6065	26.5134	24.2789	24.7999	25.6322	24.1889				5	5	5	2.4	2.4	2.4	338.26	0	22.404	287720000	15	sp|Q12830|BPTF_HUMAN
27.6707	27.7092	27.7589	28.1492	28.2019	28.0292				13	13	13	39.9	39.9	39.9	54.722	0	120.27	1748200000	47	sp|Q12834|CDC20_HUMAN
26.3771	26.8167	26.429	25.8269	24.6823	23.9079				5	5	5	18.2	18.2	18.2	34.985	0	9.187	465620000	15	sp|Q12841|FSTL1_HUMAN
26.0801	23.7798	25.2993	26.2703	26.9309	24.3521				5	5	5	17.8	17.8	17.8	34.18	0	9.2666	423890000	20	sp|Q12846|STX4_HUMAN
25.4014	28.2137	27.8668	28.2089	27.98	28.4194				11	11	11	26.9	26.9	26.9	53.126	0	80.682	1802600000	51	sp|Q12849|GRSF1_HUMAN
25.4959	25.0529	23.8093	25.4314	24.0644	25.004				8	8	8	10.2	10.2	10.2	104.82	0	26.962	69630000	12	sp|Q12872|SFSWA_HUMAN
25.6089	24.6845	23.3362	24.5389	24.0571	25.3437				11	2	2	6.7	1.4	1.4	226.59	0.0048817	1.4566	306160000	1	sp|Q12873|CHD3_HUMAN
30.6419	30.5824	30.6049	30.7059	30.7002	30.5823				14	14	14	40.5	40.5	40.5	58.848	0	323.31	11211000000	78	sp|Q12874|SF3A3_HUMAN
24.6708	23.2333	25.0376	25.5492	24.7028	25.5637				6	6	6	8	8	8	111.4	0	7.544	46694000	5	sp|Q12882|DPYD_HUMAN
28.0764	28.1648	27.9675	27.7387	27.9666	28.1706				19	19	19	17.6	17.6	17.6	213.57	0	234.44	2029000000	60	sp|Q12888|TP53B_HUMAN
[truncated: 2,858 more rows]
