# Supplementary material for: Proteomic Analysis Revealed the Potential Role of MAGE-D2 in the Therapeutic Targeting of Triple-Negative Breast Cancer
Source: Mol Cell Proteomics. 2023 Dec 20;23(1):100703. doi: 10.1016/j.mcpro.2023.100703 (PMC10835320; doi:10.1016/j.mcpro.2023.100703)
Supplement: Supplemental Table S4 [file mmc5.xlsx]

## Sheet: DEPs
A list of differentially expressed proteins up- or down-regulated in both MAGE-D2 knockdown 231 cells vs. 231 cells and MAGE-D2 knockdown 157 cells vs. 157 cells
Protein IDs	157-WT-1	157-WT-2	157-WT-3	157-KD-1	157-KD-2	157-KD-3	231-KD-1	231-KD-2	231-KD-3	231-WT-1	231-WT-2	231-WT-3
O14786	4.94125e+08	5.01509e+08	4.86546e+08	1.15208e+09	1.12004e+09	1.25854e+09	7.95507e+08	5.56768e+08	5.81337e+08	3.63505e+08	3.31929e+08	4.61514e+08
O43175	2.96838e+08	3.01985e+08	3.02278e+08	6.28222e+08	6.1007e+08	5.47392e+08	1.25497e+09	1.16534e+09	1.23949e+09	1.92997e+08	2.35068e+08	1.52475e+08
O60343	6.33438e+07	1.41713e+08	1.13381e+08	6.89512e+08	6.33733e+08	7.75902e+08	5.10169e+08	4.81213e+08	4.66305e+08	3.42564e+08	2.26636e+08	3.07946e+08
P08195	3.89129e+09	3.8465e+09	3.56734e+09	6.60037e+09	7.0467e+09	7.2952e+09	5.9618e+09	6.62007e+09	6.49238e+09	3.79934e+09	3.7364e+09	3.47605e+09
Q13907	1.78321e+08	2.29163e+08	2.30645e+08	6.29225e+08	5.5273e+08	6.3001e+08	4.31594e+08	2.86131e+08	2.95544e+08	1.90775e+08	2.17886e+08	2.01276e+08
Q16625	6.85712e+07	1.48937e+07	2.61173e+07	1.94933e+08	1.17534e+08	1.3306e+08	1.3595e+08	1.0276e+08	1.29862e+08	1.50327e+07	3.77507e+07	2.83314e+07
Q8IWA0	2.04624e+08	1.83194e+08	2.39575e+08	3.19557e+08	3.45162e+08	3.41663e+08	3.1691e+08	2.62274e+08	2.89081e+08	2.17283e+08	1.88006e+08	1.61841e+08
Q96DE0	2.82334e+07	4.81089e+07	2.73114e+07	5.75495e+07	5.43095e+07	6.50389e+07	4.72627e+07	4.90211e+07	6.6937e+07	1.62766e+07	3.83574e+07	2.51386e+07
Q9BW71	8.46555e+07	3.25804e+07	9.43161e+07	1.51674e+08	1.3983e+08	1.67932e+08	1.34339e+08	1.45224e+08	1.52296e+08	5.16262e+07	4.37264e+07	6.65761e+07
Q9BWD1	1.2941e+09	1.38852e+09	1.17711e+09	2.41286e+09	2.78668e+09	2.73577e+09	3.02398e+09	3.2604e+09	2.84918e+09	2.12115e+09	1.64313e+09	2.20954e+09
Q9NS25	1.14882e+09	1.26151e+09	1.16002e+09	2.96092e+09	2.87617e+09	3.06067e+09	3.60862e+09	2.72461e+09	3.46522e+09	1.54162e+09	2.67576e+09	1.21196e+09
Q9UHD1	1.70414e+09	1.73935e+09	1.5797e+09	2.32406e+09	2.69456e+09	2.79151e+09	3.02503e+09	3.61338e+09	3.74184e+09	2.21399e+09	1.83331e+09	2.37092e+09
Q9ULX3	5.69661e+07	3.58856e+07	3.91443e+07	1.13483e+08	8.84035e+07	1.43991e+08	7.21102e+07	5.57628e+07	9.9404e+07	4.03482e+07	3.29894e+07	3.28343e+07
Q9Y2H6	2.19326e+08	2.92042e+08	2.90689e+08	4.08993e+08	4.43543e+08	3.87548e+08	2.57768e+08	2.57625e+08	2.14128e+08	1.59403e+08	2.67568e+07	1.0722e+08
O15460	7.71077e+08	7.42749e+08	7.59566e+08	4.80446e+08	4.69451e+08	3.68912e+08	2.25507e+08	2.14262e+08	2.56041e+08	3.77473e+08	4.37558e+08	2.81371e+08
O75976	9.75455e+08	9.56374e+08	1.03609e+09	3.627e+08	3.94022e+08	3.74321e+08	2.62074e+08	1.96465e+08	2.31494e+08	4.79581e+08	3.39892e+08	4.00381e+08
O94808	1.01589e+09	1.1446e+09	1.04612e+09	3.78653e+08	4.06562e+08	3.56222e+08	2.34482e+08	2.55775e+08	1.76525e+08	4.66499e+08	5.87617e+08	5.12295e+08
O95425	9.88112e+08	1.23426e+09	9.83534e+08	5.50932e+08	4.88675e+08	5.54764e+08	2.22387e+08	1.09208e+08	1.51842e+08	2.84687e+08	2.56966e+08	3.55038e+08
O95571	3.65476e+08	3.60894e+08	4.24709e+08	2.88241e+08	2.38944e+08	2.15917e+08	1.43065e+08	1.60156e+08	1.21788e+08	2.72976e+08	2.41542e+08	2.72522e+08
P00558	3.39878e+10	3.30928e+10	3.21366e+10	2.10004e+10	2.09365e+10	2.07976e+10	1.75737e+10	1.99975e+10	2.07818e+10	3.23019e+10	3.21879e+10	3.29989e+10
P00749	2.22033e+08	1.69628e+08	1.82447e+08	1.3645e+08	9.33664e+07	1.39549e+08	1.79465e+07	6.1787e+07	3.03144e+07	1.12934e+08	1.17599e+08	7.88769e+07
P01034	1.54732e+08	1.87083e+08	1.68013e+08	1.11603e+08	2.37496e+07	1.0112e+08	1.88048e+07	6.50299e+07	3.45217e+07	1.20003e+08	1.97695e+08	1.11781e+08
P01037	5.87047e+08	7.74452e+08	5.73731e+08	2.23473e+07	1.28806e+07	1.22731e+07	1.28768e+08	2.65241e+07	1.43555e+07	3.79073e+08	2.97311e+08	4.23093e+08
P02794	3.95719e+08	4.06759e+08	3.31745e+08	1.33577e+08	1.80359e+08	1.97325e+08	3.09879e+07	9.86558e+07	1.31337e+08	3.75386e+08	1.90524e+08	2.78152e+08
P04179	2.11953e+09	1.83942e+09	2.26553e+09	1.23426e+09	1.0399e+09	1.12627e+09	1.13859e+09	8.90784e+08	8.46362e+08	1.72434e+09	1.89783e+09	2.09979e+09
P04439	7.80472e+09	7.36021e+09	5.77711e+09	2.51324e+09	2.49069e+09	2.331e+09	1.20393e+09	1.45684e+09	1.53395e+09	2.58461e+09	2.57853e+09	2.61307e+09
P05362	1.24889e+09	1.26632e+09	1.16631e+09	2.26087e+08	2.44473e+08	2.32072e+08	1.36299e+08	1.53951e+08	1.53068e+08	3.07199e+08	3.01044e+08	3.41119e+08
P06756	5.22588e+08	4.70624e+08	4.54814e+08	2.82368e+08	2.52937e+08	2.57269e+08	1.06398e+08	1.61762e+08	1.37857e+08	2.25679e+08	2.87602e+08	2.11473e+08
P07858	1.78429e+09	1.69378e+09	1.72602e+09	7.58146e+08	8.4285e+08	8.91649e+08	7.63895e+08	5.8457e+08	5.71905e+08	1.33048e+09	1.40206e+09	1.14207e+09
P07900	1.33996e+11	1.35999e+11	1.42998e+11	8.74173e+10	8.8933e+10	8.89207e+10	2.11597e+10	2.21057e+10	2.63686e+10	6.69191e+10	6.01481e+10	6.23556e+10
P08582	9.36368e+08	4.92927e+08	5.09039e+08	3.16961e+07	2.71623e+07	1.1342e+08	5.74817e+07	3.17005e+07	3.68996e+07	1.28216e+08	1.39433e+08	1.36886e+08
P09488	2.56734e+08	2.77248e+08	2.38713e+08	1.16383e+08	7.62905e+07	1.27119e+08	1.79325e+08	1.73192e+08	4.58621e+07	2.62565e+08	2.57715e+08	3.3612e+08
P0DMV9	1.93404e+10	1.9548e+10	1.98263e+10	1.11893e+10	1.12017e+10	1.17537e+10	2.5783e+10	2.89692e+10	2.65612e+10	5.08138e+10	5.20075e+10	5.1684e+10
P10321	5.34299e+09	5.09276e+09	6.11625e+09	1.63314e+09	1.1408e+09	1.37549e+09	1.34169e+09	1.2651e+09	1.22463e+09	2.58372e+09	2.22106e+09	2.74204e+09
P13674	3.32291e+09	3.60762e+09	3.3266e+09	1.86225e+09	2.18487e+09	2.14139e+09	1.4516e+09	1.58705e+09	1.36959e+09	2.48741e+09	2.60439e+09	2.45862e+09
P14923	1.1821e+09	5.87128e+08	9.18243e+08	8.3305e+07	1.26039e+08	7.13198e+07	3.8847e+07	1.48535e+07	3.80396e+07	3.71812e+08	2.55775e+08	2.68026e+08
P21980	1.11359e+10	1.1539e+10	1.08916e+10	3.08303e+09	2.87696e+09	3.15677e+09	1.53097e+09	1.61088e+09	1.31599e+09	3.1077e+09	3.50702e+09	3.2604e+09
P26447	1.88524e+09	1.50425e+09	1.14333e+09	6.98182e+07	7.33605e+07	2.00653e+07	1.02213e+08	5.68241e+07	2.51473e+07	1.70832e+08	1.80035e+08	1.65654e+08
P28062	1.03437e+09	1.13969e+09	9.02593e+08	4.97562e+08	4.34596e+08	4.08341e+08	2.89583e+08	3.64818e+08	4.78718e+08	6.04891e+08	6.35757e+08	7.47656e+08
P30740	2.47761e+09	2.32793e+09	2.2123e+09	1.1758e+09	1.18201e+09	1.14112e+09	1.6715e+09	1.63008e+09	1.63223e+09	2.76206e+09	2.86641e+09	3.00621e+09
P32320	3.65628e+08	5.66893e+08	4.87592e+08	1.05072e+08	1.33867e+07	1.56635e+07	3.83016e+07	1.14267e+07	2.08982e+08	3.01044e+08	3.42019e+08	2.84706e+08
P32455	6.68151e+08	6.94645e+08	4.71636e+08	2.54484e+08	2.22773e+08	2.62547e+08	1.91e+08	1.81954e+08	2.45169e+08	3.76481e+08	3.93258e+08	3.82345e+08
P35914	8.64043e+07	6.58235e+07	7.81802e+07	4.51305e+07	3.31062e+07	2.14325e+07	2.75376e+07	3.74873e+07	3.01217e+07	9.8185e+07	7.81098e+07	6.6784e+07
P37802	1.42634e+10	1.51416e+10	1.55965e+10	6.58757e+09	6.90934e+09	6.0972e+09	5.40745e+09	5.76191e+09	4.57365e+09	8.03527e+09	9.02575e+09	9.43647e+09
P43490	1.94641e+10	1.94803e+10	1.8514e+10	8.20013e+09	7.58814e+09	8.21435e+09	9.03451e+09	9.11124e+09	8.82898e+09	1.60505e+10	1.46248e+10	1.61398e+10
P50453	1.69966e+09	1.52885e+09	1.63563e+09	4.19909e+08	3.07711e+08	4.03754e+08	2.91118e+07	1.35912e+08	1.76464e+08	3.03369e+08	4.6046e+08	3.10259e+08
P51812	4.7832e+08	4.17326e+08	4.89217e+08	2.11987e+08	2.53516e+08	2.27754e+08	2.09983e+08	1.99042e+08	2.05748e+08	3.06965e+08	4.24856e+08	3.03474e+08
P61769	3.58121e+09	2.76973e+09	5.05933e+09	1.20068e+09	1.63393e+09	1.16582e+09	1.47054e+09	1.92365e+09	1.24474e+09	3.59738e+09	3.21863e+09	2.53845e+09
P62873	3.83373e+09	3.90453e+09	3.86709e+09	1.03717e+09	1.04619e+09	1.1923e+09	1.4125e+09	1.39992e+09	1.52652e+09	3.60362e+09	3.93032e+09	3.57129e+09
P62879	5.61563e+09	5.56371e+09	5.24356e+09	2.41923e+09	2.07074e+09	2.17038e+09	2.36518e+09	2.09195e+09	2.54638e+09	5.78512e+09	5.44242e+09	5.25776e+09
Q00653	6.44766e+08	6.33997e+08	7.13086e+08	2.88741e+08	3.52708e+08	3.42659e+08	1.24606e+08	2.58203e+07	9.31079e+07	4.60205e+08	3.8685e+08	2.62583e+08
Q12913	6.50512e+08	6.01171e+08	5.79366e+08	2.29577e+08	1.83436e+08	1.66945e+08	1.6676e+08	1.8071e+08	1.68468e+08	3.1843e+08	4.04286e+08	3.21312e+08
Q13444	1.64442e+08	1.78247e+08	1.55604e+08	8.82321e+07	8.74588e+07	7.74574e+07	2.66457e+07	2.67994e+07	1.01558e+07	5.21766e+07	4.15948e+07	4.8504e+07
Q13751	1.09471e+09	1.25462e+09	1.02402e+09	7.31357e+08	6.08592e+08	6.82711e+08	2.54819e+08	3.72767e+08	3.49738e+08	4.23445e+08	5.2805e+08	6.00629e+08
Q13753	8.07395e+08	6.80962e+08	5.33421e+08	1.35386e+08	2.03746e+08	1.17038e+08	5.18845e+07	9.0727e+06	2.57613e+07	2.03902e+08	2.71128e+08	1.7377e+08
Q15293	5.37009e+09	5.3906e+09	5.15241e+09	3.38006e+09	3.53019e+09	2.93091e+09	2.34185e+09	2.24848e+09	1.34178e+09	3.0826e+09	3.28581e+09	3.31854e+09
Q16543	6.42523e+09	6.53301e+09	6.50229e+09	3.00892e+09	3.22936e+09	3.25159e+09	2.30225e+09	2.77434e+09	2.52897e+09	5.23957e+09	5.87361e+09	5.44204e+09
Q16719	2.38543e+09	2.28413e+09	2.2693e+09	5.82103e+08	9.69725e+08	7.3624e+08	1.44909e+09	1.21752e+09	1.46708e+09	2.99747e+09	2.49744e+09	2.3412e+09
Q8IWE2	8.98411e+08	1.02929e+09	8.17022e+08	6.04723e+08	5.60524e+08	5.17004e+08	3.49326e+08	4.83922e+08	2.74494e+08	9.16653e+08	8.67747e+08	1.11438e+09
Q96C19	4.76226e+09	4.76325e+09	4.89038e+09	2.30321e+09	2.13946e+09	2.31137e+09	2.08514e+09	1.85684e+09	1.96339e+09	4.01903e+09	3.60862e+09	3.17146e+09
Q96DC9	2.09373e+08	1.78754e+08	1.81161e+08	2.98536e+07	2.99551e+07	2.94018e+07	4.50617e+07	7.08812e+07	4.30378e+07	1.03661e+08	9.08511e+07	9.51104e+07
Q96FQ6	6.81198e+08	7.6469e+08	7.40385e+08	4.02357e+08	3.8594e+08	3.30277e+08	4.73405e+08	5.2794e+08	5.66068e+08	1.10508e+09	8.82304e+08	8.23504e+08
Q99541	5.0661e+08	5.20095e+08	4.72848e+08	1.67281e+08	3.3325e+07	1.65402e+08	3.8936e+07	6.19972e+07	2.06906e+08	4.26627e+08	3.45138e+08	3.02697e+08
Q9BXF6	3.3352e+08	3.23547e+08	3.77212e+08	2.01123e+08	1.87719e+08	1.53568e+08	6.09871e+07	7.39285e+06	3.65305e+07	1.03589e+08	8.67644e+07	1.74047e+08
Q9C002	1.17923e+09	1.03157e+09	1.32689e+09	1.62744e+07	3.02158e+07	2.58597e+07	2.37118e+07	1.52796e+07	2.85621e+07	6.78042e+08	7.13728e+08	3.33289e+08
Q9H5V8	1.18316e+09	1.04373e+09	1.10523e+09	6.90468e+08	5.97308e+08	6.08634e+08	5.37429e+08	5.14288e+08	6.5431e+08	1.00783e+09	9.74239e+08	9.30738e+08
Q9NZ08	8.60261e+08	6.54946e+08	9.20409e+08	4.9922e+08	5.0675e+08	4.50328e+08	4.01799e+08	4.23093e+08	3.31952e+08	6.33865e+08	6.38185e+08	5.73493e+08
Q9NZQ7	1.79474e+08	1.50835e+08	1.4443e+08	1.65933e+07	7.98688e+06	4.02504e+07	2.8991e+07	3.09664e+07	4.51149e+07	1.5527e+08	1.83512e+08	1.47353e+08
Q9UNF1	7.74344e+08	7.74344e+08	7.7204e+08	1.16673e+08	1.0662e+08	1.17958e+08	1.55938e+08	1.70749e+08	1.42008e+08	7.01662e+08	7.72736e+08	7.60145e+08
Q9Y4K1	4.42469e+08	3.82716e+08	2.85913e+08	2.04652e+08	1.2057e+08	2.39779e+07	3.66701e+07	2.88346e+07	4.16265e+07	9.43814e+07	8.60755e+07	1.41458e+08
Q9Y5Z4	3.0895e+08	4.01939e+08	3.33937e+08	2.33654e+08	2.14143e+08	2.16756e+08	1.55863e+08	1.71033e+08	1.24857e+08	2.42062e+08	3.51537e+08	2.54149e+08
Red highlighted: upregulated; blue highlighted: downregulated.
