# Supplementary material for: Proteomic Analysis Revealed the Potential Role of MAGE-D2 in the Therapeutic Targeting of Triple-Negative Breast Cancer
Source: Mol Cell Proteomics. 2023 Dec 20;23(1):100703. doi: 10.1016/j.mcpro.2023.100703 (PMC10835320; doi:10.1016/j.mcpro.2023.100703)
Supplement: Supplemental Table S6 [file mmc7.xlsx]

## Sheet: Sheet1
The 29 MAGE-D2 interacting proteins in the label-free proteomics results
Spot No.	Entry name	Log2FC (231 cells)	P	Log2FC (157 cells)	P
1	EEF1G	1.24674	0.0691819	0.928435	0.200584
2	RPS18	0.866301	0.257769	1.05568	0.535998
3	RL8	1.00562	0.975987	1.21624	0.0569292
4	TIA1	1.28368	0.147097	0.808778	0.216285
5	RANBP1	0.974037	0.830669	1.32089	0.0272661
6	PHB2	0.988573	0.816181	1.28316	0.031796
7	HSPA1B	0.526282	1.83427e-05	0.581536	3.93306e-06
8	RPS4X	1.01473	0.876606	0.953285	0.665957
9	CCT4	1.14403	0.0745343	1.26349	0.022678
10	IGBP1	0.536671	0.33359	0.63337	0.206243
11	USP7	1.15564	0.187236	1.08701	0.119928
12	RPL23A	0.981069	0.775173	1.10831	0.0961825
13	HSF1	1.12257	0.413729	1.06917	0.607934
14	TUBA1A	0.841693	0.307412	2.01032	0.2971
15	LDHA	0.776901	0.0364152	0.870538	0.062765
16	ELAVL1	1.04199	0.475791	1.01825	0.832767
17	ZNF326	0.966759	0.768802	1.03975	0.620589
18	SNRPC	0.88858	0.140052	0.874966	0.114765
19	ILF2	1.03765	0.756509	0.992492	0.911398
20	DDOST	1.13871	0.356613	0.680736	0.0331276
21	RPN1	0.970107	0.598671	0.857503	0.0332255
22	EIF5A	0.959164	0.497398	1.06503	0.0835766
23	U2AF1	0.913296	0.618284	1.19349	0.215303
24	MAGED2	0.20975	1.48707e-05	0.147045	5.71598e-09
25	PCBP2	1.06994	0.217826	1.02935	0.724738
26	KRT6B	0.0945637	0.00146705	1.0535	0.412913
27	LDHB	1.28287	0.0301648	1.26331	0.0957091
28	RPL7	1.05706	0.313712	0.946657	0.253007
29	TUBB4B	1.35899	0.55747	0.981079	0.752525
