# Supplementary material for: Proteomic Analysis Revealed the Potential Role of MAGE-D2 in the Therapeutic Targeting of Triple-Negative Breast Cancer
Source: Mol Cell Proteomics. 2023 Dec 20;23(1):100703. doi: 10.1016/j.mcpro.2023.100703 (PMC10835320; doi:10.1016/j.mcpro.2023.100703)
Supplement: Supplemental Table S7 [file mmc8.xlsx]

## Sheet: MAGE-D2 interacting proteins
			A list of MAGE-D2 interacting proteins identified by XL-MS
Order	Title	Charge	Precursor_MH	Peptide_Type	Peptide	Peptide_MH	Modifications	Refined_Score	SVM_Score	Score	Precursor_Mass_Error(Da)	Precursor_Mass_Error(ppm)	Target_Decoy	Q-value	Proteins	Protein_Type
2	C5.46204.46204.2.0.dta	2	2530.3	0	GVPQIEVTFDIDANGILNVTATDK	2530.3	null	119.413	29.5091	1.52884e-13	-0.006375	-2.51946	2	0	sp|P0DMV8|HS71A_HUMAN /sp|P34931|HS71L_HUMAN /sp|P0DMV9|HS71B_HUMAN /tr|B4DWK5|B4DWK5_HUMAN /tr|B4DVU9|B4DVU9_HUMAN /tr|B4E388|B4E388_HUMAN /tr|B4DFN9|B4DFN9_HUMAN /tr|A8K5I0|A8K5I0_HUMAN /tr|B4DNX1|B4DNX1_HUMAN /tr|A0A1U9X7W7|A0A1U9X7W7_HUMAN /tr|V9GZ37|V9GZ37_HUMAN /tr|B4DNT8|B4DNT8_HUMAN /tr|B4E1T6|B4E1T6_HUMAN /tr|B4E1S9|B4E1S9_HUMAN /tr|B3KTT5|B3KTT5_HUMAN /tr|B4DI39|B4DI39_HUMAN /tr|B2RCQ9|…	0
6	C3.35452.35452.2.0.dta	2	2530.31	0	GVPQIEVTFDIDANGILNVTATDK	2530.3	null	115.084	21.9093	3.0543e-10	0.003239	1.28008	2	0	sp|P0DMV8|HS71A_HUMAN /sp|P34931|HS71L_HUMAN /sp|P0DMV9|HS71B_HUMAN /tr|B4DWK5|B4DWK5_HUMAN /tr|B4DVU9|B4DVU9_HUMAN /tr|B4E388|B4E388_HUMAN /tr|B4DFN9|B4DFN9_HUMAN /tr|A8K5I0|A8K5I0_HUMAN /tr|B4DNX1|B4DNX1_HUMAN /tr|A0A1U9X7W7|A0A1U9X7W7_HUMAN /tr|V9GZ37|V9GZ37_HUMAN /tr|B4DNT8|B4DNT8_HUMAN /tr|B4E1T6|B4E1T6_HUMAN /tr|B4E1S9|B4E1S9_HUMAN /tr|B3KTT5|B3KTT5_HUMAN /tr|B4DI39|B4DI39_HUMAN /tr|B2RCQ9|…	0
11	C5.46202.46202.3.0.dta	3	2530.31	0	GVPQIEVTFDIDANGILNVTATDK	2530.3	null	62.2994	17.2829	3.11984e-08	0.007918	3.12927	2	0	sp|P0DMV8|HS71A_HUMAN /sp|P34931|HS71L_HUMAN /sp|P0DMV9|HS71B_HUMAN /tr|B4DWK5|B4DWK5_HUMAN /tr|B4DVU9|B4DVU9_HUMAN /tr|B4E388|B4E388_HUMAN /tr|B4DFN9|B4DFN9_HUMAN /tr|A8K5I0|A8K5I0_HUMAN /tr|B4DNX1|B4DNX1_HUMAN /tr|A0A1U9X7W7|A0A1U9X7W7_HUMAN /tr|V9GZ37|V9GZ37_HUMAN /tr|B4DNT8|B4DNT8_HUMAN /tr|B4E1T6|B4E1T6_HUMAN /tr|B4E1S9|B4E1S9_HUMAN /tr|B3KTT5|B3KTT5_HUMAN /tr|B4DI39|B4DI39_HUMAN /tr|B2RCQ9|…	0
34	C3.6167.6167.3.0.dta	3	2190.92	0	HLDGEEDGSSDQSQASGTTGGR	2190.91	null	33.2296	12.2903	4.59609e-06	0.006659	3.03937	2	0	sp|Q9UNF1|MAGD2_HUMAN /tr|A0A024R9Y7|A0A024R9Y7_HUMAN /tr|Q5H907|Q5H907_HUMAN /tr|Q5H909|Q5H909_HUMAN /	0
35	C1.41796.41796.2.0.dta	2	2530.31	0	GVPQIEVTFDIDANGILNVTATDK	2530.3	null	87.4168	12.2602	4.73654e-06	0.008913	3.5225	2	0	sp|P0DMV8|HS71A_HUMAN /sp|P34931|HS71L_HUMAN /sp|P0DMV9|HS71B_HUMAN /tr|B4DWK5|B4DWK5_HUMAN /tr|B4DVU9|B4DVU9_HUMAN /tr|B4E388|B4E388_HUMAN /tr|B4DFN9|B4DFN9_HUMAN /tr|A8K5I0|A8K5I0_HUMAN /tr|B4DNX1|B4DNX1_HUMAN /tr|A0A1U9X7W7|A0A1U9X7W7_HUMAN /tr|V9GZ37|V9GZ37_HUMAN /tr|B4DNT8|B4DNT8_HUMAN /tr|B4E1T6|B4E1T6_HUMAN /tr|B4E1S9|B4E1S9_HUMAN /tr|B3KTT5|B3KTT5_HUMAN /tr|B4DI39|B4DI39_HUMAN /tr|B2RCQ9|…	0
39	C3.20663.20663.2.0.dta	2	2475.23	0	EAPATQASSTTQLTDTQVLAAENK	2475.22	null	28.9986	11.7186	8.14091e-06	0.005441	2.19819	2	0	sp|Q9UNF1|MAGD2_HUMAN /tr|A0A024R9Y7|A0A024R9Y7_HUMAN /tr|Q5H909|Q5H909_HUMAN /tr|B4DX55|B4DX55_HUMAN /tr|B4DNG7|B4DNG7_HUMAN /	0
64	C3.20171.20171.2.0.dta	2	1487.71	0	TTPSYVAFTDTER	1487.7	null	80.3268	9.9399	4.82098e-05	0.004645	3.12227	2	0	sp|P48741|HSP77_HUMAN /sp|P54652|HSP72_HUMAN /sp|P0DMV8|HS71A_HUMAN /sp|P34931|HS71L_HUMAN /sp|P11142|HSP7C_HUMAN /sp|P0DMV9|HS71B_HUMAN /sp|P17066|HSP76_HUMAN /tr|E9PQQ4|E9PQQ4_HUMAN /tr|B4DI54|B4DI54_HUMAN /tr|B4DWK5|B4DWK5_HUMAN /tr|B2R6X5|B2R6X5_HUMAN /tr|E9PNE6|E9PNE6_HUMAN /tr|B4DFN9|B4DFN9_HUMAN /tr|A8K5I0|A8K5I0_HUMAN /tr|V9HW22|V9HW22_HUMAN /tr|E9PKE3|E9PKE3_HUMAN /tr|A0A1U9X7X4|A0A1U9X7…	0
73	C4.46759.46759.2.0.dta	2	2530.3	0	GVPQIEVTFDIDANGILNVTATDK	2530.3	null	129.167	9.51172	7.39742e-05	0.000624	0.246611	2	0	sp|P0DMV8|HS71A_HUMAN /sp|P34931|HS71L_HUMAN /sp|P0DMV9|HS71B_HUMAN /tr|B4DWK5|B4DWK5_HUMAN /tr|B4DVU9|B4DVU9_HUMAN /tr|B4E388|B4E388_HUMAN /tr|B4DFN9|B4DFN9_HUMAN /tr|A8K5I0|A8K5I0_HUMAN /tr|B4DNX1|B4DNX1_HUMAN /tr|A0A1U9X7W7|A0A1U9X7W7_HUMAN /tr|V9GZ37|V9GZ37_HUMAN /tr|B4DNT8|B4DNT8_HUMAN /tr|B4E1T6|B4E1T6_HUMAN /tr|B4E1S9|B4E1S9_HUMAN /tr|B3KTT5|B3KTT5_HUMAN /tr|B4DI39|B4DI39_HUMAN /tr|B2RCQ9|…	0
103	C3.21645.21645.2.0.dta	2	1658.85	0	NQVALNPQNTVFDAK	1658.85	null	54.3122	7.81535	0.000403331	0.002988	1.80125	2	0	sp|P0DMV8|HS71A_HUMAN /sp|P0DMV9|HS71B_HUMAN /tr|B4E388|B4E388_HUMAN /tr|B4DFN9|B4DFN9_HUMAN /tr|A8K5I0|A8K5I0_HUMAN /tr|B4DNX1|B4DNX1_HUMAN /tr|B4DNT8|B4DNT8_HUMAN /tr|B4E1T6|B4E1T6_HUMAN /tr|A0A0G2JIW1|A0A0G2JIW1_HUMAN /tr|Q59EJ3|Q59EJ3_HUMAN /tr|A0A1U9X7W4|A0A1U9X7W4_HUMAN /	0
113	C1.23528.23528.2.0.dta	2	1487.7	0	TTPSYVAFTDTER	1487.7	null	86.7771	7.34968	0.000642385	0.002452	1.64818	2	0	sp|P48741|HSP77_HUMAN /sp|P54652|HSP72_HUMAN /sp|P0DMV8|HS71A_HUMAN /sp|P34931|HS71L_HUMAN /sp|P11142|HSP7C_HUMAN /sp|P0DMV9|HS71B_HUMAN /sp|P17066|HSP76_HUMAN /tr|E9PQQ4|E9PQQ4_HUMAN /tr|B4DI54|B4DI54_HUMAN /tr|B4DWK5|B4DWK5_HUMAN /tr|B2R6X5|B2R6X5_HUMAN /tr|E9PNE6|E9PNE6_HUMAN /tr|B4DFN9|B4DFN9_HUMAN /tr|A8K5I0|A8K5I0_HUMAN /tr|V9HW22|V9HW22_HUMAN /tr|E9PKE3|E9PKE3_HUMAN /tr|A0A1U9X7X4|A0A1U9X7…	0
136	C4.24224.24224.2.0.dta	2	1615.89	2	VSKASGVSKATEVSK(3)(9)	1615.89	null	36.5268	6.61896	0.00133304	0.001096	0.678264	2	0	sp|Q9UNF1|MAGD2_HUMAN (59)(65)/tr|A0A024R9Y7|A0A024R9Y7_HUMAN (59)(65)/tr|B4DX55|B4DX55_HUMAN (59)(65)/tr|B4DNG7|B4DNG7_HUMAN (59)(65)/	0
153	C2.45114.45114.3.0.dta	3	2530.31	0	GVPQIEVTFDIDANGILNVTATDK	2530.3	null	54.7266	6.20849	0.00200823	0.005934	2.34517	2	0	sp|P0DMV8|HS71A_HUMAN /sp|P34931|HS71L_HUMAN /sp|P0DMV9|HS71B_HUMAN /tr|B4DWK5|B4DWK5_HUMAN /tr|B4DVU9|B4DVU9_HUMAN /tr|B4E388|B4E388_HUMAN /tr|B4DFN9|B4DFN9_HUMAN /tr|A8K5I0|A8K5I0_HUMAN /tr|B4DNX1|B4DNX1_HUMAN /tr|A0A1U9X7W7|A0A1U9X7W7_HUMAN /tr|V9GZ37|V9GZ37_HUMAN /tr|B4DNT8|B4DNT8_HUMAN /tr|B4E1T6|B4E1T6_HUMAN /tr|B4E1S9|B4E1S9_HUMAN /tr|B3KTT5|B3KTT5_HUMAN /tr|B4DI39|B4DI39_HUMAN /tr|B2RCQ9|…	0
165	C4.46764.46764.3.0.dta	3	2530.3	0	GVPQIEVTFDIDANGILNVTATDK	2530.3	null	56.3527	5.66841	0.00344147	-7.2e-05	-0.028455	2	0	sp|P0DMV8|HS71A_HUMAN /sp|P34931|HS71L_HUMAN /sp|P0DMV9|HS71B_HUMAN /tr|B4DWK5|B4DWK5_HUMAN /tr|B4DVU9|B4DVU9_HUMAN /tr|B4E388|B4E388_HUMAN /tr|B4DFN9|B4DFN9_HUMAN /tr|A8K5I0|A8K5I0_HUMAN /tr|B4DNX1|B4DNX1_HUMAN /tr|A0A1U9X7W7|A0A1U9X7W7_HUMAN /tr|V9GZ37|V9GZ37_HUMAN /tr|B4DNT8|B4DNT8_HUMAN /tr|B4E1T6|B4E1T6_HUMAN /tr|B4E1S9|B4E1S9_HUMAN /tr|B3KTT5|B3KTT5_HUMAN /tr|B4DI39|B4DI39_HUMAN /tr|B2RCQ9|…	0
172	C2.11618.11618.2.0.dta	2	1435.72	0	LQSSQEPEAPPPR	1435.72	null	101.489	5.48275	0.00414066	0.002227	1.55114	2	0	sp|Q9UNF1|MAGD2_HUMAN /tr|A0A024R9Y7|A0A024R9Y7_HUMAN /tr|B4DWM5|B4DWM5_HUMAN /tr|Q5H907|Q5H907_HUMAN /tr|Q5H909|Q5H909_HUMAN /tr|B4DX55|B4DX55_HUMAN /	0
227	C2.32074.32074.2.0.dta	2	1526.74	0	EYTDVYPEIIER	1526.74	null	80.0951	3.99673	0.0180441	0.00451	2.95401	2	0	sp|Q9Y5V3|MAGD1_HUMAN /sp|Q9UNF1|MAGD2_HUMAN /tr|A0A024R254|A0A024R254_HUMAN /tr|A0A024R9Y7|A0A024R9Y7_HUMAN /tr|B4DWM5|B4DWM5_HUMAN /tr|Q5H907|Q5H907_HUMAN /tr|Q5H909|Q5H909_HUMAN /tr|B4DX55|B4DX55_HUMAN /	0
250	C3.21657.21657.2.0.dta	2	1658.85	0	NQVALNPQNTVFDAK	1658.85	null	23.1046	3.60624	0.0264359	0.004091	2.46617	2	0	sp|P0DMV8|HS71A_HUMAN /sp|P0DMV9|HS71B_HUMAN /tr|B4E388|B4E388_HUMAN /tr|B4DFN9|B4DFN9_HUMAN /tr|A8K5I0|A8K5I0_HUMAN /tr|B4DNX1|B4DNX1_HUMAN /tr|B4DNT8|B4DNT8_HUMAN /tr|B4E1T6|B4E1T6_HUMAN /tr|A0A0G2JIW1|A0A0G2JIW1_HUMAN /tr|Q59EJ3|Q59EJ3_HUMAN /tr|A0A1U9X7W4|A0A1U9X7W4_HUMAN /	0
265	C5.11999.11999.2.0.dta	2	1435.72	0	LQSSQEPEAPPPR	1435.72	null	79.1434	3.29995	0.0355729	0.001634	1.13811	2	0	sp|Q9UNF1|MAGD2_HUMAN /tr|A0A024R9Y7|A0A024R9Y7_HUMAN /tr|B4DWM5|B4DWM5_HUMAN /tr|Q5H907|Q5H907_HUMAN /tr|Q5H909|Q5H909_HUMAN /tr|B4DX55|B4DX55_HUMAN /	0
307	C2.11608.11608.2.0.dta	2	1435.72	0	LQSSQEPEAPPPR	1435.72	null	90.7003	2.50369	0.0755999	0.001534	1.06845	2	0	sp|Q9UNF1|MAGD2_HUMAN /tr|A0A024R9Y7|A0A024R9Y7_HUMAN /tr|B4DWM5|B4DWM5_HUMAN /tr|Q5H907|Q5H907_HUMAN /tr|Q5H909|Q5H909_HUMAN /tr|B4DX55|B4DX55_HUMAN /	0
311	C1.34099.34099.2.0.dta	2	1197.69	0	DAGVIAGLNVLR	1197.69	null	43.1056	2.403	0.0829442	-0.001197	-0.99942	2	0	sp|P0DMV8|HS71A_HUMAN /sp|P34931|HS71L_HUMAN /sp|P0DMV9|HS71B_HUMAN /tr|B4DI54|B4DI54_HUMAN /tr|B4DWK5|B4DWK5_HUMAN /tr|B4DVU9|B4DVU9_HUMAN /tr|A8K5I0|A8K5I0_HUMAN /tr|A0A1U9X7X4|A0A1U9X7X4_HUMAN /tr|B4DXY3|B4DXY3_HUMAN /tr|A0A1U9X7W7|A0A1U9X7W7_HUMAN /tr|Q53FA3|Q53FA3_HUMAN /tr|B4DNT8|B4DNT8_HUMAN /tr|Q9UQC1|Q9UQC1_HUMAN /tr|B4E1S9|B4E1S9_HUMAN /tr|A0A1U9X7X9|A0A1U9X7X9_HUMAN /tr|B4DI39|B4DI39_H…	0
360	C2.26458.26458.2.0.dta	2	1487.7	0	TTPSYVAFTDTER	1487.7	null	56.7482	1.86314	0.134337	0.003239	2.17719	2	0	sp|P48741|HSP77_HUMAN /sp|P54652|HSP72_HUMAN /sp|P0DMV8|HS71A_HUMAN /sp|P34931|HS71L_HUMAN /sp|P11142|HSP7C_HUMAN /sp|P0DMV9|HS71B_HUMAN /sp|P17066|HSP76_HUMAN /tr|E9PQQ4|E9PQQ4_HUMAN /tr|B4DI54|B4DI54_HUMAN /tr|B4DWK5|B4DWK5_HUMAN /tr|B2R6X5|B2R6X5_HUMAN /tr|E9PNE6|E9PNE6_HUMAN /tr|B4DFN9|B4DFN9_HUMAN /tr|A8K5I0|A8K5I0_HUMAN /tr|V9HW22|V9HW22_HUMAN /tr|E9PKE3|E9PKE3_HUMAN /tr|A0A1U9X7X4|A0A1U9X7…	0
369	C4.26947.26947.2.0.dta	2	1487.7	0	TTPSYVAFTDTER	1487.7	null	59.3604	1.73796	0.149572	0.003361	2.25919	2	0	sp|P48741|HSP77_HUMAN /sp|P54652|HSP72_HUMAN /sp|P0DMV8|HS71A_HUMAN /sp|P34931|HS71L_HUMAN /sp|P11142|HSP7C_HUMAN /sp|P0DMV9|HS71B_HUMAN /sp|P17066|HSP76_HUMAN /tr|E9PQQ4|E9PQQ4_HUMAN /tr|B4DI54|B4DI54_HUMAN /tr|B4DWK5|B4DWK5_HUMAN /tr|B2R6X5|B2R6X5_HUMAN /tr|E9PNE6|E9PNE6_HUMAN /tr|B4DFN9|B4DFN9_HUMAN /tr|A8K5I0|A8K5I0_HUMAN /tr|V9HW22|V9HW22_HUMAN /tr|E9PKE3|E9PKE3_HUMAN /tr|A0A1U9X7X4|A0A1U9X7…	0
409	C4.22764.22764.2.0.dta	2	871.501	0	DVALLQGR	871.5	null	73.857	1.30592	0.21317	0.001195	1.3712	2	0	sp|Q9UNF1|MAGD2_HUMAN /tr|A0A024R9Y7|A0A024R9Y7_HUMAN /tr|B4DWM5|B4DWM5_HUMAN /tr|Q5H907|Q5H907_HUMAN /tr|Q5H909|Q5H909_HUMAN /tr|B4DX55|B4DX55_HUMAN /	0
414	C1.31488.31488.2.0.dta	2	1315.6	0	FEELCSDLFR	1315.6	Carbamidomethyl[C](5)	34.2317	1.2119	0.229365	0.001984	1.50806	2	0	sp|P48741|HSP77_HUMAN /sp|P0DMV8|HS71A_HUMAN /sp|P0DMV9|HS71B_HUMAN /sp|P17066|HSP76_HUMAN /tr|B4DWK5|B4DWK5_HUMAN /tr|B4DVU9|B4DVU9_HUMAN /tr|B2R6X5|B2R6X5_HUMAN /tr|B4E388|B4E388_HUMAN /tr|B4DFN9|B4DFN9_HUMAN /tr|A8K5I0|A8K5I0_HUMAN /tr|B3KSM6|B3KSM6_HUMAN /tr|B4DNV4|B4DNV4_HUMAN /tr|V9GZ37|V9GZ37_HUMAN /tr|B4DNT8|B4DNT8_HUMAN /tr|B4DHP5|B4DHP5_HUMAN /tr|A0A384NKX5|A0A384NKX5_HUMAN /tr|B4E1S9|B…	0
428	C2.28610.28610.2.0.dta	2	1658.85	0	NQVALNPQNTVFDAK	1658.85	null	42.1261	1.09869	0.249985	0.002783	1.67767	2	0.002198	sp|P0DMV8|HS71A_HUMAN /sp|P0DMV9|HS71B_HUMAN /tr|B4E388|B4E388_HUMAN /tr|B4DFN9|B4DFN9_HUMAN /tr|A8K5I0|A8K5I0_HUMAN /tr|B4DNX1|B4DNX1_HUMAN /tr|B4DNT8|B4DNT8_HUMAN /tr|B4E1T6|B4E1T6_HUMAN /tr|A0A0G2JIW1|A0A0G2JIW1_HUMAN /tr|Q59EJ3|Q59EJ3_HUMAN /tr|A0A1U9X7W4|A0A1U9X7W4_HUMAN /	0
438	C4.28973.28973.2.0.dta	2	1658.85	0	NQVALNPQNTVFDAK	1658.85	null	53.1278	1.03064	0.26296	0.001814	1.09353	2	0.002198	sp|P0DMV8|HS71A_HUMAN /sp|P0DMV9|HS71B_HUMAN /tr|B4E388|B4E388_HUMAN /tr|B4DFN9|B4DFN9_HUMAN /tr|A8K5I0|A8K5I0_HUMAN /tr|B4DNX1|B4DNX1_HUMAN /tr|B4DNT8|B4DNT8_HUMAN /tr|B4E1T6|B4E1T6_HUMAN /tr|A0A0G2JIW1|A0A0G2JIW1_HUMAN /tr|Q59EJ3|Q59EJ3_HUMAN /tr|A0A1U9X7W4|A0A1U9X7W4_HUMAN /	0
441	C3.9602.9602.2.0.dta	2	1435.72	0	LQSSQEPEAPPPR	1435.72	null	51.7514	1.00408	0.26814	0.003782	2.63422	2	0.002198	sp|Q9UNF1|MAGD2_HUMAN /tr|A0A024R9Y7|A0A024R9Y7_HUMAN /tr|B4DWM5|B4DWM5_HUMAN /tr|Q5H907|Q5H907_HUMAN /tr|Q5H909|Q5H909_HUMAN /tr|B4DX55|B4DX55_HUMAN /	0
453	C5.6165.6165.3.0.dta	3	2347.02	0	HLDGEEDGSSDQSQASGTTGGRR	2347.01	null	17.0668	0.89543	0.28999	0.007195	3.0656	2	0.002198	sp|Q9UNF1|MAGD2_HUMAN /tr|A0A024R9Y7|A0A024R9Y7_HUMAN /tr|Q5H907|Q5H907_HUMAN /tr|Q5H909|Q5H909_HUMAN /	0
472	C2.26459.26459.2.0.dta	2	1487.7	0	TTPSYVAFTDTER	1487.7	null	46.4542	0.685729	0.334984	0.003239	2.17719	2	0.002198	sp|P48741|HSP77_HUMAN /sp|P54652|HSP72_HUMAN /sp|P0DMV8|HS71A_HUMAN /sp|P34931|HS71L_HUMAN /sp|P11142|HSP7C_HUMAN /sp|P0DMV9|HS71B_HUMAN /sp|P17066|HSP76_HUMAN /tr|E9PQQ4|E9PQQ4_HUMAN /tr|B4DI54|B4DI54_HUMAN /tr|B4DWK5|B4DWK5_HUMAN /tr|B2R6X5|B2R6X5_HUMAN /tr|E9PNE6|E9PNE6_HUMAN /tr|B4DFN9|B4DFN9_HUMAN /tr|A8K5I0|A8K5I0_HUMAN /tr|V9HW22|V9HW22_HUMAN /tr|E9PKE3|E9PKE3_HUMAN /tr|A0A1U9X7X4|A0A1U9X7…	0
490	C4.6711.6711.2.1.dta	2	877.395	0	SYYETSK	877.394	null	104.721	0.507216	0.375846	0.001391	1.58538	2	0.005988	sp|Q9UNF1|MAGD2_HUMAN /tr|A0A024R9Y7|A0A024R9Y7_HUMAN /tr|Q5H907|Q5H907_HUMAN /tr|Q5H909|Q5H909_HUMAN /tr|B4DX55|B4DX55_HUMAN /	0
549	C2.22377.22377.2.0.dta	2	871.501	0	DVALLQGR	871.5	null	75.4911	-0.169957	0.542387	0.001069	1.22662	2	0.013333	sp|Q9UNF1|MAGD2_HUMAN /tr|A0A024R9Y7|A0A024R9Y7_HUMAN /tr|B4DWM5|B4DWM5_HUMAN /tr|Q5H907|Q5H907_HUMAN /tr|Q5H909|Q5H909_HUMAN /tr|B4DX55|B4DX55_HUMAN /	0
581	C1.14428.14428.3.0.dta	3	1675.73	0	ATAGDTHLGGEDFDNR	1675.73	null	6.05361	-0.47822	0.617328	0.001992	1.18874	2	0.027273	sp|P48741|HSP77_HUMAN /sp|P0DMV8|HS71A_HUMAN /sp|P34931|HS71L_HUMAN /sp|P0DMV9|HS71B_HUMAN /sp|P17066|HSP76_HUMAN /tr|B4DI54|B4DI54_HUMAN /tr|B4DWK5|B4DWK5_HUMAN /tr|B4DVU9|B4DVU9_HUMAN /tr|B2R6X5|B2R6X5_HUMAN /tr|B4E388|B4E388_HUMAN /tr|B4DFN9|B4DFN9_HUMAN /tr|A8K5I0|A8K5I0_HUMAN /tr|A0A1U9X7X4|A0A1U9X7X4_HUMAN /tr|B3KSM6|B3KSM6_HUMAN /tr|B4DXY3|B4DXY3_HUMAN /tr|A0A1U9X7W7|A0A1U9X7W7_HUMAN /tr|B…	0
583	C4.17695.17695.4.2.dta	4	3578.62	0	AQETEAAPSQAPADEPEPESAAAQSQENQDTRPK	3578.61	null	9.67786	-0.482223	0.618273	0.013774	3.84898	2	0.027273	sp|Q9UNF1|MAGD2_HUMAN /tr|A0A024R9Y7|A0A024R9Y7_HUMAN /tr|Q5H907|Q5H907_HUMAN /tr|Q5H909|Q5H909_HUMAN /tr|B4DX55|B4DX55_HUMAN /tr|B4DNG7|B4DNG7_HUMAN /	0
619	C4.28986.28986.2.0.dta	2	1658.85	0	NQVALNPQNTVFDAK	1658.85	null	18.8212	-0.743669	0.677798	0.002264	1.3648	2	0.041594	sp|P0DMV8|HS71A_HUMAN /sp|P0DMV9|HS71B_HUMAN /tr|B4E388|B4E388_HUMAN /tr|B4DFN9|B4DFN9_HUMAN /tr|A8K5I0|A8K5I0_HUMAN /tr|B4DNX1|B4DNX1_HUMAN /tr|B4DNT8|B4DNT8_HUMAN /tr|B4E1T6|B4E1T6_HUMAN /tr|A0A0G2JIW1|A0A0G2JIW1_HUMAN /tr|Q59EJ3|Q59EJ3_HUMAN /tr|A0A1U9X7W4|A0A1U9X7W4_HUMAN /	0
627	C5.11989.11989.2.0.dta	2	1435.72	0	LQSSQEPEAPPPR	1435.72	null	57.0259	-0.791578	0.68817	0.000491	0.341989	2	0.044068	sp|Q9UNF1|MAGD2_HUMAN /tr|A0A024R9Y7|A0A024R9Y7_HUMAN /tr|B4DWM5|B4DWM5_HUMAN /tr|Q5H907|Q5H907_HUMAN /tr|Q5H909|Q5H909_HUMAN /tr|B4DX55|B4DX55_HUMAN /	0
681	C1.19907.19907.2.0.dta	2	871.5	0	DVALLQGR	871.5	null	28.6813	-1.10459	0.751119	0.000119	0.136546	2	0.056962	sp|Q9UNF1|MAGD2_HUMAN /tr|A0A024R9Y7|A0A024R9Y7_HUMAN /tr|B4DWM5|B4DWM5_HUMAN /tr|Q5H907|Q5H907_HUMAN /tr|Q5H909|Q5H909_HUMAN /tr|B4DX55|B4DX55_HUMAN /	0
696	C1.30388.30388.2.0.dta	2	1109.57	0	LLQDFFNGR	1109.57	null	42.8597	-1.18028	0.764998	-0.000426	-0.383931	2	0.059006	sp|P0DMV8|HS71A_HUMAN /sp|P0DMV9|HS71B_HUMAN /tr|B4DWK5|B4DWK5_HUMAN /tr|B4DVU9|B4DVU9_HUMAN /tr|B4E388|B4E388_HUMAN /tr|B4DFN9|B4DFN9_HUMAN /tr|A8K5I0|A8K5I0_HUMAN /tr|B4DNX1|B4DNX1_HUMAN /tr|V9GZ37|V9GZ37_HUMAN /tr|B4DNT8|B4DNT8_HUMAN /tr|B4E1T6|B4E1T6_HUMAN /tr|B4E1S9|B4E1S9_HUMAN /tr|B3KTT5|B3KTT5_HUMAN /tr|B4DI39|B4DI39_HUMAN /tr|A0A0G2JIW1|A0A0G2JIW1_HUMAN /tr|Q59EJ3|Q59EJ3_HUMAN /tr|A0A1U9…	0
724	C4.11474.11474.2.0.dta	2	1435.72	0	LQSSQEPEAPPPR	1435.72	null	59.9352	-1.30467	0.78662	0.000972	0.677013	2	0.064955	sp|Q9UNF1|MAGD2_HUMAN /tr|A0A024R9Y7|A0A024R9Y7_HUMAN /tr|B4DWM5|B4DWM5_HUMAN /tr|Q5H907|Q5H907_HUMAN /tr|Q5H909|Q5H909_HUMAN /tr|B4DX55|B4DX55_HUMAN /	0
818	C2.22283.22283.2.0.dta	2	871.501	0	DVALLQGR	871.5	null	60.7624	-1.80003	0.858153	0.001726	1.98049	2	0.075269	sp|Q9UNF1|MAGD2_HUMAN /tr|A0A024R9Y7|A0A024R9Y7_HUMAN /tr|B4DWM5|B4DWM5_HUMAN /tr|Q5H907|Q5H907_HUMAN /tr|Q5H909|Q5H909_HUMAN /tr|B4DX55|B4DX55_HUMAN /	0
821	C4.11462.11462.2.0.dta	2	1435.72	0	LQSSQEPEAPPPR	1435.72	null	67.0147	-1.81271	0.859689	0.003186	2.2191	2	0.076408	sp|Q9UNF1|MAGD2_HUMAN /tr|A0A024R9Y7|A0A024R9Y7_HUMAN /tr|B4DWM5|B4DWM5_HUMAN /tr|Q5H907|Q5H907_HUMAN /tr|Q5H909|Q5H909_HUMAN /tr|B4DX55|B4DX55_HUMAN /	0
884	C4.27602.27602.3.0.dta	3	2475.23	0	EAPATQASSTTQLTDTQVLAAENK	2475.22	null	6.95093	-2.10489	0.891378	0.005945	2.40181	2	0.09068	sp|Q9UNF1|MAGD2_HUMAN /tr|A0A024R9Y7|A0A024R9Y7_HUMAN /tr|Q5H909|Q5H909_HUMAN /tr|B4DX55|B4DX55_HUMAN /tr|B4DNG7|B4DNG7_HUMAN /	0
904	C4.14919.14919.2.0.dta	2	1228.63	0	VEIIANDQGNR	1228.63	null	38.6079	-2.18135	0.898562	0.002634	2.14385	2	0.092251	sp|P11021|BIP_HUMAN /sp|P54652|HSP72_HUMAN /sp|P0DMV8|HS71A_HUMAN /sp|P34931|HS71L_HUMAN /sp|P11142|HSP7C_HUMAN /sp|P0DMV9|HS71B_HUMAN /tr|E9PQQ4|E9PQQ4_HUMAN /tr|B4DI54|B4DI54_HUMAN /tr|B4DWK5|B4DWK5_HUMAN /tr|B4DVU9|B4DVU9_HUMAN /tr|E9PNE6|E9PNE6_HUMAN /tr|B4E388|B4E388_HUMAN /tr|B4DFN9|B4DFN9_HUMAN /tr|A8K5I0|A8K5I0_HUMAN /tr|V9HW22|V9HW22_HUMAN /tr|E9PKE3|E9PKE3_HUMAN /tr|A0A1U9X7X4|A0A1U9X7X…	0
915	C4.16396.16396.2.0.dta	2	989.516	0	ALEVSEDVK	989.515	null	41.9492	-2.20828	0.900991	0.001137	1.14905	2	0.094247	sp|Q9UNF1|MAGD2_HUMAN /tr|A0A024R9Y7|A0A024R9Y7_HUMAN /tr|B4DX55|B4DX55_HUMAN /tr|B4DNG7|B4DNG7_HUMAN /	0
938	C2.32067.32067.2.0.dta	2	1526.74	0	EYTDVYPEIIER	1526.74	null	27.7256	-2.31952	0.910481	0.003542	2.31998	2	0.095923	sp|Q9Y5V3|MAGD1_HUMAN /sp|Q9UNF1|MAGD2_HUMAN /tr|A0A024R254|A0A024R254_HUMAN /tr|A0A024R9Y7|A0A024R9Y7_HUMAN /tr|B4DWM5|B4DWM5_HUMAN /tr|Q5H907|Q5H907_HUMAN /tr|Q5H909|Q5H909_HUMAN /tr|B4DX55|B4DX55_HUMAN /	0
981	C5.29474.29474.2.0.dta	2	1658.85	0	NQVALNPQNTVFDAK	1658.85	null	19.7645	-2.47703	0.922516	0.002628	1.58423	2	0.099089	sp|P0DMV8|HS71A_HUMAN /sp|P0DMV9|HS71B_HUMAN /tr|B4E388|B4E388_HUMAN /tr|B4DFN9|B4DFN9_HUMAN /tr|A8K5I0|A8K5I0_HUMAN /tr|B4DNX1|B4DNX1_HUMAN /tr|B4DNT8|B4DNT8_HUMAN /tr|B4E1T6|B4E1T6_HUMAN /tr|A0A0G2JIW1|A0A0G2JIW1_HUMAN /tr|Q59EJ3|Q59EJ3_HUMAN /tr|A0A1U9X7W4|A0A1U9X7W4_HUMAN /	0
994	C2.28267.28267.2.0.dta	2	964.536	0	LITDEFVK	964.535	null	51.4342	-2.51437	0.925143	0.001212	1.25656	2	0.100907	sp|Q12816|TROP_HUMAN /sp|Q9UNF1|MAGD2_HUMAN /tr|A0A024R9Y7|A0A024R9Y7_HUMAN /tr|B4DS47|B4DS47_HUMAN /tr|Q9NVY3|Q9NVY3_HUMAN /tr|B4DK08|B4DK08_HUMAN /tr|Q9BX89|Q9BX89_HUMAN /tr|Q5H907|Q5H907_HUMAN /tr|Q5H909|Q5H909_HUMAN /tr|Q9BX88|Q9BX88_HUMAN /tr|Q9BX91|Q9BX91_HUMAN /tr|A0A024R9X0|A0A024R9X0_HUMAN /tr|Q9BX90|Q9BX90_HUMAN /tr|B4DX55|B4DX55_HUMAN /tr|A0A087X070|A0A087X070_HUMAN /tr|G5E9N2|G5E9N2_H…	0
1001	C4.22672.22672.2.0.dta	2	871.501	0	DVALLQGR	871.5	null	45.0033	-2.55661	0.928016	0.001014	1.16351	2	0.103955	sp|Q9UNF1|MAGD2_HUMAN /tr|A0A024R9Y7|A0A024R9Y7_HUMAN /tr|B4DWM5|B4DWM5_HUMAN /tr|Q5H907|Q5H907_HUMAN /tr|Q5H909|Q5H909_HUMAN /tr|B4DX55|B4DX55_HUMAN /	0
1054	C5.29457.29457.2.1.dta	2	1658.85	0	NQVALNPQNTVFDAK	1658.85	null	27.6506	-2.74095	0.9394	0.002594	1.56373	2	0.113391	sp|P0DMV8|HS71A_HUMAN /sp|P0DMV9|HS71B_HUMAN /tr|B4E388|B4E388_HUMAN /tr|B4DFN9|B4DFN9_HUMAN /tr|A8K5I0|A8K5I0_HUMAN /tr|B4DNX1|B4DNX1_HUMAN /tr|B4DNT8|B4DNT8_HUMAN /tr|B4E1T6|B4E1T6_HUMAN /tr|A0A0G2JIW1|A0A0G2JIW1_HUMAN /tr|Q59EJ3|Q59EJ3_HUMAN /tr|A0A1U9X7W4|A0A1U9X7W4_HUMAN /	0
1065	C5.24570.24570.2.0.dta	2	1615.89	2	VSKASGVSKATEVSK(3)(9)	1615.89	null	32.4648	3.50473	0.029178	0.002281	1.41161	2	0.117647	sp|Q9UNF1|MAGD2_HUMAN (59)(65)/tr|A0A024R9Y7|A0A024R9Y7_HUMAN (59)(65)/tr|B4DX55|B4DX55_HUMAN (59)(65)/tr|B4DNG7|B4DNG7_HUMAN (59)(65)/	0
1071	C3.12853.12853.3.0.dta	3	1675.73	0	ATAGDTHLGGEDFDNR	1675.73	null	13.6378	-2.78258	0.941727	0.001747	1.04253	2	0.120469	sp|P48741|HSP77_HUMAN /sp|P0DMV8|HS71A_HUMAN /sp|P34931|HS71L_HUMAN /sp|P0DMV9|HS71B_HUMAN /sp|P17066|HSP76_HUMAN /tr|B4DI54|B4DI54_HUMAN /tr|B4DWK5|B4DWK5_HUMAN /tr|B4DVU9|B4DVU9_HUMAN /tr|B2R6X5|B2R6X5_HUMAN /tr|B4E388|B4E388_HUMAN /tr|B4DFN9|B4DFN9_HUMAN /tr|A8K5I0|A8K5I0_HUMAN /tr|A0A1U9X7X4|A0A1U9X7X4_HUMAN /tr|B3KSM6|B3KSM6_HUMAN /tr|B4DXY3|B4DXY3_HUMAN /tr|A0A1U9X7W7|A0A1U9X7W7_HUMAN /tr|B…	0
1108	C5.23092.23092.2.0.dta	2	871.499	0	DVALLQGR	871.5	null	73.0614	-2.89016	0.947358	-0.000213	-0.244406	2	0.125261	sp|Q9UNF1|MAGD2_HUMAN /tr|A0A024R9Y7|A0A024R9Y7_HUMAN /tr|B4DWM5|B4DWM5_HUMAN /tr|Q5H907|Q5H907_HUMAN /tr|Q5H909|Q5H909_HUMAN /tr|B4DX55|B4DX55_HUMAN /	0
1130	C5.33032.33032.2.0.dta	2	1526.74	0	EYTDVYPEIIER	1526.74	null	33.1807	-2.9347	0.949535	0.003043	1.99314	2	0.128074	sp|Q9Y5V3|MAGD1_HUMAN /sp|Q9UNF1|MAGD2_HUMAN /tr|A0A024R254|A0A024R254_HUMAN /tr|A0A024R9Y7|A0A024R9Y7_HUMAN /tr|B4DWM5|B4DWM5_HUMAN /tr|Q5H907|Q5H907_HUMAN /tr|Q5H909|Q5H909_HUMAN /tr|B4DX55|B4DX55_HUMAN /	0
1157	C4.32770.32770.2.0.dta	2	1526.74	0	EYTDVYPEIIER	1526.74	null	15.7839	-3.01484	0.95324	0.003562	2.33308	2	0.132663	sp|Q9Y5V3|MAGD1_HUMAN /sp|Q9UNF1|MAGD2_HUMAN /tr|A0A024R254|A0A024R254_HUMAN /tr|A0A024R9Y7|A0A024R9Y7_HUMAN /tr|B4DWM5|B4DWM5_HUMAN /tr|Q5H907|Q5H907_HUMAN /tr|Q5H909|Q5H909_HUMAN /tr|B4DX55|B4DX55_HUMAN /	0
1204	C4.14226.14226.2.0.dta	2	800.395	0	YLDYAR	800.394	null	22.6131	-3.15228	0.958998	0.001266	1.58172	2	0.140232	sp|Q9UNF1|MAGD2_HUMAN /tr|A0A024R9Y7|A0A024R9Y7_HUMAN /tr|Q5H907|Q5H907_HUMAN /tr|Q5H909|Q5H909_HUMAN /tr|B4DX55|B4DX55_HUMAN /	0
1224	C2.16096.16096.3.0.dta	3	1675.73	0	ATAGDTHLGGEDFDNR	1675.73	null	13.4797	-3.20821	0.961142	0.001926	1.14935	2	0.143123	sp|P48741|HSP77_HUMAN /sp|P0DMV8|HS71A_HUMAN /sp|P34931|HS71L_HUMAN /sp|P0DMV9|HS71B_HUMAN /sp|P17066|HSP76_HUMAN /tr|B4DI54|B4DI54_HUMAN /tr|B4DWK5|B4DWK5_HUMAN /tr|B4DVU9|B4DVU9_HUMAN /tr|B2R6X5|B2R6X5_HUMAN /tr|B4E388|B4E388_HUMAN /tr|B4DFN9|B4DFN9_HUMAN /tr|A8K5I0|A8K5I0_HUMAN /tr|A0A1U9X7X4|A0A1U9X7X4_HUMAN /tr|B3KSM6|B3KSM6_HUMAN /tr|B4DXY3|B4DXY3_HUMAN /tr|A0A1U9X7W7|A0A1U9X7W7_HUMAN /tr|B…	0
1301	C5.27243.27243.2.0.dta	2	1487.7	0	TTPSYVAFTDTER	1487.7	null	29.3021	-3.39662	0.967599	0.003773	2.53613	2	0.150995	sp|P48741|HSP77_HUMAN /sp|P54652|HSP72_HUMAN /sp|P0DMV8|HS71A_HUMAN /sp|P34931|HS71L_HUMAN /sp|P11142|HSP7C_HUMAN /sp|P0DMV9|HS71B_HUMAN /sp|P17066|HSP76_HUMAN /tr|E9PQQ4|E9PQQ4_HUMAN /tr|B4DI54|B4DI54_HUMAN /tr|B4DWK5|B4DWK5_HUMAN /tr|B2R6X5|B2R6X5_HUMAN /tr|E9PNE6|E9PNE6_HUMAN /tr|B4DFN9|B4DFN9_HUMAN /tr|A8K5I0|A8K5I0_HUMAN /tr|V9HW22|V9HW22_HUMAN /tr|E9PKE3|E9PKE3_HUMAN /tr|A0A1U9X7X4|A0A1U9X7…	0
1308	C4.22843.22843.2.0.dta	2	871.501	0	DVALLQGR	871.5	null	25.2708	-3.40522	0.967867	0.00134	1.53758	2	0.151842	sp|Q9UNF1|MAGD2_HUMAN /tr|A0A024R9Y7|A0A024R9Y7_HUMAN /tr|B4DWM5|B4DWM5_HUMAN /tr|Q5H907|Q5H907_HUMAN /tr|Q5H909|Q5H909_HUMAN /tr|B4DX55|B4DX55_HUMAN /	0
1456	C2.28376.28376.2.0.dta	2	964.537	0	LITDEFVK	964.535	null	52.3516	-3.70845	0.976071	0.002125	2.20313	2	0.179636	sp|Q12816|TROP_HUMAN /sp|Q9UNF1|MAGD2_HUMAN /tr|A0A024R9Y7|A0A024R9Y7_HUMAN /tr|B4DS47|B4DS47_HUMAN /tr|Q9NVY3|Q9NVY3_HUMAN /tr|B4DK08|B4DK08_HUMAN /tr|Q9BX89|Q9BX89_HUMAN /tr|Q5H907|Q5H907_HUMAN /tr|Q5H909|Q5H909_HUMAN /tr|Q9BX88|Q9BX88_HUMAN /tr|Q9BX91|Q9BX91_HUMAN /tr|A0A024R9X0|A0A024R9X0_HUMAN /tr|Q9BX90|Q9BX90_HUMAN /tr|B4DX55|B4DX55_HUMAN /tr|A0A087X070|A0A087X070_HUMAN /tr|G5E9N2|G5E9N2_H…	0
1520	C4.16365.16365.2.0.dta	2	989.516	0	ALEVSEDVK	989.515	null	29.2388	-3.8177	0.978494	0.000713	0.720555	2	0.191847	sp|Q9UNF1|MAGD2_HUMAN /tr|A0A024R9Y7|A0A024R9Y7_HUMAN /tr|B4DX55|B4DX55_HUMAN /tr|B4DNG7|B4DNG7_HUMAN /	0
1589	C2.16431.16431.2.0.dta	2	989.516	0	ALEVSEDVK	989.515	null	39.3615	-3.93703	0.980867	0.000964	0.974215	2	0.199078	sp|Q9UNF1|MAGD2_HUMAN /tr|A0A024R9Y7|A0A024R9Y7_HUMAN /tr|B4DX55|B4DX55_HUMAN /tr|B4DNG7|B4DNG7_HUMAN /	0
1660	C4.32759.32759.2.0.dta	2	1526.74	0	EYTDVYPEIIER	1526.74	null	6.48032	-4.07763	0.983335	0.003571	2.33898	2	0.213542	sp|Q9Y5V3|MAGD1_HUMAN /sp|Q9UNF1|MAGD2_HUMAN /tr|A0A024R254|A0A024R254_HUMAN /tr|A0A024R9Y7|A0A024R9Y7_HUMAN /tr|B4DWM5|B4DWM5_HUMAN /tr|Q5H907|Q5H907_HUMAN /tr|Q5H909|Q5H909_HUMAN /tr|B4DX55|B4DX55_HUMAN /	0
1663	C2.16115.16115.3.0.dta	3	1675.73	0	ATAGDTHLGGEDFDNR	1675.73	null	11.1114	-4.08584	0.983469	0.001383	0.825312	2	0.213542	sp|P48741|HSP77_HUMAN /sp|P0DMV8|HS71A_HUMAN /sp|P34931|HS71L_HUMAN /sp|P0DMV9|HS71B_HUMAN /sp|P17066|HSP76_HUMAN /tr|B4DI54|B4DI54_HUMAN /tr|B4DWK5|B4DWK5_HUMAN /tr|B4DVU9|B4DVU9_HUMAN /tr|B2R6X5|B2R6X5_HUMAN /tr|B4E388|B4E388_HUMAN /tr|B4DFN9|B4DFN9_HUMAN /tr|A8K5I0|A8K5I0_HUMAN /tr|A0A1U9X7X4|A0A1U9X7X4_HUMAN /tr|B3KSM6|B3KSM6_HUMAN /tr|B4DXY3|B4DXY3_HUMAN /tr|A0A1U9X7W7|A0A1U9X7W7_HUMAN /tr|B…	0
1747	C2.37586.37586.2.0.dta	2	1197.7	0	DAGVIAGLNVLR	1197.69	null	21.2311	-4.23092	0.985669	0.001484	1.23905	2	0.234914	sp|P0DMV8|HS71A_HUMAN /sp|P34931|HS71L_HUMAN /sp|P0DMV9|HS71B_HUMAN /tr|B4DI54|B4DI54_HUMAN /tr|B4DWK5|B4DWK5_HUMAN /tr|B4DVU9|B4DVU9_HUMAN /tr|A8K5I0|A8K5I0_HUMAN /tr|A0A1U9X7X4|A0A1U9X7X4_HUMAN /tr|B4DXY3|B4DXY3_HUMAN /tr|A0A1U9X7W7|A0A1U9X7W7_HUMAN /tr|Q53FA3|Q53FA3_HUMAN /tr|B4DNT8|B4DNT8_HUMAN /tr|Q9UQC1|Q9UQC1_HUMAN /tr|B4E1S9|B4E1S9_HUMAN /tr|A0A1U9X7X9|A0A1U9X7X9_HUMAN /tr|B4DI39|B4DI39_H…	0
2025	C3.12841.12841.3.0.dta	3	1675.73	0	ATAGDTHLGGEDFDNR	1675.73	null	10.0165	-4.57864	0.989835	0.00276	1.64704	2	0.269036	sp|P48741|HSP77_HUMAN /sp|P0DMV8|HS71A_HUMAN /sp|P34931|HS71L_HUMAN /sp|P0DMV9|HS71B_HUMAN /sp|P17066|HSP76_HUMAN /tr|B4DI54|B4DI54_HUMAN /tr|B4DWK5|B4DWK5_HUMAN /tr|B4DVU9|B4DVU9_HUMAN /tr|B2R6X5|B2R6X5_HUMAN /tr|B4E388|B4E388_HUMAN /tr|B4DFN9|B4DFN9_HUMAN /tr|A8K5I0|A8K5I0_HUMAN /tr|A0A1U9X7X4|A0A1U9X7X4_HUMAN /tr|B3KSM6|B3KSM6_HUMAN /tr|B4DXY3|B4DXY3_HUMAN /tr|A0A1U9X7W7|A0A1U9X7W7_HUMAN /tr|B…	0
2146	C5.22975.22975.2.0.dta	2	871.5	0	DVALLQGR	871.5	null	60.4644	-4.69684	0.990958	3e-05	0.034423	2	0.283445	sp|Q9UNF1|MAGD2_HUMAN /tr|A0A024R9Y7|A0A024R9Y7_HUMAN /tr|B4DWM5|B4DWM5_HUMAN /tr|Q5H907|Q5H907_HUMAN /tr|Q5H909|Q5H909_HUMAN /tr|B4DX55|B4DX55_HUMAN /	0
2342	C3.17422.17422.2.0.dta	2	871.501	0	DVALLQGR	871.5	null	31.9769	-4.90683	0.992658	0.001357	1.55709	2	0.307342	sp|Q9UNF1|MAGD2_HUMAN /tr|A0A024R9Y7|A0A024R9Y7_HUMAN /tr|B4DWM5|B4DWM5_HUMAN /tr|Q5H907|Q5H907_HUMAN /tr|Q5H909|Q5H909_HUMAN /tr|B4DX55|B4DX55_HUMAN /	0
2387	C3.12851.12851.3.0.dta	3	1675.73	0	ATAGDTHLGGEDFDNR	1675.73	null	8.43931	-4.96491	0.99307	0.001934	1.15412	2	0.310268	sp|P48741|HSP77_HUMAN /sp|P0DMV8|HS71A_HUMAN /sp|P34931|HS71L_HUMAN /sp|P0DMV9|HS71B_HUMAN /sp|P17066|HSP76_HUMAN /tr|B4DI54|B4DI54_HUMAN /tr|B4DWK5|B4DWK5_HUMAN /tr|B4DVU9|B4DVU9_HUMAN /tr|B2R6X5|B2R6X5_HUMAN /tr|B4E388|B4E388_HUMAN /tr|B4DFN9|B4DFN9_HUMAN /tr|A8K5I0|A8K5I0_HUMAN /tr|A0A1U9X7X4|A0A1U9X7X4_HUMAN /tr|B3KSM6|B3KSM6_HUMAN /tr|B4DXY3|B4DXY3_HUMAN /tr|A0A1U9X7W7|A0A1U9X7W7_HUMAN /tr|B…	0
2529	C2.37670.37670.2.0.dta	2	1197.7	0	DAGVIAGLNVLR	1197.69	null	16.6689	-5.09798	0.993928	0.001672	1.39602	2	0.326215	sp|P0DMV8|HS71A_HUMAN /sp|P34931|HS71L_HUMAN /sp|P0DMV9|HS71B_HUMAN /tr|B4DI54|B4DI54_HUMAN /tr|B4DWK5|B4DWK5_HUMAN /tr|B4DVU9|B4DVU9_HUMAN /tr|A8K5I0|A8K5I0_HUMAN /tr|A0A1U9X7X4|A0A1U9X7X4_HUMAN /tr|B4DXY3|B4DXY3_HUMAN /tr|A0A1U9X7W7|A0A1U9X7W7_HUMAN /tr|Q53FA3|Q53FA3_HUMAN /tr|B4DNT8|B4DNT8_HUMAN /tr|Q9UQC1|Q9UQC1_HUMAN /tr|B4E1S9|B4E1S9_HUMAN /tr|A0A1U9X7X9|A0A1U9X7X9_HUMAN /tr|B4DI39|B4DI39_H…	0
2643	C4.11170.11170.2.0.dta	2	902.484	0	STLEPVEK	902.483	null	24.9892	-5.19982	0.994513	0.00107	1.18562	2	0.340041	sp|P48741|HSP77_HUMAN /sp|P0DMV8|HS71A_HUMAN /sp|P0DMV9|HS71B_HUMAN /sp|P17066|HSP76_HUMAN /tr|B4DWK5|B4DWK5_HUMAN /tr|B4DVU9|B4DVU9_HUMAN /tr|B2R6X5|B2R6X5_HUMAN /tr|B4E388|B4E388_HUMAN /tr|B4DFN9|B4DFN9_HUMAN /tr|A8K5I0|A8K5I0_HUMAN /tr|B3KSM6|B3KSM6_HUMAN /tr|B4DNV4|B4DNV4_HUMAN /tr|V9GZ37|V9GZ37_HUMAN /tr|B4DNT8|B4DNT8_HUMAN /tr|B4DHP5|B4DHP5_HUMAN /tr|A0A384NKX5|A0A384NKX5_HUMAN /tr|B4E1S9|B…	0
2699	C4.15086.15086.2.0.dta	2	1228.63	0	VEIIANDQGNR	1228.63	null	10.1898	-5.25128	0.994787	0.000659	0.536371	2	0.343132	sp|P11021|BIP_HUMAN /sp|P54652|HSP72_HUMAN /sp|P0DMV8|HS71A_HUMAN /sp|P34931|HS71L_HUMAN /sp|P11142|HSP7C_HUMAN /sp|P0DMV9|HS71B_HUMAN /tr|E9PQQ4|E9PQQ4_HUMAN /tr|B4DI54|B4DI54_HUMAN /tr|B4DWK5|B4DWK5_HUMAN /tr|B4DVU9|B4DVU9_HUMAN /tr|E9PNE6|E9PNE6_HUMAN /tr|B4E388|B4E388_HUMAN /tr|B4DFN9|B4DFN9_HUMAN /tr|A8K5I0|A8K5I0_HUMAN /tr|V9HW22|V9HW22_HUMAN /tr|E9PKE3|E9PKE3_HUMAN /tr|A0A1U9X7X4|A0A1U9X7X…	0
2766	C5.22978.22978.2.0.dta	2	871.5	0	DVALLQGR	871.5	null	58.4752	-5.31878	0.995125	5.8e-05	0.066552	2	0.352239	sp|Q9UNF1|MAGD2_HUMAN /tr|A0A024R9Y7|A0A024R9Y7_HUMAN /tr|B4DWM5|B4DWM5_HUMAN /tr|Q5H907|Q5H907_HUMAN /tr|Q5H909|Q5H909_HUMAN /tr|B4DX55|B4DX55_HUMAN /	0
2893	C3.17444.17444.2.0.dta	2	871.501	0	DVALLQGR	871.5	null	27.2527	-5.41491	0.99557	0.001836	2.10671	2	0.36569	sp|Q9UNF1|MAGD2_HUMAN /tr|A0A024R9Y7|A0A024R9Y7_HUMAN /tr|B4DWM5|B4DWM5_HUMAN /tr|Q5H907|Q5H907_HUMAN /tr|Q5H909|Q5H909_HUMAN /tr|B4DX55|B4DX55_HUMAN /	0
3181	C5.15337.15337.2.0.dta	2	1228.63	0	VEIIANDQGNR	1228.63	null	34.3232	-5.64685	0.996484	0.001972	1.60504	2	0.39032	sp|P11021|BIP_HUMAN /sp|P54652|HSP72_HUMAN /sp|P0DMV8|HS71A_HUMAN /sp|P34931|HS71L_HUMAN /sp|P11142|HSP7C_HUMAN /sp|P0DMV9|HS71B_HUMAN /tr|E9PQQ4|E9PQQ4_HUMAN /tr|B4DI54|B4DI54_HUMAN /tr|B4DWK5|B4DWK5_HUMAN /tr|B4DVU9|B4DVU9_HUMAN /tr|E9PNE6|E9PNE6_HUMAN /tr|B4E388|B4E388_HUMAN /tr|B4DFN9|B4DFN9_HUMAN /tr|A8K5I0|A8K5I0_HUMAN /tr|V9HW22|V9HW22_HUMAN /tr|E9PKE3|E9PKE3_HUMAN /tr|A0A1U9X7X4|A0A1U9X7X…	0
3269	C3.21506.21506.2.0.dta	2	964.537	0	LITDEFVK	964.535	null	30.7948	-5.70161	0.996671	0.002335	2.42086	2	0.399218	sp|Q12816|TROP_HUMAN /sp|Q9UNF1|MAGD2_HUMAN /tr|A0A024R9Y7|A0A024R9Y7_HUMAN /tr|B4DS47|B4DS47_HUMAN /tr|Q9NVY3|Q9NVY3_HUMAN /tr|B4DK08|B4DK08_HUMAN /tr|Q9BX89|Q9BX89_HUMAN /tr|Q5H907|Q5H907_HUMAN /tr|Q5H909|Q5H909_HUMAN /tr|Q9BX88|Q9BX88_HUMAN /tr|Q9BX91|Q9BX91_HUMAN /tr|A0A024R9X0|A0A024R9X0_HUMAN /tr|Q9BX90|Q9BX90_HUMAN /tr|B4DX55|B4DX55_HUMAN /tr|A0A087X070|A0A087X070_HUMAN /tr|G5E9N2|G5E9N2_H…	0
3458	C4.10212.10212.2.0.dta	2	947.469	0	SAVEDEGLK	947.468	null	14.934	-5.84133	0.997103	0.001461	1.54201	2	0.412836	sp|P0DMV8|HS71A_HUMAN /sp|P0DMV9|HS71B_HUMAN /tr|B4DWK5|B4DWK5_HUMAN /tr|B4DVU9|B4DVU9_HUMAN /tr|B4E388|B4E388_HUMAN /tr|B4DFN9|B4DFN9_HUMAN /tr|A8K5I0|A8K5I0_HUMAN /tr|B4DNX1|B4DNX1_HUMAN /tr|V9GZ37|V9GZ37_HUMAN /tr|B4DNT8|B4DNT8_HUMAN /tr|B4E1T6|B4E1T6_HUMAN /tr|B4E1S9|B4E1S9_HUMAN /tr|B3KTT5|B3KTT5_HUMAN /tr|B4DI39|B4DI39_HUMAN /tr|A0A0G2JIW1|A0A0G2JIW1_HUMAN /tr|Q59EJ3|Q59EJ3_HUMAN /tr|A0A1U9…	0
3771	C4.14125.14125.2.0.dta	2	800.394	0	YLDYAR	800.394	null	10.6884	-6.04348	0.997632	0.000781	0.97577	2	0.438298	sp|Q9UNF1|MAGD2_HUMAN /tr|A0A024R9Y7|A0A024R9Y7_HUMAN /tr|Q5H907|Q5H907_HUMAN /tr|Q5H909|Q5H909_HUMAN /tr|B4DX55|B4DX55_HUMAN /	0
3789	C2.10355.10355.2.0.dta	2	947.469	0	SAVEDEGLK	947.468	null	26.4246	-6.061	0.997673	0.000906	0.956233	2	0.43834	sp|P0DMV8|HS71A_HUMAN /sp|P0DMV9|HS71B_HUMAN /tr|B4DWK5|B4DWK5_HUMAN /tr|B4DVU9|B4DVU9_HUMAN /tr|B4E388|B4E388_HUMAN /tr|B4DFN9|B4DFN9_HUMAN /tr|A8K5I0|A8K5I0_HUMAN /tr|B4DNX1|B4DNX1_HUMAN /tr|V9GZ37|V9GZ37_HUMAN /tr|B4DNT8|B4DNT8_HUMAN /tr|B4E1T6|B4E1T6_HUMAN /tr|B4E1S9|B4E1S9_HUMAN /tr|B3KTT5|B3KTT5_HUMAN /tr|B4DI39|B4DI39_HUMAN /tr|A0A0G2JIW1|A0A0G2JIW1_HUMAN /tr|Q59EJ3|Q59EJ3_HUMAN /tr|A0A1U9…	0
3844	C2.14990.14990.2.0.dta	2	1228.63	0	VEIIANDQGNR	1228.63	null	14.1568	-6.10457	0.997772	0.001797	1.46261	2	0.438485	sp|P11021|BIP_HUMAN /sp|P54652|HSP72_HUMAN /sp|P0DMV8|HS71A_HUMAN /sp|P34931|HS71L_HUMAN /sp|P11142|HSP7C_HUMAN /sp|P0DMV9|HS71B_HUMAN /tr|E9PQQ4|E9PQQ4_HUMAN /tr|B4DI54|B4DI54_HUMAN /tr|B4DWK5|B4DWK5_HUMAN /tr|B4DVU9|B4DVU9_HUMAN /tr|E9PNE6|E9PNE6_HUMAN /tr|B4E388|B4E388_HUMAN /tr|B4DFN9|B4DFN9_HUMAN /tr|A8K5I0|A8K5I0_HUMAN /tr|V9HW22|V9HW22_HUMAN /tr|E9PKE3|E9PKE3_HUMAN /tr|A0A1U9X7X4|A0A1U9X7X…	0
3992	C5.29451.29451.2.1.dta	2	1658.85	0	NQVALNPQNTVFDAK	1658.85	null	15.4324	-6.21108	0.997997	0.002977	1.79462	2	0.448694	sp|P0DMV8|HS71A_HUMAN /sp|P0DMV9|HS71B_HUMAN /tr|B4E388|B4E388_HUMAN /tr|B4DFN9|B4DFN9_HUMAN /tr|A8K5I0|A8K5I0_HUMAN /tr|B4DNX1|B4DNX1_HUMAN /tr|B4DNT8|B4DNT8_HUMAN /tr|B4E1T6|B4E1T6_HUMAN /tr|A0A0G2JIW1|A0A0G2JIW1_HUMAN /tr|Q59EJ3|Q59EJ3_HUMAN /tr|A0A1U9X7W4|A0A1U9X7W4_HUMAN /	0
4013	C3.19684.19684.3.0.dta	3	1465.81	0	AQIHDLVLVGGSTR	1465.81	null	1.59596	-6.22424	0.998023	-0.003027	-2.06507	2	0.450128	sp|P0DMV8|HS71A_HUMAN /sp|P0DMV9|HS71B_HUMAN /tr|B4DWK5|B4DWK5_HUMAN /tr|B4DVU9|B4DVU9_HUMAN /tr|B4E388|B4E388_HUMAN /tr|B4DFN9|B4DFN9_HUMAN /tr|A8K5I0|A8K5I0_HUMAN /tr|V9GZ37|V9GZ37_HUMAN /tr|B4DNT8|B4DNT8_HUMAN /tr|B4E1S9|B4E1S9_HUMAN /tr|B3KTT5|B3KTT5_HUMAN /tr|B4DI39|B4DI39_HUMAN /tr|A0A0G2JIW1|A0A0G2JIW1_HUMAN /tr|Q59EJ3|Q59EJ3_HUMAN /tr|A0A1U9X7W4|A0A1U9X7W4_HUMAN /	0
4268	C4.10231.10231.2.0.dta	2	947.469	0	SAVEDEGLK	947.468	null	4.98402	-6.37566	0.9983	0.001109	1.17049	2	0.464298	sp|P0DMV8|HS71A_HUMAN /sp|P0DMV9|HS71B_HUMAN /tr|B4DWK5|B4DWK5_HUMAN /tr|B4DVU9|B4DVU9_HUMAN /tr|B4E388|B4E388_HUMAN /tr|B4DFN9|B4DFN9_HUMAN /tr|A8K5I0|A8K5I0_HUMAN /tr|B4DNX1|B4DNX1_HUMAN /tr|V9GZ37|V9GZ37_HUMAN /tr|B4DNT8|B4DNT8_HUMAN /tr|B4E1T6|B4E1T6_HUMAN /tr|B4E1S9|B4E1S9_HUMAN /tr|B3KTT5|B3KTT5_HUMAN /tr|B4DI39|B4DI39_HUMAN /tr|A0A0G2JIW1|A0A0G2JIW1_HUMAN /tr|Q59EJ3|Q59EJ3_HUMAN /tr|A0A1U9…	0
4582	C3.9596.9596.2.0.dta	2	1435.72	0	LQSSQEPEAPPPR	1435.72	null	17.2901	-6.56833	0.998598	0.002497	1.7392	2	0.482736	sp|Q9UNF1|MAGD2_HUMAN /tr|A0A024R9Y7|A0A024R9Y7_HUMAN /tr|B4DWM5|B4DWM5_HUMAN /tr|Q5H907|Q5H907_HUMAN /tr|Q5H909|Q5H909_HUMAN /tr|B4DX55|B4DX55_HUMAN /	0
4752	C4.30872.30872.2.0.dta	2	804.498	0	VFGIQLK	804.498	null	9.36177	-6.67336	0.998737	0.000695	0.863893	2	0.490499	sp|Q9UNF1|MAGD2_HUMAN /tr|A0A024R9Y7|A0A024R9Y7_HUMAN /tr|B4DWM5|B4DWM5_HUMAN /tr|Q5H907|Q5H907_HUMAN /tr|Q5H909|Q5H909_HUMAN /tr|B4DX55|B4DX55_HUMAN /	0
5074	C2.32277.32277.2.0.dta	2	917.502	0	GPIAFWAR	917.499	null	18.9506	-6.86346	0.998956	0.002345	2.55586	2	0.508997	sp|Q9UNF1|MAGD2_HUMAN /tr|A0A024R9Y7|A0A024R9Y7_HUMAN /tr|Q5H909|Q5H909_HUMAN /	0
5100	C1.10758.10758.2.0.dta	2	902.484	0	STLEPVEK	902.483	null	76.2256	-6.87327	0.998966	0.001084	1.20113	2	0.510024	sp|P48741|HSP77_HUMAN /sp|P0DMV8|HS71A_HUMAN /sp|P0DMV9|HS71B_HUMAN /sp|P17066|HSP76_HUMAN /tr|B4DWK5|B4DWK5_HUMAN /tr|B4DVU9|B4DVU9_HUMAN /tr|B2R6X5|B2R6X5_HUMAN /tr|B4E388|B4E388_HUMAN /tr|B4DFN9|B4DFN9_HUMAN /tr|A8K5I0|A8K5I0_HUMAN /tr|B3KSM6|B3KSM6_HUMAN /tr|B4DNV4|B4DNV4_HUMAN /tr|V9GZ37|V9GZ37_HUMAN /tr|B4DNT8|B4DNT8_HUMAN /tr|B4DHP5|B4DHP5_HUMAN /tr|A0A384NKX5|A0A384NKX5_HUMAN /tr|B4E1S9|B…	0
5153	C3.21463.21463.2.0.dta	2	964.537	0	LITDEFVK	964.535	null	21.0992	-6.89959	0.998993	0.001849	1.91699	2	0.513864	sp|Q12816|TROP_HUMAN /sp|Q9UNF1|MAGD2_HUMAN /tr|A0A024R9Y7|A0A024R9Y7_HUMAN /tr|B4DS47|B4DS47_HUMAN /tr|Q9NVY3|Q9NVY3_HUMAN /tr|B4DK08|B4DK08_HUMAN /tr|Q9BX89|Q9BX89_HUMAN /tr|Q5H907|Q5H907_HUMAN /tr|Q5H909|Q5H909_HUMAN /tr|Q9BX88|Q9BX88_HUMAN /tr|Q9BX91|Q9BX91_HUMAN /tr|A0A024R9X0|A0A024R9X0_HUMAN /tr|Q9BX90|Q9BX90_HUMAN /tr|B4DX55|B4DX55_HUMAN /tr|A0A087X070|A0A087X070_HUMAN /tr|G5E9N2|G5E9N2_H…	0
5316	C4.9153.9153.2.0.dta	2	804.447	0	ITITNDK	804.446	null	7.0132	-6.99153	0.999081	0.001126	1.39972	2	0.524706	sp|P54652|HSP72_HUMAN /sp|P0DMV8|HS71A_HUMAN /sp|P34931|HS71L_HUMAN /sp|P11142|HSP7C_HUMAN /sp|P0DMV9|HS71B_HUMAN /sp|P17066|HSP76_HUMAN /tr|B4DI54|B4DI54_HUMAN /tr|B4DWK5|B4DWK5_HUMAN /tr|B4DVU9|B4DVU9_HUMAN /tr|B2R6X5|B2R6X5_HUMAN /tr|E9PNE6|E9PNE6_HUMAN /tr|A8K7Q2|A8K7Q2_HUMAN /tr|B4E388|B4E388_HUMAN /tr|B4E1Q1|B4E1Q1_HUMAN /tr|B4DFN9|B4DFN9_HUMAN /tr|A8K5I0|A8K5I0_HUMAN /tr|V9HW22|V9HW22_HUMA…	0
5560	C2.9451.9451.2.1.dta	2	804.447	0	ITITNDK	804.446	null	22.4688	-7.13073	0.999201	0.0004	0.497237	2	0.535199	sp|P54652|HSP72_HUMAN /sp|P0DMV8|HS71A_HUMAN /sp|P34931|HS71L_HUMAN /sp|P11142|HSP7C_HUMAN /sp|P0DMV9|HS71B_HUMAN /sp|P17066|HSP76_HUMAN /tr|B4DI54|B4DI54_HUMAN /tr|B4DWK5|B4DWK5_HUMAN /tr|B4DVU9|B4DVU9_HUMAN /tr|B2R6X5|B2R6X5_HUMAN /tr|E9PNE6|E9PNE6_HUMAN /tr|A8K7Q2|A8K7Q2_HUMAN /tr|B4E388|B4E388_HUMAN /tr|B4E1Q1|B4E1Q1_HUMAN /tr|B4DFN9|B4DFN9_HUMAN /tr|A8K5I0|A8K5I0_HUMAN /tr|V9HW22|V9HW22_HUMA…	0
5716	C1.13625.13625.2.0.dta	2	1228.63	0	VEIIANDQGNR	1228.63	null	5.33798	-7.21321	0.999264	0.00142	1.15576	2	0.539901	sp|P11021|BIP_HUMAN /sp|P54652|HSP72_HUMAN /sp|P0DMV8|HS71A_HUMAN /sp|P34931|HS71L_HUMAN /sp|P11142|HSP7C_HUMAN /sp|P0DMV9|HS71B_HUMAN /tr|E9PQQ4|E9PQQ4_HUMAN /tr|B4DI54|B4DI54_HUMAN /tr|B4DWK5|B4DWK5_HUMAN /tr|B4DVU9|B4DVU9_HUMAN /tr|E9PNE6|E9PNE6_HUMAN /tr|B4E388|B4E388_HUMAN /tr|B4DFN9|B4DFN9_HUMAN /tr|A8K5I0|A8K5I0_HUMAN /tr|V9HW22|V9HW22_HUMAN /tr|E9PKE3|E9PKE3_HUMAN /tr|A0A1U9X7X4|A0A1U9X7X…	0
5848	C4.6662.6662.2.0.dta	2	877.395	0	SYYETSK	877.394	null	20.8864	-7.28347	0.999314	0.001123	1.27993	2	0.546537	sp|Q9UNF1|MAGD2_HUMAN /tr|A0A024R9Y7|A0A024R9Y7_HUMAN /tr|Q5H907|Q5H907_HUMAN /tr|Q5H909|Q5H909_HUMAN /tr|B4DX55|B4DX55_HUMAN /	0
5919	C3.21468.21468.2.0.dta	2	964.537	0	LITDEFVK	964.535	null	26.6207	-7.32419	0.999341	0.001836	1.90351	2	0.54718	sp|Q12816|TROP_HUMAN /sp|Q9UNF1|MAGD2_HUMAN /tr|A0A024R9Y7|A0A024R9Y7_HUMAN /tr|B4DS47|B4DS47_HUMAN /tr|Q9NVY3|Q9NVY3_HUMAN /tr|B4DK08|B4DK08_HUMAN /tr|Q9BX89|Q9BX89_HUMAN /tr|Q5H907|Q5H907_HUMAN /tr|Q5H909|Q5H909_HUMAN /tr|Q9BX88|Q9BX88_HUMAN /tr|Q9BX91|Q9BX91_HUMAN /tr|A0A024R9X0|A0A024R9X0_HUMAN /tr|Q9BX90|Q9BX90_HUMAN /tr|B4DX55|B4DX55_HUMAN /tr|A0A087X070|A0A087X070_HUMAN /tr|G5E9N2|G5E9N2_H…	0
6246	C2.11294.11294.2.0.dta	2	902.483	0	STLEPVEK	902.483	null	26.799	-7.4945	0.999444	0.000301	0.333524	2	0.564116	sp|P48741|HSP77_HUMAN /sp|P0DMV8|HS71A_HUMAN /sp|P0DMV9|HS71B_HUMAN /sp|P17066|HSP76_HUMAN /tr|B4DWK5|B4DWK5_HUMAN /tr|B4DVU9|B4DVU9_HUMAN /tr|B2R6X5|B2R6X5_HUMAN /tr|B4E388|B4E388_HUMAN /tr|B4DFN9|B4DFN9_HUMAN /tr|A8K5I0|A8K5I0_HUMAN /tr|B3KSM6|B3KSM6_HUMAN /tr|B4DNV4|B4DNV4_HUMAN /tr|V9GZ37|V9GZ37_HUMAN /tr|B4DNT8|B4DNT8_HUMAN /tr|B4DHP5|B4DHP5_HUMAN /tr|A0A384NKX5|A0A384NKX5_HUMAN /tr|B4E1S9|B…	0
6293	C5.6766.6766.2.0.dta	2	1137.55	0	YKAEDEVQR	1137.55	null	38.827	-7.51366	0.999455	0.001551	1.36345	2	0.564116	sp|P0DMV8|HS71A_HUMAN /sp|P34931|HS71L_HUMAN /sp|P0DMV9|HS71B_HUMAN /tr|B4DI54|B4DI54_HUMAN /tr|B4DWK5|B4DWK5_HUMAN /tr|B4DVU9|B4DVU9_HUMAN /tr|B4E388|B4E388_HUMAN /tr|B4DFN9|B4DFN9_HUMAN /tr|A8K5I0|A8K5I0_HUMAN /tr|A0A1U9X7X4|A0A1U9X7X4_HUMAN /tr|B4DNX1|B4DNX1_HUMAN /tr|A0A1U9X7W7|A0A1U9X7W7_HUMAN /tr|Q53FA3|Q53FA3_HUMAN /tr|V9GZ37|V9GZ37_HUMAN /tr|B4DNT8|B4DNT8_HUMAN /tr|B4E1T6|B4E1T6_HUMAN /tr…	0
6407	C5.16777.16777.2.0.dta	2	989.516	0	ALEVSEDVK	989.515	null	44.6076	-7.56619	0.999483	0.001412	1.42696	2	0.565901	sp|Q9UNF1|MAGD2_HUMAN /tr|A0A024R9Y7|A0A024R9Y7_HUMAN /tr|B4DX55|B4DX55_HUMAN /tr|B4DNG7|B4DNG7_HUMAN /	0
6458	C5.14622.14622.2.0.dta	2	800.395	0	YLDYAR	800.394	null	40.5628	-7.59841	0.999499	0.001091	1.36308	2	0.568204	sp|Q9UNF1|MAGD2_HUMAN /tr|A0A024R9Y7|A0A024R9Y7_HUMAN /tr|Q5H907|Q5H907_HUMAN /tr|Q5H909|Q5H909_HUMAN /tr|B4DX55|B4DX55_HUMAN /	0
6757	C4.5960.5960.2.0.dta	2	909.433	0	FQAEASEK	909.431	null	8.18041	-7.74962	0.999569	0.001491	1.63949	2	0.580315	sp|Q9UNF1|MAGD2_HUMAN /tr|A0A024R9Y7|A0A024R9Y7_HUMAN /tr|Q5H907|Q5H907_HUMAN /tr|Q5H909|Q5H909_HUMAN /tr|B4DX55|B4DX55_HUMAN /tr|B4DNG7|B4DNG7_HUMAN /	0
7470	C2.15999.15999.2.0.dta	2	923.437	0	EWAAQYR	923.437	null	13.0511	-8.09478	0.999695	0.000508	0.550119	2	0.607057	sp|Q9UNF1|MAGD2_HUMAN /tr|A0A024R9Y7|A0A024R9Y7_HUMAN /tr|Q5H907|Q5H907_HUMAN /tr|Q5H909|Q5H909_HUMAN /tr|B4DX55|B4DX55_HUMAN /	0
7565	C3.11974.11974.2.0.dta	2	1228.63	0	VEIIANDQGNR	1228.63	null	3.84656	-8.13514	0.999707	0.004147	3.37531	2	0.609328	sp|P11021|BIP_HUMAN /sp|P54652|HSP72_HUMAN /sp|P0DMV8|HS71A_HUMAN /sp|P34931|HS71L_HUMAN /sp|P11142|HSP7C_HUMAN /sp|P0DMV9|HS71B_HUMAN /tr|E9PQQ4|E9PQQ4_HUMAN /tr|B4DI54|B4DI54_HUMAN /tr|B4DWK5|B4DWK5_HUMAN /tr|B4DVU9|B4DVU9_HUMAN /tr|E9PNE6|E9PNE6_HUMAN /tr|B4E388|B4E388_HUMAN /tr|B4DFN9|B4DFN9_HUMAN /tr|A8K5I0|A8K5I0_HUMAN /tr|V9HW22|V9HW22_HUMAN /tr|E9PKE3|E9PKE3_HUMAN /tr|A0A1U9X7X4|A0A1U9X7X…	0
7967	C5.38917.38917.2.0.dta	2	1197.7	0	DAGVIAGLNVLR	1197.69	null	13.378	-8.3315	0.999759	0.002158	1.80179	2	0.621498	sp|P0DMV8|HS71A_HUMAN /sp|P34931|HS71L_HUMAN /sp|P0DMV9|HS71B_HUMAN /tr|B4DI54|B4DI54_HUMAN /tr|B4DWK5|B4DWK5_HUMAN /tr|B4DVU9|B4DVU9_HUMAN /tr|A8K5I0|A8K5I0_HUMAN /tr|A0A1U9X7X4|A0A1U9X7X4_HUMAN /tr|B4DXY3|B4DXY3_HUMAN /tr|A0A1U9X7W7|A0A1U9X7W7_HUMAN /tr|Q53FA3|Q53FA3_HUMAN /tr|B4DNT8|B4DNT8_HUMAN /tr|Q9UQC1|Q9UQC1_HUMAN /tr|B4E1S9|B4E1S9_HUMAN /tr|A0A1U9X7X9|A0A1U9X7X9_HUMAN /tr|B4DI39|B4DI39_H…	0
8188	C2.32283.32283.2.0.dta	2	917.502	0	GPIAFWAR	917.499	null	10.9468	-8.43844	0.999784	0.002649	2.8872	2	0.626516	sp|Q9UNF1|MAGD2_HUMAN /tr|A0A024R9Y7|A0A024R9Y7_HUMAN /tr|Q5H909|Q5H909_HUMAN /	0
8563	C5.14626.14626.2.0.dta	2	800.395	0	YLDYAR	800.394	null	36.4573	-8.61628	0.999819	0.001096	1.36933	2	0.637089	sp|Q9UNF1|MAGD2_HUMAN /tr|A0A024R9Y7|A0A024R9Y7_HUMAN /tr|Q5H907|Q5H907_HUMAN /tr|Q5H909|Q5H909_HUMAN /tr|B4DX55|B4DX55_HUMAN /	0
8672	C5.16543.16543.3.0.dta	3	1675.73	0	ATAGDTHLGGEDFDNR	1675.73	null	8.90368	-8.66186	0.999827	0.001925	1.14875	2	0.640625	sp|P48741|HSP77_HUMAN /sp|P0DMV8|HS71A_HUMAN /sp|P34931|HS71L_HUMAN /sp|P0DMV9|HS71B_HUMAN /sp|P17066|HSP76_HUMAN /tr|B4DI54|B4DI54_HUMAN /tr|B4DWK5|B4DWK5_HUMAN /tr|B4DVU9|B4DVU9_HUMAN /tr|B2R6X5|B2R6X5_HUMAN /tr|B4E388|B4E388_HUMAN /tr|B4DFN9|B4DFN9_HUMAN /tr|A8K5I0|A8K5I0_HUMAN /tr|A0A1U9X7X4|A0A1U9X7X4_HUMAN /tr|B3KSM6|B3KSM6_HUMAN /tr|B4DXY3|B4DXY3_HUMAN /tr|A0A1U9X7W7|A0A1U9X7W7_HUMAN /tr|B…	0
8775	C2.10825.10825.2.0.dta	2	767.393	0	AGYSLEK	767.393	null	28.6523	-8.71184	0.999835	-9.4e-05	-0.122493	2	0.644724	sp|Q9UNF1|MAGD2_HUMAN /tr|A0A024R9Y7|A0A024R9Y7_HUMAN /tr|B4DWM5|B4DWM5_HUMAN /tr|Q5H907|Q5H907_HUMAN /tr|Q5H909|Q5H909_HUMAN /tr|B4DX55|B4DX55_HUMAN /	0
9602	C5.6449.6449.2.0.dta	2	909.433	0	FQAEASEK	909.431	null	39.8836	-9.16204	0.999895	0.001328	1.46025	2	0.658112	sp|Q9UNF1|MAGD2_HUMAN /tr|A0A024R9Y7|A0A024R9Y7_HUMAN /tr|Q5H907|Q5H907_HUMAN /tr|Q5H909|Q5H909_HUMAN /tr|B4DX55|B4DX55_HUMAN /tr|B4DNG7|B4DNG7_HUMAN /	0
9768	C5.16726.16726.2.0.dta	2	989.516	0	ALEVSEDVK	989.515	null	33.3358	-9.25046	0.999904	0.001136	1.14804	2	0.663264	sp|Q9UNF1|MAGD2_HUMAN /tr|A0A024R9Y7|A0A024R9Y7_HUMAN /tr|B4DX55|B4DX55_HUMAN /tr|B4DNG7|B4DNG7_HUMAN /	0
9979	C2.7000.7000.2.0.dta	2	877.395	0	SYYETSK	877.394	null	21.8626	-9.37204	0.999915	0.000934	1.06452	2	0.66695	sp|Q9UNF1|MAGD2_HUMAN /tr|A0A024R9Y7|A0A024R9Y7_HUMAN /tr|Q5H907|Q5H907_HUMAN /tr|Q5H909|Q5H909_HUMAN /tr|B4DX55|B4DX55_HUMAN /	0
10161	C2.14232.14232.2.0.dta	2	800.394	0	YLDYAR	800.394	null	16.6918	-9.47395	0.999923	0.000308	0.384811	2	0.670297	sp|Q9UNF1|MAGD2_HUMAN /tr|A0A024R9Y7|A0A024R9Y7_HUMAN /tr|Q5H907|Q5H907_HUMAN /tr|Q5H909|Q5H909_HUMAN /tr|B4DX55|B4DX55_HUMAN /	0
10396	C5.29280.29280.2.1.dta	2	964.537	0	LITDEFVK	964.535	null	49.0453	-9.60257	0.999932	0.002494	2.5857	2	0.674113	sp|Q12816|TROP_HUMAN /sp|Q9UNF1|MAGD2_HUMAN /tr|A0A024R9Y7|A0A024R9Y7_HUMAN /tr|B4DS47|B4DS47_HUMAN /tr|Q9NVY3|Q9NVY3_HUMAN /tr|B4DK08|B4DK08_HUMAN /tr|Q9BX89|Q9BX89_HUMAN /tr|Q5H907|Q5H907_HUMAN /tr|Q5H909|Q5H909_HUMAN /tr|Q9BX88|Q9BX88_HUMAN /tr|Q9BX91|Q9BX91_HUMAN /tr|A0A024R9X0|A0A024R9X0_HUMAN /tr|Q9BX90|Q9BX90_HUMAN /tr|B4DX55|B4DX55_HUMAN /tr|A0A087X070|A0A087X070_HUMAN /tr|G5E9N2|G5E9N2_H…	0
10588	C3.9026.9026.2.0.dta	2	767.394	0	AGYSLEK	767.393	null	40.6829	-9.72024	0.99994	0.000499	0.650253	2	0.679405	sp|Q9UNF1|MAGD2_HUMAN /tr|A0A024R9Y7|A0A024R9Y7_HUMAN /tr|B4DWM5|B4DWM5_HUMAN /tr|Q5H907|Q5H907_HUMAN /tr|Q5H909|Q5H909_HUMAN /tr|B4DX55|B4DX55_HUMAN /	0
10596	C2.10341.10341.2.0.dta	2	947.469	0	SAVEDEGLK	947.468	null	2.97211	-9.72622	0.99994	0.000642	0.677595	2	0.679405	sp|P0DMV8|HS71A_HUMAN /sp|P0DMV9|HS71B_HUMAN /tr|B4DWK5|B4DWK5_HUMAN /tr|B4DVU9|B4DVU9_HUMAN /tr|B4E388|B4E388_HUMAN /tr|B4DFN9|B4DFN9_HUMAN /tr|A8K5I0|A8K5I0_HUMAN /tr|B4DNX1|B4DNX1_HUMAN /tr|V9GZ37|V9GZ37_HUMAN /tr|B4DNT8|B4DNT8_HUMAN /tr|B4E1T6|B4E1T6_HUMAN /tr|B4E1S9|B4E1S9_HUMAN /tr|B3KTT5|B3KTT5_HUMAN /tr|B4DI39|B4DI39_HUMAN /tr|A0A0G2JIW1|A0A0G2JIW1_HUMAN /tr|Q59EJ3|Q59EJ3_HUMAN /tr|A0A1U9…	0
10891	C2.6996.6996.2.0.dta	2	877.395	0	SYYETSK	877.394	null	12.6735	-9.89857	0.99995	0.000978	1.11467	2	0.681569	sp|Q9UNF1|MAGD2_HUMAN /tr|A0A024R9Y7|A0A024R9Y7_HUMAN /tr|Q5H907|Q5H907_HUMAN /tr|Q5H909|Q5H909_HUMAN /tr|B4DX55|B4DX55_HUMAN /	0
10937	C2.6398.6398.2.0.dta	2	909.431	0	FQAEASEK	909.431	null	10.7147	-9.92306	0.999951	-0.000359	-0.394752	2	0.682395	sp|Q9UNF1|MAGD2_HUMAN /tr|A0A024R9Y7|A0A024R9Y7_HUMAN /tr|Q5H907|Q5H907_HUMAN /tr|Q5H909|Q5H909_HUMAN /tr|B4DX55|B4DX55_HUMAN /tr|B4DNG7|B4DNG7_HUMAN /	0
11215	C2.14216.14216.2.0.dta	2	800.394	0	YLDYAR	800.394	null	12.6784	-10.102	0.999959	0.0004	0.499754	2	0.684971	sp|Q9UNF1|MAGD2_HUMAN /tr|A0A024R9Y7|A0A024R9Y7_HUMAN /tr|Q5H907|Q5H907_HUMAN /tr|Q5H909|Q5H909_HUMAN /tr|B4DX55|B4DX55_HUMAN /	0
11312	C2.9436.9436.2.0.dta	2	804.446	0	ITITNDK	804.446	null	7.67831	-10.1598	0.999961	-5.8e-05	-0.072099	2	0.685762	sp|P54652|HSP72_HUMAN /sp|P0DMV8|HS71A_HUMAN /sp|P34931|HS71L_HUMAN /sp|P11142|HSP7C_HUMAN /sp|P0DMV9|HS71B_HUMAN /sp|P17066|HSP76_HUMAN /tr|B4DI54|B4DI54_HUMAN /tr|B4DWK5|B4DWK5_HUMAN /tr|B4DVU9|B4DVU9_HUMAN /tr|B2R6X5|B2R6X5_HUMAN /tr|E9PNE6|E9PNE6_HUMAN /tr|A8K7Q2|A8K7Q2_HUMAN /tr|B4E388|B4E388_HUMAN /tr|B4E1Q1|B4E1Q1_HUMAN /tr|B4DFN9|B4DFN9_HUMAN /tr|A8K5I0|A8K5I0_HUMAN /tr|V9HW22|V9HW22_HUMA…	0
11341	C2.14396.14396.2.0.dta	2	801.422	0	DNNLLGR	801.421	null	4.39403	-10.1735	0.999962	0.001023	1.27648	2	0.685762	sp|P0DMV8|HS71A_HUMAN /sp|P34931|HS71L_HUMAN /sp|P0DMV9|HS71B_HUMAN /sp|P17066|HSP76_HUMAN /tr|B4DI54|B4DI54_HUMAN /tr|B4DWK5|B4DWK5_HUMAN /tr|B4DVU9|B4DVU9_HUMAN /tr|B2R6X5|B2R6X5_HUMAN /tr|B4E388|B4E388_HUMAN /tr|B4DFN9|B4DFN9_HUMAN /tr|A8K5I0|A8K5I0_HUMAN /tr|A0A1U9X7X4|A0A1U9X7X4_HUMAN /tr|B3KSM6|B3KSM6_HUMAN /tr|B4DNX1|B4DNX1_HUMAN /tr|B4DXY3|B4DXY3_HUMAN /tr|A0A1U9X7W7|A0A1U9X7W7_HUMAN /tr|…	0
11624	C2.7999.7999.2.0.dta	2	1003.54	0	LSKEEIER	1003.54	null	1.77774	-10.3473	0.999968	0.002435	2.42641	2	0.692762	sp|P0DMV8|HS71A_HUMAN /sp|P34931|HS71L_HUMAN /sp|P0DMV9|HS71B_HUMAN /tr|B4DI54|B4DI54_HUMAN /tr|B4DWK5|B4DWK5_HUMAN /tr|B4DVU9|B4DVU9_HUMAN /tr|B4E388|B4E388_HUMAN /tr|B4DFN9|B4DFN9_HUMAN /tr|A8K5I0|A8K5I0_HUMAN /tr|A0A1U9X7X4|A0A1U9X7X4_HUMAN /tr|B4DNX1|B4DNX1_HUMAN /tr|B4DXY3|B4DXY3_HUMAN /tr|A0A1U9X7W7|A0A1U9X7W7_HUMAN /tr|Q53FA3|Q53FA3_HUMAN /tr|V9GZ37|V9GZ37_HUMAN /tr|B4DNT8|B4DNT8_HUMAN /tr…	0
12181	C4.15697.15697.2.2.dta	2	998.574	1	VQKKDPK(3)	998.588	null	19.2785	1.07602	0.25426	-0.014039	-14.0589	2	0.693299	sp|Q12816|TROP_HUMAN (629)/sp|Q9UNF1|MAGD2_HUMAN (465)/tr|A0A024R9Y7|A0A024R9Y7_HUMAN (465)/tr|B4DS47|B4DS47_HUMAN (138)/tr|Q9NVY3|Q9NVY3_HUMAN (488)/tr|B4DK08|B4DK08_HUMAN (160)/tr|B3KNM5|B3KNM5_HUMAN (12)/tr|Q9BX89|Q9BX89_HUMAN (232)/tr|Q5H907|Q5H907_HUMAN (380)/tr|Q5H909|Q5H909_HUMAN (447)/tr|Q9BX88|Q9BX88_HUMAN (232)/tr|Q9BX91|Q9BX91_HUMAN (629)/tr|A0A024R9X0|A0A024R9X0_HUMAN (629)/tr|Q9BX90|…	0
12363	C3.11450.11450.2.0.dta	2	800.395	0	YLDYAR	800.394	null	12.2883	-10.4193	0.99997	0.001193	1.49052	2	0.693442	sp|Q9UNF1|MAGD2_HUMAN /tr|A0A024R9Y7|A0A024R9Y7_HUMAN /tr|Q5H907|Q5H907_HUMAN /tr|Q5H909|Q5H909_HUMAN /tr|B4DX55|B4DX55_HUMAN /	0
12381	C5.16719.16719.2.0.dta	2	989.516	0	ALEVSEDVK	989.515	null	34.4669	-10.4295	0.99997	0.001041	1.05203	2	0.693442	sp|Q9UNF1|MAGD2_HUMAN /tr|A0A024R9Y7|A0A024R9Y7_HUMAN /tr|B4DX55|B4DX55_HUMAN /tr|B4DNG7|B4DNG7_HUMAN /	0
12455	C2.15926.15926.2.0.dta	2	923.438	0	EWAAQYR	923.437	null	3.0659	-10.4699	0.999972	0.000779	0.843588	2	0.694169	sp|Q9UNF1|MAGD2_HUMAN /tr|A0A024R9Y7|A0A024R9Y7_HUMAN /tr|Q5H907|Q5H907_HUMAN /tr|Q5H909|Q5H909_HUMAN /tr|B4DX55|B4DX55_HUMAN /	0
13055	C2.30198.30198.2.0.dta	2	804.499	0	VFGIQLK	804.498	null	5.73358	-10.8927	0.999981	0.000835	1.03791	2	0.704577	sp|Q9UNF1|MAGD2_HUMAN /tr|A0A024R9Y7|A0A024R9Y7_HUMAN /tr|B4DWM5|B4DWM5_HUMAN /tr|Q5H907|Q5H907_HUMAN /tr|Q5H909|Q5H909_HUMAN /tr|B4DX55|B4DX55_HUMAN /	0
13802	C1.19991.19991.2.0.dta	2	871.5	0	DVALLQGR	871.5	null	9.17695	-11.4645	0.999989	0.000942	1.0809	2	0.717067	sp|Q9UNF1|MAGD2_HUMAN /tr|A0A024R9Y7|A0A024R9Y7_HUMAN /tr|B4DWM5|B4DWM5_HUMAN /tr|Q5H907|Q5H907_HUMAN /tr|Q5H909|Q5H909_HUMAN /tr|B4DX55|B4DX55_HUMAN /	0
13999	C3.11425.11425.2.0.dta	2	800.395	0	YLDYAR	800.394	null	8.70692	-11.6457	0.999991	0.00134	1.67418	2	0.720716	sp|Q9UNF1|MAGD2_HUMAN /tr|A0A024R9Y7|A0A024R9Y7_HUMAN /tr|Q5H907|Q5H907_HUMAN /tr|Q5H909|Q5H909_HUMAN /tr|B4DX55|B4DX55_HUMAN /	0
14974	C5.16443.16443.2.0.dta	2	923.438	0	EWAAQYR	923.437	null	17.0472	-12.7611	0.999997	0.001055	1.14247	2	0.733093	sp|Q9UNF1|MAGD2_HUMAN /tr|A0A024R9Y7|A0A024R9Y7_HUMAN /tr|Q5H907|Q5H907_HUMAN /tr|Q5H909|Q5H909_HUMAN /tr|B4DX55|B4DX55_HUMAN /	0
15419	C5.16425.16425.2.0.dta	2	923.438	0	EWAAQYR	923.437	null	13.4785	-13.4053	0.999999	0.001056	1.14355	2	0.736155	sp|Q9UNF1|MAGD2_HUMAN /tr|A0A024R9Y7|A0A024R9Y7_HUMAN /tr|Q5H907|Q5H907_HUMAN /tr|Q5H909|Q5H909_HUMAN /tr|B4DX55|B4DX55_HUMAN /	0
15499	C5.14750.14750.2.0.dta	2	801.422	0	DNNLLGR	801.421	null	12.8259	-13.4652	0.999999	0.001003	1.25153	2	0.73825	sp|P0DMV8|HS71A_HUMAN /sp|P34931|HS71L_HUMAN /sp|P0DMV9|HS71B_HUMAN /sp|P17066|HSP76_HUMAN /tr|B4DI54|B4DI54_HUMAN /tr|B4DWK5|B4DWK5_HUMAN /tr|B4DVU9|B4DVU9_HUMAN /tr|B2R6X5|B2R6X5_HUMAN /tr|B4E388|B4E388_HUMAN /tr|B4DFN9|B4DFN9_HUMAN /tr|A8K5I0|A8K5I0_HUMAN /tr|A0A1U9X7X4|A0A1U9X7X4_HUMAN /tr|B3KSM6|B3KSM6_HUMAN /tr|B4DNX1|B4DNX1_HUMAN /tr|B4DXY3|B4DXY3_HUMAN /tr|A0A1U9X7W7|A0A1U9X7W7_HUMAN /tr|…	0
16184	C4.15631.15631.2.0.dta	2	998.575	1	VQKKDPK(4)	998.588	null	17.5765	0.021656	0.494586	-0.012794	-12.8121	2	0.743197	sp|Q12816|TROP_HUMAN (630)/sp|Q9UNF1|MAGD2_HUMAN (466)/tr|A0A024R9Y7|A0A024R9Y7_HUMAN (466)/tr|B4DS47|B4DS47_HUMAN (139)/tr|Q9NVY3|Q9NVY3_HUMAN (489)/tr|B4DK08|B4DK08_HUMAN (161)/tr|B3KNM5|B3KNM5_HUMAN (13)/tr|Q9BX89|Q9BX89_HUMAN (233)/tr|Q5H907|Q5H907_HUMAN (381)/tr|Q5H909|Q5H909_HUMAN (448)/tr|Q9BX88|Q9BX88_HUMAN (233)/tr|Q9BX91|Q9BX91_HUMAN (630)/tr|A0A024R9X0|A0A024R9X0_HUMAN (630)/tr|Q9BX90|…	0
16753	C3.12764.12764.2.0.dta	2	923.44	0	EWAAQYR	923.437	null	2.75467	-14.6973	1	0.003159	3.42092	2	0.747248	sp|Q9UNF1|MAGD2_HUMAN /tr|A0A024R9Y7|A0A024R9Y7_HUMAN /tr|Q5H907|Q5H907_HUMAN /tr|Q5H909|Q5H909_HUMAN /tr|B4DX55|B4DX55_HUMAN /	0
16867	C5.6774.6774.2.0.dta	2	1137.56	0	YKAEDEVQR	1137.55	null	18.2549	-14.8432	1	0.001668	1.4663	2	0.747248	sp|P0DMV8|HS71A_HUMAN /sp|P34931|HS71L_HUMAN /sp|P0DMV9|HS71B_HUMAN /tr|B4DI54|B4DI54_HUMAN /tr|B4DWK5|B4DWK5_HUMAN /tr|B4DVU9|B4DVU9_HUMAN /tr|B4E388|B4E388_HUMAN /tr|B4DFN9|B4DFN9_HUMAN /tr|A8K5I0|A8K5I0_HUMAN /tr|A0A1U9X7X4|A0A1U9X7X4_HUMAN /tr|B4DNX1|B4DNX1_HUMAN /tr|A0A1U9X7W7|A0A1U9X7W7_HUMAN /tr|Q53FA3|Q53FA3_HUMAN /tr|V9GZ37|V9GZ37_HUMAN /tr|B4DNT8|B4DNT8_HUMAN /tr|B4E1T6|B4E1T6_HUMAN /tr…	0
17337	C3.11633.11633.2.0.dta	2	801.423	0	DNNLLGR	801.421	null	1.25621	-15.442	1	0.001564	1.95153	2	0.749121	sp|P0DMV8|HS71A_HUMAN /sp|P34931|HS71L_HUMAN /sp|P0DMV9|HS71B_HUMAN /sp|P17066|HSP76_HUMAN /tr|B4DI54|B4DI54_HUMAN /tr|B4DWK5|B4DWK5_HUMAN /tr|B4DVU9|B4DVU9_HUMAN /tr|B2R6X5|B2R6X5_HUMAN /tr|B4E388|B4E388_HUMAN /tr|B4DFN9|B4DFN9_HUMAN /tr|A8K5I0|A8K5I0_HUMAN /tr|A0A1U9X7X4|A0A1U9X7X4_HUMAN /tr|B3KSM6|B3KSM6_HUMAN /tr|B4DNX1|B4DNX1_HUMAN /tr|B4DXY3|B4DXY3_HUMAN /tr|A0A1U9X7W7|A0A1U9X7W7_HUMAN /tr|…	0
17831	C3.9313.9313.2.0.dta	2	902.483	0	STLEPVEK	902.483	null	14.2094	-16.0522	1	-0.000244	-0.270365	2	0.751862	sp|P48741|HSP77_HUMAN /sp|P0DMV8|HS71A_HUMAN /sp|P0DMV9|HS71B_HUMAN /sp|P17066|HSP76_HUMAN /tr|B4DWK5|B4DWK5_HUMAN /tr|B4DVU9|B4DVU9_HUMAN /tr|B2R6X5|B2R6X5_HUMAN /tr|B4E388|B4E388_HUMAN /tr|B4DFN9|B4DFN9_HUMAN /tr|A8K5I0|A8K5I0_HUMAN /tr|B3KSM6|B3KSM6_HUMAN /tr|B4DNV4|B4DNV4_HUMAN /tr|V9GZ37|V9GZ37_HUMAN /tr|B4DNT8|B4DNT8_HUMAN /tr|B4DHP5|B4DHP5_HUMAN /tr|A0A384NKX5|A0A384NKX5_HUMAN /tr|B4E1S9|B…	0
18194	C5.33219.33219.2.0.dta	2	917.501	0	GPIAFWAR	917.499	null	12.3941	-16.5566	1	0.001496	1.63052	2	0.754474	sp|Q9UNF1|MAGD2_HUMAN /tr|A0A024R9Y7|A0A024R9Y7_HUMAN /tr|Q5H909|Q5H909_HUMAN /	0
18310	C3.5552.5552.2.0.dta	2	909.432	0	FQAEASEK	909.431	null	4.61177	-16.6825	1	0.001294	1.42287	2	0.755674	sp|Q9UNF1|MAGD2_HUMAN /tr|A0A024R9Y7|A0A024R9Y7_HUMAN /tr|Q5H907|Q5H907_HUMAN /tr|Q5H909|Q5H909_HUMAN /tr|B4DX55|B4DX55_HUMAN /tr|B4DNG7|B4DNG7_HUMAN /	0
18560	C3.6084.6084.2.0.dta	2	877.395	0	SYYETSK	877.394	null	14.7101	-16.9961	1	0.00148	1.68681	2	0.757402	sp|Q9UNF1|MAGD2_HUMAN /tr|A0A024R9Y7|A0A024R9Y7_HUMAN /tr|Q5H907|Q5H907_HUMAN /tr|Q5H909|Q5H909_HUMAN /tr|B4DX55|B4DX55_HUMAN /	0
18799	C3.6078.6078.2.0.dta	2	877.395	0	SYYETSK	877.394	null	18.0905	-17.3747	1	0.00145	1.65262	2	0.758358	sp|Q9UNF1|MAGD2_HUMAN /tr|A0A024R9Y7|A0A024R9Y7_HUMAN /tr|Q5H907|Q5H907_HUMAN /tr|Q5H909|Q5H909_HUMAN /tr|B4DX55|B4DX55_HUMAN /	0
18880	C3.8998.8998.2.0.dta	2	767.393	0	AGYSLEK	767.393	null	23.5138	-17.5247	1	-1.1e-05	-0.014334	2	0.758358	sp|Q9UNF1|MAGD2_HUMAN /tr|A0A024R9Y7|A0A024R9Y7_HUMAN /tr|B4DWM5|B4DWM5_HUMAN /tr|Q5H907|Q5H907_HUMAN /tr|Q5H909|Q5H909_HUMAN /tr|B4DX55|B4DX55_HUMAN /	0
20174	C5.31174.31174.2.0.dta	2	804.499	0	VFGIQLK	804.498	null	12.3936	-19.7698	1	0.000809	1.0056	2	0.766803	sp|Q9UNF1|MAGD2_HUMAN /tr|A0A024R9Y7|A0A024R9Y7_HUMAN /tr|B4DWM5|B4DWM5_HUMAN /tr|Q5H907|Q5H907_HUMAN /tr|Q5H909|Q5H909_HUMAN /tr|B4DX55|B4DX55_HUMAN /	0
20535	C5.14575.14575.2.0.dta	2	800.394	0	YLDYAR	800.394	null	11.4208	-19.9222	1	0.00055	0.687162	2	0.768519	sp|Q9UNF1|MAGD2_HUMAN /tr|A0A024R9Y7|A0A024R9Y7_HUMAN /tr|Q5H907|Q5H907_HUMAN /tr|Q5H909|Q5H909_HUMAN /tr|B4DX55|B4DX55_HUMAN /	0
20661	C3.12486.12486.2.0.dta	2	998.575	1	VQKKDPK(3)	998.588	null	12.1399	-0.942396	0.719583	-0.012736	-12.754	2	0.768817	sp|Q12816|TROP_HUMAN (629)/sp|Q9UNF1|MAGD2_HUMAN (465)/tr|A0A024R9Y7|A0A024R9Y7_HUMAN (465)/tr|B4DS47|B4DS47_HUMAN (138)/tr|Q9NVY3|Q9NVY3_HUMAN (488)/tr|B4DK08|B4DK08_HUMAN (160)/tr|B3KNM5|B3KNM5_HUMAN (12)/tr|Q9BX89|Q9BX89_HUMAN (232)/tr|Q5H907|Q5H907_HUMAN (380)/tr|Q5H909|Q5H909_HUMAN (447)/tr|Q9BX88|Q9BX88_HUMAN (232)/tr|Q9BX91|Q9BX91_HUMAN (629)/tr|A0A024R9X0|A0A024R9X0_HUMAN (629)/tr|Q9BX90|…	0
21125	C5.31169.31169.2.0.dta	2	804.498	0	VFGIQLK	804.498	null	9.12744	-20.6426	1	0.000732	0.909884	2	0.773564	sp|Q9UNF1|MAGD2_HUMAN /tr|A0A024R9Y7|A0A024R9Y7_HUMAN /tr|B4DWM5|B4DWM5_HUMAN /tr|Q5H907|Q5H907_HUMAN /tr|Q5H909|Q5H909_HUMAN /tr|B4DX55|B4DX55_HUMAN /	0
21420	C5.14559.14559.2.0.dta	2	800.394	0	YLDYAR	800.394	null	7.10272	-21.0969	1	0.000533	0.665922	2	0.776087	sp|Q9UNF1|MAGD2_HUMAN /tr|A0A024R9Y7|A0A024R9Y7_HUMAN /tr|Q5H907|Q5H907_HUMAN /tr|Q5H909|Q5H909_HUMAN /tr|B4DX55|B4DX55_HUMAN /	0
21495	C5.7070.7070.2.0.dta	2	877.395	0	SYYETSK	877.394	null	19.5497	-21.2279	1	0.001237	1.40986	2	0.776788	sp|Q9UNF1|MAGD2_HUMAN /tr|A0A024R9Y7|A0A024R9Y7_HUMAN /tr|Q5H907|Q5H907_HUMAN /tr|Q5H909|Q5H909_HUMAN /tr|B4DX55|B4DX55_HUMAN /	0
21538	C5.34702.34702.2.0.dta	2	916.518	0	RNSTIPTK	916.521	null	3.44986	-21.317	1	-0.003445	-3.75878	2	0.776881	sp|P0DMV8|HS71A_HUMAN /sp|P34931|HS71L_HUMAN /sp|P0DMV9|HS71B_HUMAN /tr|B4DI54|B4DI54_HUMAN /tr|B4DWK5|B4DWK5_HUMAN /tr|B4DVU9|B4DVU9_HUMAN /tr|B4E388|B4E388_HUMAN /tr|B4DFN9|B4DFN9_HUMAN /tr|A8K5I0|A8K5I0_HUMAN /tr|A0A1U9X7X4|A0A1U9X7X4_HUMAN /tr|B4DNX1|B4DNX1_HUMAN /tr|B4DXY3|B4DXY3_HUMAN /tr|A0A1U9X7W7|A0A1U9X7W7_HUMAN /tr|Q53FA3|Q53FA3_HUMAN /tr|V9GZ37|V9GZ37_HUMAN /tr|B4DNT8|B4DNT8_HUMAN /tr…	0
22203	C5.31298.31298.2.1.dta	2	804.499	0	VFGIQLK	804.498	null	6.1619	-22.491	1	0.001268	1.57614	2	0.781821	sp|Q9UNF1|MAGD2_HUMAN /tr|A0A024R9Y7|A0A024R9Y7_HUMAN /tr|B4DWM5|B4DWM5_HUMAN /tr|Q5H907|Q5H907_HUMAN /tr|Q5H909|Q5H909_HUMAN /tr|B4DX55|B4DX55_HUMAN /	0
23418	C2.15597.15597.2.0.dta	2	998.576	1	VQKKDPK(3)	998.588	null	15.6944	-1.40996	0.80376	-0.012337	-12.3544	2	0.80387	sp|Q12816|TROP_HUMAN (629)/sp|Q9UNF1|MAGD2_HUMAN (465)/tr|A0A024R9Y7|A0A024R9Y7_HUMAN (465)/tr|B4DS47|B4DS47_HUMAN (138)/tr|Q9NVY3|Q9NVY3_HUMAN (488)/tr|B4DK08|B4DK08_HUMAN (160)/tr|B3KNM5|B3KNM5_HUMAN (12)/tr|Q9BX89|Q9BX89_HUMAN (232)/tr|Q5H907|Q5H907_HUMAN (380)/tr|Q5H909|Q5H909_HUMAN (447)/tr|Q9BX88|Q9BX88_HUMAN (232)/tr|Q9BX91|Q9BX91_HUMAN (629)/tr|A0A024R9X0|A0A024R9X0_HUMAN (629)/tr|Q9BX90|…	0
23449	C3.12494.12494.2.0.dta	2	998.575	1	VQKKDPK(3)	998.588	null	15.0425	-1.45291	0.810446	-0.012689	-12.7069	2	0.807491	sp|Q12816|TROP_HUMAN (629)/sp|Q9UNF1|MAGD2_HUMAN (465)/tr|A0A024R9Y7|A0A024R9Y7_HUMAN (465)/tr|B4DS47|B4DS47_HUMAN (138)/tr|Q9NVY3|Q9NVY3_HUMAN (488)/tr|B4DK08|B4DK08_HUMAN (160)/tr|B3KNM5|B3KNM5_HUMAN (12)/tr|Q9BX89|Q9BX89_HUMAN (232)/tr|Q5H907|Q5H907_HUMAN (380)/tr|Q5H909|Q5H909_HUMAN (447)/tr|Q9BX88|Q9BX88_HUMAN (232)/tr|Q9BX91|Q9BX91_HUMAN (629)/tr|A0A024R9X0|A0A024R9X0_HUMAN (629)/tr|Q9BX90|…	0
23634	C4.15658.15658.2.0.dta	2	998.574	1	VQKKDPK(4)	998.588	null	16.604	-1.63096	0.836301	-0.01389	-13.9096	2	0.820411	sp|Q12816|TROP_HUMAN (630)/sp|Q9UNF1|MAGD2_HUMAN (466)/tr|A0A024R9Y7|A0A024R9Y7_HUMAN (466)/tr|B4DS47|B4DS47_HUMAN (139)/tr|Q9NVY3|Q9NVY3_HUMAN (489)/tr|B4DK08|B4DK08_HUMAN (161)/tr|B3KNM5|B3KNM5_HUMAN (13)/tr|Q9BX89|Q9BX89_HUMAN (233)/tr|Q5H907|Q5H907_HUMAN (381)/tr|Q5H909|Q5H909_HUMAN (448)/tr|Q9BX88|Q9BX88_HUMAN (233)/tr|Q9BX91|Q9BX91_HUMAN (630)/tr|A0A024R9X0|A0A024R9X0_HUMAN (630)/tr|Q9BX90|…	0
23689	C2.6797.6797.2.0.dta	2	1144.65	1	KDISQNKR(7)	1144.63	null	9.88498	-1.68654	0.843769	0.013124	11.4657	2	0.822737	sp|P0DMV8|HS71A_HUMAN (257)/sp|P34931|HS71L_HUMAN (259)/sp|P0DMV9|HS71B_HUMAN (257)/tr|B4DI54|B4DI54_HUMAN (323)/tr|B4DWK5|B4DWK5_HUMAN (239)/tr|B4DVU9|B4DVU9_HUMAN (160)/tr|B4E388|B4E388_HUMAN (179)/tr|B4DFN9|B4DFN9_HUMAN (188)/tr|A8K5I0|A8K5I0_HUMAN (257)/tr|A0A1U9X7X4|A0A1U9X7X4_HUMAN (259)/tr|B4DXY3|B4DXY3_HUMAN (259)/tr|A0A1U9X7W7|A0A1U9X7W7_HUMAN (259)/tr|B4DNV4|B4DNV4_HUMAN (150)/tr|Q53FA3…	0
23713	C4.15620.15620.2.0.dta	2	998.576	1	VQKKDPK(4)	998.588	null	17.1324	-1.71459	0.847431	-0.012478	-12.4956	2	0.822737	sp|Q12816|TROP_HUMAN (630)/sp|Q9UNF1|MAGD2_HUMAN (466)/tr|A0A024R9Y7|A0A024R9Y7_HUMAN (466)/tr|B4DS47|B4DS47_HUMAN (139)/tr|Q9NVY3|Q9NVY3_HUMAN (489)/tr|B4DK08|B4DK08_HUMAN (161)/tr|B3KNM5|B3KNM5_HUMAN (13)/tr|Q9BX89|Q9BX89_HUMAN (233)/tr|Q5H907|Q5H907_HUMAN (381)/tr|Q5H909|Q5H909_HUMAN (448)/tr|Q9BX88|Q9BX88_HUMAN (233)/tr|Q9BX91|Q9BX91_HUMAN (630)/tr|A0A024R9X0|A0A024R9X0_HUMAN (630)/tr|Q9BX90|…	0
24626	C5.6590.6590.2.0.dta	2	1288.66	1	SAVEDEGLKGK(9)	1288.66	null	6.77133	-2.45449	0.920889	-0.001236	-0.959134	2	0.86949	sp|P0DMV8|HS71A_HUMAN (559)/sp|P0DMV9|HS71B_HUMAN (559)/tr|B4DWK5|B4DWK5_HUMAN (541)/tr|B4DVU9|B4DVU9_HUMAN (462)/tr|B4E388|B4E388_HUMAN (481)/tr|B4DFN9|B4DFN9_HUMAN (490)/tr|A8K5I0|A8K5I0_HUMAN (559)/tr|B4DNX1|B4DNX1_HUMAN (322)/tr|V9GZ37|V9GZ37_HUMAN (394)/tr|B4DNT8|B4DNT8_HUMAN (535)/tr|B4E1T6|B4E1T6_HUMAN (316)/tr|B4E1S9|B4E1S9_HUMAN (468)/tr|B3KTT5|B3KTT5_HUMAN (394)/tr|B4DI39|B4DI39_HUMAN (…	0
24792	C3.36786.36786.2.0.dta	2	1104.65	1	PKVQVSYK(2)	1104.63	null	2.86104	-2.57534	0.929257	0.020674	18.7158	2	0.872517	sp|P0DMV8|HS71A_HUMAN (102)/sp|P0DMV9|HS71B_HUMAN (102)/tr|B4DWK5|B4DWK5_HUMAN (84)/tr|A8K5I0|A8K5I0_HUMAN (102)/tr|B4DNT8|B4DNT8_HUMAN (78)/tr|Q9UQC1|Q9UQC1_HUMAN (16)/tr|B4DI39|B4DI39_HUMAN (79)/tr|A0A0G2JIW1|A0A0G2JIW1_HUMAN (103)/tr|Q59EJ3|Q59EJ3_HUMAN (170)/tr|A0A1U9X7W4|A0A1U9X7W4_HUMAN (102)/	0
30098	C1.5102.5102.3.0.dta	3	1804.08	3	QKPTPKQK(6)-IPKVQK(3)	1804.11	null	6.90206	-4.71507	0.99112	-0.030223	-16.7523	2	0.879778	sp|Q9H7E9|CH033_HUMAN (133)-sp|P0DMV8|HS71A_HUMAN (345)/sp|Q9H7E9|CH033_HUMAN (133)-sp|P0DMV9|HS71B_HUMAN (345)/sp|Q9H7E9|CH033_HUMAN (133)-sp|P17066|HSP76_HUMAN (347)/sp|Q9H7E9|CH033_HUMAN (133)-tr|B4DWK5|B4DWK5_HUMAN (327)/sp|Q9H7E9|CH033_HUMAN (133)-tr|B4DVU9|B4DVU9_HUMAN (248)/sp|Q9H7E9|CH033_HUMAN (133)-tr|B2R6X5|B2R6X5_HUMAN (347)/sp|Q9H7E9|CH033_HUMAN (133)-tr|B4E388|B4E388_HUMAN (267)/sp|…	2
33953	C5.15982.15982.2.0.dta	2	998.576	1	VQKKDPK(3)	998.588	null	21.4452	-4.91577	0.992723	-0.012076	-12.0931	2	0.928939	sp|Q12816|TROP_HUMAN (629)/sp|Q9UNF1|MAGD2_HUMAN (465)/tr|A0A024R9Y7|A0A024R9Y7_HUMAN (465)/tr|B4DS47|B4DS47_HUMAN (138)/tr|Q9NVY3|Q9NVY3_HUMAN (488)/tr|B4DK08|B4DK08_HUMAN (160)/tr|B3KNM5|B3KNM5_HUMAN (12)/tr|Q9BX89|Q9BX89_HUMAN (232)/tr|Q5H907|Q5H907_HUMAN (380)/tr|Q5H909|Q5H909_HUMAN (447)/tr|Q9BX88|Q9BX88_HUMAN (232)/tr|Q9BX91|Q9BX91_HUMAN (629)/tr|A0A024R9X0|A0A024R9X0_HUMAN (629)/tr|Q9BX90|…	0
34210	C5.16098.16098.2.0.dta	2	998.576	1	VQKKDPK(3)	998.588	null	15.585	-5.25397	0.9948	-0.012256	-12.2733	2	0.935539	sp|Q12816|TROP_HUMAN (629)/sp|Q9UNF1|MAGD2_HUMAN (465)/tr|A0A024R9Y7|A0A024R9Y7_HUMAN (465)/tr|B4DS47|B4DS47_HUMAN (138)/tr|Q9NVY3|Q9NVY3_HUMAN (488)/tr|B4DK08|B4DK08_HUMAN (160)/tr|B3KNM5|B3KNM5_HUMAN (12)/tr|Q9BX89|Q9BX89_HUMAN (232)/tr|Q5H907|Q5H907_HUMAN (380)/tr|Q5H909|Q5H909_HUMAN (447)/tr|Q9BX88|Q9BX88_HUMAN (232)/tr|Q9BX91|Q9BX91_HUMAN (629)/tr|A0A024R9X0|A0A024R9X0_HUMAN (629)/tr|Q9BX90|…	0
34456	C5.16091.16091.2.0.dta	2	998.576	1	VQKKDPK(3)	998.588	null	14.2176	-5.6151	0.996371	-0.012246	-12.2633	2	0.935539	sp|Q12816|TROP_HUMAN (629)/sp|Q9UNF1|MAGD2_HUMAN (465)/tr|A0A024R9Y7|A0A024R9Y7_HUMAN (465)/tr|B4DS47|B4DS47_HUMAN (138)/tr|Q9NVY3|Q9NVY3_HUMAN (488)/tr|B4DK08|B4DK08_HUMAN (160)/tr|B3KNM5|B3KNM5_HUMAN (12)/tr|Q9BX89|Q9BX89_HUMAN (232)/tr|Q5H907|Q5H907_HUMAN (380)/tr|Q5H909|Q5H909_HUMAN (447)/tr|Q9BX88|Q9BX88_HUMAN (232)/tr|Q9BX91|Q9BX91_HUMAN (629)/tr|A0A024R9X0|A0A024R9X0_HUMAN (629)/tr|Q9BX90|…	0
36183	C1.14160.14160.2.0.dta	2	998.575	1	VQKKDPK(3)	998.588	null	14.0218	-9.59079	0.999932	-0.012627	-12.6449	2	0.944458	sp|Q12816|TROP_HUMAN (629)/sp|Q9UNF1|MAGD2_HUMAN (465)/tr|A0A024R9Y7|A0A024R9Y7_HUMAN (465)/tr|B4DS47|B4DS47_HUMAN (138)/tr|Q9NVY3|Q9NVY3_HUMAN (488)/tr|B4DK08|B4DK08_HUMAN (160)/tr|B3KNM5|B3KNM5_HUMAN (12)/tr|Q9BX89|Q9BX89_HUMAN (232)/tr|Q5H907|Q5H907_HUMAN (380)/tr|Q5H909|Q5H909_HUMAN (447)/tr|Q9BX88|Q9BX88_HUMAN (232)/tr|Q9BX91|Q9BX91_HUMAN (629)/tr|A0A024R9X0|A0A024R9X0_HUMAN (629)/tr|Q9BX90|…	0

## Sheet: Replicate 1
A list of MAGE-D2 interacting proteins identified by XL-MS (Replicate 1)
filtered_cross-linked Peptide	Peptide_Order	Peptide	Peptide_Mass	Modifications	Proteins	Spectrum_Order	Title	Charge	Precursor_Mass	Evalue	Score	Precursor_Mass_Error(Da)	Precursor_Mass_Error(ppm)	Alpha_Evalue	Beta_Evalue	mass/charge ratios
	1	KTIGGKCR(6)-MDADKEK(1)	1892.96	Carbamidomethyl[C](7)	sp|Q96GN5|CDA7L_HUMAN (309)-sp|Q9H892|TTC12_HUMAN (1)/sp|Q96GN5|CDA7L_HUMAN (309)-tr|J3KR69|J3KR69_HUMAN (1)/sp|Q96GN5|CDA7L_HUMAN (309)-tr|C9J1D2|C9J1D2_HUMAN (1)/sp|Q96GN5|CDA7L_HUMAN (309)-tr|C9JPY5|C9JPY5_HUMAN (1)/sp|Q96GN5|CDA7L_HUMAN (309)-tr|E9PJI9|E9PJI9_HUMAN (1)/sp|Q96GN5|CDA7L_HUMAN (309)-tr|C9JYU1|C9JYU1_HUMAN (1)/sp|Q96GN5|CDA7L_HUMAN (309)-tr|E9PP06|E9PP06_HUMAN (1)/sp|Q96GN5|CDA7L…	1	C1.16885.16885.2.0.dta	2	1892.95	1	0.856	-0.011501	-6.07568	1	1	946.478
	2	LASADIETYLLEKSRVTFQLSSER(13)-TDEAVGDSAEK(1)	4015	null	sp|Q9UKX3|MYH13_HUMAN (272)-tr|Q9NXJ9|Q9NXJ9_HUMAN (2)/	1	C1.17965.17965.6.3.dta	6	4014.98	1	0.757	-0.02266	-5.64383	1	1	669.167
	3	PDGESKG(6)-MATAEK(1)	1476.69	null	tr|Q53SX2|Q53SX2_HUMAN (14)-sp|Q13131|AAPK1_HUMAN (10)/tr|Q53SX2|Q53SX2_HUMAN (14)-tr|Q96E92|Q96E92_HUMAN (1)/	1	C1.14938.14938.2.1.dta	2	1476.69	1	0.49	0.002972	2.01261	1	1	738.344
						2	C1.14913.14913.2.2.dta	2	1476.69	1	0.809	0.002647	1.79252	1	1	738.344
filtered_loop-linked Peptide	Peptide_Order	Peptide	Peptide_Mass	Modifications	Proteins	Spectrum_Order	Title	Charge	Precursor_Mass	Evalue	Score	Precursor_Mass_Error(Da)	Precursor_Mass_Error(ppm)	Alpha_Evalue	Beta_Evalue	mass/charge ratios
	1	FKPQKMREHLELFWSR(2)(5)	2286.19	Oxidation[M](6)	sp|Q00610|CLH1_HUMAN (1328)(1331)/tr|J3KS13|J3KS13_HUMAN (265)(268)/tr|A0A087WVQ6|A0A087WVQ6_HUMAN (1332)(1335)/	1	C1.14063.14063.3.0.dta	3	2286.19	1	0.302	0.006562	2.87028	1	1	762.062
	2	IAIQKEKK(5)(7)	1095.68	null	sp|Q9UI33|SCNBA_HUMAN (35)(37)/tr|A0A6Q8PGY6|A0A6Q8PGY6_HUMAN (35)(37)/tr|A0A6Q8PF78|A0A6Q8PF78_HUMAN (35)(37)/tr|A0A6Q8PFM8|A0A6Q8PFM8_HUMAN (35)(37)/tr|A0A6Q8PGN4|A0A6Q8PGN4_HUMAN (35)(37)/tr|A0A6Q8PGY3|A0A6Q8PGY3_HUMAN (35)(37)/	1	C1.28511.28511.2.0.dta	2	1095.67	1	0.00457	-0.002912	-2.65772	1	1	547.839
	3	KQLATKAAR(1)(6)	1124.68	null	sp|Q5TEC6|H3PS2_HUMAN (19)(24)/sp|P84243|H33_HUMAN (19)(24)/sp|Q6NXT2|H3C_HUMAN (19)(24)/sp|Q71DI3|H32_HUMAN (19)(24)/sp|P68431|H31_HUMAN (19)(24)/tr|A0A1X8XL64|A0A1X8XL64_HUMAN (22)(27)/tr|B4DEB1|B4DEB1_HUMAN (19)(24)/tr|K7EK07|K7EK07_HUMAN (19)(24)/tr|B4E380|B4E380_HUMAN (19)(24)/tr|V9H1G0|V9H1G0_HUMAN (19)(24)/tr|Q6TXQ4|Q6TXQ4_HUMAN (4)(9)/tr|K7ES00|K7ES00_HUMAN (19)(24)/tr|K7EP01|K7EP01_HUMAN…	1	C1.17967.17967.2.0.dta	2	1124.68	1	0.399	0.000196	0.174272	1	1	562.339
	4	LTDKPSKSK(4)(7)	1141.65	null	tr|B3KV27|B3KV27_HUMAN (5)(8)/	1	C1.23008.23008.2.0.dta	2	1141.65	1	0.321	0.005682	4.97702	1	1	570.823
	5(156-A)	NDEELNKLLGKVTIAQGGVLPNIQAVLLPK(7)(11)	3322.9	null	sp|Q9BTM1|H2AJ_HUMAN (96)(100)/sp|Q99878|H2A1J_HUMAN (96)(100)/sp|Q16777|H2A2C_HUMAN (96)(100)/sp|P20671|H2A1D_HUMAN (96)(100)/sp|P0C0S8|H2A1_HUMAN (96)(100)/sp|Q6FI13|H2A2A_HUMAN (96)(100)/sp|Q96KK5|H2A1H_HUMAN (96)(100)/tr|A0A0U1RR32|A0A0U1RR32_HUMAN (96)(100)/tr|A4FTV9|A4FTV9_HUMAN (96)(100)/tr|A0A0U1RRH7|A0A0U1RRH7_HUMAN (96)(100)/tr|A0A024RAS2|A0A024RAS2_HUMAN (96)(100)/tr|A3KPC7|A3KPC7_HUMA…	1	C1.42278.42278.3.0.dta	3	3322.9	1	4.36e-05	0.003685	1.10897	1	1	1107.63
filtered_mono-linked Peptide	Peptide_Order	Peptide	Peptide_Mass	Modifications	Proteins	Spectrum_Order	Title	Charge	Precursor_Mass	Evalue	Score	Precursor_Mass_Error(Da)	Precursor_Mass_Error(ppm)	Alpha_Evalue	Beta_Evalue	mass/charge ratios
	1	AKIMSMKISSMGELTSK(7)	2030.02	Oxidation[M](6);Oxidation[M](11)	sp|Q0VDD8|DYH14_HUMAN (702)/tr|A0A804HLD3|A0A804HLD3_HUMAN (731)/	1	C1.26170.26170.3.0.dta	3	2030.02	1	0.299	-0.002088	-1.02856	1	1	676.674
	2	FSGSGSGTDFTLKISR(13)	1815.91	null	sp|A2NJV5|KV229_HUMAN (99)/sp|A0A087WW87|KV240_HUMAN (100)/sp|P06310|KV230_HUMAN (99)/sp|A0A075B6S2|KVD29_HUMAN (99)/sp|P01614|KVD40_HUMAN (100)/sp|P01615|KVD28_HUMAN (99)/sp|A0A075B6S6|KVD30_HUMAN (99)/sp|A0A075B6P5|KV228_HUMAN (99)/sp|A0A0A0MRZ7|KVD26_HUMAN (99)/tr|A0A5C2FX87|A0A5C2FX87_HUMAN (79)/tr|A0A5C2GIQ6|A0A5C2GIQ6_HUMAN (79)/tr|A0A5C2FZ78|A0A5C2FZ78_HUMAN (79)/tr|A0A5C2FTK2|A0A5C2FTK2_H…	1	C1.33731.33731.2.0.dta	2	1815.91	1	1.72e-05	0.001448	0.797395	1	1	907.956
	3	IAIQKEKK(5)	1113.69	null	sp|Q9UI33|SCNBA_HUMAN (35)/tr|A0A6Q8PGY6|A0A6Q8PGY6_HUMAN (35)/tr|A0A6Q8PF78|A0A6Q8PF78_HUMAN (35)/tr|A0A6Q8PFM8|A0A6Q8PFM8_HUMAN (35)/tr|A0A6Q8PGN4|A0A6Q8PGN4_HUMAN (35)/tr|A0A6Q8PGY3|A0A6Q8PGY3_HUMAN (35)/	1	C1.26480.26480.2.0.dta	2	1113.69	1	0.292	0.001435	1.28851	1	1	556.844
	4	LIFAGKQLENGR(6)	1501.84	null	tr|Q59EM9|Q59EM9_HUMAN (1280)/	1	C1.31004.31004.2.0.dta	2	1501.84	1	0.204	0.002324	1.54744	1	1	750.919
	5	LLIYKVSNR(5)	1261.75	null	sp|A0A075B6R9|KVD24_HUMAN (75)/tr|A0A5C2G8K4|A0A5C2G8K4_HUMAN (55)/tr|A0A5C2FXM2|A0A5C2FXM2_HUMAN (55)/	1	C1.32063.32063.2.0.dta	2	1261.75	1	0.138	0.001583	1.2546	1	1	630.876
	6	QIIGEISKK(8)	1171.69	null	sp|Q9ULR0|ISY1_HUMAN (55)/tr|D6RC18|D6RC18_HUMAN (55)/tr|A8MVI5|A8MVI5_HUMAN (55)/	1	C1.29528.29528.2.0.dta	2	1171.69	1	0.217	0.001597	1.36298	1	1	585.847
						2	C1.29658.29658.2.0.dta	2	1171.69	1	0.265	0.001483	1.26569	1	1	585.847
filtered_regular Peptide	Peptide_Order	Peptide	Peptide_Mass	Modifications	Proteins	Spectrum_Order	Title	Charge	Precursor_Mass	Evalue	Score	Precursor_Mass_Error(Da)	Precursor_Mass_Error(ppm)	Alpha_Evalue	Beta_Evalue	mass/charge ratios
	1（156-B）	AEDNADTLALVFEAPNQEK	2074.99	null	sp|P12004|PCNA_HUMAN /tr|Q6FHF5|Q6FHF5_HUMAN /tr|Q6FI35|Q6FI35_HUMAN /	1	C1.35168.35168.2.0.dta	2	2074.99	1	7.31e-06	-0.001096	-0.528195	1	1	1037.5
	2(156-C)	AGFAGDDAPR	976.448	null	sp|Q6S8J3|POTEE_HUMAN /sp|P63261|ACTG_HUMAN /sp|P68133|ACTS_HUMAN /sp|P62736|ACTA_HUMAN /sp|P68032|ACTC_HUMAN /sp|P60709|ACTB_HUMAN /sp|P63267|ACTH_HUMAN /sp|A5A3E0|POTEF_HUMAN /sp|P0CG38|POTEI_HUMAN /sp|P0CG39|POTEJ_HUMAN /tr|A8K3K1|A8K3K1_HUMAN /tr|A0A804GS07|A0A804GS07_HUMAN /tr|I3L3I0|I3L3I0_HUMAN /tr|B3KUD3|B3KUD3_HUMAN /tr|G5E9R0|G5E9R0_HUMAN /tr|E7EVS6|E7EVS6_HUMAN /tr|A0A6Q8PGD7|A0A6Q8PGD…	1	C1.11083.11083.2.2.dta	2	976.448	1	0.00239	0.000165	0.16898	1	1	488.224
						2	C1.11092.11092.2.2.dta	2	976.448	1	0.00571	0.000161	0.164883	1	1	488.224
						3	C1.11095.11095.2.1.dta	2	976.449	1	0.0127	0.000486	0.497722	1	1	488.224
	3(156-D)	AGLQFPVGR	944.531	null	sp|P16104|H2AX_HUMAN /sp|Q9BTM1|H2AJ_HUMAN /sp|Q93077|H2A1C_HUMAN /sp|Q99878|H2A1J_HUMAN /sp|Q16777|H2A2C_HUMAN /sp|Q8IUE6|H2A2B_HUMAN /sp|Q96QV6|H2A1A_HUMAN /sp|P0C0S5|H2AZ_HUMAN /sp|P04908|H2A1B_HUMAN /sp|P20671|H2A1D_HUMAN /sp|P0C0S8|H2A1_HUMAN /sp|Q6FI13|H2A2A_HUMAN /sp|Q96KK5|H2A1H_HUMAN /sp|Q71UI9|H2AV_HUMAN /sp|Q7L7L0|H2A3_HUMAN /tr|A0A0U1RR32|A0A0U1RR32_HUMAN /tr|A4FTV9|A4FTV9_HUMAN /tr|A…	1	C1.24542.24542.2.0.dta	2	944.532	1	0.0108	0.000926	0.980381	1	1	472.266
	4	ALEESNYELEGK	1381.65	null	sp|P13645|K1C10_HUMAN /tr|A0A1B0GVI3|A0A1B0GVI3_HUMAN /	1	C1.17409.17409.2.0.dta	2	1381.65	1	5.75e-07	0.000476	0.344516	1	1	690.824
	5	ATAGDTHLGGEDFDNR	1675.73	null	sp|P48741|HSP77_HUMAN /sp|P0DMV8|HS71A_HUMAN /sp|P34931|HS71L_HUMAN /sp|P0DMV9|HS71B_HUMAN /sp|P17066|HSP76_HUMAN /tr|B4DI54|B4DI54_HUMAN /tr|B4DWK5|B4DWK5_HUMAN /tr|B4DVU9|B4DVU9_HUMAN /tr|B2R6X5|B2R6X5_HUMAN /tr|B4E388|B4E388_HUMAN /tr|B4DFN9|B4DFN9_HUMAN /tr|A8K5I0|A8K5I0_HUMAN /tr|A0A1U9X7X4|A0A1U9X7X4_HUMAN /tr|B3KSM6|B3KSM6_HUMAN /tr|B4DXY3|B4DXY3_HUMAN /tr|A0A1U9X7W7|A0A1U9X7W7_HUMAN /tr|B…	1	C1.14428.14428.3.0.dta	3	1675.73	1	0.617	0.001992	1.18874	1	1	558.577
	6(156-E)	AVFPSIVGR	945.552	null	sp|Q6S8J3|POTEE_HUMAN /sp|P63261|ACTG_HUMAN /sp|P68133|ACTS_HUMAN /sp|P62736|ACTA_HUMAN /sp|P68032|ACTC_HUMAN /sp|P60709|ACTB_HUMAN /sp|P63267|ACTH_HUMAN /sp|A5A3E0|POTEF_HUMAN /sp|P0CG38|POTEI_HUMAN /tr|A8K3K1|A8K3K1_HUMAN /tr|A0A804GS07|A0A804GS07_HUMAN /tr|I3L3I0|I3L3I0_HUMAN /tr|B3KUD3|B3KUD3_HUMAN /tr|G5E9R0|G5E9R0_HUMAN /tr|E7EVS6|E7EVS6_HUMAN /tr|Q53G76|Q53G76_HUMAN /tr|Q53GK6|Q53GK6_HUMAN…	1	C1.26795.26795.2.0.dta	2	945.552	1	0.0162	0.000884	0.934904	1	1	472.776
	7(156-F)	AVFVDLEPTVIDEVR	1701.91	null	sp|Q71U36|TBA1A_HUMAN /sp|P68363|TBA1B_HUMAN /sp|Q9BQE3|TBA1C_HUMAN /tr|F8VS66|F8VS66_HUMAN /tr|F8VWV9|F8VWV9_HUMAN /tr|F8VRZ4|F8VRZ4_HUMAN /tr|B7Z1K5|B7Z1K5_HUMAN /tr|F8VVB9|F8VVB9_HUMAN /tr|A8JZY9|A8JZY9_HUMAN /tr|B3KT06|B3KT06_HUMAN /tr|A0A1W2PQM2|A0A1W2PQM2_HUMAN /tr|Q8N532|Q8N532_HUMAN /tr|F5H5D3|F5H5D3_HUMAN /tr|B4DN58|B4DN58_HUMAN /tr|B3KPS3|B3KPS3_HUMAN /tr|F8VRK0|F8VRK0_HUMAN /tr|F8VQQ4|…	1	C1.37631.37631.2.0.dta	2	1701.91	1	0.00227	-0.000382	-0.224454	1	1	850.953
	8	DAGVIAGLNVLR	1197.69	null	sp|P0DMV8|HS71A_HUMAN /sp|P34931|HS71L_HUMAN /sp|P0DMV9|HS71B_HUMAN /tr|B4DI54|B4DI54_HUMAN /tr|B4DWK5|B4DWK5_HUMAN /tr|B4DVU9|B4DVU9_HUMAN /tr|A8K5I0|A8K5I0_HUMAN /tr|A0A1U9X7X4|A0A1U9X7X4_HUMAN /tr|B4DXY3|B4DXY3_HUMAN /tr|A0A1U9X7W7|A0A1U9X7W7_HUMAN /tr|Q53FA3|Q53FA3_HUMAN /tr|B4DNT8|B4DNT8_HUMAN /tr|Q9UQC1|Q9UQC1_HUMAN /tr|B4E1S9|B4E1S9_HUMAN /tr|A0A1U9X7X9|A0A1U9X7X9_HUMAN /tr|B4DI39|B4DI39_H…	1	C1.34099.34099.2.0.dta	2	1197.69	1	0.0829	-0.001197	-0.99942	1	1	598.847
	9	DAVTYTEHAK	1134.54	null	sp|P62805|H4_HUMAN /tr|B2R4R0|B2R4R0_HUMAN /tr|Q0VAS5|Q0VAS5_HUMAN /	1	C1.8372.8372.2.0.dta	2	1134.54	1	0.523	0.001035	0.912262	1	1	567.271
	10	DEATAAVIDLNDRPIGSR	1912.97	null	sp|Q9NTZ6|RBM12_HUMAN /tr|B4DRP9|B4DRP9_HUMAN /tr|Q69YJ7|Q69YJ7_HUMAN /tr|B3KQH4|B3KQH4_HUMAN /	1	C1.26124.26124.3.1.dta	3	1912.97	1	0.00182	0.002521	1.31784	1	1	637.657
						2	C1.26045.26045.3.0.dta	3	1912.97	1	0.107	0.001831	0.957149	1	1	637.657
	11	DFLAGGIAAAISK	1233.68	null	sp|P12236|ADT3_HUMAN /tr|Q6I9V5|Q6I9V5_HUMAN /tr|Q59EI9|Q59EI9_HUMAN /	1	C1.35730.35730.2.0.dta	2	1233.68	1	0.699	-0.000712	-0.577133	1	1	616.842
	12	DIQLAR	715.41	null	sp|Q16695|H31T_HUMAN /sp|P84243|H33_HUMAN /sp|Q6NXT2|H3C_HUMAN /sp|Q71DI3|H32_HUMAN /sp|P68431|H31_HUMAN /tr|K7EK07|K7EK07_HUMAN /tr|B4E380|B4E380_HUMAN /tr|A8K4Y7|A8K4Y7_HUMAN /tr|B2R4P9|B2R4P9_HUMAN /	1	C1.13246.13246.2.0.dta	2	715.41	1	0.582	0.000513	0.717072	1	1	357.705
	13	DLTTAGAVTQCYR	1455.69	Carbamidomethyl[C](11)	sp|Q02543|RL18A_HUMAN /tr|M0R3D6|M0R3D6_HUMAN /tr|B2R4C0|B2R4C0_HUMAN /tr|M0R0P7|M0R0P7_HUMAN /tr|Q32XH3|Q32XH3_HUMAN /tr|B4DM74|B4DM74_HUMAN /tr|M0R117|M0R117_HUMAN /tr|M0R1A7|M0R1A7_HUMAN /	1	C1.20498.20498.2.0.dta	2	1455.69	1	0.0701	0.002026	1.39178	1	1	727.845
	14	DMAIATGGAVFGEEGLTLNLEDVQPHDLGK	3097.51	null	sp|P10809|CH60_HUMAN /tr|B3GQS7|B3GQS7_HUMAN /tr|A0A7I2V2X6|A0A7I2V2X6_HUMAN /tr|A0A7I2YQK6|A0A7I2YQK6_HUMAN /tr|A0A7I2V599|A0A7I2V599_HUMAN /tr|B7Z5E7|B7Z5E7_HUMAN /tr|A0A024R3X4|A0A024R3X4_HUMAN /tr|B7Z4F6|B7Z4F6_HUMAN /tr|B7Z597|B7Z597_HUMAN /tr|B7Z532|B7Z532_HUMAN /	1	C1.39593.39593.3.0.dta	3	3097.51	1	2.29e-06	-0.001914	-0.617915	1	1	1032.5
	15	DVALLQGR	871.5	null	sp|Q9UNF1|MAGD2_HUMAN /tr|A0A024R9Y7|A0A024R9Y7_HUMAN /tr|B4DWM5|B4DWM5_HUMAN /tr|Q5H907|Q5H907_HUMAN /tr|Q5H909|Q5H909_HUMAN /tr|B4DX55|B4DX55_HUMAN /	1	C1.19907.19907.2.0.dta	2	871.5	1	0.751	0.000119	0.136546	1	1	435.75
	16	EEAENTLQSFR	1323.62	null	sp|P08670|VIME_HUMAN /tr|V9HWE1|V9HWE1_HUMAN /tr|B3KRK8|B3KRK8_HUMAN /tr|B0YJC5|B0YJC5_HUMAN /tr|B0YJC4|B0YJC4_HUMAN /tr|Q53HU8|Q53HU8_HUMAN /	1	C1.19535.19535.2.0.dta	2	1323.62	1	0.00023	0.00303	2.28918	1	1	661.809
	17	EELIAELQDCEGLIVR	1886.95	Carbamidomethyl[C](10)	sp|O43175|SERA_HUMAN /tr|A0A2C9F2M7|A0A2C9F2M7_HUMAN /tr|A0A286YFB2|A0A286YFB2_HUMAN /tr|A0A286YF34|A0A286YF34_HUMAN /tr|A0A286YFC8|A0A286YFC8_HUMAN /tr|A0A286YF22|A0A286YF22_HUMAN /tr|V9HW79|V9HW79_HUMAN /tr|A0A286YFL2|A0A286YFL2_HUMAN /tr|A0A286YFA2|A0A286YFA2_HUMAN /tr|A0A286YFM8|A0A286YFM8_HUMAN /tr|A0A286YER3|A0A286YER3_HUMAN /	1	C1.37669.37669.2.0.dta	2	1886.95	1	0.00163	-0.005176	-2.74305	1	1	943.476
	18	EGDVLTLLESER	1360.7	null	sp|P62857|RS28_HUMAN /tr|B2R4R9|B2R4R9_HUMAN /	1	C1.35095.35095.2.0.dta	2	1360.7	1	0.00969	0.001536	1.12884	1	1	680.348
						2	C1.35143.35143.2.0.dta	2	1360.7	1	0.128	0.001333	0.979646	1	1	680.348
	19	EIAQDFK	850.43	null	sp|Q16695|H31T_HUMAN /sp|P84243|H33_HUMAN /sp|Q71DI3|H32_HUMAN /sp|P68431|H31_HUMAN /tr|A0A1X8XL64|A0A1X8XL64_HUMAN /tr|B4DEB1|B4DEB1_HUMAN /tr|K7EK07|K7EK07_HUMAN /tr|B4E380|B4E380_HUMAN /tr|Q6TXQ4|Q6TXQ4_HUMAN /tr|K7ES00|K7ES00_HUMAN /tr|A8K4Y7|A8K4Y7_HUMAN /tr|B2R6Y1|B2R6Y1_HUMAN /tr|K7EMV3|K7EMV3_HUMAN /tr|A0A590UJJ6|A0A590UJJ6_HUMAN /tr|B2R4P9|B2R4P9_HUMAN /	1	C1.12701.12701.2.0.dta	2	850.431	1	0.392	0.000802	0.943052	1	1	425.215
	20	ELDALDANDELTPLGR	1741.86	null	sp|Q08211|DHX9_HUMAN /tr|B3KU66|B3KU66_HUMAN /	1	C1.32130.32130.2.0.dta	2	1741.86	1	0.049	-0.001487	-0.853685	1	1	870.93
	21	ESYSVYVYK	1137.55	null	sp|Q5QNW6|H2B2F_HUMAN /sp|P58876|H2B1D_HUMAN /sp|Q99880|H2B1L_HUMAN /sp|P62807|H2B1C_HUMAN /sp|Q99877|H2B1N_HUMAN /sp|P57053|H2BFS_HUMAN /sp|O60814|H2B1K_HUMAN /sp|Q93079|H2B1H_HUMAN /sp|Q99879|H2B1M_HUMAN /tr|Q0D2M2|Q0D2M2_HUMAN /tr|A8K9J7|A8K9J7_HUMAN /tr|B4DR52|B4DR52_HUMAN /tr|A0A024RCL8|A0A024RCL8_HUMAN /tr|A0A024QZZ7|A0A024QZZ7_HUMAN /tr|A0A024RCJ9|A0A024RCJ9_HUMAN /tr|I6L9F7|I6L9F7_HUMAN /…	1	C1.20681.20681.2.0.dta	2	1137.55	1	0.604	0.000395	0.347239	1	1	568.773
	22	EVCGFAPYER	1227.55	Carbamidomethyl[C](3)	sp|Q9Y3U8|RL36_HUMAN /tr|J3QSB5|J3QSB5_HUMAN /	1	C1.20306.20306.2.0.dta	2	1227.55	1	0.297	0.000644	0.524624	1	1	613.773
	23	EVQTAVR	802.442	null	sp|Q8N257|H2B3B_HUMAN /sp|A0A2R8Y619|H2BE1_HUMAN /tr|L0R4T3|L0R4T3_HUMAN /	1	C1.6131.6131.2.1.dta	2	802.442	1	0.489	0.000362	0.451123	1	1	401.221
	24	FAQHGTFEYEYSQR	1762.78	null	sp|P23246|SFPQ_HUMAN /tr|Q6PIX2|Q6PIX2_HUMAN /tr|Q86VG2|Q86VG2_HUMAN /tr|A0A384N5Z8|A0A384N5Z8_HUMAN /tr|Q9BSV4|Q9BSV4_HUMAN /tr|H0Y9K7|H0Y9K7_HUMAN /	1	C1.18472.18472.3.0.dta	3	1762.78	1	0.000694	0.001256	0.71251	1	1	587.594
						2	C1.18453.18453.3.1.dta	3	1762.78	1	0.0316	0.002897	1.64342	1	1	587.594
	25	FATHAAALSVR	1143.63	null	sp|P23246|SFPQ_HUMAN /tr|Q6PIX2|Q6PIX2_HUMAN /tr|Q86VG2|Q86VG2_HUMAN /tr|A0A384N5Z8|A0A384N5Z8_HUMAN /tr|Q9BSV4|Q9BSV4_HUMAN /	1	C1.15291.15291.2.0.dta	2	1143.63	1	0.00487	0.001817	1.58881	1	1	571.813
						2	C1.15287.15287.2.0.dta	2	1143.63	1	0.44	0.002029	1.77418	1	1	571.813
	26(156-G)	FDGALNVDLTEFQTNLVPYPR	2409.21	null	sp|Q9NY65|TBA8_HUMAN /sp|Q6PEY2|TBA3E_HUMAN /sp|P0DPH7|TBA3C_HUMAN /sp|Q71U36|TBA1A_HUMAN /sp|P0DPH8|TBA3D_HUMAN /sp|P68366|TBA4A_HUMAN /sp|P68363|TBA1B_HUMAN /sp|Q9BQE3|TBA1C_HUMAN /tr|Q7Z3M3|Q7Z3M3_HUMAN /tr|Q9UQM3|Q9UQM3_HUMAN /tr|B4DDU2|B4DDU2_HUMAN /tr|B7Z1K5|B7Z1K5_HUMAN /tr|B4DQK4|B4DQK4_HUMAN /tr|F8VVB9|F8VVB9_HUMAN /tr|C9JDS9|C9JDS9_HUMAN /tr|A8JZY9|A8JZY9_HUMAN /tr|B3KT06|B3KT06_HUMAN /…	1	C1.41095.41095.2.0.dta	2	2409.21	1	1.16e-05	0.000256	0.106259	1	1	1204.6
	27	FEELCSDLFR	1315.6	Carbamidomethyl[C](5)	sp|P48741|HSP77_HUMAN /sp|P0DMV8|HS71A_HUMAN /sp|P0DMV9|HS71B_HUMAN /sp|P17066|HSP76_HUMAN /tr|B4DWK5|B4DWK5_HUMAN /tr|B4DVU9|B4DVU9_HUMAN /tr|B2R6X5|B2R6X5_HUMAN /tr|B4E388|B4E388_HUMAN /tr|B4DFN9|B4DFN9_HUMAN /tr|A8K5I0|A8K5I0_HUMAN /tr|B3KSM6|B3KSM6_HUMAN /tr|B4DNV4|B4DNV4_HUMAN /tr|V9GZ37|V9GZ37_HUMAN /tr|B4DNT8|B4DNT8_HUMAN /tr|B4DHP5|B4DHP5_HUMAN /tr|A0A384NKX5|A0A384NKX5_HUMAN /tr|B4E1S9|B…	1	C1.31488.31488.2.0.dta	2	1315.6	1	0.229	0.001984	1.50806	1	1	657.799
	28	FNDDFSR	900.385	null	tr|A0A679KTH4|A0A679KTH4_HUMAN /	1	C1.14197.14197.2.0.dta	2	900.385	1	0.0344	0.000601	0.667493	1	1	450.192
	29	FPGQLNADLR	1130.6	null	sp|P04350|TBB4A_HUMAN /sp|Q9BVA1|TBB2B_HUMAN /sp|A6NNZ2|TBB8B_HUMAN /sp|P07437|TBB5_HUMAN /sp|Q13509|TBB3_HUMAN /sp|Q13885|TBB2A_HUMAN /sp|P68371|TBB4B_HUMAN /sp|Q9BUF5|TBB6_HUMAN /sp|Q3ZCM7|TBB8_HUMAN /sp|Q9H4B7|TBB1_HUMAN /tr|A5D907|A5D907_HUMAN /tr|Q8N6N5|Q8N6N5_HUMAN /tr|B3KS31|B3KS31_HUMAN /tr|Q8IWP6|Q8IWP6_HUMAN /tr|B7ZAF0|B7ZAF0_HUMAN /tr|M0R2D3|M0R2D3_HUMAN /tr|B2RBD5|B2RBD5_HUMAN /tr|A0A…	1	C1.23671.23671.2.0.dta	2	1130.6	1	0.128	-0.000222	-0.196357	1	1	565.298
	30(162-B)	GGNFGFGDSR	1013.44	null	sp|P22626|ROA2_HUMAN /tr|A0A024RA28|A0A024RA28_HUMAN /tr|A0A7I2V4N1|A0A7I2V4N1_HUMAN /tr|A0A7I2V4I6|A0A7I2V4I6_HUMAN /tr|A0A7I2V4S4|A0A7I2V4S4_HUMAN /tr|A0A7I2V323|A0A7I2V323_HUMAN /tr|A0A7I2V3P1|A0A7I2V3P1_HUMAN /tr|A0A7I2V3P7|A0A7I2V3P7_HUMAN /	1	C1.16705.16705.2.0.dta	2	1013.44	1	0.28	0.001439	1.41991	1	1	506.722
	31(162-C)	GHYTEGAELVDSVLDVVR	1958.98	null	sp|Q9BVA1|TBB2B_HUMAN /sp|P07437|TBB5_HUMAN /sp|Q13509|TBB3_HUMAN /sp|Q13885|TBB2A_HUMAN /sp|P68371|TBB4B_HUMAN /tr|A5D907|A5D907_HUMAN /tr|Q8N6N5|Q8N6N5_HUMAN /tr|Q8IWP6|Q8IWP6_HUMAN /tr|B7ZAF0|B7ZAF0_HUMAN /tr|B2RBD5|B2RBD5_HUMAN /tr|A0A0B4J269|A0A0B4J269_HUMAN /tr|Q5ST81|Q5ST81_HUMAN /tr|Q5JP53|Q5JP53_HUMAN /tr|A0A024QZU2|A0A024QZU2_HUMAN /tr|Q9BV28|Q9BV28_HUMAN /tr|O43209|O43209_HUMAN /tr|Q8I…	1	C1.38527.38527.3.0.dta	3	1958.98	1	2.33e-06	0.00019	0.096989	1	1	652.994
	32	GIALLGCVGALK	1171.69	Carbamidomethyl[C](7)	tr|M0R083|M0R083_HUMAN /	1	C1.29621.29621.2.0.dta	2	1171.69	1	0.399	0.008068	6.8858	1	1	585.843
						2	C1.30109.30109.2.0.dta	2	1171.7	1	0.653	0.008563	7.30827	1	1	585.843
						3	C1.30363.30363.2.0.dta	2	1171.69	1	0.77	0.008046	6.86702	1	1	585.843
	33(162-D)	GPAVGIDLGTTYSCVGVFQHGK	2263.12	Carbamidomethyl[C](14)	sp|P11142|HSP7C_HUMAN /tr|E9PQQ4|E9PQQ4_HUMAN /tr|E9PNE6|E9PNE6_HUMAN /tr|V9HW22|V9HW22_HUMAN /tr|E9PKE3|E9PKE3_HUMAN /tr|E9PLF4|E9PLF4_HUMAN /tr|Q53HF2|Q53HF2_HUMAN /tr|E9PI65|E9PI65_HUMAN /tr|E9PK54|E9PK54_HUMAN /tr|B3KTV0|B3KTV0_HUMAN /tr|B4DTX2|B4DTX2_HUMAN /tr|E9PN25|E9PN25_HUMAN /tr|E9PPY6|E9PPY6_HUMAN /tr|E9PQK7|E9PQK7_HUMAN /tr|Q53GZ6|Q53GZ6_HUMAN /	1	C1.32240.32240.3.0.dta	3	2263.12	1	0.000162	0.002367	1.0459	1	1	754.372
	34(162-E)	GTPQQIDYAR	1148.57	null	sp|Q96AE4|FUBP1_HUMAN /tr|A0A1Z1G4M2|A0A1Z1G4M2_HUMAN /tr|E9PEB5|E9PEB5_HUMAN /tr|B4E0X8|B4E0X8_HUMAN /tr|A0A384MDX9|A0A384MDX9_HUMAN /tr|B4DT31|B4DT31_HUMAN /tr|B4DWL1|B4DWL1_HUMAN /tr|Q59FU3|Q59FU3_HUMAN /	1	C1.12924.12924.2.0.dta	2	1148.57	1	0.156	0.001718	1.49577	1	1	574.285
	35	GVPQIEVTFDIDANGILNVSAVDK	2514.31	null	sp|P11142|HSP7C_HUMAN /tr|E9PNE6|E9PNE6_HUMAN /tr|A8K7Q2|A8K7Q2_HUMAN /tr|B4E1Q1|B4E1Q1_HUMAN /tr|V9HW22|V9HW22_HUMAN /tr|Q96H53|Q96H53_HUMAN /tr|E9PKE3|E9PKE3_HUMAN /tr|Q96BE0|Q96BE0_HUMAN /tr|Q96IS6|Q96IS6_HUMAN /tr|E9PM13|E9PM13_HUMAN /tr|E9PS65|E9PS65_HUMAN /tr|B3KTV0|B3KTV0_HUMAN /tr|Q53GZ6|Q53GZ6_HUMAN /	1	C1.41797.41797.2.0.dta	2	2514.31	1	0.0256	0.004493	1.78697	1	1	1257.15
	36	GVPQIEVTFDIDANGILNVTATDK	2530.3	null	sp|P0DMV8|HS71A_HUMAN /sp|P34931|HS71L_HUMAN /sp|P0DMV9|HS71B_HUMAN /tr|B4DWK5|B4DWK5_HUMAN /tr|B4DVU9|B4DVU9_HUMAN /tr|B4E388|B4E388_HUMAN /tr|B4DFN9|B4DFN9_HUMAN /tr|A8K5I0|A8K5I0_HUMAN /tr|B4DNX1|B4DNX1_HUMAN /tr|A0A1U9X7W7|A0A1U9X7W7_HUMAN /tr|V9GZ37|V9GZ37_HUMAN /tr|B4DNT8|B4DNT8_HUMAN /tr|B4E1T6|B4E1T6_HUMAN /tr|B4E1S9|B4E1S9_HUMAN /tr|B3KTT5|B3KTT5_HUMAN /tr|B4DI39|B4DI39_HUMAN /tr|B2RCQ9|…	1	C1.41796.41796.2.0.dta	2	2530.31	1	4.74e-06	0.008913	3.5225	1	1	1265.15
	37	GVVDSEDIPLNLSR	1513.79	null	sp|Q12931|TRAP1_HUMAN /tr|Q53G55|Q53G55_HUMAN /tr|I3L0K7|I3L0K7_HUMAN /tr|I3L239|I3L239_HUMAN /tr|Q9BV61|Q9BV61_HUMAN /tr|A0A140VJY2|A0A140VJY2_HUMAN /tr|Q8N9Z3|Q8N9Z3_HUMAN /tr|Q53FS6|Q53FS6_HUMAN /	1	C1.29900.29900.2.0.dta	2	1513.78	1	0.377	-0.004398	-2.9053	1	1	756.893
	38	GVVDSEDLPLNISR	1513.79	null	sp|P08238|HS90B_HUMAN /sp|P07900|HS90A_HUMAN /tr|B4DGL0|B4DGL0_HUMAN /tr|Q86U12|Q86U12_HUMAN /tr|Q8TBA7|Q8TBA7_HUMAN /tr|Q96HX7|Q96HX7_HUMAN /tr|B4DMA2|B4DMA2_HUMAN /tr|O75322|O75322_HUMAN /tr|A8K3W9|A8K3W9_HUMAN /tr|Q9H6X9|Q9H6X9_HUMAN /tr|Q2VPJ6|Q2VPJ6_HUMAN /tr|A0A024RD80|A0A024RD80_HUMAN /tr|K9JA46|K9JA46_HUMAN /	1	C1.29952.29952.2.0.dta	2	1513.78	1	5.37e-05	-0.00069	-0.455811	1	1	756.893
	39(162-F)	GYSFTTTAER	1132.53	null	sp|P63261|ACTG_HUMAN /sp|P60709|ACTB_HUMAN /tr|A0A804GS07|A0A804GS07_HUMAN /tr|I3L3I0|I3L3I0_HUMAN /tr|E7EVS6|E7EVS6_HUMAN /tr|A0A6Q8PFE4|A0A6Q8PFE4_HUMAN /tr|Q53G76|Q53G76_HUMAN /tr|Q53GK6|Q53GK6_HUMAN /tr|Q53G99|Q53G99_HUMAN /tr|Q8WVW5|Q8WVW5_HUMAN /tr|B7ZAP6|B7ZAP6_HUMAN /tr|B4E3A4|B4E3A4_HUMAN /tr|I3L1U9|I3L1U9_HUMAN /tr|A0A2R8YEA7|A0A2R8YEA7_HUMAN /tr|B4E335|B4E335_HUMAN /tr|V9HVZ7|V9HVZ7_HU…	1	C1.16421.16421.2.0.dta	2	1132.53	1	0.0256	0.001035	0.913886	1	1	566.263
						2	C1.16222.16222.2.0.dta	2	1132.53	1	0.691	0.00121	1.06841	1	1	566.263
	40(162-G)	HFNAPSHIR	1078.55	null	sp|P61254|RL26_HUMAN /tr|J3QQQ9|J3QQQ9_HUMAN /tr|A0A024RBF6|A0A024RBF6_HUMAN /tr|Q6IBH6|Q6IBH6_HUMAN /tr|J3QQV1|J3QQV1_HUMAN /tr|J3KSS0|J3KSS0_HUMAN /tr|J3QRC4|J3QRC4_HUMAN /tr|J3QRI7|J3QRI7_HUMAN /	1	C1.8857.8857.3.0.dta	3	1078.55	1	0.665	0.000352	0.326363	1	1	359.518
	41	HNDDEQYAWESSAGGSFTVR	2255.96	null	sp|P08238|HS90B_HUMAN /sp|P07900|HS90A_HUMAN /sp|Q14568|HS902_HUMAN /tr|B4DGL0|B4DGL0_HUMAN /tr|Q8TBA7|Q8TBA7_HUMAN /tr|Q2VPJ6|Q2VPJ6_HUMAN /tr|A0A024RD80|A0A024RD80_HUMAN /tr|Q6PK50|Q6PK50_HUMAN /tr|K9JA46|K9JA46_HUMAN /	1	C1.25530.25530.3.0.dta	3	2255.96	1	0.00657	0.002794	1.2385	1	1	751.986
	42	IDEPLEGSEDR	1259.57	null	sp|P61978|HNRPK_HUMAN /tr|B3KU16|B3KU16_HUMAN /tr|B4DUQ1|B4DUQ1_HUMAN /tr|S4R359|S4R359_HUMAN /tr|A0A024R228|A0A024R228_HUMAN /tr|Q5EC54|Q5EC54_HUMAN /tr|B4DFF1|B4DFF1_HUMAN /	1	C1.14730.14730.2.0.dta	2	1259.58	1	0.0437	0.001522	1.20834	1	1	629.787
	43	IEDVTPIPSDSTR	1429.72	null	sp|P62263|RS14_HUMAN /tr|A0A2R8Y811|A0A2R8Y811_HUMAN /	1	C1.20177.20177.2.0.dta	2	1429.72	1	0.695	0.00297	2.07733	1	1	714.858
	44	ILGADTSVDLEETGR	1575.79	null	sp|P25705|ATPA_HUMAN /tr|K7EQH4|K7EQH4_HUMAN /tr|K7ERX7|K7ERX7_HUMAN /tr|K7EK77|K7EK77_HUMAN /tr|K7EJP1|K7EJP1_HUMAN /tr|B4DGW3|B4DGW3_HUMAN /tr|K7ESA0|K7ESA0_HUMAN /tr|V9HW26|V9HW26_HUMAN /	1	C1.25063.25063.2.0.dta	2	1575.79	1	0.0385	0.002005	1.27238	1	1	787.893
	45(164-D)	KVPQVSTPTLVEVSR	1639.94	null	sp|P02768|ALBU_HUMAN /tr|A0A087WWT3|A0A087WWT3_HUMAN /tr|B7WNR0|B7WNR0_HUMAN /tr|F6KPG5|F6KPG5_HUMAN /tr|B2RBS8|B2RBS8_HUMAN /tr|H0YA55|H0YA55_HUMAN /tr|A0A0C4DGB6|A0A0C4DGB6_HUMAN /tr|D6RHD5|D6RHD5_HUMAN /tr|Q56G89|Q56G89_HUMAN /tr|A8K9P0|A8K9P0_HUMAN /tr|B4DPP6|B4DPP6_HUMAN /tr|C9JKR2|C9JKR2_HUMAN /tr|B4DPR2|B4DPR2_HUMAN /	1	C1.23730.23730.3.0.dta	3	1639.94	1	0.268	0.001812	1.10492	1	1	546.646
	46	LAADDFR	807.4	null	sp|Q04695|K1C17_HUMAN /sp|P13645|K1C10_HUMAN /sp|O76015|KRT38_HUMAN /sp|Q2M2I5|K1C24_HUMAN /sp|Q15323|K1H1_HUMAN /sp|P02533|K1C14_HUMAN /sp|P05783|K1C18_HUMAN /sp|P08727|K1C19_HUMAN /sp|P08779|K1C16_HUMAN /sp|Q7Z3Y7|K1C28_HUMAN /sp|Q14532|K1H2_HUMAN /sp|P19012|K1C15_HUMAN /sp|O76013|KRT36_HUMAN /sp|Q14525|KT33B_HUMAN /sp|Q92764|KRT35_HUMAN /sp|O76014|KRT37_HUMAN /sp|P13646|K1C13_HUMAN /tr|B4DWU0|…	1	C1.14633.14633.2.0.dta	2	807.4	1	0.0307	0.000286	0.354224	1	1	403.7
	47	LAVEALSSLDGDLAGR	1586.84	null	sp|P12277|KCRB_HUMAN /tr|V9HWH2|V9HWH2_HUMAN /tr|V9HW77|V9HW77_HUMAN /tr|B4DP56|B4DP56_HUMAN /tr|G3V4N7|G3V4N7_HUMAN /tr|A0A0S2Z471|A0A0S2Z471_HUMAN /	1	C1.34614.34614.2.0.dta	2	1586.84	1	1.67e-05	0.000936	0.589852	1	1	793.419
	48(164-E)	LENEIQTYR	1165.58	null	sp|P13645|K1C10_HUMAN /tr|A0A1B0GVI3|A0A1B0GVI3_HUMAN /	1	C1.15340.15340.2.0.dta	2	1165.59	1	0.0926	0.001176	1.00894	1	1	582.792
	49	LFIGGLSFETTEESLR	1798.92	null	sp|P22626|ROA2_HUMAN /tr|A0A7I2YQN4|A0A7I2YQN4_HUMAN /tr|I6L957|I6L957_HUMAN /tr|A0A7I2V4N0|A0A7I2V4N0_HUMAN /tr|A0A7I2V4N1|A0A7I2V4N1_HUMAN /tr|A0A7I2V4I6|A0A7I2V4I6_HUMAN /tr|A0A087WUI2|A0A087WUI2_HUMAN /tr|A0A7I2V4S4|A0A7I2V4S4_HUMAN /tr|A0A7I2V323|A0A7I2V323_HUMAN /tr|A0A384NL58|A0A384NL58_HUMAN /tr|A0A7I2V3P1|A0A7I2V3P1_HUMAN /tr|A0A7I2V3P7|A0A7I2V3P7_HUMAN /	1	C1.38197.38197.2.0.dta	2	1798.92	1	0.03	0.000651	0.361883	1	1	899.461
						2	C1.38236.38236.2.0.dta	2	1798.92	1	0.0975	-0.000448	-0.249038	1	1	899.461
	50	LIGQIVSSITASLR	1457.87	null	sp|Q6PEY2|TBA3E_HUMAN /sp|P0DPH7|TBA3C_HUMAN /sp|Q71U36|TBA1A_HUMAN /sp|P0DPH8|TBA3D_HUMAN /tr|Q9UQM3|Q9UQM3_HUMAN /tr|B4DQK4|B4DQK4_HUMAN /tr|F8VQQ4|F8VQQ4_HUMAN /tr|Q1ZYQ1|Q1ZYQ1_HUMAN /	1	C1.40440.40440.2.0.dta	2	1457.87	1	0.0112	0.002562	1.75736	1	1	728.934
	51	LILIESR	843.53	null	sp|P62277|RS13_HUMAN /	1	C1.22636.22636.2.0.dta	2	843.531	1	0.46	0.000807	0.956694	1	1	421.765
	52	LIVENLSSR	1030.59	null	sp|Q13243|SRSF5_HUMAN /sp|Q08170|SRSF4_HUMAN /sp|Q13247|SRSF6_HUMAN /tr|Q59EF5|Q59EF5_HUMAN /tr|A0A024R6D8|A0A024R6D8_HUMAN /tr|A0A590UK80|A0A590UK80_HUMAN /tr|Q59GY3|Q59GY3_HUMAN /tr|B4DEM8|B4DEM8_HUMAN /tr|Q59EK7|Q59EK7_HUMAN /tr|A0A590UJK4|A0A590UJK4_HUMAN /tr|B4DJK0|B4DJK0_HUMAN /tr|A0A590UJP7|A0A590UJP7_HUMAN /tr|B4DUA4|B4DUA4_HUMAN /tr|Q53F45|Q53F45_HUMAN /tr|A8K644|A8K644_HUMAN /tr|A0A0D9S…	1	C1.20365.20365.2.0.dta	2	1030.59	1	0.164	0.002306	2.23755	1	1	515.295
	53	LKYENEVALR	1234.68	null	sp|P13645|K1C10_HUMAN /tr|A0A1B0GVI3|A0A1B0GVI3_HUMAN /	1	C1.16842.16842.3.0.dta	3	1234.68	1	0.657	-7.8e-05	-0.063174	1	1	411.56
	54	LLAEGHPDPDAELQR	1660.83	null	sp|P49756|RBM25_HUMAN /	1	C1.18685.18685.3.0.dta	3	1660.83	1	0.173	0.000497	0.299248	1	1	553.61
	55	LLQDFFNGR	1109.57	null	sp|P0DMV8|HS71A_HUMAN /sp|P0DMV9|HS71B_HUMAN /tr|B4DWK5|B4DWK5_HUMAN /tr|B4DVU9|B4DVU9_HUMAN /tr|B4E388|B4E388_HUMAN /tr|B4DFN9|B4DFN9_HUMAN /tr|A8K5I0|A8K5I0_HUMAN /tr|B4DNX1|B4DNX1_HUMAN /tr|V9GZ37|V9GZ37_HUMAN /tr|B4DNT8|B4DNT8_HUMAN /tr|B4E1T6|B4E1T6_HUMAN /tr|B4E1S9|B4E1S9_HUMAN /tr|B3KTT5|B3KTT5_HUMAN /tr|B4DI39|B4DI39_HUMAN /tr|A0A0G2JIW1|A0A0G2JIW1_HUMAN /tr|Q59EJ3|Q59EJ3_HUMAN /tr|A0A1U9…	1	C1.30388.30388.2.0.dta	2	1109.57	1	0.765	-0.000426	-0.383931	1	1	554.787
	56	LLQDSVDFSLADAINTEFK	2126.07	null	sp|P08670|VIME_HUMAN /tr|V9HWE1|V9HWE1_HUMAN /tr|B3KRK8|B3KRK8_HUMAN /tr|B0YJC4|B0YJC4_HUMAN /tr|A0A1B0GVG8|A0A1B0GVG8_HUMAN /tr|A0A1B0GTT5|A0A1B0GTT5_HUMAN /tr|Q53HU8|Q53HU8_HUMAN /	1	C1.40863.40863.2.0.dta	2	2126.07	1	3.8e-07	0.002488	1.17024	1	1	1063.03
	57	LQQELDDLTVDLDHQR	1937.96	null	sp|P35580|MYH10_HUMAN /	1	C1.28653.28653.3.1.dta	3	1937.96	1	0.283	0.002754	1.42108	1	1	645.985
	58	LVAIVDVIDQNR	1354.77	null	sp|P50914|RL14_HUMAN /tr|Q6IPH7|Q6IPH7_HUMAN /tr|E7EPB3|E7EPB3_HUMAN /tr|A8K3Q9|A8K3Q9_HUMAN /tr|A0PJ62|A0PJ62_HUMAN /tr|B7Z6S8|B7Z6S8_HUMAN /tr|A8K7N0|A8K7N0_HUMAN /	1	C1.33844.33844.2.0.dta	2	1354.77	1	0.746	0.000839	0.619294	1	1	677.384
	59	NAGVEGSLIVEK	1215.66	null	sp|P10809|CH60_HUMAN /tr|B3GQS7|B3GQS7_HUMAN /tr|A0A7I2V2X6|A0A7I2V2X6_HUMAN /tr|A0A7I2YQK6|A0A7I2YQK6_HUMAN /tr|A0A7I2V599|A0A7I2V599_HUMAN /tr|B7Z5E7|B7Z5E7_HUMAN /tr|A0A024R3X4|A0A024R3X4_HUMAN /tr|B7Z4F6|B7Z4F6_HUMAN /tr|B7Z597|B7Z597_HUMAN /	1	C1.20274.20274.2.0.dta	2	1215.66	1	0.726	0.001861	1.53086	1	1	607.829
	60	NFILDQTNVSAAAQR	1647.84	null	sp|Q00839|HNRPU_HUMAN /tr|A0A1W2PQL0|A0A1W2PQL0_HUMAN /tr|A0A1W2PPL4|A0A1W2PPL4_HUMAN /tr|A0A1W2PQ74|A0A1W2PQ74_HUMAN /tr|Q7Z4Q5|Q7Z4Q5_HUMAN /tr|Q5RI18|Q5RI18_HUMAN /tr|A0A1W2PP35|A0A1W2PP35_HUMAN /tr|B4DLR3|B4DLR3_HUMAN /tr|A0A1W2PPS1|A0A1W2PPS1_HUMAN /tr|A0A1W2PRZ7|A0A1W2PRZ7_HUMAN /tr|A0A1W2PPH7|A0A1W2PPH7_HUMAN /tr|A0A1W2PQD4|A0A1W2PQD4_HUMAN /tr|A0A1W2PP34|A0A1W2PP34_HUMAN /tr|Q96BA7|Q96BA7…	1	C1.26517.26517.2.0.dta	2	1647.85	1	0.000752	0.003341	2.0275	1	1	823.922
	61	NIAFFSTNCVEGTAR	1686.79	Carbamidomethyl[C](9)	sp|P05023|AT1A1_HUMAN /	1	C1.29541.29541.2.0.dta	2	1686.79	1	0.0176	0.001832	1.08609	1	1	843.395
	62	NITTTQPSLELDGLEK	1758.91	null	sp|O60469|DSCAM_HUMAN /tr|Q59GH3|Q59GH3_HUMAN /tr|Q8WY19|Q8WY19_HUMAN /tr|A0A087WUI7|A0A087WUI7_HUMAN /	1	C1.37849.37849.2.0.dta	2	1758.93	1	0.72	0.016592	9.4331	1	1	879.456
	63	NKYEDEINKR	1308.65	null	sp|P48668|K2C6C_HUMAN /sp|P05787|K2C8_HUMAN /sp|P04264|K2C1_HUMAN /sp|P04259|K2C6B_HUMAN /sp|P13647|K2C5_HUMAN /sp|P02538|K2C6A_HUMAN /tr|B4DRU6|B4DRU6_HUMAN /tr|B4DWU6|B4DWU6_HUMAN /tr|B2R853|B2R853_HUMAN /tr|F8VUG2|F8VUG2_HUMAN /tr|B4E1T1|B4E1T1_HUMAN /tr|A8K2I0|A8K2I0_HUMAN /tr|H6VRG3|H6VRG3_HUMAN /tr|F8W0C6|F8W0C6_HUMAN /tr|B4DRR0|B4DRR0_HUMAN /tr|F8VP67|F8VP67_HUMAN /tr|H6VRF8|H6VRF8_HUMAN /…	1	C1.8686.8686.3.0.dta	3	1308.65	1	0.365	-0.000993	-0.758795	1	1	436.218
	64	NTGIICTIGPASR	1359.7	Carbamidomethyl[C](6)	sp|P14618|KPYM_HUMAN /tr|H3BQ34|H3BQ34_HUMAN /tr|H3BTJ2|H3BTJ2_HUMAN /tr|V9HWB8|V9HWB8_HUMAN /tr|B4DNK4|B4DNK4_HUMAN /tr|A0A024R609|A0A024R609_HUMAN /tr|A0A804F6T5|A0A804F6T5_HUMAN /tr|H3BT25|H3BT25_HUMAN /tr|A0A024R5Z9|A0A024R5Z9_HUMAN /tr|H3BUW1|H3BUW1_HUMAN /tr|H3BTN5|H3BTN5_HUMAN /tr|B4DRT3|B4DRT3_HUMAN /tr|A0A804F729|A0A804F729_HUMAN /tr|H3BU13|H3BU13_HUMAN /	1	C1.22710.22710.2.0.dta	2	1359.71	1	0.00481	0.003177	2.33654	1	1	679.852
	65	QDVDNASLAR	1088.53	null	sp|P08670|VIME_HUMAN /tr|V9HWE1|V9HWE1_HUMAN /tr|B3KRK8|B3KRK8_HUMAN /tr|B0YJC5|B0YJC5_HUMAN /tr|B0YJC4|B0YJC4_HUMAN /tr|Q53HU8|Q53HU8_HUMAN /	1	C1.10298.10298.2.0.dta	2	1088.53	1	0.00274	0.001559	1.4322	1	1	544.267
	66	QEYDESGPSIVHR	1516.7	null	sp|Q6S8J3|POTEE_HUMAN /sp|P63261|ACTG_HUMAN /sp|Q9BYX7|ACTBM_HUMAN /sp|P60709|ACTB_HUMAN /sp|A5A3E0|POTEF_HUMAN /sp|P0CG38|POTEI_HUMAN /sp|P0CG39|POTEJ_HUMAN /tr|A0A2R8YFE2|A0A2R8YFE2_HUMAN /tr|A0A804GS07|A0A804GS07_HUMAN /tr|A0A6Q8PFE4|A0A6Q8PFE4_HUMAN /tr|Q53G76|Q53G76_HUMAN /tr|Q53GK6|Q53GK6_HUMAN /tr|Q96DE1|Q96DE1_HUMAN /tr|L0R5C4|L0R5C4_HUMAN /tr|Q53G99|Q53G99_HUMAN /tr|Q8WVW5|Q8WVW5_HUMAN /…	1	C1.14239.14239.3.1.dta	3	1516.7	1	0.0217	0.000786	0.518229	1	1	505.568
						2	C1.14257.14257.3.0.dta	3	1516.7	1	0.129	-0.000128	-0.084394	1	1	505.568
	67	QITVNDLPVGR	1211.67	null	sp|Q06830|PRDX1_HUMAN /sp|P32119|PRDX2_HUMAN /tr|B4DF70|B4DF70_HUMAN /tr|A0A384NPQ2|A0A384NPQ2_HUMAN /tr|V9HW12|V9HW12_HUMAN /tr|B2R4P2|B2R4P2_HUMAN /tr|A0A0A0MRQ5|A0A0A0MRQ5_HUMAN /tr|A0A0A0MSI0|A0A0A0MSI0_HUMAN /	1	C1.24769.24769.2.0.dta	2	1211.68	1	0.0124	0.001323	1.09188	1	1	605.837
	68	QLAEDFLR	991.521	null	sp|Q92841|DDX17_HUMAN /tr|Q59F66|Q59F66_HUMAN /tr|B4DZQ7|B4DZQ7_HUMAN /tr|A0A5H1ZRQ2|A0A5H1ZRQ2_HUMAN /tr|A0A1X7SBZ2|A0A1X7SBZ2_HUMAN /	1	C1.25485.25485.2.0.dta	2	991.521	1	0.566	-0.000155	-0.156326	1	1	495.76
	69	QVLLSAAEAAEVILR	1582.92	null	sp|P78371|TCPB_HUMAN /tr|B7Z4R3|B7Z4R3_HUMAN /tr|Q9H369|Q9H369_HUMAN /tr|V9HW96|V9HW96_HUMAN /	1	C1.40527.40527.2.0.dta	2	1582.92	1	0.485	0.002243	1.41701	1	1	791.458
	70	RGDLPFVVPR	1155.66	null	sp|P35579|MYH9_HUMAN /tr|A0A0U4BW16|A0A0U4BW16_HUMAN /tr|Q6ZNL4|Q6ZNL4_HUMAN /tr|A0A024R1N1|A0A024R1N1_HUMAN /	1	C1.25229.25229.3.0.dta	3	1155.66	1	0.471	0.001313	1.13614	1	1	385.221
	71	RLIYKVSHR	1171.71	null	tr|A0A5C2GZP1|A0A5C2GZP1_HUMAN /	1	C1.33212.33212.2.1.dta	2	1171.71	1	0.438	-0.000289	-0.246649	1	1	585.853
	72	RLPDAHSDYAR	1300.64	null	sp|Q96PK6|RBM14_HUMAN /tr|A0A0S2Z4Z0|A0A0S2Z4Z0_HUMAN /tr|B4DNG4|B4DNG4_HUMAN /	1	C1.9051.9051.3.0.dta	3	1300.64	1	0.209	0.000216	0.166072	1	1	433.546
	73	SAINEVVTR	988.542	null	sp|P62899|RL31_HUMAN /tr|B7Z4C8|B7Z4C8_HUMAN /tr|B7Z4E3|B7Z4E3_HUMAN /tr|B8ZZK4|B8ZZK4_HUMAN /tr|H7C2W9|H7C2W9_HUMAN /tr|B2R4C1|B2R4C1_HUMAN /tr|C9JU56|C9JU56_HUMAN /	1	C1.15060.15060.2.0.dta	2	988.543	1	0.144	0.001024	1.03587	1	1	494.271
						2	C1.15071.15071.2.0.dta	2	988.544	1	0.19	0.001721	1.74095	1	1	494.271
	74	SGGGFSSGSAGIINYQR	1657.79	null	sp|P04264|K2C1_HUMAN /tr|H6VRG3|H6VRG3_HUMAN /tr|H6VRF8|H6VRF8_HUMAN /tr|H6VRG1|H6VRG1_HUMAN /tr|H6VRF9|H6VRF9_HUMAN /tr|H6VRG0|H6VRG0_HUMAN /tr|H6VRG2|H6VRG2_HUMAN /	1	C1.23133.23133.2.0.dta	2	1657.79	1	0.00159	0.001676	1.01098	1	1	828.896
	75	SGGGGGGGLGSGGSIR	1232.6	null	sp|P35527|K1C9_HUMAN /	1	C1.10242.10242.2.0.dta	2	1232.6	1	3.56e-05	0.001113	0.902971	1	1	616.299
						2	C1.10212.10212.2.0.dta	2	1232.6	1	0.0983	0.001136	0.921631	1	1	616.299
	76	SLETENSALQLQVTER	1817.92	null	sp|P20700|LMNB1_HUMAN /tr|A0A0D9SFY5|A0A0D9SFY5_HUMAN /tr|E9PBF6|E9PBF6_HUMAN /tr|Q6DC98|Q6DC98_HUMAN /tr|A0A0D9SFE5|A0A0D9SFE5_HUMAN /	1	C1.25816.25816.2.0.dta	2	1817.93	1	1.4e-06	0.001789	0.98409	1	1	908.962
	77	SLGTADVHFER	1231.61	null	sp|Q86V81|THOC4_HUMAN /tr|E9PB61|E9PB61_HUMAN /	1	C1.17890.17890.2.0.dta	2	1231.61	1	0.0369	0.001934	1.57031	1	1	615.803
	78	SLQSVAEER	1018.52	null	sp|P61313|RL15_HUMAN /tr|B4DLP4|B4DLP4_HUMAN /tr|A0A024R2Q4|A0A024R2Q4_HUMAN /tr|A0A2R8YEM3|A0A2R8YEM3_HUMAN /tr|A0A2R8Y738|A0A2R8Y738_HUMAN /tr|E7EQV9|E7EQV9_HUMAN /tr|E7EX53|E7EX53_HUMAN /	1	C1.12610.12610.2.0.dta	2	1018.52	1	0.241	0.002474	2.42902	1	1	509.258
	79	SQYEQLAEQNRK	1493.73	null	sp|P13645|K1C10_HUMAN /tr|A0A1B0GVI3|A0A1B0GVI3_HUMAN /	1	C1.10937.10937.2.0.dta	2	1493.74	1	0.00433	0.000997	0.667455	1	1	746.867
	80	SSGPTSLFAVTVAPPGAR	1714.91	null	sp|Q00839|HNRPU_HUMAN /tr|A0A1W2PP35|A0A1W2PP35_HUMAN /tr|B4DLR3|B4DLR3_HUMAN /tr|A0A1W2PPS1|A0A1W2PPS1_HUMAN /tr|A0A1W2PP22|A0A1W2PP22_HUMAN /tr|Q96BA7|Q96BA7_HUMAN /tr|B3KX72|B3KX72_HUMAN /tr|A0A1X7SBS1|A0A1X7SBS1_HUMAN /	1	C1.34101.34101.2.0.dta	2	1714.91	1	0.00357	-0.001632	-0.951652	1	1	857.456
	81	SSGSPYGGGYGSGGGSGGYGSR	1910.79	null	sp|P51991|ROA3_HUMAN /tr|B4DDB6|B4DDB6_HUMAN /tr|A0A384NL63|A0A384NL63_HUMAN /tr|A0A7I2V5D8|A0A7I2V5D8_HUMAN /tr|A0A7I2V2R3|A0A7I2V2R3_HUMAN /tr|B4E036|B4E036_HUMAN /tr|B4E3E6|B4E3E6_HUMAN /tr|A0A7I2V4G0|A0A7I2V4G0_HUMAN /tr|A0A7I2V402|A0A7I2V402_HUMAN /tr|H7C1J8|H7C1J8_HUMAN /tr|Q8NFG3|Q8NFG3_HUMAN /tr|Q66K53|Q66K53_HUMAN /	1	C1.13641.13641.2.0.dta	2	1910.79	1	1.27e-07	0.000559	0.292549	1	1	955.395
	82	STESLQANVQR	1232.62	null	sp|P26373|RL13_HUMAN /tr|Q6NZ55|Q6NZ55_HUMAN /tr|A8K4C8|A8K4C8_HUMAN /tr|J3QSB4|J3QSB4_HUMAN /	1	C1.11656.11656.2.0.dta	2	1232.62	1	0.0619	0.001787	1.44975	1	1	616.311
	83	SYELPDGQVITIGNER	1790.89	null	sp|Q6S8J3|POTEE_HUMAN /sp|P63261|ACTG_HUMAN /sp|P68133|ACTS_HUMAN /sp|P62736|ACTA_HUMAN /sp|Q9BYX7|ACTBM_HUMAN /sp|P68032|ACTC_HUMAN /sp|Q562R1|ACTBL_HUMAN /sp|P60709|ACTB_HUMAN /sp|P63267|ACTH_HUMAN /sp|A5A3E0|POTEF_HUMAN /tr|K4EP00|K4EP00_HUMAN /tr|A8K3K1|A8K3K1_HUMAN /tr|A0A804GS07|A0A804GS07_HUMAN /tr|G8FSY7|G8FSY7_HUMAN /tr|B3KPP5|B3KPP5_HUMAN /tr|B3KUD3|B3KUD3_HUMAN /tr|E7EVS6|E7EVS6_HUMAN …	1	C1.32231.32231.2.0.dta	2	1790.89	1	1.82e-05	0.001499	0.837013	1	1	895.446
	84	TAVVVGTITDDVR	1345.73	null	sp|Q07020|RL18_HUMAN /tr|A0A024QZD1|A0A024QZD1_HUMAN /tr|J3QQ67|J3QQ67_HUMAN /tr|F8VUA6|F8VUA6_HUMAN /tr|G3V203|G3V203_HUMAN /tr|F8VYV2|F8VYV2_HUMAN /tr|B4DDY5|B4DDY5_HUMAN /tr|Q0QEW2|Q0QEW2_HUMAN /tr|H0YHA7|H0YHA7_HUMAN /tr|A0A075B7A0|A0A075B7A0_HUMAN /	1	C1.24965.24965.2.0.dta	2	1345.73	1	0.0201	0.001961	1.4572	1	1	672.866
						2	C1.24973.24973.2.0.dta	2	1345.73	1	0.0866	0.001977	1.46909	1	1	672.866
	85	TDEFQLHTNVNDGTEFGGSIYQK	2600.19	null	sp|P21796|VDAC1_HUMAN /tr|A0A1L1UHR1|A0A1L1UHR1_HUMAN /tr|B3KTS5|B3KTS5_HUMAN /tr|B4DEI3|B4DEI3_HUMAN /	1	C1.27886.27886.3.0.dta	3	2600.19	1	0.239	0.003498	1.34529	1	1	866.73
	86	TDYNASVSVPDSSGPER	1780.8	null	sp|P61978|HNRPK_HUMAN /tr|B4DUQ1|B4DUQ1_HUMAN /tr|A0A024R228|A0A024R228_HUMAN /tr|Q5EC54|Q5EC54_HUMAN /tr|Q5T6W2|Q5T6W2_HUMAN /	1	C1.18799.18799.2.0.dta	2	1780.8	1	6.54e-05	0.004317	2.42419	1	1	890.399
	87	TGAIVDVPVGEELLGR	1624.89	null	sp|P25705|ATPA_HUMAN /tr|K7EQH4|K7EQH4_HUMAN /tr|K7ERX7|K7ERX7_HUMAN /tr|K7EK77|K7EK77_HUMAN /tr|K7EJP1|K7EJP1_HUMAN /tr|B4DGW3|B4DGW3_HUMAN /tr|V9HW26|V9HW26_HUMAN /	1	C1.36030.36030.2.0.dta	2	1624.89	1	0.0377	-0.000118	-0.07262	1	1	812.445
	88	TGYTLDVTTGQR	1311.65	null	sp|O60506|HNRPQ_HUMAN /sp|O43390|HNRPR_HUMAN /tr|B2R8Z8|B2R8Z8_HUMAN /tr|B2R7W4|B2R7W4_HUMAN /tr|A0A7I2YQN2|A0A7I2YQN2_HUMAN /tr|A0A7I2V5Q6|A0A7I2V5Q6_HUMAN /tr|A0A7I2V4Z0|A0A7I2V4Z0_HUMAN /tr|A0A6Q8PHG0|A0A6Q8PHG0_HUMAN /tr|B7Z645|B7Z645_HUMAN /tr|A0A7I2V2F0|A0A7I2V2F0_HUMAN /tr|A0A6Q8PEX7|A0A6Q8PEX7_HUMAN /tr|A0A7I2V2F2|A0A7I2V2F2_HUMAN /tr|Q59GL1|Q59GL1_HUMAN /tr|Q0VGD6|Q0VGD6_HUMAN /tr|A0A7I2…	1	C1.19896.19896.2.0.dta	2	1311.66	1	0.021	0.001309	0.997977	1	1	655.827
	89	TIAQDYGVLK	1107.6	null	sp|Q06830|PRDX1_HUMAN /tr|A0A384NPQ2|A0A384NPQ2_HUMAN /tr|B2R4P2|B2R4P2_HUMAN /tr|A0A0A0MSI0|A0A0A0MSI0_HUMAN /	1	C1.21839.21839.2.0.dta	2	1107.6	1	0.191	0.000528	0.476704	1	1	553.802
	90	TIGGGDDSFNTFFSETGAGK	2007.89	null	sp|Q6PEY2|TBA3E_HUMAN /sp|P0DPH7|TBA3C_HUMAN /sp|Q71U36|TBA1A_HUMAN /sp|P0DPH8|TBA3D_HUMAN /sp|P68363|TBA1B_HUMAN /sp|Q9BQE3|TBA1C_HUMAN /tr|F8W0F6|F8W0F6_HUMAN /tr|F8VS66|F8VS66_HUMAN /tr|F8VWV9|F8VWV9_HUMAN /tr|F8VRZ4|F8VRZ4_HUMAN /tr|B7Z1K5|B7Z1K5_HUMAN /tr|F8VVB9|F8VVB9_HUMAN /tr|A8JZY9|A8JZY9_HUMAN /tr|B3KT06|B3KT06_HUMAN /tr|A0A1W2PQM2|A0A1W2PQM2_HUMAN /tr|Q8N532|Q8N532_HUMAN /tr|F5H5D3|F5H…	1	C1.33722.33722.2.0.dta	2	2007.9	1	0.392	0.00259	1.28991	1	1	1003.95
	91	TLLDIDNTR	1060.56	null	sp|P35527|K1C9_HUMAN /	1	C1.22767.22767.2.0.dta	2	1060.56	1	0.256	0.00145	1.3672	1	1	530.282
	92	TNIIPVIEDAR	1240.69	null	sp|P22087|FBRL_HUMAN /tr|M0R299|M0R299_HUMAN /tr|M0R0P1|M0R0P1_HUMAN /tr|M0QXL5|M0QXL5_HUMAN /tr|M0R2Q4|M0R2Q4_HUMAN /tr|B4DLD4|B4DLD4_HUMAN /tr|Q96BS4|Q96BS4_HUMAN /	1	C1.29321.29321.2.0.dta	2	1240.69	1	0.0853	0.001553	1.25172	1	1	620.345
	93	TTPSYVAFTDTER	1487.7	null	sp|P48741|HSP77_HUMAN /sp|P54652|HSP72_HUMAN /sp|P0DMV8|HS71A_HUMAN /sp|P34931|HS71L_HUMAN /sp|P11142|HSP7C_HUMAN /sp|P0DMV9|HS71B_HUMAN /sp|P17066|HSP76_HUMAN /tr|E9PQQ4|E9PQQ4_HUMAN /tr|B4DI54|B4DI54_HUMAN /tr|B4DWK5|B4DWK5_HUMAN /tr|B2R6X5|B2R6X5_HUMAN /tr|E9PNE6|E9PNE6_HUMAN /tr|B4DFN9|B4DFN9_HUMAN /tr|A8K5I0|A8K5I0_HUMAN /tr|V9HW22|V9HW22_HUMAN /tr|E9PKE3|E9PKE3_HUMAN /tr|A0A1U9X7X4|A0A1U9X7…	1	C1.23528.23528.2.0.dta	2	1487.7	1	0.000642	0.002452	1.64818	1	1	743.851
	94	TTYLVLDEADR	1295.65	null	sp|P17844|DDX5_HUMAN /tr|A0A7I2V5F5|A0A7I2V5F5_HUMAN /tr|Q7Z2V5|Q7Z2V5_HUMAN /tr|B4DNG2|B4DNG2_HUMAN /tr|B5BUE6|B5BUE6_HUMAN /tr|J3KRZ1|J3KRZ1_HUMAN /tr|Q59E92|Q59E92_HUMAN /tr|J3QSF1|J3QSF1_HUMAN /tr|A0A7I2V507|A0A7I2V507_HUMAN /tr|J3KTA4|J3KTA4_HUMAN /tr|A0A0G2JLI4|A0A0G2JLI4_HUMAN /tr|A0A7I2V2S0|A0A7I2V2S0_HUMAN /tr|B4DN41|B4DN41_HUMAN /	1	C1.25492.25492.2.0.dta	2	1295.65	1	0.00135	0.002685	2.07232	1	1	647.824
	95	TYSLGSALRPSTSR	1495.79	null	sp|P08670|VIME_HUMAN /tr|V9HWE1|V9HWE1_HUMAN /tr|B3KRK8|B3KRK8_HUMAN /tr|B0YJC4|B0YJC4_HUMAN /tr|A0A1B0GVG8|A0A1B0GVG8_HUMAN /tr|A0A1B0GTT5|A0A1B0GTT5_HUMAN /tr|Q53HU8|Q53HU8_HUMAN /	1	C1.19708.19708.3.0.dta	3	1495.79	1	0.00685	0.00334	2.23294	1	1	498.595
						2	C1.19715.19715.3.0.dta	3	1495.79	1	0.66	0.00316	2.1126	1	1	498.595
	96	VAVLDGK	701.419	null	sp|Q6UXN9|WDR82_HUMAN /tr|A0A024R333|A0A024R333_HUMAN /	1	C1.11782.11782.2.0.dta	2	701.42	1	0.672	0.000644	0.918139	1	1	350.71
	97	VFEVSLADLQNDEVAFR	1951.98	null	sp|P61247|RS3A_HUMAN /tr|B7Z3M5|B7Z3M5_HUMAN /tr|Q6NXR8|Q6NXR8_HUMAN /tr|H0Y8L7|H0Y8L7_HUMAN /tr|D6RI02|D6RI02_HUMAN /tr|D6RED7|D6RED7_HUMAN /tr|D6RGE0|D6RGE0_HUMAN /tr|A8K4W0|A8K4W0_HUMAN /tr|D6RAS7|D6RAS7_HUMAN /tr|D6RB09|D6RB09_HUMAN /tr|E9PFI5|E9PFI5_HUMAN /tr|D6RAT0|D6RAT0_HUMAN /tr|D6RG13|D6RG13_HUMAN /	1	C1.38831.38831.2.0.dta	2	1951.97	1	6.01e-05	-0.002534	-1.29817	1	1	975.988
	98	VFIGNLNTLVVK	1316.79	null	sp|P0DMR1|HNRC4_HUMAN /sp|P07910|HNRPC_HUMAN /sp|O60812|HNRC1_HUMAN /sp|B2RXH8|HNRC2_HUMAN /sp|B7ZW38|HNRC3_HUMAN /tr|Q6PKD2|Q6PKD2_HUMAN /tr|G3V251|G3V251_HUMAN /tr|B4DY08|B4DY08_HUMAN /tr|G3V575|G3V575_HUMAN /tr|B4DSU6|B4DSU6_HUMAN /tr|G3V3K6|G3V3K6_HUMAN /tr|Q569J8|Q569J8_HUMAN /tr|B2R5W2|B2R5W2_HUMAN /tr|G3V4C1|G3V4C1_HUMAN /tr|A0A0G2JPF8|A0A0G2JPF8_HUMAN /tr|B2R603|B2R603_HUMAN /tr|A0A0G2JNQ…	1	C1.34484.34484.2.0.dta	2	1316.79	1	0.208	0.000677	0.514128	1	1	658.397
	99	VHIDIGADGR	1052.55	null	sp|P31942|HNRH3_HUMAN /tr|A0A024QZP1|A0A024QZP1_HUMAN /tr|A0A024QZK8|A0A024QZK8_HUMAN /tr|Q53F48|Q53F48_HUMAN /tr|B4DHY1|B4DHY1_HUMAN /	1	C1.15237.15237.2.0.dta	2	1052.55	1	0.495	0.000949	0.901621	1	1	526.274
						2	C1.15282.15282.3.0.dta	3	1052.55	1	0.689	0.001047	0.994729	1	1	350.849
	100	VHIEIGPDGR	1092.58	null	sp|P55795|HNRH2_HUMAN /sp|P52597|HNRPF_HUMAN /sp|P31943|HNRH1_HUMAN /tr|H0YBD7|H0YBD7_HUMAN /tr|H0YB39|H0YB39_HUMAN /tr|A0A384MEJ3|A0A384MEJ3_HUMAN /tr|H0YBG7|H0YBG7_HUMAN /tr|B4DP51|B4DP51_HUMAN /tr|B4DFK9|B4DFK9_HUMAN /tr|A0A024R7T3|A0A024R7T3_HUMAN /tr|E9PCY7|E9PCY7_HUMAN /tr|B4DP00|B4DP00_HUMAN /tr|B4DKS8|B4DKS8_HUMAN /tr|A0A384MDT2|A0A384MDT2_HUMAN /tr|G8JLB6|G8JLB6_HUMAN /tr|Q68DG4|Q68DG4_H…	1	C1.16309.16309.2.1.dta	2	1092.58	1	0.0915	0.001539	1.40859	1	1	546.29
						2	C1.16253.16253.3.0.dta	3	1092.58	1	0.762	0.000621	0.56838	1	1	364.193
	101	VLENAEGAR	958.495	null	sp|P38646|GRP75_HUMAN /tr|A0A384P5G6|A0A384P5G6_HUMAN /tr|H0Y8K0|H0Y8K0_HUMAN /tr|V9HW84|V9HW84_HUMAN /tr|Q8N1C8|Q8N1C8_HUMAN /tr|A0A7I2V2S7|A0A7I2V2S7_HUMAN /tr|A0A7I2V2G2|A0A7I2V2G2_HUMAN /tr|B7Z1V7|B7Z1V7_HUMAN /tr|A0A3B3ITI4|A0A3B3ITI4_HUMAN /tr|A0A7I2V3F7|A0A7I2V3F7_HUMAN /tr|B7Z4V2|B7Z4V2_HUMAN /tr|D6RCD7|D6RCD7_HUMAN /	1	C1.7928.7928.2.0.dta	2	958.497	1	0.649	0.001425	1.4867	1	1	479.248
	102	VLITTDLLAR	1114.68	null	sp|Q14240|IF4A2_HUMAN /sp|P60842|IF4A1_HUMAN /tr|A8K7F6|A8K7F6_HUMAN /tr|Q96B07|Q96B07_HUMAN /tr|E7EQG2|E7EQG2_HUMAN /tr|Q9NZE6|Q9NZE6_HUMAN /tr|B4DNH2|B4DNH2_HUMAN /	1	C1.31844.31844.2.0.dta	2	1114.68	1	0.00598	0.000926	0.830729	1	1	557.341
	103	VLVLLSGGVDSTVCTALLNR	2087.15	Carbamidomethyl[C](14)	sp|P49915|GUAA_HUMAN /tr|A0A140VJK6|A0A140VJK6_HUMAN /tr|Q53F90|Q53F90_HUMAN /tr|B4DUT7|B4DUT7_HUMAN /	1	C1.39430.39430.2.0.dta	2	2087.15	1	0.00155	-0.000877	-0.42019	1	1	1043.58
	104	VNPTVFFDIAVDGEPLGR	1946	null	sp|P62937|PPIA_HUMAN /tr|A8K486|A8K486_HUMAN /tr|C9J5S7|C9J5S7_HUMAN /tr|E5RIZ5|E5RIZ5_HUMAN /tr|V9HWF5|V9HWF5_HUMAN /tr|B4DM82|B4DM82_HUMAN /tr|F8WE65|F8WE65_HUMAN /tr|A0A7P0S768|A0A7P0S768_HUMAN /tr|A0A7I2V5J5|A0A7I2V5J5_HUMAN /tr|B2RE56|B2RE56_HUMAN /	1	C1.41780.41780.2.0.dta	2	1946	1	0.0588	1.8e-05	0.00925	1	1	973.001
	105	VPTANVSVVDLTCR	1530.79	Carbamidomethyl[C](13)	sp|P04406|G3P_HUMAN /tr|V9HVZ4|V9HVZ4_HUMAN /tr|Q2TSD0|Q2TSD0_HUMAN /tr|A4UCT1|A4UCT1_HUMAN /tr|E7EUT5|E7EUT5_HUMAN /tr|Q5ZEY3|Q5ZEY3_HUMAN /tr|Q0QET7|Q0QET7_HUMAN /	1	C1.27363.27363.2.0.dta	2	1530.8	1	1.45e-08	0.002404	1.57043	1	1	765.397
	106	VTDALNATR	960.511	null	sp|P10809|CH60_HUMAN /tr|B3GQS7|B3GQS7_HUMAN /tr|A0A7I2V2X6|A0A7I2V2X6_HUMAN /tr|A0A7I2YQK6|A0A7I2YQK6_HUMAN /tr|A0A7I2V599|A0A7I2V599_HUMAN /tr|B7Z5E7|B7Z5E7_HUMAN /tr|A0A024R3X4|A0A024R3X4_HUMAN /tr|B7Z4F6|B7Z4F6_HUMAN /tr|B7Z597|B7Z597_HUMAN /	1	C1.10651.10651.2.0.dta	2	960.512	1	0.0104	0.001011	1.05256	1	1	480.255
						2	C1.10641.10641.2.0.dta	2	960.512	1	0.271	0.001149	1.19624	1	1	480.255
	107	VTDGALVVVDCVSGVCVQTETVLR	2576.31	Carbamidomethyl[C](11);Carbamidomethyl[C](16)	sp|P13639|EF2_HUMAN /tr|A0A384N6H1|A0A384N6H1_HUMAN /tr|B4DRE8|B4DRE8_HUMAN /tr|B4DPU3|B4DPU3_HUMAN /tr|Q6PK56|Q6PK56_HUMAN /tr|B4DMC6|B4DMC6_HUMAN /	1	C1.38242.38242.3.0.dta	3	2576.31	1	9.04e-05	0.002094	0.812792	1	1	858.769
						2	C1.38312.38312.2.0.dta	2	2576.3	1	0.00283	-0.000816	-0.316733	1	1	1288.15
	108	VTIAQGGVLPNIQAVLLPK	1931.17	null	sp|Q9BTM1|H2AJ_HUMAN /sp|Q93077|H2A1C_HUMAN /sp|Q99878|H2A1J_HUMAN /sp|Q16777|H2A2C_HUMAN /sp|P04908|H2A1B_HUMAN /sp|P20671|H2A1D_HUMAN /sp|P0C0S8|H2A1_HUMAN /sp|Q6FI13|H2A2A_HUMAN /sp|Q96KK5|H2A1H_HUMAN /sp|Q7L7L0|H2A3_HUMAN /tr|A0A0U1RR32|A0A0U1RR32_HUMAN /tr|A4FTV9|A4FTV9_HUMAN /tr|A0A0U1RRH7|A0A0U1RRH7_HUMAN /tr|A0A024RAS2|A0A024RAS2_HUMAN /tr|A3KPC7|A3KPC7_HUMAN /tr|B4E0B3|B4E0B3_HUMAN /tr|B…	1	C1.40844.40844.2.0.dta	2	1931.17	1	0.0292	0.002558	1.32459	1	1	965.584
	109	VVIGMDVAASEFFR	1540.78	null	sp|P06733|ENOA_HUMAN /tr|A0A2R8Y6G6|A0A2R8Y6G6_HUMAN /tr|E2DRY6|E2DRY6_HUMAN /tr|A0A024R4F1|A0A024R4F1_HUMAN /	1	C1.38782.38782.2.0.dta	2	1540.78	1	1.78e-05	-9e-05	-0.058412	1	1	770.391
						2	C1.38799.38799.2.0.dta	2	1540.78	1	0.000224	-1.8e-05	-0.011682	1	1	770.391
	110	YLYEIAR	927.493	null	sp|P02768|ALBU_HUMAN /tr|F6KPG5|F6KPG5_HUMAN /tr|B2RBS8|B2RBS8_HUMAN /tr|H7C013|H7C013_HUMAN /tr|H0YA55|H0YA55_HUMAN /tr|A0A0C4DGB6|A0A0C4DGB6_HUMAN /tr|Q56G89|Q56G89_HUMAN /tr|A8K9P0|A8K9P0_HUMAN /tr|B4DPP6|B4DPP6_HUMAN /tr|B4DPR2|B4DPR2_HUMAN /	1	C1.20943.20943.2.0.dta	2	927.494	1	0.252	0.001063	1.1461	1	1	463.747
The annotated spectra of the filtered cross-linked peptides, filtered loop-linked peptides, filtered mono-linked peptides and filtered regular peptides are shown below.

## Sheet: Replicate 2
A list of MAGE-D2 interacting proteins identified by XL-MS (Replicate 2)
filtered_cross-linked_peptides	Peptide_Order	Peptide	Peptide_Mass	Modifications	Proteins	Spectrum_Order	Title	Charge	Precursor_Mass	Evalue	Score	Precursor_Mass_Error(Da)	Precursor_Mass_Error(ppm)	Alpha_Evalue	Beta_Evalue	mass/charge ratios
filtered_loop-linked_peptides	Peptide_Order	Peptide	Peptide_Mass	Modifications	Proteins	Spectrum_Order	Title	Charge	Precursor_Mass	Evalue	Score	Precursor_Mass_Error(Da)	Precursor_Mass_Error(ppm)	Alpha_Evalue	Beta_Evalue	mass/charge ratios
	1	AVAKHNLNIMIKR(4)(12)	1661.95	Oxidation[M](10)	tr|A0A3S6RHS9|A0A3S6RHS9_HUMAN (65)(73)/	1	C2.29148.29148.3.0.dta	3	1661.95	1	0.0525221	-0.003152	-1.89657	1	1	553.984
	2	EKETKALSLAR(2)(5)	1383.78	null	sp|P35580|MYH10_HUMAN (1481)(1484)/sp|P35749|MYH11_HUMAN (1481)(1484)/sp|P35579|MYH9_HUMAN (1474)(1477)/tr|A0A7R6KYT5|A0A7R6KYT5_HUMAN (2824)(2827)/tr|A0A024QZJ4|A0A024QZJ4_HUMAN (1481)(1484)/tr|B1PS43|B1PS43_HUMAN (1488)(1491)/tr|Q68D89|Q68D89_HUMAN (82)(85)/tr|A0A0U4BW16|A0A0U4BW16_HUMAN (1477)(1480)/tr|A0A024QZJ6|A0A024QZJ6_HUMAN (1481)(1484)/tr|O14794|O14794_HUMAN (131)(134)/tr|Q7Z7R0|Q7Z7R0_…	1	C2.30675.30675.2.0.dta	2	1383.79	1	0.00258508	0.002843	2.05451	1	1	691.892
	3	IAIQKEKK(5)(7)	1095.68	null	sp|Q9UI33|SCNBA_HUMAN (35)(37)/tr|A0A6Q8PGY6|A0A6Q8PGY6_HUMAN (35)(37)/tr|A0A6Q8PF78|A0A6Q8PF78_HUMAN (35)(37)/tr|A0A6Q8PFM8|A0A6Q8PFM8_HUMAN (35)(37)/tr|A0A6Q8PGN4|A0A6Q8PGN4_HUMAN (35)(37)/tr|A0A6Q8PGY3|A0A6Q8PGY3_HUMAN (35)(37)/	1	C2.31733.31733.2.0.dta	2	1095.68	1	0.00452028	0.000561	0.512012	1	1	547.839
	4	VVDKKR(4)(5)	882.541	null	sp|Q9P2W9|STX18_HUMAN (163)(164)/tr|D6RF48|D6RF48_HUMAN (163)(164)/tr|D6RC71|D6RC71_HUMAN (82)(83)/	1	C2.12961.12961.2.0.dta	2	882.542	1	0.0463471	0.000926	1.04924	1	1	441.27
filtered_mono-linked_peptides	Peptide_Order	Peptide	Peptide_Mass	Modifications	Proteins	Spectrum_Order	Title	Charge	Precursor_Mass	Evalue	Score	Precursor_Mass_Error(Da)	Precursor_Mass_Error(ppm)	Alpha_Evalue	Beta_Evalue	mass/charge ratios
	1	LIFAGKQLENGR(6)	1501.84	null	tr|Q59EM9|Q59EM9_HUMAN (1280)/	1	C2.34305.34305.2.0.dta	2	1501.84	1	0.000957478	0.001978	1.31705	1	1	750.919
	2	TLLIKTVETR(5)	1329.8	null	sp|P08670|VIME_HUMAN (445)/tr|V9HWE1|V9HWE1_HUMAN (445)/tr|Q53HU8|Q53HU8_HUMAN (445)/	1	C2.36660.36660.2.0.dta	2	1329.8	1	0.000775707	0.002598	1.95368	1	1	664.899
filtered_regular_peptides	Peptide_Order	Peptide	Peptide_Mass	Modifications	Proteins	Spectrum_Order	Title	Charge	Precursor_Mass	Evalue	Score	Precursor_Mass_Error(Da)	Precursor_Mass_Error(ppm)	Alpha_Evalue	Beta_Evalue	mass/charge ratios
	1	AEGLQVGQDAR	1143.58	null	sp|Q8WWM7|ATX2L_HUMAN /tr|A0A024QZB7|A0A024QZB7_HUMAN /tr|A0A0C4DGL7|A0A0C4DGL7_HUMAN /tr|H3BRB0|H3BRB0_HUMAN /	1	C2.13259.13259.2.0.dta	2	1143.58	1	0.758	0.001624	1.42011	1	1	571.788
	2	AGELTEDEVER	1247.57	null	sp|P62269|RS18_HUMAN /	1	C2.14813.14813.2.0.dta	2	1247.58	1	0.282	0.001701	1.36345	1	1	623.787
	3	AGTGVDNVDLEAATR	1488.73	null	sp|O43175|SERA_HUMAN /tr|A0A2C9F2M7|A0A2C9F2M7_HUMAN /tr|A0A286YFB2|A0A286YFB2_HUMAN /tr|A0A286YFC8|A0A286YFC8_HUMAN /tr|A0A286YF22|A0A286YF22_HUMAN /tr|V9HW79|V9HW79_HUMAN /tr|A0A286YFL2|A0A286YFL2_HUMAN /tr|A0A286YFA2|A0A286YFA2_HUMAN /tr|A0A286YFM8|A0A286YFM8_HUMAN /tr|A0A286YER3|A0A286YER3_HUMAN /tr|B3KSC3|B3KSC3_HUMAN /	1	C2.23374.23374.2.2.dta	2	1488.73	1	0.186	0.004446	2.98644	1	1	744.364
	4	ALPAPIEK	838.503	null	sp|P0DOX5|IGG1_HUMAN /sp|P01860|IGHG3_HUMAN /sp|P01857|IGHG1_HUMAN /tr|Q8NF17|Q8NF17_HUMAN /tr|Q5EBM2|Q5EBM2_HUMAN /tr|A0A5J6KJ24|A0A5J6KJ24_HUMAN /tr|A0A4W9A917|A0A4W9A917_HUMAN /tr|Q5EFE5|Q5EFE5_HUMAN /tr|Q6MZV7|Q6MZV7_HUMAN /tr|A0A286YES1|A0A286YES1_HUMAN /tr|Q6N095|Q6N095_HUMAN /tr|Q6N097|Q6N097_HUMAN /tr|Q6N030|Q6N030_HUMAN /tr|A8K008|A8K008_HUMAN /tr|Q6PYX1|Q6PYX1_HUMAN /tr|A0A0A0MS08|A0A0A…	1	C2.18314.18314.2.0.dta	2	838.505	1	0.0014	0.001383	1.64937	1	1	419.252
	5	ANENSNIQVLSER	1473.73	null	sp|Q6UN15|FIP1_HUMAN /tr|B4DTW7|B4DTW7_HUMAN /	1	C2.20685.20685.2.0.dta	2	1473.73	1	0.00175	0.003193	2.16661	1	1	736.865
						2	C2.20672.20672.2.0.dta	2	1473.73	1	0.0061	0.004366	2.96255	1	1	736.865
	6	APQVLVLAPTR	1164.71	null	sp|Q9NR30|DDX21_HUMAN /	1	C2.29373.29373.2.0.dta	2	1164.71	1	0.287	0.001836	1.57636	1	1	582.355
	7	ARMLYPSKGQGLSGPTAENK	2105.08	null	tr|A0A5F9ZI21|A0A5F9ZI21_HUMAN /	1	C2.29378.29378.3.0.dta	3	2105.06	1	0.608	-0.015923	-7.56408	1	1	701.694
	8	AVAQALEVIPR	1166.69	null	sp|P49368|TCPG_HUMAN /tr|Q2TU64|Q2TU64_HUMAN /tr|B3KX11|B3KX11_HUMAN /tr|B4DUR8|B4DUR8_HUMAN /tr|Q59H77|Q59H77_HUMAN /	1	C2.30448.30448.2.0.dta	2	1166.69	1	0.318	0.002415	2.06996	1	1	583.345
	9	AVFPSIVGR	945.552	null	sp|Q6S8J3|POTEE_HUMAN /sp|P63261|ACTG_HUMAN /sp|P68133|ACTS_HUMAN /sp|P62736|ACTA_HUMAN /sp|P68032|ACTC_HUMAN /sp|P60709|ACTB_HUMAN /sp|P63267|ACTH_HUMAN /sp|A5A3E0|POTEF_HUMAN /sp|P0CG38|POTEI_HUMAN /tr|A8K3K1|A8K3K1_HUMAN /tr|A0A804GS07|A0A804GS07_HUMAN /tr|I3L3I0|I3L3I0_HUMAN /tr|B3KUD3|B3KUD3_HUMAN /tr|G5E9R0|G5E9R0_HUMAN /tr|E7EVS6|E7EVS6_HUMAN /tr|Q53G76|Q53G76_HUMAN /tr|Q53GK6|Q53GK6_HUMAN…	1	C2.30053.30053.2.0.dta	2	945.553	1	0.0639	0.001402	1.48273	1	1	472.776
						2	C2.30027.30027.2.0.dta	2	945.553	1	0.0816	0.001399	1.47956	1	1	472.776
	10	AVFVDLEPTVIDEVR	1701.91	null	sp|Q71U36|TBA1A_HUMAN /sp|P68363|TBA1B_HUMAN /sp|Q9BQE3|TBA1C_HUMAN /tr|F8VS66|F8VS66_HUMAN /tr|F8VWV9|F8VWV9_HUMAN /tr|F8VRZ4|F8VRZ4_HUMAN /tr|B7Z1K5|B7Z1K5_HUMAN /tr|F8VVB9|F8VVB9_HUMAN /tr|A8JZY9|A8JZY9_HUMAN /tr|B3KT06|B3KT06_HUMAN /tr|A0A1W2PQM2|A0A1W2PQM2_HUMAN /tr|Q8N532|Q8N532_HUMAN /tr|F5H5D3|F5H5D3_HUMAN /tr|B4DN58|B4DN58_HUMAN /tr|B3KPS3|B3KPS3_HUMAN /tr|F8VRK0|F8VRK0_HUMAN /tr|F8VQQ4|…	1	C2.41280.41280.2.0.dta	2	1701.91	1	0.313	0.002675	1.57177	1	1	850.953
	11	AVTEQGAELSNEER	1532.72	null	sp|P27348|1433T_HUMAN /tr|E9PG15|E9PG15_HUMAN /tr|Q53RR5|Q53RR5_HUMAN /	1	C2.13940.13940.2.0.dta	2	1532.72	1	0.0151	0.004283	2.79438	1	1	766.359
	12	AVVGVVAGGGR	941.553	null	sp|P62917|RL8_HUMAN /tr|E9PKZ0|E9PKZ0_HUMAN /tr|E9PP36|E9PP36_HUMAN /tr|E9PKU4|E9PKU4_HUMAN /	1	C2.15193.15193.2.0.dta	2	941.553	1	0.0254	0.000769	0.816736	1	1	470.776
	13	AYLPVNESFGFTADLR	1799.9	null	sp|P13639|EF2_HUMAN /tr|A0A384N6H1|A0A384N6H1_HUMAN /tr|Q8TA90|Q8TA90_HUMAN /tr|B4DPU3|B4DPU3_HUMAN /	1	C2.41005.41005.2.0.dta	2	1799.9	1	0.74	0.003025	1.68065	1	1	899.948
	14	CDVDIR	777.356	Carbamidomethyl[C](1)	sp|P63261|ACTG_HUMAN /sp|Q562R1|ACTBL_HUMAN /sp|P60709|ACTB_HUMAN /tr|A0A804GS07|A0A804GS07_HUMAN /tr|E7EVS6|E7EVS6_HUMAN /tr|A0A6Q8PFE4|A0A6Q8PFE4_HUMAN /tr|Q53G76|Q53G76_HUMAN /tr|Q53GK6|Q53GK6_HUMAN /tr|Q96DE1|Q96DE1_HUMAN /tr|Q53G99|Q53G99_HUMAN /tr|Q8WVW5|Q8WVW5_HUMAN /tr|F1BXA6|F1BXA6_HUMAN /tr|B7ZAP6|B7ZAP6_HUMAN /tr|Q9UE89|Q9UE89_HUMAN /tr|B4E3A4|B4E3A4_HUMAN /tr|A5GZ75|A5GZ75_HUMAN /tr|B…	1	C2.10303.10303.2.0.dta	2	777.357	1	0.0681	0.000932	1.19894	1	1	388.678
	15	DAVTYTEHAK	1134.54	null	sp|P62805|H4_HUMAN /tr|B2R4R0|B2R4R0_HUMAN /tr|Q0VAS5|Q0VAS5_HUMAN /	1	C2.8514.8514.2.0.dta	2	1134.54	1	0.0975	0.000432	0.38077	1	1	567.271
	16	DEATAAVIDLNDRPIGSR	1912.97	null	sp|Q9NTZ6|RBM12_HUMAN /tr|B4DRP9|B4DRP9_HUMAN /tr|Q69YJ7|Q69YJ7_HUMAN /tr|B3KQH4|B3KQH4_HUMAN /	1	C2.29216.29216.3.1.dta	3	1912.98	1	0.683	0.004109	2.14797	1	1	637.657
	17	DNIQGITKPAIR	1325.75	null	sp|P62805|H4_HUMAN /tr|B2R4R0|B2R4R0_HUMAN /tr|Q0VAS5|Q0VAS5_HUMAN /	1	C2.19989.19989.3.0.dta	3	1325.76	1	0.211	0.001967	1.48368	1	1	441.918
	18	DTLMISR	851.429	Oxidation[M](4)	sp|P01859|IGHG2_HUMAN /sp|P0DOX5|IGG1_HUMAN /sp|P01860|IGHG3_HUMAN /sp|P01861|IGHG4_HUMAN /sp|P01857|IGHG1_HUMAN /tr|Q8NF17|Q8NF17_HUMAN /tr|Q5EBM2|Q5EBM2_HUMAN /tr|A0A5J6KJ24|A0A5J6KJ24_HUMAN /tr|A0A4W9A917|A0A4W9A917_HUMAN /tr|Q5EFE5|Q5EFE5_HUMAN /tr|S6AWD9|S6AWD9_HUMAN /tr|S6BGE0|S6BGE0_HUMAN /tr|S6C4Q7|S6C4Q7_HUMAN /tr|Q6MZV7|Q6MZV7_HUMAN /tr|A0A286YES1|A0A286YES1_HUMAN /tr|Q6N095|Q6N095_HUMA…	1	C2.15103.15103.2.0.dta	2	851.43	1	0.00203	0.001164	1.36711	1	1	425.715
						2	C2.14969.14969.2.0.dta	2	851.43	1	0.292	0.0012	1.40939	1	1	425.715
	19	DVALLQGR	871.5	null	sp|Q9UNF1|MAGD2_HUMAN /tr|A0A024R9Y7|A0A024R9Y7_HUMAN /tr|B4DWM5|B4DWM5_HUMAN /tr|Q5H907|Q5H907_HUMAN /tr|Q5H909|Q5H909_HUMAN /tr|B4DX55|B4DX55_HUMAN /	1	C2.22377.22377.2.0.dta	2	871.501	1	0.542	0.001069	1.22662	1	1	435.75
	20	DVVQAYPEVR	1175.61	null	sp|Q08211|DHX9_HUMAN /tr|Q58F26|Q58F26_HUMAN /tr|Q6PJK6|Q6PJK6_HUMAN /	1	C2.22084.22084.2.1.dta	2	1175.61	1	0.0354	0.005086	4.32628	1	1	587.803
	21	EAFTYQR	914.437	null	tr|V5ZDU5|V5ZDU5_HUMAN /	1	C2.13645.13645.2.0.dta	2	914.438	1	0.235	0.001243	1.35931	1	1	457.218
	22	EIAQDFK	850.43	null	sp|Q16695|H31T_HUMAN /sp|P84243|H33_HUMAN /sp|Q71DI3|H32_HUMAN /sp|P68431|H31_HUMAN /tr|A0A1X8XL64|A0A1X8XL64_HUMAN /tr|B4DEB1|B4DEB1_HUMAN /tr|K7EK07|K7EK07_HUMAN /tr|B4E380|B4E380_HUMAN /tr|Q6TXQ4|Q6TXQ4_HUMAN /tr|K7ES00|K7ES00_HUMAN /tr|A8K4Y7|A8K4Y7_HUMAN /tr|B2R6Y1|B2R6Y1_HUMAN /tr|K7EMV3|K7EMV3_HUMAN /tr|A0A590UJJ6|A0A590UJJ6_HUMAN /tr|B2R4P9|B2R4P9_HUMAN /	1	C2.13916.13916.2.0.dta	2	850.432	1	0.147	0.001048	1.23232	1	1	425.215
	23	EIQTAVR	816.457	null	sp|P33778|H2B1B_HUMAN /sp|Q96A08|H2B1A_HUMAN /sp|Q5QNW6|H2B2F_HUMAN /sp|P58876|H2B1D_HUMAN /sp|Q99880|H2B1L_HUMAN /sp|P62807|H2B1C_HUMAN /sp|Q99877|H2B1N_HUMAN /sp|P57053|H2BFS_HUMAN /sp|P23527|H2B1O_HUMAN /sp|O60814|H2B1K_HUMAN /sp|Q93079|H2B1H_HUMAN /sp|Q99879|H2B1M_HUMAN /sp|Q16778|H2B2E_HUMAN /sp|P06899|H2B1J_HUMAN /tr|A0A024RCJ2|A0A024RCJ2_HUMAN /tr|Q0D2M2|Q0D2M2_HUMAN /tr|A8K9J7|A8K9J7_HUMA…	1	C2.9038.9038.2.0.dta	2	816.458	1	0.0698	0.000302	0.369891	1	1	408.229
	24	ELAEDGYSGVEVR	1423.67	null	sp|P23396|RS3_HUMAN /tr|H0YEU2|H0YEU2_HUMAN /tr|E9PL09|E9PL09_HUMAN /tr|Q53G83|Q53G83_HUMAN /tr|E9PK82|E9PK82_HUMAN /tr|F2Z2S8|F2Z2S8_HUMAN /tr|H0YCJ7|H0YCJ7_HUMAN /tr|E9PQ96|E9PQ96_HUMAN /tr|E9PJH4|E9PJH4_HUMAN /tr|E9PPU1|E9PPU1_HUMAN /tr|H0YF32|H0YF32_HUMAN /	1	C2.22610.22610.2.0.dta	2	1423.67	1	0.00092	0.002701	1.89721	1	1	711.835
						2	C2.22543.22543.2.0.dta	2	1423.68	1	0.146	0.012697	8.9185	1	1	711.835
	25	ELDDATEANEGLSR	1519.69	null	sp|P35580|MYH10_HUMAN /	1	C2.17627.17627.2.0.dta	2	1519.69	1	0.726	0.004156	2.73477	1	1	759.844
	26	ELLAEAK	773.44	null	sp|Q5M775|CYTSB_HUMAN /tr|B4E2A4|B4E2A4_HUMAN /tr|A0A7I2YQJ3|A0A7I2YQJ3_HUMAN /tr|A0A7I2V416|A0A7I2V416_HUMAN /tr|A0A7I2V486|A0A7I2V486_HUMAN /tr|A0A7P0TAS3|A0A7P0TAS3_HUMAN /tr|A0A7I2V451|A0A7I2V451_HUMAN /tr|A0A7P0T9K0|A0A7P0T9K0_HUMAN /tr|A0A7P0Z4I1|A0A7P0Z4I1_HUMAN /tr|A0A7I2V562|A0A7I2V562_HUMAN /tr|A0A7P0TB87|A0A7P0TB87_HUMAN /tr|A0A7P0TBP2|A0A7P0TBP2_HUMAN /tr|A0A024QYY9|A0A024QYY9_HUMAN /…	1	C2.11623.11623.2.0.dta	2	773.442	1	0.767	0.001774	2.29365	1	1	386.72
	27	EYTDVYPEIIER	1526.74	null	sp|Q9Y5V3|MAGD1_HUMAN /sp|Q9UNF1|MAGD2_HUMAN /tr|A0A024R254|A0A024R254_HUMAN /tr|A0A024R9Y7|A0A024R9Y7_HUMAN /tr|B4DWM5|B4DWM5_HUMAN /tr|Q5H907|Q5H907_HUMAN /tr|Q5H909|Q5H909_HUMAN /tr|B4DX55|B4DX55_HUMAN /	1	C2.32074.32074.2.0.dta	2	1526.74	1	0.018	0.00451	2.95401	1	1	763.369
	28	FATHAAALSVR	1143.63	null	sp|P23246|SFPQ_HUMAN /tr|Q6PIX2|Q6PIX2_HUMAN /tr|Q86VG2|Q86VG2_HUMAN /tr|A0A384N5Z8|A0A384N5Z8_HUMAN /tr|Q9BSV4|Q9BSV4_HUMAN /	1	C2.17036.17036.3.0.dta	3	1143.63	1	0.497	0.000226	0.197617	1	1	381.209
	29	FDGALNVDLTEFQTNLVPYPR	2409.21	null	sp|Q9NY65|TBA8_HUMAN /sp|Q6PEY2|TBA3E_HUMAN /sp|P0DPH7|TBA3C_HUMAN /sp|Q71U36|TBA1A_HUMAN /sp|P0DPH8|TBA3D_HUMAN /sp|P68366|TBA4A_HUMAN /sp|P68363|TBA1B_HUMAN /sp|Q9BQE3|TBA1C_HUMAN /tr|Q7Z3M3|Q7Z3M3_HUMAN /tr|Q9UQM3|Q9UQM3_HUMAN /tr|B4DDU2|B4DDU2_HUMAN /tr|B7Z1K5|B7Z1K5_HUMAN /tr|B4DQK4|B4DQK4_HUMAN /tr|F8VVB9|F8VVB9_HUMAN /tr|C9JDS9|C9JDS9_HUMAN /tr|A8JZY9|A8JZY9_HUMAN /tr|B3KT06|B3KT06_HUMAN /…	1	C2.44551.44551.2.0.dta	2	2409.21	1	0.694	0.002239	0.929351	1	1	1204.6
	30	FLEQQNK	906.468	null	sp|P08670|VIME_HUMAN /sp|Q9NSB2|KRT84_HUMAN /sp|P14136|GFAP_HUMAN /sp|Q14533|KRT81_HUMAN /sp|P48668|K2C6C_HUMAN /sp|P05787|K2C8_HUMAN /sp|Q01546|K22O_HUMAN /sp|Q8N1N4|K2C78_HUMAN /sp|P12035|K2C3_HUMAN /sp|P78386|KRT85_HUMAN /sp|P04259|K2C6B_HUMAN /sp|P13647|K2C5_HUMAN /sp|O43790|KRT86_HUMAN /sp|P78385|KRT83_HUMAN /sp|P08729|K2C7_HUMAN /sp|O95678|K2C75_HUMAN /sp|Q5XKE5|K2C79_HUMAN /sp|P02538|K2C6A…	1	C2.8800.8800.2.0.dta	2	906.468	1	0.701	0.000354	0.390527	1	1	453.234
	31	FTDEEVDELYR	1415.63	null	sp|O14950|ML12B_HUMAN /sp|P19105|ML12A_HUMAN /tr|Q53HL1|Q53HL1_HUMAN /tr|J3QRS3|J3QRS3_HUMAN /	1	C2.28407.28407.2.0.dta	2	1415.64	1	0.29	0.004376	3.0912	1	1	707.816
	32	GFSLEELR	950.494	null	sp|P26373|RL13_HUMAN /tr|Q6NZ55|Q6NZ55_HUMAN /tr|A8K4C8|A8K4C8_HUMAN /tr|J3QSB4|J3QSB4_HUMAN /	1	C2.30822.30822.2.0.dta	2	950.496	1	0.0285	0.001686	1.77381	1	1	475.247
						2	C2.30813.30813.2.0.dta	2	950.496	1	0.0301	0.002054	2.16098	1	1	475.247
						3	C2.30886.30886.2.0.dta	2	950.496	1	0.266	0.001428	1.50238	1	1	475.247
	33	GGNFGFGDSR	1013.44	null	sp|P22626|ROA2_HUMAN /tr|A0A024RA28|A0A024RA28_HUMAN /tr|A0A7I2V4N1|A0A7I2V4N1_HUMAN /tr|A0A7I2V4I6|A0A7I2V4I6_HUMAN /tr|A0A7I2V4S4|A0A7I2V4S4_HUMAN /tr|A0A7I2V323|A0A7I2V323_HUMAN /tr|A0A7I2V3P1|A0A7I2V3P1_HUMAN /tr|A0A7I2V3P7|A0A7I2V3P7_HUMAN /	1	C2.18874.18874.2.0.dta	2	1013.44	1	0.154	0.001402	1.3834	1	1	506.722
	34	GLCAIAQAESLR	1288.67	Carbamidomethyl[C](3)	sp|P23396|RS3_HUMAN /tr|Q53G83|Q53G83_HUMAN /tr|A7E2S3|A7E2S3_HUMAN /tr|F2Z2S8|F2Z2S8_HUMAN /tr|H0YCJ7|H0YCJ7_HUMAN /tr|Q9NQS8|Q9NQS8_HUMAN /tr|H0YF32|H0YF32_HUMAN /	1	C2.28580.28580.2.0.dta	2	1288.67	1	0.322	0.002639	2.04785	1	1	644.334
	35	GLFIIDDK	920.509	null	sp|Q06830|PRDX1_HUMAN /sp|Q13162|PRDX4_HUMAN /tr|A0A384NPQ2|A0A384NPQ2_HUMAN /tr|V9HW63|V9HW63_HUMAN /tr|B2R4P2|B2R4P2_HUMAN /tr|A0A0A0MRQ5|A0A0A0MRQ5_HUMAN /tr|H7C3T4|H7C3T4_HUMAN /tr|A0A0A0MSI0|A0A0A0MSI0_HUMAN /	1	C2.32787.32787.2.0.dta	2	920.51	1	0.531	0.001417	1.53937	1	1	460.254
	36	GRFTISK	808.468	null	tr|A0A5C2GEL2|A0A5C2GEL2_HUMAN /tr|A0A7S5BZV5|A0A7S5BZV5_HUMAN /tr|A0A5C2GH20|A0A5C2GH20_HUMAN /tr|A0A7S5C3E8|A0A7S5C3E8_HUMAN /tr|B6EDE2|B6EDE2_HUMAN /tr|A0A2U8J978|A0A2U8J978_HUMAN /tr|A0A5C2GHQ1|A0A5C2GHQ1_HUMAN /tr|A0A5C2GFI4|A0A5C2GFI4_HUMAN /tr|A0A7S5C715|A0A7S5C715_HUMAN /	1	C2.9606.9606.2.0.dta	2	808.468	1	0.112	0.000542	0.670404	1	1	404.234
	37	GVPQIEVTFDIDANGILNVTATDK	2530.3	null	sp|P0DMV8|HS71A_HUMAN /sp|P34931|HS71L_HUMAN /sp|P0DMV9|HS71B_HUMAN /tr|B4DWK5|B4DWK5_HUMAN /tr|B4DVU9|B4DVU9_HUMAN /tr|B4E388|B4E388_HUMAN /tr|B4DFN9|B4DFN9_HUMAN /tr|A8K5I0|A8K5I0_HUMAN /tr|B4DNX1|B4DNX1_HUMAN /tr|A0A1U9X7W7|A0A1U9X7W7_HUMAN /tr|V9GZ37|V9GZ37_HUMAN /tr|B4DNT8|B4DNT8_HUMAN /tr|B4E1T6|B4E1T6_HUMAN /tr|B4E1S9|B4E1S9_HUMAN /tr|B3KTT5|B3KTT5_HUMAN /tr|B4DI39|B4DI39_HUMAN /tr|B2RCQ9|…	1	C2.45114.45114.3.0.dta	3	2530.31	1	0.00201	0.005934	2.34517	1	1	843.434
	38	GYSFTTTAER	1132.53	null	sp|P63261|ACTG_HUMAN /sp|P60709|ACTB_HUMAN /tr|A0A804GS07|A0A804GS07_HUMAN /tr|I3L3I0|I3L3I0_HUMAN /tr|E7EVS6|E7EVS6_HUMAN /tr|A0A6Q8PFE4|A0A6Q8PFE4_HUMAN /tr|Q53G76|Q53G76_HUMAN /tr|Q53GK6|Q53GK6_HUMAN /tr|Q53G99|Q53G99_HUMAN /tr|Q8WVW5|Q8WVW5_HUMAN /tr|B7ZAP6|B7ZAP6_HUMAN /tr|B4E3A4|B4E3A4_HUMAN /tr|I3L1U9|I3L1U9_HUMAN /tr|A0A2R8YEA7|A0A2R8YEA7_HUMAN /tr|B4E335|B4E335_HUMAN /tr|V9HVZ7|V9HVZ7_HU…	1	C2.18485.18485.2.0.dta	2	1132.53	1	0.752	0.00155	1.36862	1	1	566.263
	39	IAGEASR	703.373	null	sp|P33778|H2B1B_HUMAN /sp|Q5QNW6|H2B2F_HUMAN /sp|P58876|H2B1D_HUMAN /sp|P62807|H2B1C_HUMAN /sp|Q99877|H2B1N_HUMAN /sp|Q6DN03|H2B2C_HUMAN /sp|P57053|H2BFS_HUMAN /sp|P23527|H2B1O_HUMAN /sp|O60814|H2B1K_HUMAN /sp|Q6DRA6|H2B2D_HUMAN /sp|Q93079|H2B1H_HUMAN /sp|Q99879|H2B1M_HUMAN /sp|Q16778|H2B2E_HUMAN /sp|P06899|H2B1J_HUMAN /tr|A0A024RCJ2|A0A024RCJ2_HUMAN /tr|Q0D2M2|Q0D2M2_HUMAN /tr|A8K9J7|A8K9J7_HUMA…	1	C2.3732.3732.2.0.dta	2	703.374	1	0.313	0.000653	0.928383	1	1	351.687
						2	C2.3738.3738.2.0.dta	2	703.374	1	0.361	0.000612	0.870093	1	1	351.687
	40	IAQITGPPDR	1067.58	null	sp|Q96AE4|FUBP1_HUMAN /tr|A0A1Z1G4M2|A0A1Z1G4M2_HUMAN /tr|E9PEB5|E9PEB5_HUMAN /tr|B4E0X8|B4E0X8_HUMAN /tr|A0A384MDX9|A0A384MDX9_HUMAN /tr|B4DT31|B4DT31_HUMAN /tr|B4DWL1|B4DWL1_HUMAN /tr|Q59FU3|Q59FU3_HUMAN /	1	C2.16778.16778.2.0.dta	2	1067.59	1	0.023	0.000985	0.922644	1	1	533.792
	41	IEDVTPIPSDSTR	1429.72	null	sp|P62263|RS14_HUMAN /tr|A0A2R8Y811|A0A2R8Y811_HUMAN /	1	C2.22638.22638.2.0.dta	2	1429.72	1	0.718	0.002968	2.07594	1	1	714.858
	42	IEISELNR	973.531	null	sp|P04264|K2C1_HUMAN /sp|P35908|K22E_HUMAN /tr|H6VRG3|H6VRG3_HUMAN /tr|H6VRF8|H6VRF8_HUMAN /tr|H6VRG1|H6VRG1_HUMAN /tr|H6VRF9|H6VRF9_HUMAN /tr|H6VRG0|H6VRG0_HUMAN /tr|H6VRG2|H6VRG2_HUMAN /	1	C2.22139.22139.2.0.dta	2	973.534	1	0.165	0.00307	3.15347	1	1	486.766
	43	IGDLQR	701.394	null	sp|Q8TAM2|TTC8_HUMAN /tr|A0A0C4DGX9|A0A0C4DGX9_HUMAN /tr|B3KSL8|B3KSL8_HUMAN /tr|A0A0C4DGH8|A0A0C4DGH8_HUMAN /tr|A0A0C4DGY3|A0A0C4DGY3_HUMAN /	1	C2.14153.14153.2.0.dta	2	701.394	1	0.702	0.000419	0.597382	1	1	350.697
						2	C2.14169.14169.2.0.dta	2	701.395	1	0.783	0.0005	0.712866	1	1	350.697
	44	IGILYR	734.456	null	sp|Q5GJ75|TP8L3_HUMAN /tr|A0A1B0GTK8|A0A1B0GTK8_HUMAN /tr|A0A494C051|A0A494C051_HUMAN /	1	C2.23000.23000.2.0.dta	2	734.457	1	0.669	0.00072	0.980318	1	1	367.228
	45	IIAPPER	795.472	null	sp|P63261|ACTG_HUMAN /sp|P68133|ACTS_HUMAN /sp|P62736|ACTA_HUMAN /sp|P68032|ACTC_HUMAN /sp|Q562R1|ACTBL_HUMAN /sp|P60709|ACTB_HUMAN /sp|P63267|ACTH_HUMAN /tr|A0A2R8YFE2|A0A2R8YFE2_HUMAN /tr|A8K3K1|A8K3K1_HUMAN /tr|A0A804GS07|A0A804GS07_HUMAN /tr|B3KPP5|B3KPP5_HUMAN /tr|B3KUD3|B3KUD3_HUMAN /tr|A0A6Q8PFE4|A0A6Q8PFE4_HUMAN /tr|Q53G76|Q53G76_HUMAN /tr|Q53GK6|Q53GK6_HUMAN /tr|B3KW67|B3KW67_HUMAN /tr|Q…	1	C2.13936.13936.2.0.dta	2	795.473	1	0.709	0.000703	0.883752	1	1	397.736
	46	INISEGNCPER	1288.59	Carbamidomethyl[C](8)	sp|P57721|PCBP3_HUMAN /sp|Q15366|PCBP2_HUMAN /sp|Q15365|PCBP1_HUMAN /tr|F8VTZ0|F8VTZ0_HUMAN /tr|A0A384N6B9|A0A384N6B9_HUMAN /tr|F8W1G6|F8W1G6_HUMAN /tr|Q53SS8|Q53SS8_HUMAN /tr|E9PFP8|E9PFP8_HUMAN /tr|J3QT27|J3QT27_HUMAN /tr|B4DLC0|B4DLC0_HUMAN /tr|F8VZX2|F8VZX2_HUMAN /tr|F8W0G4|F8W0G4_HUMAN /tr|F8VXH9|F8VXH9_HUMAN /tr|H3BRU6|H3BRU6_HUMAN /tr|Q5MJP6|Q5MJP6_HUMAN /tr|B4DRD7|B4DRD7_HUMAN /	1	C2.14491.14491.2.0.dta	2	1288.6	1	0.773	0.001718	1.33323	1	1	644.297
	47	LASGVPSR	786.447	null	tr|A0A5C2FXP4|A0A5C2FXP4_HUMAN /	1	C2.9199.9199.2.0.dta	2	786.448	1	0.00839	0.000734	0.933312	1	1	393.223
	48	LAVEALSSLDGDLAGR	1586.84	null	sp|P12277|KCRB_HUMAN /tr|V9HWH2|V9HWH2_HUMAN /tr|V9HW77|V9HW77_HUMAN /tr|B4DP56|B4DP56_HUMAN /tr|G3V4N7|G3V4N7_HUMAN /tr|A0A0S2Z471|A0A0S2Z471_HUMAN /	1	C2.38204.38204.2.0.dta	2	1586.84	1	0.729	0.002736	1.72418	1	1	793.419
	49	LIIYEGTK	936.54	null	tr|A0A5C2FVY1|A0A5C2FVY1_HUMAN /tr|A0A5C2G2Z4|A0A5C2G2Z4_HUMAN /tr|A0A5C2GJ48|A0A5C2GJ48_HUMAN /tr|A0A5C2GU88|A0A5C2GU88_HUMAN /tr|A0A5C2FWS4|A0A5C2FWS4_HUMAN /tr|A0A5C2GHT0|A0A5C2GHT0_HUMAN /	1	C2.23073.23073.2.0.dta	2	936.542	1	0.0196	0.001548	1.65289	1	1	468.27
	50	LLIYGASNLESGVPSR	1675.9	null	tr|A0A5C2GXX2|A0A5C2GXX2_HUMAN /tr|A0A5C2G781|A0A5C2G781_HUMAN /	1	C2.33408.33408.2.0.dta	2	1675.91	1	0.679	0.003837	2.28951	1	1	837.951
	51	LLQDSVDFSLADAINTEFK	2126.07	null	sp|P08670|VIME_HUMAN /tr|V9HWE1|V9HWE1_HUMAN /tr|B3KRK8|B3KRK8_HUMAN /tr|B0YJC4|B0YJC4_HUMAN /tr|A0A1B0GVG8|A0A1B0GVG8_HUMAN /tr|A0A1B0GTT5|A0A1B0GTT5_HUMAN /tr|Q53HU8|Q53HU8_HUMAN /	1	C2.44272.44272.2.0.dta	2	2126.07	1	0.772	0.001682	0.791133	1	1	1063.03
	52	LQSSQEPEAPPPR	1435.72	null	sp|Q9UNF1|MAGD2_HUMAN /tr|A0A024R9Y7|A0A024R9Y7_HUMAN /tr|B4DWM5|B4DWM5_HUMAN /tr|Q5H907|Q5H907_HUMAN /tr|Q5H909|Q5H909_HUMAN /tr|B4DX55|B4DX55_HUMAN /	1	C2.11618.11618.2.0.dta	2	1435.72	1	0.00414	0.002227	1.55114	1	1	717.859
						2	C2.11608.11608.2.0.dta	2	1435.72	1	0.0756	0.001534	1.06845	1	1	717.859
	53	LSESQLSFR	1066.55	null	sp|Q96PK6|RBM14_HUMAN /tr|A0A0S2Z4Z0|A0A0S2Z4Z0_HUMAN /tr|B4DNG4|B4DNG4_HUMAN /	1	C2.23609.23609.2.0.dta	2	1066.55	1	0.225	0.001428	1.33889	1	1	533.276
	54	NFILDQTNVSAAAQR	1647.84	null	sp|Q00839|HNRPU_HUMAN /tr|A0A1W2PQL0|A0A1W2PQL0_HUMAN /tr|A0A1W2PPL4|A0A1W2PPL4_HUMAN /tr|A0A1W2PQ74|A0A1W2PQ74_HUMAN /tr|Q7Z4Q5|Q7Z4Q5_HUMAN /tr|Q5RI18|Q5RI18_HUMAN /tr|A0A1W2PP35|A0A1W2PP35_HUMAN /tr|B4DLR3|B4DLR3_HUMAN /tr|A0A1W2PPS1|A0A1W2PPS1_HUMAN /tr|A0A1W2PRZ7|A0A1W2PRZ7_HUMAN /tr|A0A1W2PPH7|A0A1W2PPH7_HUMAN /tr|A0A1W2PQD4|A0A1W2PQD4_HUMAN /tr|A0A1W2PP34|A0A1W2PP34_HUMAN /tr|Q96BA7|Q96BA7…	1	C2.29629.29629.2.0.dta	2	1647.85	1	0.667	0.001676	1.01709	1	1	823.922
	55	NQGGYGGSSSSSSYGSGR	1694.7	null	sp|P09651|ROA1_HUMAN /tr|A0A7I2YQX9|A0A7I2YQX9_HUMAN /tr|Q3MI39|Q3MI39_HUMAN /tr|A0A024RB53|A0A024RB53_HUMAN /tr|A0A024RAZ7|A0A024RAZ7_HUMAN /tr|B4E0B5|B4E0B5_HUMAN /tr|Q6IPF2|Q6IPF2_HUMAN /tr|A0A7I2V3R8|A0A7I2V3R8_HUMAN /tr|F8W6I7|F8W6I7_HUMAN /tr|A0A7I2YQY2|A0A7I2YQY2_HUMAN /tr|H0YH80|H0YH80_HUMAN /tr|Q9BSM5|Q9BSM5_HUMAN /tr|A0A2R8Y4L2|A0A2R8Y4L2_HUMAN /	1	C2.8434.8434.2.0.dta	2	1694.7	1	0.108	0.003132	1.84811	1	1	847.35
	56	NQVALNPQNTVFDAK	1658.85	null	sp|P0DMV8|HS71A_HUMAN /sp|P0DMV9|HS71B_HUMAN /tr|B4E388|B4E388_HUMAN /tr|B4DFN9|B4DFN9_HUMAN /tr|A8K5I0|A8K5I0_HUMAN /tr|B4DNX1|B4DNX1_HUMAN /tr|B4DNT8|B4DNT8_HUMAN /tr|B4E1T6|B4E1T6_HUMAN /tr|A0A0G2JIW1|A0A0G2JIW1_HUMAN /tr|Q59EJ3|Q59EJ3_HUMAN /tr|A0A1U9X7W4|A0A1U9X7W4_HUMAN /	1	C2.28610.28610.2.0.dta	2	1658.85	1	0.25	0.002783	1.67767	1	1	829.425
	57	NTGIICTIGPASR	1359.7	Carbamidomethyl[C](6)	sp|P14618|KPYM_HUMAN /tr|H3BQ34|H3BQ34_HUMAN /tr|H3BTJ2|H3BTJ2_HUMAN /tr|V9HWB8|V9HWB8_HUMAN /tr|B4DNK4|B4DNK4_HUMAN /tr|A0A024R609|A0A024R609_HUMAN /tr|A0A804F6T5|A0A804F6T5_HUMAN /tr|H3BT25|H3BT25_HUMAN /tr|A0A024R5Z9|A0A024R5Z9_HUMAN /tr|H3BUW1|H3BUW1_HUMAN /tr|H3BTN5|H3BTN5_HUMAN /tr|B4DRT3|B4DRT3_HUMAN /tr|A0A804F729|A0A804F729_HUMAN /tr|H3BU13|H3BU13_HUMAN /	1	C2.25614.25614.2.0.dta	2	1359.71	1	0.0124	0.003737	2.74839	1	1	679.852
	58	QDVDNASLAR	1088.53	null	sp|P08670|VIME_HUMAN /tr|V9HWE1|V9HWE1_HUMAN /tr|B3KRK8|B3KRK8_HUMAN /tr|B0YJC5|B0YJC5_HUMAN /tr|B0YJC4|B0YJC4_HUMAN /tr|Q53HU8|Q53HU8_HUMAN /	1	C2.10830.10830.2.0.dta	2	1088.53	1	0.0329	0.00111	1.01972	1	1	544.267
	59	QITVNDLPVGR	1211.67	null	sp|Q06830|PRDX1_HUMAN /sp|P32119|PRDX2_HUMAN /tr|B4DF70|B4DF70_HUMAN /tr|A0A384NPQ2|A0A384NPQ2_HUMAN /tr|V9HW12|V9HW12_HUMAN /tr|B2R4P2|B2R4P2_HUMAN /tr|A0A0A0MRQ5|A0A0A0MRQ5_HUMAN /tr|A0A0A0MSI0|A0A0A0MSI0_HUMAN /	1	C2.27783.27783.2.0.dta	2	1211.68	1	0.00294	0.001017	0.839335	1	1	605.837
	60	QNPLEPK	825.446	null	sp|Q8NHJ6|LIRB4_HUMAN /tr|A0A0G2JNL1|A0A0G2JNL1_HUMAN /tr|A0A0G2JM43|A0A0G2JM43_HUMAN /tr|A0A0G2JQ10|A0A0G2JQ10_HUMAN /tr|A0A0G2JQ20|A0A0G2JQ20_HUMAN /tr|A0A0G2JM57|A0A0G2JM57_HUMAN /tr|A0A0G2JML1|A0A0G2JML1_HUMAN /tr|A0A0G2JNE9|A0A0G2JNE9_HUMAN /tr|A0A0G2JMH7|A0A0G2JMH7_HUMAN /tr|A0A0G2JPU4|A0A0G2JPU4_HUMAN /tr|A0A0G2JM38|A0A0G2JM38_HUMAN /tr|A0A0A0MS20|A0A0A0MS20_HUMAN /tr|A0A0G2JP25|A0A0G2JP25…	1	C2.7825.7825.2.0.dta	2	825.447	1	0.463	0.000473	0.573023	1	1	412.723
	61	QQYESVAAK	1023.51	null	sp|P08670|VIME_HUMAN /tr|V9HWE1|V9HWE1_HUMAN /tr|B3KRK8|B3KRK8_HUMAN /tr|B0YJC5|B0YJC5_HUMAN /tr|B0YJC4|B0YJC4_HUMAN /tr|Q53HU8|Q53HU8_HUMAN /	1	C2.8418.8418.2.0.dta	2	1023.51	1	0.561	0.00073	0.713232	1	1	511.755
	62	QVLLSAAEAAEVILR	1582.92	null	sp|P78371|TCPB_HUMAN /tr|B7Z4R3|B7Z4R3_HUMAN /tr|Q9H369|Q9H369_HUMAN /tr|V9HW96|V9HW96_HUMAN /	1	C2.44029.44029.2.0.dta	2	1582.92	1	0.591	0.003541	2.23701	1	1	791.458
	63	SGVSLAALK	845.509	null	sp|P10412|H14_HUMAN /sp|P16403|H12_HUMAN /sp|P16402|H13_HUMAN /tr|A3R0T7|A3R0T7_HUMAN /tr|A3R0T8|A3R0T8_HUMAN /tr|Q4VB24|Q4VB24_HUMAN /tr|B2R984|B2R984_HUMAN /	1	C2.23827.23827.2.0.dta	2	845.51	1	0.0125	0.000721	0.852741	1	1	422.755
						2	C2.23821.23821.2.0.dta	2	845.51	1	0.723	0.000621	0.734469	1	1	422.755
	64	SLGTADVHFER	1231.61	null	sp|Q86V81|THOC4_HUMAN /tr|E9PB61|E9PB61_HUMAN /	1	C2.20081.20081.3.0.dta	3	1231.61	1	0.0864	0.004381	3.55714	1	1	410.536
	65	SLQSVAEER	1018.52	null	sp|P61313|RL15_HUMAN /tr|B4DLP4|B4DLP4_HUMAN /tr|A0A024R2Q4|A0A024R2Q4_HUMAN /tr|A0A2R8YEM3|A0A2R8YEM3_HUMAN /tr|A0A2R8Y738|A0A2R8Y738_HUMAN /tr|E7EQV9|E7EQV9_HUMAN /tr|E7EX53|E7EX53_HUMAN /	1	C2.13843.13843.2.0.dta	2	1018.52	1	0.146	0.001254	1.2312	1	1	509.258
	66	SLVEASSSGVSVLSLCEK	1851.94	Carbamidomethyl[C](16)	sp|Q9UQ80|PA2G4_HUMAN /tr|A8K6Y1|A8K6Y1_HUMAN /tr|Q6PIN5|Q6PIN5_HUMAN /tr|F8W0A3|F8W0A3_HUMAN /tr|A0A024RB85|A0A024RB85_HUMAN /tr|F8VR77|F8VR77_HUMAN /tr|H0YIN7|H0YIN7_HUMAN /tr|Q05D08|Q05D08_HUMAN /	1	C2.34852.34852.2.0.dta	2	1851.94	1	0.773	-9.8e-05	-0.052918	1	1	925.968
	67	SLYASSPGGVYATR	1428.71	null	sp|P08670|VIME_HUMAN /tr|V9HWE1|V9HWE1_HUMAN /tr|B3KRK8|B3KRK8_HUMAN /tr|B0YJC4|B0YJC4_HUMAN /tr|A0A1B0GVG8|A0A1B0GVG8_HUMAN /tr|A0A1B0GTT5|A0A1B0GTT5_HUMAN /tr|Q53HU8|Q53HU8_HUMAN /	1	C2.22410.22410.2.0.dta	2	1428.72	1	0.449	0.003297	2.30767	1	1	714.356
	68	SSGPTSLFAVTVAPPGAR	1714.91	null	sp|Q00839|HNRPU_HUMAN /tr|A0A1W2PP35|A0A1W2PP35_HUMAN /tr|B4DLR3|B4DLR3_HUMAN /tr|A0A1W2PPS1|A0A1W2PPS1_HUMAN /tr|A0A1W2PP22|A0A1W2PP22_HUMAN /tr|Q96BA7|Q96BA7_HUMAN /tr|B3KX72|B3KX72_HUMAN /tr|A0A1X7SBS1|A0A1X7SBS1_HUMAN /	1	C2.37561.37561.2.0.dta	2	1714.91	1	0.756	0.002051	1.19598	1	1	857.456
	69	SSGSPYGGGYGSGGGSGGYGSR	1910.79	null	sp|P51991|ROA3_HUMAN /tr|B4DDB6|B4DDB6_HUMAN /tr|A0A384NL63|A0A384NL63_HUMAN /tr|A0A7I2V5D8|A0A7I2V5D8_HUMAN /tr|A0A7I2V2R3|A0A7I2V2R3_HUMAN /tr|B4E036|B4E036_HUMAN /tr|B4E3E6|B4E3E6_HUMAN /tr|A0A7I2V4G0|A0A7I2V4G0_HUMAN /tr|A0A7I2V402|A0A7I2V402_HUMAN /tr|H7C1J8|H7C1J8_HUMAN /tr|Q8NFG3|Q8NFG3_HUMAN /tr|Q66K53|Q66K53_HUMAN /	1	C2.15181.15181.2.0.dta	2	1910.79	1	0.159	0.002822	1.47688	1	1	955.395
	70	TAVVVGTITDDVR	1345.73	null	sp|Q07020|RL18_HUMAN /tr|A0A024QZD1|A0A024QZD1_HUMAN /tr|J3QQ67|J3QQ67_HUMAN /tr|F8VUA6|F8VUA6_HUMAN /tr|G3V203|G3V203_HUMAN /tr|F8VYV2|F8VYV2_HUMAN /tr|B4DDY5|B4DDY5_HUMAN /tr|Q0QEW2|Q0QEW2_HUMAN /tr|H0YHA7|H0YHA7_HUMAN /tr|A0A075B7A0|A0A075B7A0_HUMAN /	1	C2.27948.27948.2.0.dta	2	1345.73	1	0.0216	0.001308	0.971962	1	1	672.866
						2	C2.27983.27983.2.0.dta	2	1345.73	1	0.396	0.001446	1.07451	1	1	672.866
	71	TDYNASVSVPDSSGPER	1780.8	null	sp|P61978|HNRPK_HUMAN /tr|B4DUQ1|B4DUQ1_HUMAN /tr|A0A024R228|A0A024R228_HUMAN /tr|Q5EC54|Q5EC54_HUMAN /tr|Q5T6W2|Q5T6W2_HUMAN /	1	C2.21099.21099.2.0.dta	2	1780.8	1	0.0926	0.002947	1.65488	1	1	890.399
						2	C2.21113.21113.2.0.dta	2	1780.8	1	0.296	0.002734	1.53527	1	1	890.399
	72	TGAIVDVPVGEELLGR	1624.89	null	sp|P25705|ATPA_HUMAN /tr|K7EQH4|K7EQH4_HUMAN /tr|K7ERX7|K7ERX7_HUMAN /tr|K7EK77|K7EK77_HUMAN /tr|K7EJP1|K7EJP1_HUMAN /tr|B4DGW3|B4DGW3_HUMAN /tr|V9HW26|V9HW26_HUMAN /	1	C2.39595.39595.2.0.dta	2	1624.89	1	0.144	0.003365	2.07091	1	1	812.445
						2	C2.39602.39602.2.0.dta	2	1624.89	1	0.628	0.003299	2.03029	1	1	812.445
						3	C2.39615.39615.2.0.dta	2	1624.89	1	0.637	0.002949	1.81489	1	1	812.445
	73	TITLEVEPSDTIENVK	1787.93	null	sp|P62979|RS27A_HUMAN /sp|P0CG48|UBC_HUMAN /sp|P0CG47|UBB_HUMAN /sp|P62987|RL40_HUMAN /tr|F5H388|F5H388_HUMAN /tr|F5GYU3|F5GYU3_HUMAN /tr|Q5U5U6|Q5U5U6_HUMAN /tr|Q5RKT7|Q5RKT7_HUMAN /tr|B4DV12|B4DV12_HUMAN /tr|J3QSA3|J3QSA3_HUMAN /tr|Q96MH4|Q96MH4_HUMAN /tr|B2RDW1|B2RDW1_HUMAN /tr|Q5PY61|Q5PY61_HUMAN /tr|Q66K58|Q66K58_HUMAN /tr|F5H2Z3|F5H2Z3_HUMAN /tr|Q49A90|Q49A90_HUMAN /tr|J3QS39|J3QS39_HUMAN /…	1	C2.32866.32866.2.0.dta	2	1787.93	1	0.0417	0.00598	3.34465	1	1	893.964
	74	TNEGVIEFR	1064.54	null	sp|Q13247|SRSF6_HUMAN /tr|A0A590UK80|A0A590UK80_HUMAN /tr|Q59GY3|Q59GY3_HUMAN /tr|A0A590UJK4|A0A590UJK4_HUMAN /tr|A0A590UJP7|A0A590UJP7_HUMAN /tr|A8K588|A8K588_HUMAN /tr|A0A590UK01|A0A590UK01_HUMAN /tr|V9HVZ0|V9HVZ0_HUMAN /	1	C2.23219.23219.2.0.dta	2	1064.54	1	0.449	0.002214	2.07978	1	1	532.269
	75	TPGPGAQSALR	1054.56	null	sp|P62263|RS14_HUMAN /tr|A0A2R8Y811|A0A2R8Y811_HUMAN /tr|E5RH77|E5RH77_HUMAN /	1	C2.12037.12037.2.0.dta	2	1054.56	1	0.677	0.000522	0.494991	1	1	527.282
	76	TTPSVVAFTADGER	1450.72	null	sp|P38646|GRP75_HUMAN /tr|A0A384P5G6|A0A384P5G6_HUMAN /tr|H0Y8K0|H0Y8K0_HUMAN /tr|V9HW84|V9HW84_HUMAN /tr|Q8N1C8|Q8N1C8_HUMAN /tr|A0A7I2V2S7|A0A7I2V2S7_HUMAN /tr|A0A7I2V2G2|A0A7I2V2G2_HUMAN /tr|B7Z1V7|B7Z1V7_HUMAN /tr|A0A3B3ITI4|A0A3B3ITI4_HUMAN /tr|A0A7I2V3F7|A0A7I2V3F7_HUMAN /tr|B7Z4V2|B7Z4V2_HUMAN /tr|D6RCD7|D6RCD7_HUMAN /	1	C2.27292.27292.2.0.dta	2	1450.72	1	0.119	0.003545	2.44362	1	1	725.359
	77	TTPSYVAFTDTER	1487.7	null	sp|P48741|HSP77_HUMAN /sp|P54652|HSP72_HUMAN /sp|P0DMV8|HS71A_HUMAN /sp|P34931|HS71L_HUMAN /sp|P11142|HSP7C_HUMAN /sp|P0DMV9|HS71B_HUMAN /sp|P17066|HSP76_HUMAN /tr|E9PQQ4|E9PQQ4_HUMAN /tr|B4DI54|B4DI54_HUMAN /tr|B4DWK5|B4DWK5_HUMAN /tr|B2R6X5|B2R6X5_HUMAN /tr|E9PNE6|E9PNE6_HUMAN /tr|B4DFN9|B4DFN9_HUMAN /tr|A8K5I0|A8K5I0_HUMAN /tr|V9HW22|V9HW22_HUMAN /tr|E9PKE3|E9PKE3_HUMAN /tr|A0A1U9X7X4|A0A1U9X7…	1	C2.26458.26458.2.0.dta	2	1487.7	1	0.134	0.003239	2.17719	1	1	743.851
						2	C2.26459.26459.2.0.dta	2	1487.7	1	0.335	0.003239	2.17719	1	1	743.851
	78	TTYLVLDEADR	1295.65	null	sp|P17844|DDX5_HUMAN /tr|A0A7I2V5F5|A0A7I2V5F5_HUMAN /tr|Q7Z2V5|Q7Z2V5_HUMAN /tr|B4DNG2|B4DNG2_HUMAN /tr|B5BUE6|B5BUE6_HUMAN /tr|J3KRZ1|J3KRZ1_HUMAN /tr|Q59E92|Q59E92_HUMAN /tr|J3QSF1|J3QSF1_HUMAN /tr|A0A7I2V507|A0A7I2V507_HUMAN /tr|J3KTA4|J3KTA4_HUMAN /tr|A0A0G2JLI4|A0A0G2JLI4_HUMAN /tr|A0A7I2V2S0|A0A7I2V2S0_HUMAN /tr|B4DN41|B4DN41_HUMAN /	1	C2.28602.28602.2.0.dta	2	1295.65	1	0.703	0.001723	1.32984	1	1	647.824
	79	VAEQAANDLR	1086.55	null	sp|Q7Z406|MYH14_HUMAN /tr|A1L2Z2|A1L2Z2_HUMAN /tr|B4E177|B4E177_HUMAN /	1	C2.11004.11004.2.0.dta	2	1086.55	1	0.188	0.000537	0.494223	1	1	543.277
	80	VAPEEHPVLLTEAPLNPK	1954.06	null	sp|P63261|ACTG_HUMAN /sp|P60709|ACTB_HUMAN /tr|Q562X9|Q562X9_HUMAN /tr|Q562V5|Q562V5_HUMAN /tr|A0A804GS07|A0A804GS07_HUMAN /tr|I3L3I0|I3L3I0_HUMAN /tr|G5E9R0|G5E9R0_HUMAN /tr|E7EVS6|E7EVS6_HUMAN /tr|Q562Z7|Q562Z7_HUMAN /tr|A0A6Q8PFE4|A0A6Q8PFE4_HUMAN /tr|Q53G76|Q53G76_HUMAN /tr|Q53GK6|Q53GK6_HUMAN /tr|J3KT65|J3KT65_HUMAN /tr|I3L3R2|I3L3R2_HUMAN /tr|Q562N8|Q562N8_HUMAN /tr|Q53G99|Q53G99_HUMAN /tr|…	1	C2.29831.29831.2.0.dta	2	1954.07	1	0.132	0.002806	1.43598	1	1	977.032
						2	C2.29800.29800.3.0.dta	3	1954.07	1	0.609	0.005841	2.98915	1	1	651.355
	81	VASVSQNAIVSAAGNIAR	1727.94	null	sp|O75694|NU155_HUMAN /tr|B4DLT2|B4DLT2_HUMAN /tr|E9PF10|E9PF10_HUMAN /tr|A0A024R071|A0A024R071_HUMAN /	1	C2.31396.31396.2.3.dta	2	1727.93	1	0.195	-0.011096	-6.42152	1	1	863.97
	82	VATWFNQPAR	1189.61	null	sp|P26373|RL13_HUMAN /tr|Q6NZ55|Q6NZ55_HUMAN /tr|B4DGL7|B4DGL7_HUMAN /tr|H3BTH3|H3BTH3_HUMAN /tr|A8K4C8|A8K4C8_HUMAN /tr|J3QSB4|J3QSB4_HUMAN /	1	C2.26238.26238.2.0.dta	2	1189.61	1	0.0253	0.001645	1.38281	1	1	594.806
	83	VAVLDGK	701.419	null	sp|Q6UXN9|WDR82_HUMAN /tr|A0A024R333|A0A024R333_HUMAN /	1	C2.12818.12818.2.0.dta	2	701.42	1	0.777	0.00055	0.784125	1	1	350.71
	84	VELQELNDR	1115.57	null	sp|P08670|VIME_HUMAN /sp|P17661|DESM_HUMAN /tr|A0A7R6M6U0|A0A7R6M6U0_HUMAN /tr|A5Z217|A5Z217_HUMAN /tr|Q53SB5|Q53SB5_HUMAN /tr|A0A384NPX1|A0A384NPX1_HUMAN /tr|Q45VM6|Q45VM6_HUMAN /tr|L7RDA5|L7RDA5_HUMAN /tr|Q45VM7|Q45VM7_HUMAN /tr|V9HWE1|V9HWE1_HUMAN /tr|B3KRK8|B3KRK8_HUMAN /tr|B4DUI0|B4DUI0_HUMAN /tr|B0YJC4|B0YJC4_HUMAN /tr|Q9H319|Q9H319_HUMAN /tr|Q45VM8|Q45VM8_HUMAN /tr|A0A1B0GTT5|A0A1B0GTT5_HU…	1	C2.20116.20116.2.0.dta	2	1115.57	1	0.0886	0.00189	1.6942	1	1	557.785
	85	VFEVSLADLQNDEVAFR	1951.98	null	sp|P61247|RS3A_HUMAN /tr|B7Z3M5|B7Z3M5_HUMAN /tr|Q6NXR8|Q6NXR8_HUMAN /tr|H0Y8L7|H0Y8L7_HUMAN /tr|D6RI02|D6RI02_HUMAN /tr|D6RED7|D6RED7_HUMAN /tr|D6RGE0|D6RGE0_HUMAN /tr|A8K4W0|A8K4W0_HUMAN /tr|D6RAS7|D6RAS7_HUMAN /tr|D6RB09|D6RB09_HUMAN /tr|E9PFI5|E9PFI5_HUMAN /tr|D6RAT0|D6RAT0_HUMAN /tr|D6RG13|D6RG13_HUMAN /	1	C2.42457.42457.2.1.dta	2	1951.98	1	0.111	0.001313	0.672652	1	1	975.988
						2	C2.42450.42450.2.0.dta	2	1951.98	1	0.186	0.001313	0.672652	1	1	975.988
	86	VFLENVIR	989.578	null	sp|P62805|H4_HUMAN /tr|B2R4R0|B2R4R0_HUMAN /tr|Q6B823|Q6B823_HUMAN /tr|Q0VAS5|Q0VAS5_HUMAN /	1	C2.32182.32182.2.0.dta	2	989.58	1	0.000831	0.002216	2.23934	1	1	494.789
	87	VHIEIGPDGR	1092.58	null	sp|P55795|HNRH2_HUMAN /sp|P52597|HNRPF_HUMAN /sp|P31943|HNRH1_HUMAN /tr|H0YBD7|H0YBD7_HUMAN /tr|H0YB39|H0YB39_HUMAN /tr|A0A384MEJ3|A0A384MEJ3_HUMAN /tr|H0YBG7|H0YBG7_HUMAN /tr|B4DP51|B4DP51_HUMAN /tr|B4DFK9|B4DFK9_HUMAN /tr|A0A024R7T3|A0A024R7T3_HUMAN /tr|E9PCY7|E9PCY7_HUMAN /tr|B4DP00|B4DP00_HUMAN /tr|B4DKS8|B4DKS8_HUMAN /tr|A0A384MDT2|A0A384MDT2_HUMAN /tr|G8JLB6|G8JLB6_HUMAN /tr|Q68DG4|Q68DG4_H…	1	C2.18236.18236.2.0.dta	2	1092.58	1	0.129	0.001266	1.15873	1	1	546.29
	88	VLENAEGAR	958.495	null	sp|P38646|GRP75_HUMAN /tr|A0A384P5G6|A0A384P5G6_HUMAN /tr|H0Y8K0|H0Y8K0_HUMAN /tr|V9HW84|V9HW84_HUMAN /tr|Q8N1C8|Q8N1C8_HUMAN /tr|A0A7I2V2S7|A0A7I2V2S7_HUMAN /tr|A0A7I2V2G2|A0A7I2V2G2_HUMAN /tr|B7Z1V7|B7Z1V7_HUMAN /tr|A0A3B3ITI4|A0A3B3ITI4_HUMAN /tr|A0A7I2V3F7|A0A7I2V3F7_HUMAN /tr|B7Z4V2|B7Z4V2_HUMAN /tr|D6RCD7|D6RCD7_HUMAN /	1	C2.8022.8022.2.0.dta	2	958.496	1	0.724	0.000801	0.835685	1	1	479.248
	89	VPTANVSVVDLTCR	1530.79	Carbamidomethyl[C](13)	sp|P04406|G3P_HUMAN /tr|V9HVZ4|V9HVZ4_HUMAN /tr|Q2TSD0|Q2TSD0_HUMAN /tr|A4UCT1|A4UCT1_HUMAN /tr|E7EUT5|E7EUT5_HUMAN /tr|Q5ZEY3|Q5ZEY3_HUMAN /tr|Q0QET7|Q0QET7_HUMAN /	1	C2.30440.30440.2.0.dta	2	1530.8	1	0.0225	0.002878	1.88007	1	1	765.397
	90	VTDGALVVVDCVSGVCVQTETVLR	2576.31	Carbamidomethyl[C](11);Carbamidomethyl[C](16)	sp|P13639|EF2_HUMAN /tr|A0A384N6H1|A0A384N6H1_HUMAN /tr|B4DRE8|B4DRE8_HUMAN /tr|B4DPU3|B4DPU3_HUMAN /tr|Q6PK56|Q6PK56_HUMAN /tr|B4DMC6|B4DMC6_HUMAN /	1	C2.41933.41933.3.0.dta	3	2576.31	1	0.0285	0.005402	2.0968	1	1	858.769
						2	C2.41921.41921.3.0.dta	3	2576.31	1	0.128	0.005649	2.19267	1	1	858.769
						3	C2.41995.41995.3.0.dta	3	2576.31	1	0.422	0.004224	1.63956	1	1	858.769
	91	VVIGMDVAASEFFR	1540.78	null	sp|P06733|ENOA_HUMAN /tr|A0A2R8Y6G6|A0A2R8Y6G6_HUMAN /tr|E2DRY6|E2DRY6_HUMAN /tr|A0A024R4F1|A0A024R4F1_HUMAN /	1	C2.42378.42378.2.1.dta	2	1540.79	1	0.0676	0.002914	1.89125	1	1	770.391
The annotated spectra of the filtered cross-linked peptides, filtered loop-linked peptides, filtered mono-linked peptides and filtered regular peptides are shown below.

## Sheet: Replicate 3
A list of MAGE-D2 interacting proteins identified by XL-MS (Replicate 3)
filtered_cross-linked_peptides	Peptide_Order	Peptide	Peptide_Mass	Modifications	Proteins	Spectrum_Order	Title	Charge	Precursor_Mass	Evalue	Score	Precursor_Mass_Error(Da)	Precursor_Mass_Error(ppm)	Alpha_Evalue	Beta_Evalue	mass/charge ratios
	1	KLEQLKPR(6)-KLEQLK(1)	1907.17	null	sp|Q9Y4G6|TLN2_HUMAN (2328)-sp|Q9Y4G6|TLN2_HUMAN (2323)/sp|Q9Y4G6|TLN2_HUMAN (2328)-sp|Q9Y490|TLN1_HUMAN (2322)/sp|Q9Y4G6|TLN2_HUMAN (2328)-sp|Q9HC77|CENPJ_HUMAN (145)/sp|Q9Y4G6|TLN2_HUMAN (2328)-tr|A0A1B0GVU7|A0A1B0GVU7_HUMAN (1348)/sp|Q9Y4G6|TLN2_HUMAN (2328)-tr|A8K8P1|A8K8P1_HUMAN (145)/sp|Q9Y4G6|TLN2_HUMAN (2328)-tr|G1UI21|G1UI21_HUMAN (1367)/sp|Q9Y4G6|TLN2_HUMAN (2328)-tr|F6VUX8|F6VUX8_HUMAN…	1	C3.35692.35692.3.1.dta	3	1907.17	1	0.672585	0.003623	1.89968	1	1	635.723
	2	PDGESKG(6)-MATAEK(1)	1476.69	null	tr|Q53SX2|Q53SX2_HUMAN (14)-sp|Q13131|AAPK1_HUMAN (10)/tr|Q53SX2|Q53SX2_HUMAN (14)-tr|Q96E92|Q96E92_HUMAN (1)/	1	C3.13357.13357.2.1.dta	2	1476.69	1	0.216425	0.004454	3.01621	1	1	738.344
filtered_loop-linked_peptides	Peptide_Order	Peptide	Peptide_Mass	Modifications	Proteins	Spectrum_Order	Title	Charge	Precursor_Mass	Evalue	Score	Precursor_Mass_Error(Da)	Precursor_Mass_Error(ppm)	Alpha_Evalue	Beta_Evalue	mass/charge ratios
	1	ALKRKWR(3)(5)	1095.68	null	sp|Q8N0Z3|SPICE_HUMAN (74)(76)/tr|B4DJN7|B4DJN7_HUMAN (86)(88)/tr|C9IZF0|C9IZF0_HUMAN (74)(76)/tr|C9J5T2|C9J5T2_HUMAN (74)(76)/	1	C3.23984.23984.2.1.dta	2	1095.68	1	0.139217	0.000821	0.749307	1	1	547.839
	2	GLCKKK(4)(5)	872.491	Carboxymethyl[C](3)	sp|O15014|ZN609_HUMAN (590)(591)/	1	C3.15642.15642.2.1.dta	2	872.485	1	0.43686	-0.006239	-7.15079	1	1	436.245
	3	IAIQKEKK(5)(7)	1095.68	null	sp|Q9UI33|SCNBA_HUMAN (35)(37)/tr|A0A6Q8PGY6|A0A6Q8PGY6_HUMAN (35)(37)/tr|A0A6Q8PF78|A0A6Q8PF78_HUMAN (35)(37)/tr|A0A6Q8PFM8|A0A6Q8PFM8_HUMAN (35)(37)/tr|A0A6Q8PGN4|A0A6Q8PGN4_HUMAN (35)(37)/tr|A0A6Q8PGY3|A0A6Q8PGY3_HUMAN (35)(37)/	1	C3.23997.23997.2.0.dta	2	1095.68	1	0.307784	0.002014	1.83813	1	1	547.839
	4	ISICKMKKDYR(5)(8)	1596.81	Carboxymethyl[C](4);Oxidation[M](6)	sp|Q96P20|NLRP3_HUMAN (131)(134)/tr|A0A7I2PMC6|A0A7I2PMC6_HUMAN (129)(132)/tr|A0A2R8YEG7|A0A2R8YEG7_HUMAN (84)(87)/tr|A0A7I2PJH0|A0A7I2PJH0_HUMAN (129)(132)/tr|A0A7I2PRX0|A0A7I2PRX0_HUMAN (129)(132)/tr|A0A7I2YME5|A0A7I2YME5_HUMAN (129)(132)/tr|A0A7I2UNQ2|A0A7I2UNQ2_HUMAN (129)(132)/tr|A0A7I2R3P8|A0A7I2R3P8_HUMAN (129)(132)/	1	C3.30717.30717.2.3.dta	2	1596.83	1	0.00992327	0.016882	10.5723	1	1	798.406
	5	KKALDER(1)(2)	997.568	null	sp|Q16643|DREB_HUMAN (197)(198)/tr|B3KSQ7|B3KSQ7_HUMAN (147)(148)/tr|D6R9W4|D6R9W4_HUMAN (196)(197)/tr|A0A2Z6ATB6|A0A2Z6ATB6_HUMAN (197)(198)/	1	C3.14854.14854.2.0.dta	2	997.569	1	0.136725	0.001627	1.63097	1	1	498.784
						2	C3.14847.14847.2.1.dta	2	997.569	1	0.276914	0.001436	1.4395	1	1	498.784
	6	LTPEQKKR(6)(7)	1137.66	null	sp|Q8TF72|SHRM3_HUMAN (1016)(1017)/tr|A0A2R8Y5P9|A0A2R8Y5P9_HUMAN (935)(936)/tr|B3KY47|B3KY47_HUMAN (794)(795)/tr|B4E244|B4E244_HUMAN (840)(841)/tr|Q6ZVL3|Q6ZVL3_HUMAN (527)(528)/	1	C3.31979.31979.2.1.dta	2	1137.66	1	0.370742	-0.001437	-1.26312	1	1	568.831
	7	PASYKKK(5)(6)	959.556	null	sp|P16234|PGFRA_HUMAN (769)(770)/tr|A0A0B4J203|A0A0B4J203_HUMAN (529)(530)/	1	C3.30158.30158.2.3.dta	2	959.556	1	0.0902842	-0.000358	-0.373089	1	1	479.778
	8	QTGHKKK(5)(6)	964.557	null	sp|Q86UV5|UBP48_HUMAN (308)(309)/tr|B7ZKS3|B7ZKS3_HUMAN (308)(309)/tr|H3BLX5|H3BLX5_HUMAN (24)(25)/tr|B7ZKR8|B7ZKR8_HUMAN (308)(309)/	1	C3.5109.5109.2.0.dta	2	964.558	1	0.115985	0.001061	1.09999	1	1	482.279
	9	VVDKKR(4)(5)	882.541	null	sp|Q9P2W9|STX18_HUMAN (163)(164)/tr|D6RF48|D6RF48_HUMAN (163)(164)/tr|D6RC71|D6RC71_HUMAN (82)(83)/	1	C3.10512.10512.2.0.dta	2	882.542	1	0.0634869	0.001414	1.60219	1	1	441.27
filtered_mono-linked_peptides	Peptide_Order	Peptide	Peptide_Mass	Modifications	Proteins	Spectrum_Order	Title	Charge	Precursor_Mass	Evalue	Score	Precursor_Mass_Error(Da)	Precursor_Mass_Error(ppm)	Alpha_Evalue	Beta_Evalue	mass/charge ratios
	1	IAIQKEKK(5)	1113.69	null	sp|Q9UI33|SCNBA_HUMAN (35)/tr|A0A6Q8PGY6|A0A6Q8PGY6_HUMAN (35)/tr|A0A6Q8PF78|A0A6Q8PF78_HUMAN (35)/tr|A0A6Q8PFM8|A0A6Q8PFM8_HUMAN (35)/tr|A0A6Q8PGN4|A0A6Q8PGN4_HUMAN (35)/tr|A0A6Q8PGY3|A0A6Q8PGY3_HUMAN (35)/	1	C3.22363.22363.2.0.dta	2	1113.69	1	6.45375e-05	0.002434	2.18553	1	1	556.844
filtered_regular_peptides	Peptide_Order	Peptide	Peptide_Mass	Modifications	Proteins	Spectrum_Order	Title	Charge	Precursor_Mass	Evalue	Score	Precursor_Mass_Error(Da)	Precursor_Mass_Error(ppm)	Alpha_Evalue	Beta_Evalue	mass/charge ratios
	1	AEAESLYQSK	1125.54	null	sp|P04264|K2C1_HUMAN /tr|H6VRG3|H6VRG3_HUMAN /tr|H6VRF8|H6VRF8_HUMAN /tr|H6VRG1|H6VRG1_HUMAN /tr|H6VRF9|H6VRF9_HUMAN /tr|H6VRG0|H6VRG0_HUMAN /tr|H6VRG2|H6VRG2_HUMAN /	1	C3.10106.10106.2.0.dta	2	1125.54	1	0.728414	0.000231	0.205234	1	1	562.771
	2	AEFEVHEVYAVDVLVSSGEGK	2264.11	null	sp|Q9UQ80|PA2G4_HUMAN /tr|A8K6Y1|A8K6Y1_HUMAN /tr|Q6PIN5|Q6PIN5_HUMAN /tr|A0A024RB85|A0A024RB85_HUMAN /tr|F8VR77|F8VR77_HUMAN /tr|Q05D08|Q05D08_HUMAN /	1	C3.29636.29636.3.0.dta	3	2264.11	1	0.00104808	0.006295	2.78034	1	1	754.703
	3	AGELTEDEVER	1247.57	null	sp|P62269|RS18_HUMAN /	1	C3.11907.11907.2.0.dta	2	1247.58	1	0.529375	0.003003	2.40707	1	1	623.787
						2	C3.11847.11847.2.0.dta	2	1247.58	1	0.660927	0.002171	1.74018	1	1	623.787
	4	AGFAGDDAPR	976.448	null	sp|Q6S8J3|POTEE_HUMAN /sp|P63261|ACTG_HUMAN /sp|P68133|ACTS_HUMAN /sp|P62736|ACTA_HUMAN /sp|P68032|ACTC_HUMAN /sp|P60709|ACTB_HUMAN /sp|P63267|ACTH_HUMAN /sp|A5A3E0|POTEF_HUMAN /sp|P0CG38|POTEI_HUMAN /sp|P0CG39|POTEJ_HUMAN /tr|A8K3K1|A8K3K1_HUMAN /tr|A0A804GS07|A0A804GS07_HUMAN /tr|I3L3I0|I3L3I0_HUMAN /tr|B3KUD3|B3KUD3_HUMAN /tr|G5E9R0|G5E9R0_HUMAN /tr|E7EVS6|E7EVS6_HUMAN /tr|A0A6Q8PGD7|A0A6Q8PGD…	1	C3.9696.9696.2.0.dta	2	976.45	1	1.44905e-05	0.001738	1.77992	1	1	488.224
						2	C3.9661.9661.2.1.dta	2	976.45	1	0.000818	0.001739	1.78094	1	1	488.224
						3	C3.9658.9658.2.1.dta	2	976.45	1	0.000985899	0.001665	1.70516	1	1	488.224
						4	C3.9652.9652.2.1.dta	2	976.45	1	0.00186969	0.001391	1.42455	1	1	488.224
	5	AGLQFPVGR	944.531	null	sp|P16104|H2AX_HUMAN /sp|Q9BTM1|H2AJ_HUMAN /sp|Q93077|H2A1C_HUMAN /sp|Q99878|H2A1J_HUMAN /sp|Q16777|H2A2C_HUMAN /sp|Q8IUE6|H2A2B_HUMAN /sp|Q96QV6|H2A1A_HUMAN /sp|P0C0S5|H2AZ_HUMAN /sp|P04908|H2A1B_HUMAN /sp|P20671|H2A1D_HUMAN /sp|P0C0S8|H2A1_HUMAN /sp|Q6FI13|H2A2A_HUMAN /sp|Q96KK5|H2A1H_HUMAN /sp|Q71UI9|H2AV_HUMAN /sp|Q7L7L0|H2A3_HUMAN /tr|A0A0U1RR32|A0A0U1RR32_HUMAN /tr|A4FTV9|A4FTV9_HUMAN /tr|A…	1	C3.20913.20913.2.1.dta	2	944.532	1	0.00205341	0.001152	1.21965	1	1	472.266
	6	AGTGVDNVDLEAATR	1488.73	null	sp|O43175|SERA_HUMAN /tr|A0A2C9F2M7|A0A2C9F2M7_HUMAN /tr|A0A286YFB2|A0A286YFB2_HUMAN /tr|A0A286YFC8|A0A286YFC8_HUMAN /tr|A0A286YF22|A0A286YF22_HUMAN /tr|V9HW79|V9HW79_HUMAN /tr|A0A286YFL2|A0A286YFL2_HUMAN /tr|A0A286YFA2|A0A286YFA2_HUMAN /tr|A0A286YFM8|A0A286YFM8_HUMAN /tr|A0A286YER3|A0A286YER3_HUMAN /tr|B3KSC3|B3KSC3_HUMAN /	1	C3.18095.18095.2.0.dta	2	1488.74	1	0.174933	0.006219	4.17739	1	1	744.364
	7	ALEESNYELEGK	1381.65	null	sp|P13645|K1C10_HUMAN /tr|A0A1B0GVI3|A0A1B0GVI3_HUMAN /	1	C3.15411.15411.2.0.dta	2	1381.65	1	0.00997528	0.001943	1.40629	1	1	690.824
	8	ALGQNPTNAEVLK	1354.73	null	sp|P14649|MYL6B_HUMAN /sp|P60660|MYL6_HUMAN /tr|B4E368|B4E368_HUMAN /tr|F8W1R7|F8W1R7_HUMAN /tr|G3V1V0|G3V1V0_HUMAN /tr|B7Z6Z4|B7Z6Z4_HUMAN /tr|G8JLA2|G8JLA2_HUMAN /tr|Q6IBG5|Q6IBG5_HUMAN /tr|A0A024RB31|A0A024RB31_HUMAN /tr|F8W1I5|F8W1I5_HUMAN /tr|J3KND3|J3KND3_HUMAN /tr|F8VPF3|F8VPF3_HUMAN /	1	C3.16165.16165.2.0.dta	2	1354.73	1	0.0114856	0.001974	1.45711	1	1	677.366
	9	ALPAPIEK	838.503	null	sp|P0DOX5|IGG1_HUMAN /sp|P01860|IGHG3_HUMAN /sp|P01857|IGHG1_HUMAN /tr|Q8NF17|Q8NF17_HUMAN /tr|Q5EBM2|Q5EBM2_HUMAN /tr|A0A5J6KJ24|A0A5J6KJ24_HUMAN /tr|A0A4W9A917|A0A4W9A917_HUMAN /tr|Q5EFE5|Q5EFE5_HUMAN /tr|Q6MZV7|Q6MZV7_HUMAN /tr|A0A286YES1|A0A286YES1_HUMAN /tr|Q6N095|Q6N095_HUMAN /tr|Q6N097|Q6N097_HUMAN /tr|Q6N030|Q6N030_HUMAN /tr|A8K008|A8K008_HUMAN /tr|Q6PYX1|Q6PYX1_HUMAN /tr|A0A0A0MS08|A0A0A…	1	C3.14420.14420.2.0.dta	2	838.504	1	0.000209854	0.001195	1.42516	1	1	419.252
						2	C3.14379.14379.2.0.dta	2	838.504	1	0.000634518	0.001185	1.41323	1	1	419.252
	10	AQAALAVNISAAR	1255.71	null	sp|P40227|TCPZ_HUMAN /tr|Q59ET3|Q59ET3_HUMAN /tr|B2R9K8|B2R9K8_HUMAN /tr|A0A024RDL1|A0A024RDL1_HUMAN /	1	C3.19452.19452.2.0.dta	2	1255.72	1	0.142951	0.004566	3.63618	1	1	627.856
	11	ASTLESGVPSR	1103.57	null	tr|A0A5C2GWB1|A0A5C2GWB1_HUMAN /tr|A0A5C2GGU0|A0A5C2GGU0_HUMAN /tr|A0A5C2FUN8|A0A5C2FUN8_HUMAN /tr|A0A5C2GGC2|A0A5C2GGC2_HUMAN /tr|A0A5C2FXZ7|A0A5C2FXZ7_HUMAN /tr|A0A5C2FW01|A0A5C2FW01_HUMAN /tr|A0A5C2GJ45|A0A5C2GJ45_HUMAN /tr|A0A5C2GAN9|A0A5C2GAN9_HUMAN /tr|A0A5C2G2I4|A0A5C2G2I4_HUMAN /tr|A0A5C2GDA7|A0A5C2GDA7_HUMAN /tr|A0A5C2GQ30|A0A5C2GQ30_HUMAN /tr|A0A5C2FY27|A0A5C2FY27_HUMAN /tr|A0A5C2G0S2|A…	1	C3.10986.10986.2.0.dta	2	1103.57	1	0.0788678	0.00122	1.1055	1	1	551.785
	12	ATAGDTHLGGEDFDNR	1675.73	null	sp|P48741|HSP77_HUMAN /sp|P0DMV8|HS71A_HUMAN /sp|P34931|HS71L_HUMAN /sp|P0DMV9|HS71B_HUMAN /sp|P17066|HSP76_HUMAN /tr|B4DI54|B4DI54_HUMAN /tr|B4DWK5|B4DWK5_HUMAN /tr|B4DVU9|B4DVU9_HUMAN /tr|B2R6X5|B2R6X5_HUMAN /tr|B4E388|B4E388_HUMAN /tr|B4DFN9|B4DFN9_HUMAN /tr|A8K5I0|A8K5I0_HUMAN /tr|A0A1U9X7X4|A0A1U9X7X4_HUMAN /tr|B3KSM6|B3KSM6_HUMAN /tr|B4DXY3|B4DXY3_HUMAN /tr|A0A1U9X7W7|A0A1U9X7W7_HUMAN /tr|B…	1	C3.12853.12853.3.0.dta	3	1675.73	1	0.60212	0.001747	1.04253	1	1	558.577
	13	AVFPSIVGR	945.552	null	sp|Q6S8J3|POTEE_HUMAN /sp|P63261|ACTG_HUMAN /sp|P68133|ACTS_HUMAN /sp|P62736|ACTA_HUMAN /sp|P68032|ACTC_HUMAN /sp|P60709|ACTB_HUMAN /sp|P63267|ACTH_HUMAN /sp|A5A3E0|POTEF_HUMAN /sp|P0CG38|POTEI_HUMAN /tr|A8K3K1|A8K3K1_HUMAN /tr|A0A804GS07|A0A804GS07_HUMAN /tr|I3L3I0|I3L3I0_HUMAN /tr|B3KUD3|B3KUD3_HUMAN /tr|G5E9R0|G5E9R0_HUMAN /tr|E7EVS6|E7EVS6_HUMAN /tr|Q53G76|Q53G76_HUMAN /tr|Q53GK6|Q53GK6_HUMAN…	1	C3.22701.22701.2.0.dta	2	945.553	1	0.0584399	0.00156	1.64983	1	1	472.776
	14	AVFVDLEPTVIDEVR	1701.91	null	sp|Q71U36|TBA1A_HUMAN /sp|P68363|TBA1B_HUMAN /sp|Q9BQE3|TBA1C_HUMAN /tr|F8VS66|F8VS66_HUMAN /tr|F8VWV9|F8VWV9_HUMAN /tr|F8VRZ4|F8VRZ4_HUMAN /tr|B7Z1K5|B7Z1K5_HUMAN /tr|F8VVB9|F8VVB9_HUMAN /tr|A8JZY9|A8JZY9_HUMAN /tr|B3KT06|B3KT06_HUMAN /tr|A0A1W2PQM2|A0A1W2PQM2_HUMAN /tr|Q8N532|Q8N532_HUMAN /tr|F5H5D3|F5H5D3_HUMAN /tr|B4DN58|B4DN58_HUMAN /tr|B3KPS3|B3KPS3_HUMAN /tr|F8VRK0|F8VRK0_HUMAN /tr|F8VQQ4|…	1	C3.31793.31793.2.0.dta	2	1701.91	1	0.00484399	0.00226	1.32792	1	1	850.953
	15	AVTEQGAELSNEER	1532.72	null	sp|P27348|1433T_HUMAN /tr|E9PG15|E9PG15_HUMAN /tr|Q53RR5|Q53RR5_HUMAN /	1	C3.11195.11195.2.0.dta	2	1532.72	1	0.0143942	0.003289	2.14586	1	1	766.359
						2	C3.11186.11186.2.0.dta	2	1532.72	1	0.468482	0.003728	2.43228	1	1	766.359
	16	AVVGVVAGGGR	941.553	null	sp|P62917|RL8_HUMAN /tr|E9PKZ0|E9PKZ0_HUMAN /tr|E9PP36|E9PP36_HUMAN /tr|E9PKU4|E9PKU4_HUMAN /	1	C3.12147.12147.2.0.dta	2	941.555	1	0.162336	0.00197	2.09229	1	1	470.776
	17	AVVIVDDR	886.499	null	sp|P23246|SFPQ_HUMAN /sp|Q15233|NONO_HUMAN /tr|A0A0S2Z4Z9|A0A0S2Z4Z9_HUMAN /tr|Q6PIX2|Q6PIX2_HUMAN /tr|A0A7I2V535|A0A7I2V535_HUMAN /tr|A0A7I2V4N2|A0A7I2V4N2_HUMAN /tr|Q86VG2|Q86VG2_HUMAN /tr|A0A7I2V464|A0A7I2V464_HUMAN /tr|A0A384N5Z8|A0A384N5Z8_HUMAN /tr|A0A7P0MRW0|A0A7P0MRW0_HUMAN /tr|Q9BSV4|Q9BSV4_HUMAN /tr|H7C367|H7C367_HUMAN /tr|C9IZL7|C9IZL7_HUMAN /tr|A8K525|A8K525_HUMAN /tr|A0A7I2V4J2|A0A7I…	1	C3.13208.13208.2.0.dta	2	886.501	1	0.256302	0.00187	2.10942	1	1	443.25
	18	AYLPVNESFGFTADLR	1799.9	null	sp|P13639|EF2_HUMAN /tr|A0A384N6H1|A0A384N6H1_HUMAN /tr|Q8TA90|Q8TA90_HUMAN /tr|B4DPU3|B4DPU3_HUMAN /	1	C3.31496.31496.2.0.dta	2	1799.9	1	0.000634645	0.002776	1.54231	1	1	899.948
						2	C3.31481.31481.2.0.dta	2	1799.9	1	0.293563	0.002952	1.6401	1	1	899.948
	19	DAVTYTEHAK	1134.54	null	sp|P62805|H4_HUMAN /tr|B2R4R0|B2R4R0_HUMAN /tr|Q0VAS5|Q0VAS5_HUMAN /	1	C3.7245.7245.2.0.dta	2	1134.54	1	0.511705	0.001947	1.71611	1	1	567.271
						2	C3.7241.7241.2.0.dta	2	1134.54	1	0.523595	0.00233	2.05369	1	1	567.271
	20	DGQVINETSQHHDDLE	1836.8	null	sp|P08670|VIME_HUMAN /tr|V9HWE1|V9HWE1_HUMAN /tr|Q53HU8|Q53HU8_HUMAN /	1	C3.12651.12651.2.0.dta	2	1836.8	1	0.0627472	0.001819	0.99031	1	1	918.4
	21	DSYVGDEAQSK	1198.52	null	sp|P63261|ACTG_HUMAN /sp|P68133|ACTS_HUMAN /sp|P62736|ACTA_HUMAN /sp|P68032|ACTC_HUMAN /sp|P60709|ACTB_HUMAN /sp|P63267|ACTH_HUMAN /tr|A8K3K1|A8K3K1_HUMAN /tr|I3L3I0|I3L3I0_HUMAN /tr|B3KUD3|B3KUD3_HUMAN /tr|G5E9R0|G5E9R0_HUMAN /tr|E7EVS6|E7EVS6_HUMAN /tr|A0A6Q8PFE4|A0A6Q8PFE4_HUMAN /tr|Q53G76|Q53G76_HUMAN /tr|Q53GK6|Q53GK6_HUMAN /tr|B8ZZJ2|B8ZZJ2_HUMAN /tr|J3KT65|J3KT65_HUMAN /tr|I3L3R2|I3L3R2_HU…	1	C3.7925.7925.2.0.dta	2	1198.52	1	0.00012202	0.002232	1.86229	1	1	599.261
	22	DSYVGDEAQSKR	1354.62	null	sp|P63261|ACTG_HUMAN /sp|P68133|ACTS_HUMAN /sp|P62736|ACTA_HUMAN /sp|P68032|ACTC_HUMAN /sp|P60709|ACTB_HUMAN /sp|P63267|ACTH_HUMAN /tr|A8K3K1|A8K3K1_HUMAN /tr|I3L3I0|I3L3I0_HUMAN /tr|B3KUD3|B3KUD3_HUMAN /tr|G5E9R0|G5E9R0_HUMAN /tr|E7EVS6|E7EVS6_HUMAN /tr|A0A6Q8PFE4|A0A6Q8PFE4_HUMAN /tr|Q53G76|Q53G76_HUMAN /tr|Q53GK6|Q53GK6_HUMAN /tr|B8ZZJ2|B8ZZJ2_HUMAN /tr|J3KT65|J3KT65_HUMAN /tr|I3L3R2|I3L3R2_HU…	1	C3.7031.7031.2.0.dta	2	1354.63	1	0.0123079	0.002873	2.12088	1	1	677.312
	23	DVNAAIATIK	1015.58	null	sp|Q6PEY2|TBA3E_HUMAN /sp|P0DPH7|TBA3C_HUMAN /sp|Q71U36|TBA1A_HUMAN /sp|P0DPH8|TBA3D_HUMAN /sp|P68363|TBA1B_HUMAN /sp|Q9BQE3|TBA1C_HUMAN /tr|Q9UQM3|Q9UQM3_HUMAN /tr|B4DDU2|B4DDU2_HUMAN /tr|B4DQK4|B4DQK4_HUMAN /tr|A8JZY9|A8JZY9_HUMAN /tr|B3KT06|B3KT06_HUMAN /tr|A0A1W2PQM2|A0A1W2PQM2_HUMAN /tr|Q8N532|Q8N532_HUMAN /tr|F5H5D3|F5H5D3_HUMAN /tr|B3KPS3|B3KPS3_HUMAN /tr|Q1ZYQ1|Q1ZYQ1_HUMAN /tr|Q53GA7|Q53…	1	C3.19166.19166.2.0.dta	2	1015.58	1	0.303285	0.001758	1.73103	1	1	507.789
	24	EAFQLFDR	1025.51	null	sp|P60660|MYL6_HUMAN /tr|F8W1R7|F8W1R7_HUMAN /tr|G3V1V0|G3V1V0_HUMAN /tr|B7Z6Z4|B7Z6Z4_HUMAN /tr|G8JLA2|G8JLA2_HUMAN /tr|G3V1Y7|G3V1Y7_HUMAN /tr|J3KND3|J3KND3_HUMAN /	1	C3.23971.23971.2.0.dta	2	1025.51	1	0.0114492	0.002498	2.43587	1	1	512.753
	25	EAPATQASSTTQLTDTQVLAAENK	2475.22	null	sp|Q9UNF1|MAGD2_HUMAN /tr|A0A024R9Y7|A0A024R9Y7_HUMAN /tr|Q5H909|Q5H909_HUMAN /tr|B4DX55|B4DX55_HUMAN /tr|B4DNG7|B4DNG7_HUMAN /	1	C3.20663.20663.2.0.dta	2	2475.23	1	1.69674e-05	0.005441	2.19819	1	1	1237.61
	26	EGRPSGEAFVELESEDEVK	2106.98	null	sp|P31943|HNRH1_HUMAN /tr|E7EQJ0|E7EQJ0_HUMAN /tr|D6RIH9|D6RIH9_HUMAN /tr|D6RJ04|D6RJ04_HUMAN /tr|A0A384MEJ3|A0A384MEJ3_HUMAN /tr|D6RFM3|D6RFM3_HUMAN /tr|E9PCY7|E9PCY7_HUMAN /tr|D6RIT2|D6RIT2_HUMAN /tr|D6R9T0|D6R9T0_HUMAN /tr|D6RIU0|D6RIU0_HUMAN /tr|D6RAM1|D6RAM1_HUMAN /tr|D6RBM0|D6RBM0_HUMAN /tr|G8JLB6|G8JLB6_HUMAN /tr|D6RDL0|D6RDL0_HUMAN /tr|D6RDU3|D6RDU3_HUMAN /tr|E7EN40|E7EN40_HUMAN /	1	C3.21301.21301.3.0.dta	3	2106.99	1	0.00184701	0.007685	3.6474	1	1	702.327
	27	EIAQDFK	850.43	null	sp|Q16695|H31T_HUMAN /sp|P84243|H33_HUMAN /sp|Q71DI3|H32_HUMAN /sp|P68431|H31_HUMAN /tr|A0A1X8XL64|A0A1X8XL64_HUMAN /tr|B4DEB1|B4DEB1_HUMAN /tr|K7EK07|K7EK07_HUMAN /tr|B4E380|B4E380_HUMAN /tr|Q6TXQ4|Q6TXQ4_HUMAN /tr|K7ES00|K7ES00_HUMAN /tr|A8K4Y7|A8K4Y7_HUMAN /tr|B2R6Y1|B2R6Y1_HUMAN /tr|K7EMV3|K7EMV3_HUMAN /tr|A0A590UJJ6|A0A590UJJ6_HUMAN /tr|B2R4P9|B2R4P9_HUMAN /	1	C3.11127.11127.2.0.dta	2	850.432	1	0.240643	0.001638	1.92608	1	1	425.215
	28	ELLAEAK	773.44	null	sp|Q5M775|CYTSB_HUMAN /tr|B4E2A4|B4E2A4_HUMAN /tr|A0A7I2YQJ3|A0A7I2YQJ3_HUMAN /tr|A0A7I2V416|A0A7I2V416_HUMAN /tr|A0A7I2V486|A0A7I2V486_HUMAN /tr|A0A7P0TAS3|A0A7P0TAS3_HUMAN /tr|A0A7I2V451|A0A7I2V451_HUMAN /tr|A0A7P0T9K0|A0A7P0T9K0_HUMAN /tr|A0A7P0Z4I1|A0A7P0Z4I1_HUMAN /tr|A0A7I2V562|A0A7I2V562_HUMAN /tr|A0A7P0TB87|A0A7P0TB87_HUMAN /tr|A0A7P0TBP2|A0A7P0TBP2_HUMAN /tr|A0A024QYY9|A0A024QYY9_HUMAN /…	1	C3.9620.9620.2.0.dta	2	773.442	1	0.688006	0.00154	1.9911	1	1	386.72
	29	ESKSSATCWSLRPEGR	1851.87	Carboxymethyl[C](8)	tr|Q6ZNE2|Q6ZNE2_HUMAN /	1	C3.17104.17104.2.0.dta	2	1851.85	1	0.696458	-0.013149	-7.10041	1	1	925.933
	30	FADLSEAANR	1093.53	null	sp|P08670|VIME_HUMAN /tr|V9HWE1|V9HWE1_HUMAN /tr|B3KRK8|B3KRK8_HUMAN /tr|B0YJC5|B0YJC5_HUMAN /tr|B0YJC4|B0YJC4_HUMAN /tr|Q53HU8|Q53HU8_HUMAN /	1	C3.14793.14793.2.0.dta	2	1093.53	1	0.0101136	0.00112	1.02421	1	1	546.764
	31	FGQGGAGPVGGQGPR	1341.67	null	sp|P23246|SFPQ_HUMAN /tr|Q86VG2|Q86VG2_HUMAN /tr|A0A384N5Z8|A0A384N5Z8_HUMAN /tr|Q9BSV4|Q9BSV4_HUMAN /	1	C3.11728.11728.2.0.dta	2	1341.67	1	0.000382198	0.002831	2.11006	1	1	670.833
	32	FSSSSGYGGGSSR	1235.53	null	sp|P35527|K1C9_HUMAN /	1	C3.7269.7269.2.0.dta	2	1235.53	1	5.27344e-05	0.001213	0.981766	1	1	617.764
	33	FTDEEVDELYR	1415.63	null	sp|O14950|ML12B_HUMAN /sp|P19105|ML12A_HUMAN /tr|Q53HL1|Q53HL1_HUMAN /tr|J3QRS3|J3QRS3_HUMAN /	1	C3.21573.21573.2.0.dta	2	1415.64	1	0.000690448	0.003497	2.47027	1	1	707.816
	34	GAEAANVTGPGGVPVQGSK	1695.87	null	sp|P67809|YBOX1_HUMAN /tr|Q7KZ24|Q7KZ24_HUMAN /tr|H0Y449|H0Y449_HUMAN /tr|Q6PKI6|Q6PKI6_HUMAN /	1	C3.14675.14675.2.0.dta	2	1695.87	1	0.00237491	0.002477	1.46061	1	1	847.933
	35	GALQNIIPASTGAAK	1411.79	null	sp|P04406|G3P_HUMAN /tr|V9HVZ4|V9HVZ4_HUMAN /tr|Q2TSD0|Q2TSD0_HUMAN /tr|A4UCT1|A4UCT1_HUMAN /tr|E7EUT5|E7EUT5_HUMAN /tr|Q5ZEY3|Q5ZEY3_HUMAN /tr|Q0QET7|Q0QET7_HUMAN /	1	C3.21951.21951.2.0.dta	2	1411.79	1	0.0951556	0.003339	2.36508	1	1	705.895
	36	GHYTEGAELVDSVLDVVR	1958.98	null	sp|Q9BVA1|TBB2B_HUMAN /sp|P07437|TBB5_HUMAN /sp|Q13509|TBB3_HUMAN /sp|Q13885|TBB2A_HUMAN /sp|P68371|TBB4B_HUMAN /tr|A5D907|A5D907_HUMAN /tr|Q8N6N5|Q8N6N5_HUMAN /tr|Q8IWP6|Q8IWP6_HUMAN /tr|B7ZAF0|B7ZAF0_HUMAN /tr|B2RBD5|B2RBD5_HUMAN /tr|A0A0B4J269|A0A0B4J269_HUMAN /tr|Q5ST81|Q5ST81_HUMAN /tr|Q5JP53|Q5JP53_HUMAN /tr|A0A024QZU2|A0A024QZU2_HUMAN /tr|Q9BV28|Q9BV28_HUMAN /tr|O43209|O43209_HUMAN /tr|Q8I…	1	C3.32604.32604.3.0.dta	3	1958.99	1	0.0641345	0.004744	2.42167	1	1	652.994
	37	GTIEILSDVQLIK	1428.83	null	sp|Q8NHW5|RLA0L_HUMAN /sp|P05388|RLA0_HUMAN /tr|F8VU65|F8VU65_HUMAN /tr|A8K4Z4|A8K4Z4_HUMAN /tr|Q53HW2|Q53HW2_HUMAN /tr|Q53HK9|Q53HK9_HUMAN /tr|A0A024RBS2|A0A024RBS2_HUMAN /tr|F8VW21|F8VW21_HUMAN /tr|B4E3D5|B4E3D5_HUMAN /tr|F8VPE8|F8VPE8_HUMAN /	1	C3.31846.31846.2.0.dta	2	1428.83	1	0.10502	0.003496	2.44676	1	1	714.415
	38	GTPQQIDYAR	1148.57	null	sp|Q96AE4|FUBP1_HUMAN /tr|A0A1Z1G4M2|A0A1Z1G4M2_HUMAN /tr|E9PEB5|E9PEB5_HUMAN /tr|B4E0X8|B4E0X8_HUMAN /tr|A0A384MDX9|A0A384MDX9_HUMAN /tr|B4DT31|B4DT31_HUMAN /tr|B4DWL1|B4DWL1_HUMAN /tr|Q59FU3|Q59FU3_HUMAN /	1	C3.11393.11393.2.0.dta	2	1148.57	1	0.229381	0.002804	2.4413	1	1	574.285
	39	GVPQIEVTFDIDANGILNVSAVDK	2514.31	null	sp|P11142|HSP7C_HUMAN /tr|E9PNE6|E9PNE6_HUMAN /tr|A8K7Q2|A8K7Q2_HUMAN /tr|B4E1Q1|B4E1Q1_HUMAN /tr|V9HW22|V9HW22_HUMAN /tr|Q96H53|Q96H53_HUMAN /tr|E9PKE3|E9PKE3_HUMAN /tr|Q96BE0|Q96BE0_HUMAN /tr|Q96IS6|Q96IS6_HUMAN /tr|E9PM13|E9PM13_HUMAN /tr|E9PS65|E9PS65_HUMAN /tr|B3KTV0|B3KTV0_HUMAN /tr|Q53GZ6|Q53GZ6_HUMAN /	1	C3.35446.35446.2.0.dta	2	2514.31	1	3.06475e-09	-0.000325	-0.12926	1	1	1257.15
	40	GVPQIEVTFDIDANGILNVTATDK	2530.3	null	sp|P0DMV8|HS71A_HUMAN /sp|P34931|HS71L_HUMAN /sp|P0DMV9|HS71B_HUMAN /tr|B4DWK5|B4DWK5_HUMAN /tr|B4DVU9|B4DVU9_HUMAN /tr|B4E388|B4E388_HUMAN /tr|B4DFN9|B4DFN9_HUMAN /tr|A8K5I0|A8K5I0_HUMAN /tr|B4DNX1|B4DNX1_HUMAN /tr|A0A1U9X7W7|A0A1U9X7W7_HUMAN /tr|V9GZ37|V9GZ37_HUMAN /tr|B4DNT8|B4DNT8_HUMAN /tr|B4E1T6|B4E1T6_HUMAN /tr|B4E1S9|B4E1S9_HUMAN /tr|B3KTT5|B3KTT5_HUMAN /tr|B4DI39|B4DI39_HUMAN /tr|B2RCQ9|…	1	C3.35452.35452.2.0.dta	2	2530.31	1	4.35344e-09	0.003239	1.28008	1	1	1265.15
	41	GYSFTTTAER	1132.53	null	sp|P63261|ACTG_HUMAN /sp|P60709|ACTB_HUMAN /tr|A0A804GS07|A0A804GS07_HUMAN /tr|I3L3I0|I3L3I0_HUMAN /tr|E7EVS6|E7EVS6_HUMAN /tr|A0A6Q8PFE4|A0A6Q8PFE4_HUMAN /tr|Q53G76|Q53G76_HUMAN /tr|Q53GK6|Q53GK6_HUMAN /tr|Q53G99|Q53G99_HUMAN /tr|Q8WVW5|Q8WVW5_HUMAN /tr|B7ZAP6|B7ZAP6_HUMAN /tr|B4E3A4|B4E3A4_HUMAN /tr|I3L1U9|I3L1U9_HUMAN /tr|A0A2R8YEA7|A0A2R8YEA7_HUMAN /tr|B4E335|B4E335_HUMAN /tr|V9HVZ7|V9HVZ7_HU…	1	C3.14435.14435.2.0.dta	2	1132.53	1	0.684357	0.001807	1.59555	1	1	566.263
	42	HFSVEGQLEFR	1348.66	null	sp|P08238|HS90B_HUMAN /sp|Q58FF7|H90B3_HUMAN /sp|Q58FG1|HS904_HUMAN /sp|P07900|HS90A_HUMAN /sp|Q14568|HS902_HUMAN /tr|B4DGL0|B4DGL0_HUMAN /tr|Q86U12|Q86U12_HUMAN /tr|Q8TBA7|Q8TBA7_HUMAN /tr|Q96HX7|Q96HX7_HUMAN /tr|B4DMA2|B4DMA2_HUMAN /tr|O75322|O75322_HUMAN /tr|Q2VPJ6|Q2VPJ6_HUMAN /tr|A0A024RD80|A0A024RD80_HUMAN /tr|Q6PK50|Q6PK50_HUMAN /tr|K9JA46|K9JA46_HUMAN /	1	C3.21006.21006.2.1.dta	2	1348.67	1	0.0227737	0.002587	1.91819	1	1	674.332
	43	HLDGEEDGSSDQSQASGTTGGR	2190.91	null	sp|Q9UNF1|MAGD2_HUMAN /tr|A0A024R9Y7|A0A024R9Y7_HUMAN /tr|Q5H907|Q5H907_HUMAN /tr|Q5H909|Q5H909_HUMAN /	1	C3.6167.6167.3.0.dta	3	2190.92	1	1.48099e-05	0.006659	3.03937	1	1	730.304
	44	HNDDEQYAWESSAGGSFTVR	2255.96	null	sp|P08238|HS90B_HUMAN /sp|P07900|HS90A_HUMAN /sp|Q14568|HS902_HUMAN /tr|B4DGL0|B4DGL0_HUMAN /tr|Q8TBA7|Q8TBA7_HUMAN /tr|Q2VPJ6|Q2VPJ6_HUMAN /tr|A0A024RD80|A0A024RD80_HUMAN /tr|Q6PK50|Q6PK50_HUMAN /tr|K9JA46|K9JA46_HUMAN /	1	C3.21745.21745.3.0.dta	3	2255.96	1	7.48889e-05	0.003674	1.62858	1	1	751.986
	45	HVLVTLGEK	995.588	null	sp|P60660|MYL6_HUMAN /tr|F8W1R7|F8W1R7_HUMAN /tr|G3V1V0|G3V1V0_HUMAN /tr|B7Z6Z4|B7Z6Z4_HUMAN /tr|F8VZU9|F8VZU9_HUMAN /tr|G8JLA2|G8JLA2_HUMAN /tr|H0YI43|H0YI43_HUMAN /tr|Q6IBG5|Q6IBG5_HUMAN /tr|F8W180|F8W180_HUMAN /tr|F8VXL3|F8VXL3_HUMAN /tr|G3V1Y7|G3V1Y7_HUMAN /tr|J3KND3|J3KND3_HUMAN /tr|F8VPF3|F8VPF3_HUMAN /	1	C3.13694.13694.2.0.dta	2	995.591	1	0.11338	0.002866	2.8787	1	1	497.794
	46	IFVGGLNPEATEEK	1503.77	null	tr|Q53F64|Q53F64_HUMAN /tr|D6R9P3|D6R9P3_HUMAN /tr|B4DMY3|B4DMY3_HUMAN /tr|D6RD18|D6RD18_HUMAN /tr|D6RBZ0|D6RBZ0_HUMAN /	1	C3.21896.21896.2.0.dta	2	1503.77	1	0.694549	0.004318	2.87145	1	1	751.884
	47	IIDVVYNASNNELVR	1718.91	null	sp|P62241|RS8_HUMAN /tr|Q5JR95|Q5JR95_HUMAN /tr|Q5JR94|Q5JR94_HUMAN /	1	C3.24587.24587.2.0.dta	2	1718.9	1	0.18172	-0.002961	-1.72261	1	1	859.454
	48	ILGADTSVDLEETGR	1575.79	null	sp|P25705|ATPA_HUMAN /tr|K7EQH4|K7EQH4_HUMAN /tr|K7ERX7|K7ERX7_HUMAN /tr|K7EK77|K7EK77_HUMAN /tr|K7EJP1|K7EJP1_HUMAN /tr|B4DGW3|B4DGW3_HUMAN /tr|K7ESA0|K7ESA0_HUMAN /tr|V9HW26|V9HW26_HUMAN /	1	C3.21325.21325.2.0.dta	2	1575.79	1	1.54066e-05	0.003771	2.39309	1	1	787.893
	49	ITPSYVAFTPEGER	1566.78	null	sp|P11021|BIP_HUMAN /tr|B4DEF7|B4DEF7_HUMAN /tr|A0A7P0TB36|A0A7P0TB36_HUMAN /tr|V9HWB4|V9HWB4_HUMAN /tr|A0A7P0TAI0|A0A7P0TAI0_HUMAN /	1	C3.22600.22600.2.0.dta	2	1566.78	1	0.000118934	0.002895	1.84774	1	1	783.39
	50	LAETQEEISAEVAAK	1588.81	null	sp|Q9Y383|LC7L2_HUMAN /tr|B3KSL5|B3KSL5_HUMAN /tr|A0A0A6YYJ8|A0A0A6YYJ8_HUMAN /tr|B3KRR1|B3KRR1_HUMAN /	1	C3.18194.18194.2.0.dta	2	1588.81	1	0.00192201	0.004744	2.98589	1	1	794.403
	51	LASYLDK	809.44	null	sp|Q04695|K1C17_HUMAN /sp|Q99456|K1C12_HUMAN /sp|P13645|K1C10_HUMAN /sp|P02533|K1C14_HUMAN /sp|P08727|K1C19_HUMAN /sp|P35527|K1C9_HUMAN /sp|P08779|K1C16_HUMAN /sp|P19012|K1C15_HUMAN /tr|B4DWU0|B4DWU0_HUMAN /tr|B4E2P9|B4E2P9_HUMAN /tr|B4DJM5|B4DJM5_HUMAN /tr|K7EPJ9|K7EPJ9_HUMAN /tr|C9JM50|C9JM50_HUMAN /tr|B4E204|B4E204_HUMAN /tr|A0A1B0GVI3|A0A1B0GVI3_HUMAN /tr|A0A3B3ITG2|A0A3B3ITG2_HUMAN /tr|B4E2J…	1	C3.12038.12038.2.0.dta	2	809.441	1	0.032979	0.001066	1.31696	1	1	404.72
	52	LAVEALSSLDGDLAGR	1586.84	null	sp|P12277|KCRB_HUMAN /tr|V9HWH2|V9HWH2_HUMAN /tr|V9HW77|V9HW77_HUMAN /tr|B4DP56|B4DP56_HUMAN /tr|G3V4N7|G3V4N7_HUMAN /tr|A0A0S2Z471|A0A0S2Z471_HUMAN /	1	C3.29017.29017.2.0.dta	2	1586.84	1	2.58003e-05	0.004204	2.64929	1	1	793.419
	53	LFIGGLSFETTDESLR	1784.91	null	sp|Q32P51|RA1L2_HUMAN /sp|P09651|ROA1_HUMAN /tr|A0A024QZ98|A0A024QZ98_HUMAN /tr|A0A024RB53|A0A024RB53_HUMAN /tr|A0A024RAZ7|A0A024RAZ7_HUMAN /tr|A0A024RC46|A0A024RC46_HUMAN /tr|Q0VAC0|Q0VAC0_HUMAN /tr|B4DP35|B4DP35_HUMAN /tr|B4E0B5|B4E0B5_HUMAN /tr|Q6IPF2|Q6IPF2_HUMAN /tr|F8W646|F8W646_HUMAN /tr|F8VZ49|F8VZ49_HUMAN /tr|A0A7I2V3R8|A0A7I2V3R8_HUMAN /tr|F8VTQ5|F8VTQ5_HUMAN /tr|A0A7I2YQ85|A0A7I2YQ85_H…	1	C3.32088.32088.2.0.dta	2	1784.91	1	0.00136353	0.003223	1.8057	1	1	892.453
	54	LFIGGLSFETTEESLR	1798.92	null	sp|P22626|ROA2_HUMAN /tr|A0A7I2YQN4|A0A7I2YQN4_HUMAN /tr|I6L957|I6L957_HUMAN /tr|A0A7I2V4N0|A0A7I2V4N0_HUMAN /tr|A0A7I2V4N1|A0A7I2V4N1_HUMAN /tr|A0A7I2V4I6|A0A7I2V4I6_HUMAN /tr|A0A087WUI2|A0A087WUI2_HUMAN /tr|A0A7I2V4S4|A0A7I2V4S4_HUMAN /tr|A0A7I2V323|A0A7I2V323_HUMAN /tr|A0A384NL58|A0A384NL58_HUMAN /tr|A0A7I2V3P1|A0A7I2V3P1_HUMAN /tr|A0A7I2V3P7|A0A7I2V3P7_HUMAN /	1	C3.32324.32324.2.0.dta	2	1798.93	1	0.021296	0.003228	1.79441	1	1	899.461
						2	C3.32316.32316.2.0.dta	2	1798.93	1	0.336252	0.003233	1.79719	1	1	899.461
	55	LLIYEGTK	936.54	null	tr|A0A5C2GVZ4|A0A5C2GVZ4_HUMAN /	1	C3.17853.17853.2.0.dta	2	936.542	1	0.208365	0.00196	2.09281	1	1	468.27
	56	LLQDSVDFSLADAINTEFK	2126.07	null	sp|P08670|VIME_HUMAN /tr|V9HWE1|V9HWE1_HUMAN /tr|B3KRK8|B3KRK8_HUMAN /tr|B0YJC4|B0YJC4_HUMAN /tr|A0A1B0GVG8|A0A1B0GVG8_HUMAN /tr|A0A1B0GTT5|A0A1B0GTT5_HUMAN /tr|Q53HU8|Q53HU8_HUMAN /	1	C3.34672.34672.2.0.dta	2	2126.07	1	0.00041952	0.002423	1.13966	1	1	1063.03
	57	LQSSQEPEAPPPR	1435.72	null	sp|Q9UNF1|MAGD2_HUMAN /tr|A0A024R9Y7|A0A024R9Y7_HUMAN /tr|B4DWM5|B4DWM5_HUMAN /tr|Q5H907|Q5H907_HUMAN /tr|Q5H909|Q5H909_HUMAN /tr|B4DX55|B4DX55_HUMAN /	1	C3.9602.9602.2.0.dta	2	1435.72	1	0.220413	0.003782	2.63422	1	1	717.859
	58	LREDENAEPVGTTYQK	1849.89	null	sp|Q16643|DREB_HUMAN /tr|B3KSQ7|B3KSQ7_HUMAN /tr|D6R9W4|D6R9W4_HUMAN /tr|A0A2Z6ATB6|A0A2Z6ATB6_HUMAN /	1	C3.10998.10998.3.0.dta	3	1849.89	1	0.283474	0.00173	0.935189	1	1	616.631
	59	LTTDFNVIVEALSK	1549.85	null	sp|P05455|LA_HUMAN /tr|E9PGX9|E9PGX9_HUMAN /tr|E9PFL9|E9PFL9_HUMAN /tr|B5BUB5|B5BUB5_HUMAN /tr|E7ERC4|E7ERC4_HUMAN /	1	C3.35150.35150.2.1.dta	2	1549.85	1	0.323717	0.002044	1.31884	1	1	774.924
	60	NFILDQTNVSAAAQR	1647.84	null	sp|Q00839|HNRPU_HUMAN /tr|A0A1W2PQL0|A0A1W2PQL0_HUMAN /tr|A0A1W2PPL4|A0A1W2PPL4_HUMAN /tr|A0A1W2PQ74|A0A1W2PQ74_HUMAN /tr|Q7Z4Q5|Q7Z4Q5_HUMAN /tr|Q5RI18|Q5RI18_HUMAN /tr|A0A1W2PP35|A0A1W2PP35_HUMAN /tr|B4DLR3|B4DLR3_HUMAN /tr|A0A1W2PPS1|A0A1W2PPS1_HUMAN /tr|A0A1W2PRZ7|A0A1W2PRZ7_HUMAN /tr|A0A1W2PPH7|A0A1W2PPH7_HUMAN /tr|A0A1W2PQD4|A0A1W2PQD4_HUMAN /tr|A0A1W2PP34|A0A1W2PP34_HUMAN /tr|Q96BA7|Q96BA7…	1	C3.22429.22429.2.0.dta	2	1647.85	1	0.00150638	0.00396	2.40314	1	1	823.922
						2	C3.22440.22440.2.0.dta	2	1647.85	1	0.00457743	0.00394	2.391	1	1	823.922
	61	NGSFGVLVATNVAAR	1475.8	null	sp|Q9NR30|DDX21_HUMAN /	1	C3.24523.24523.2.0.dta	2	1475.8	1	0.00739778	0.005775	3.91314	1	1	737.898
	62	NQGGYGGSSSSSSYGSGR	1694.7	null	sp|P09651|ROA1_HUMAN /tr|A0A7I2YQX9|A0A7I2YQX9_HUMAN /tr|Q3MI39|Q3MI39_HUMAN /tr|A0A024RB53|A0A024RB53_HUMAN /tr|A0A024RAZ7|A0A024RAZ7_HUMAN /tr|B4E0B5|B4E0B5_HUMAN /tr|Q6IPF2|Q6IPF2_HUMAN /tr|A0A7I2V3R8|A0A7I2V3R8_HUMAN /tr|F8W6I7|F8W6I7_HUMAN /tr|A0A7I2YQY2|A0A7I2YQY2_HUMAN /tr|H0YH80|H0YH80_HUMAN /tr|Q9BSM5|Q9BSM5_HUMAN /tr|A0A2R8Y4L2|A0A2R8Y4L2_HUMAN /	1	C3.7156.7156.2.0.dta	2	1694.7	1	6.60221e-06	0.004104	2.42167	1	1	847.35
						2	C3.7179.7179.2.0.dta	2	1694.7	1	0.000555581	0.003192	1.88352	1	1	847.35
	63	NQVALNPQNTVFDAK	1658.85	null	sp|P0DMV8|HS71A_HUMAN /sp|P0DMV9|HS71B_HUMAN /tr|B4E388|B4E388_HUMAN /tr|B4DFN9|B4DFN9_HUMAN /tr|A8K5I0|A8K5I0_HUMAN /tr|B4DNX1|B4DNX1_HUMAN /tr|B4DNT8|B4DNT8_HUMAN /tr|B4E1T6|B4E1T6_HUMAN /tr|A0A0G2JIW1|A0A0G2JIW1_HUMAN /tr|Q59EJ3|Q59EJ3_HUMAN /tr|A0A1U9X7W4|A0A1U9X7W4_HUMAN /	1	C3.21645.21645.2.0.dta	2	1658.85	1	0.000830161	0.002988	1.80125	1	1	829.425
						2	C3.21657.21657.2.0.dta	2	1658.85	1	0.0218723	0.004091	2.46617	1	1	829.425
	64	PSGEAFVELESEDEVK	1764.82	null	sp|P31943|HNRH1_HUMAN /tr|E7EQJ0|E7EQJ0_HUMAN /tr|D6RIH9|D6RIH9_HUMAN /tr|D6RJ04|D6RJ04_HUMAN /tr|A0A384MEJ3|A0A384MEJ3_HUMAN /tr|D6RFM3|D6RFM3_HUMAN /tr|E9PCY7|E9PCY7_HUMAN /tr|D6RIT2|D6RIT2_HUMAN /tr|D6R9T0|D6R9T0_HUMAN /tr|D6RIU0|D6RIU0_HUMAN /tr|D6RAM1|D6RAM1_HUMAN /tr|D6RBM0|D6RBM0_HUMAN /tr|G8JLB6|G8JLB6_HUMAN /tr|D6RDL0|D6RDL0_HUMAN /tr|D6RDU3|D6RDU3_HUMAN /tr|E7EN40|E7EN40_HUMAN /	1	C3.23262.23262.2.0.dta	2	1764.82	1	0.0221814	0.001909	1.0817	1	1	882.409
						2	C3.23266.23266.2.0.dta	2	1764.82	1	0.0501517	0.002271	1.28682	1	1	882.409
	65	QDVDNASLAR	1088.53	null	sp|P08670|VIME_HUMAN /tr|V9HWE1|V9HWE1_HUMAN /tr|B3KRK8|B3KRK8_HUMAN /tr|B0YJC5|B0YJC5_HUMAN /tr|B0YJC4|B0YJC4_HUMAN /tr|Q53HU8|Q53HU8_HUMAN /	1	C3.8956.8956.2.0.dta	2	1088.53	1	0.699835	0.001887	1.73353	1	1	544.267
	66	QITVNDLPVGR	1211.67	null	sp|Q06830|PRDX1_HUMAN /sp|P32119|PRDX2_HUMAN /tr|B4DF70|B4DF70_HUMAN /tr|A0A384NPQ2|A0A384NPQ2_HUMAN /tr|V9HW12|V9HW12_HUMAN /tr|B2R4P2|B2R4P2_HUMAN /tr|A0A0A0MRQ5|A0A0A0MRQ5_HUMAN /tr|A0A0A0MSI0|A0A0A0MSI0_HUMAN /	1	C3.21109.21109.2.0.dta	2	1211.68	1	0.016563	0.001135	0.93672	1	1	605.837
	67	QVLLSAAEAAEVILR	1582.92	null	sp|P78371|TCPB_HUMAN /tr|B7Z4R3|B7Z4R3_HUMAN /tr|Q9H369|Q9H369_HUMAN /tr|V9HW96|V9HW96_HUMAN /	1	C3.34414.34414.2.0.dta	2	1582.92	1	0.00527572	0.002335	1.47513	1	1	791.458
	68	SAINEVVTR	988.542	null	sp|P62899|RL31_HUMAN /tr|B7Z4C8|B7Z4C8_HUMAN /tr|B7Z4E3|B7Z4E3_HUMAN /tr|B8ZZK4|B8ZZK4_HUMAN /tr|H7C2W9|H7C2W9_HUMAN /tr|B2R4C1|B2R4C1_HUMAN /tr|C9JU56|C9JU56_HUMAN /	1	C3.13326.13326.2.0.dta	2	988.544	1	0.458712	0.001525	1.54268	1	1	494.271
	69	SGVSLAALK	845.509	null	sp|P10412|H14_HUMAN /sp|P16403|H12_HUMAN /sp|P16402|H13_HUMAN /tr|A3R0T7|A3R0T7_HUMAN /tr|A3R0T8|A3R0T8_HUMAN /tr|Q4VB24|Q4VB24_HUMAN /tr|B2R984|B2R984_HUMAN /	1	C3.18420.18420.2.0.dta	2	845.51	1	0.00323054	0.001288	1.52334	1	1	422.755
						2	C3.18392.18392.2.0.dta	2	845.51	1	0.0167845	0.001401	1.65699	1	1	422.755
	70	SLETENSALQLQVTER	1817.92	null	sp|P20700|LMNB1_HUMAN /tr|A0A0D9SFY5|A0A0D9SFY5_HUMAN /tr|E9PBF6|E9PBF6_HUMAN /tr|Q6DC98|Q6DC98_HUMAN /tr|A0A0D9SFE5|A0A0D9SFE5_HUMAN /	1	C3.21941.21941.2.0.dta	2	1817.93	1	0.00238138	0.002009	1.10511	1	1	908.962
	71	SLLEGEGSSGGGGR	1262.6	null	sp|P13645|K1C10_HUMAN /tr|A0A1B0GVI3|A0A1B0GVI3_HUMAN /	1	C3.10945.10945.2.1.dta	2	1262.6	1	0.000778424	0.00198	1.5682	1	1	631.299
						2	C3.11004.11004.2.0.dta	2	1262.6	1	0.0683274	0.003074	2.43466	1	1	631.299
						3	C3.10961.10961.2.1.dta	2	1262.6	1	0.597122	0.001838	1.45573	1	1	631.299
	72	SLYASSPGGVYATR	1428.71	null	sp|P08670|VIME_HUMAN /tr|V9HWE1|V9HWE1_HUMAN /tr|B3KRK8|B3KRK8_HUMAN /tr|B0YJC4|B0YJC4_HUMAN /tr|A0A1B0GVG8|A0A1B0GVG8_HUMAN /tr|A0A1B0GTT5|A0A1B0GTT5_HUMAN /tr|Q53HU8|Q53HU8_HUMAN /	1	C3.17408.17408.2.0.dta	2	1428.72	1	0.565558	0.003693	2.58485	1	1	714.356
	73	SPSDSSTASTPVAEQIER	1861.88	null	sp|Q16643|DREB_HUMAN /tr|B7Z2Z0|B7Z2Z0_HUMAN /tr|B3KSQ7|B3KSQ7_HUMAN /tr|D6R9Q9|D6R9Q9_HUMAN /tr|A0A2Z6ATB6|A0A2Z6ATB6_HUMAN /	1	C3.16098.16098.2.0.dta	2	1861.88	1	0.000144861	0.002117	1.13702	1	1	930.939
	74	SQVFSTAADGQTQVEIK	1808.9	null	sp|P38646|GRP75_HUMAN /tr|A0A384P5G6|A0A384P5G6_HUMAN /tr|A1XP52|A1XP52_HUMAN /tr|B7Z4T3|B7Z4T3_HUMAN /tr|V9HW84|V9HW84_HUMAN /tr|Q8N1C8|Q8N1C8_HUMAN /tr|A0A7I2V2S7|A0A7I2V2S7_HUMAN /tr|A0A7I2V2G2|A0A7I2V2G2_HUMAN /tr|B7Z1V7|B7Z1V7_HUMAN /tr|A0A7I2YQB2|A0A7I2YQB2_HUMAN /tr|B7Z4V2|B7Z4V2_HUMAN /tr|D6RCD7|D6RCD7_HUMAN /	1	C3.19798.19798.2.0.dta	2	1808.91	1	0.000301069	0.00271	1.49815	1	1	904.451
	75	SQYEQLAEQNRK	1493.73	null	sp|P13645|K1C10_HUMAN /tr|A0A1B0GVI3|A0A1B0GVI3_HUMAN /	1	C3.9573.9573.2.0.dta	2	1493.74	1	0.00481238	0.001642	1.09926	1	1	746.867
						2	C3.9567.9567.2.0.dta	2	1493.74	1	0.00547703	0.002097	1.40386	1	1	746.867
	76	SSPATADKR	932.48	null	sp|Q8TF72|SHRM3_HUMAN /tr|A0A2R8Y5P9|A0A2R8Y5P9_HUMAN /tr|B3KY47|B3KY47_HUMAN /tr|B4E244|B4E244_HUMAN /tr|Q6ZVL3|Q6ZVL3_HUMAN /	1	C3.6097.6097.2.0.dta	2	932.481	1	0.235542	0.001157	1.24078	1	1	466.24
	77	SVTAADTGFYYCARLR	1851.87	Carboxymethyl[C](12)	tr|A0A5C2GEB3|A0A5C2GEB3_HUMAN /	1	C3.17963.17963.2.0.dta	2	1851.85	1	0.635242	-0.014625	-7.89743	1	1	925.935
	78	SYELPDGQVITIGNER	1790.89	null	sp|Q6S8J3|POTEE_HUMAN /sp|P63261|ACTG_HUMAN /sp|P68133|ACTS_HUMAN /sp|P62736|ACTA_HUMAN /sp|Q9BYX7|ACTBM_HUMAN /sp|P68032|ACTC_HUMAN /sp|Q562R1|ACTBL_HUMAN /sp|P60709|ACTB_HUMAN /sp|P63267|ACTH_HUMAN /sp|A5A3E0|POTEF_HUMAN /tr|K4EP00|K4EP00_HUMAN /tr|A8K3K1|A8K3K1_HUMAN /tr|A0A804GS07|A0A804GS07_HUMAN /tr|G8FSY7|G8FSY7_HUMAN /tr|B3KPP5|B3KPP5_HUMAN /tr|B3KUD3|B3KUD3_HUMAN /tr|E7EVS6|E7EVS6_HUMAN …	1	C3.26783.26783.2.0.dta	2	1790.89	1	0.0815149	0.00064	0.357364	1	1	895.446
	79	TAVVVGTITDDVR	1345.73	null	sp|Q07020|RL18_HUMAN /tr|A0A024QZD1|A0A024QZD1_HUMAN /tr|J3QQ67|J3QQ67_HUMAN /tr|F8VUA6|F8VUA6_HUMAN /tr|G3V203|G3V203_HUMAN /tr|F8VYV2|F8VYV2_HUMAN /tr|B4DDY5|B4DDY5_HUMAN /tr|Q0QEW2|Q0QEW2_HUMAN /tr|H0YHA7|H0YHA7_HUMAN /tr|A0A075B7A0|A0A075B7A0_HUMAN /	1	C3.21265.21265.2.0.dta	2	1345.73	1	0.0468134	0.001217	0.90434	1	1	672.866
						2	C3.21238.21238.2.0.dta	2	1345.73	1	0.256603	0.001747	1.29818	1	1	672.866
	80	TDYNASVSVPDSSGPER	1780.8	null	sp|P61978|HNRPK_HUMAN /tr|B4DUQ1|B4DUQ1_HUMAN /tr|A0A024R228|A0A024R228_HUMAN /tr|Q5EC54|Q5EC54_HUMAN /tr|Q5T6W2|Q5T6W2_HUMAN /	1	C3.16480.16480.2.0.dta	2	1780.81	1	0.0268091	0.008339	4.68273	1	1	890.399
	81	TGDFQLHTNVNDGTEFGGSIYQK	2528.17	null	sp|P45880|VDAC2_HUMAN /tr|A0A024QZN9|A0A024QZN9_HUMAN /tr|A0A024QZT0|A0A024QZT0_HUMAN /tr|A0A0A0MR02|A0A0A0MR02_HUMAN /tr|B4DKM5|B4DKM5_HUMAN /	1	C3.22875.22875.3.0.dta	3	2528.17	1	1.25334e-05	0.004927	1.94884	1	1	842.723
	82	TGYTLDVTTGQR	1311.65	null	sp|O60506|HNRPQ_HUMAN /sp|O43390|HNRPR_HUMAN /tr|B2R8Z8|B2R8Z8_HUMAN /tr|B2R7W4|B2R7W4_HUMAN /tr|A0A7I2YQN2|A0A7I2YQN2_HUMAN /tr|A0A7I2V5Q6|A0A7I2V5Q6_HUMAN /tr|A0A7I2V4Z0|A0A7I2V4Z0_HUMAN /tr|A0A6Q8PHG0|A0A6Q8PHG0_HUMAN /tr|B7Z645|B7Z645_HUMAN /tr|A0A7I2V2F0|A0A7I2V2F0_HUMAN /tr|A0A6Q8PEX7|A0A6Q8PEX7_HUMAN /tr|A0A7I2V2F2|A0A7I2V2F2_HUMAN /tr|Q59GL1|Q59GL1_HUMAN /tr|Q0VGD6|Q0VGD6_HUMAN /tr|A0A7I2…	1	C3.17366.17366.2.0.dta	2	1311.66	1	0.179992	0.00194	1.47905	1	1	655.827
	83	THINIVVIGHVDSGK	1588.88	null	sp|Q05639|EF1A2_HUMAN /sp|P68104|EF1A1_HUMAN /sp|Q5VTE0|EF1A3_HUMAN /tr|A0A2R8Y488|A0A2R8Y488_HUMAN /tr|A0A4D5RA74|A0A4D5RA74_HUMAN /tr|A0A2R8YDN5|A0A2R8YDN5_HUMAN /tr|A0A4D5RA70|A0A4D5RA70_HUMAN /tr|B4DNE0|B4DNE0_HUMAN /tr|Q6IPT9|Q6IPT9_HUMAN /tr|A0A4D5RA52|A0A4D5RA52_HUMAN /tr|A0A4D5RAA9|A0A4D5RAA9_HUMAN /tr|Q6IPS9|Q6IPS9_HUMAN /tr|A0A7I2V659|A0A7I2V659_HUMAN /tr|Q6NSH7|Q6NSH7_HUMAN /tr|A0A4D5R…	1	C3.18788.18788.2.0.dta	2	1588.88	1	0.000717916	0.002926	1.84155	1	1	794.44
						2	C3.18768.18768.3.0.dta	3	1588.88	1	0.606898	0.002886	1.81637	1	1	529.627
	84	TITLEVEPSDTIENVK	1787.93	null	sp|P62979|RS27A_HUMAN /sp|P0CG48|UBC_HUMAN /sp|P0CG47|UBB_HUMAN /sp|P62987|RL40_HUMAN /tr|F5H388|F5H388_HUMAN /tr|F5GYU3|F5GYU3_HUMAN /tr|Q5U5U6|Q5U5U6_HUMAN /tr|Q5RKT7|Q5RKT7_HUMAN /tr|B4DV12|B4DV12_HUMAN /tr|J3QSA3|J3QSA3_HUMAN /tr|Q96MH4|Q96MH4_HUMAN /tr|B2RDW1|B2RDW1_HUMAN /tr|Q5PY61|Q5PY61_HUMAN /tr|Q66K58|Q66K58_HUMAN /tr|F5H2Z3|F5H2Z3_HUMAN /tr|Q49A90|Q49A90_HUMAN /tr|J3QS39|J3QS39_HUMAN /…	1	C3.24807.24807.2.0.dta	2	1787.93	1	0.000621222	0.004592	2.56834	1	1	893.964
						2	C3.24803.24803.2.0.dta	2	1787.93	1	0.00191632	0.004232	2.36699	1	1	893.964
	85	TLLDIDNTR	1060.56	null	sp|P35527|K1C9_HUMAN /	1	C3.19607.19607.2.0.dta	2	1060.57	1	0.0997738	0.002388	2.25163	1	1	530.282
	86	TQQAAQANITLQEQIEAIHK	2235.17	null	sp|Q15459|SF3A1_HUMAN /tr|H7C1L2|H7C1L2_HUMAN /tr|A0A024R1K8|A0A024R1K8_HUMAN /tr|B4E091|B4E091_HUMAN /	1	C3.22370.22370.3.0.dta	3	2235.18	1	0.432583	0.006841	3.06061	1	1	745.058
	87	TTPSVVAFTADGER	1450.72	null	sp|P38646|GRP75_HUMAN /tr|A0A384P5G6|A0A384P5G6_HUMAN /tr|H0Y8K0|H0Y8K0_HUMAN /tr|V9HW84|V9HW84_HUMAN /tr|Q8N1C8|Q8N1C8_HUMAN /tr|A0A7I2V2S7|A0A7I2V2S7_HUMAN /tr|A0A7I2V2G2|A0A7I2V2G2_HUMAN /tr|B7Z1V7|B7Z1V7_HUMAN /tr|A0A3B3ITI4|A0A3B3ITI4_HUMAN /tr|A0A7I2V3F7|A0A7I2V3F7_HUMAN /tr|B7Z4V2|B7Z4V2_HUMAN /tr|D6RCD7|D6RCD7_HUMAN /	1	C3.20761.20761.2.0.dta	2	1450.72	1	0.00911272	0.003064	2.11206	1	1	725.359
						2	C3.20727.20727.2.0.dta	2	1450.72	1	0.597518	0.003801	2.62008	1	1	725.359
	88	TTPSYVAFTDTER	1487.7	null	sp|P48741|HSP77_HUMAN /sp|P54652|HSP72_HUMAN /sp|P0DMV8|HS71A_HUMAN /sp|P34931|HS71L_HUMAN /sp|P11142|HSP7C_HUMAN /sp|P0DMV9|HS71B_HUMAN /sp|P17066|HSP76_HUMAN /tr|E9PQQ4|E9PQQ4_HUMAN /tr|B4DI54|B4DI54_HUMAN /tr|B4DWK5|B4DWK5_HUMAN /tr|B2R6X5|B2R6X5_HUMAN /tr|E9PNE6|E9PNE6_HUMAN /tr|B4DFN9|B4DFN9_HUMAN /tr|A8K5I0|A8K5I0_HUMAN /tr|V9HW22|V9HW22_HUMAN /tr|E9PKE3|E9PKE3_HUMAN /tr|A0A1U9X7X4|A0A1U9X7…	1	C3.20171.20171.2.0.dta	2	1487.71	1	0.000316757	0.004645	3.12227	1	1	743.851
	89	TYRPELIKDGK	1319.73	null	sp|Q8TEA8|DTD1_HUMAN /tr|A0A2R8Y6X2|A0A2R8Y6X2_HUMAN /tr|Q496C9|Q496C9_HUMAN /tr|A0A087WZV9|A0A087WZV9_HUMAN /	1	C3.21659.21659.2.1.dta	2	1319.74	1	0.651879	0.010471	7.93419	1	1	659.866
	90	VFEVSLADLQNDEVAFR	1951.98	null	sp|P61247|RS3A_HUMAN /tr|B7Z3M5|B7Z3M5_HUMAN /tr|Q6NXR8|Q6NXR8_HUMAN /tr|H0Y8L7|H0Y8L7_HUMAN /tr|D6RI02|D6RI02_HUMAN /tr|D6RED7|D6RED7_HUMAN /tr|D6RGE0|D6RGE0_HUMAN /tr|A8K4W0|A8K4W0_HUMAN /tr|D6RAS7|D6RAS7_HUMAN /tr|D6RB09|D6RB09_HUMAN /tr|E9PFI5|E9PFI5_HUMAN /tr|D6RAT0|D6RAT0_HUMAN /tr|D6RG13|D6RG13_HUMAN /	1	C3.32886.32886.2.0.dta	2	1951.98	1	0.00138989	0.003598	1.84326	1	1	975.988
	91	VFLENVIR	989.578	null	sp|P62805|H4_HUMAN /tr|B2R4R0|B2R4R0_HUMAN /tr|Q6B823|Q6B823_HUMAN /tr|Q0VAS5|Q0VAS5_HUMAN /	1	C3.24287.24287.2.0.dta	2	989.578	1	4.41268e-05	0.000569	0.574993	1	1	494.789
						2	C3.24280.24280.2.0.dta	2	989.578	1	0.037053	0.000608	0.614403	1	1	494.789
	92	VHIDIGADGR	1052.55	null	sp|P31942|HNRH3_HUMAN /tr|A0A024QZP1|A0A024QZP1_HUMAN /tr|A0A024QZK8|A0A024QZK8_HUMAN /tr|Q53F48|Q53F48_HUMAN /tr|B4DHY1|B4DHY1_HUMAN /	1	C3.13552.13552.2.0.dta	2	1052.55	1	0.435693	0.002283	2.16902	1	1	526.274
	93	VLNTNIDGR	1001.54	null	sp|P62269|RS18_HUMAN /tr|A0A0G2JQH2|A0A0G2JQH2_HUMAN /tr|Q5GGW2|Q5GGW2_HUMAN /	1	C3.11900.11900.2.0.dta	2	1001.54	1	0.0211489	-0.000783	-0.781798	1	1	500.769
	94	VLQATVVAVGSGSK	1315.76	null	sp|P61604|CH10_HUMAN /tr|S4R3N1|S4R3N1_HUMAN /tr|Q9UNM1|Q9UNM1_HUMAN /tr|A0A024R3X7|A0A024R3X7_HUMAN /tr|A0A384N6A4|A0A384N6A4_HUMAN /tr|B8ZZL8|B8ZZL8_HUMAN /	1	C3.17779.17779.2.0.dta	2	1315.76	1	0.000193036	0.002015	1.53144	1	1	657.879
	95	VNPCIGGVILFHETLYQK	2089.08	Carboxymethyl[C](4)	sp|P04075|ALDOA_HUMAN /tr|H3BR04|H3BR04_HUMAN /tr|H3BMQ8|H3BMQ8_HUMAN /tr|H3BU78|H3BU78_HUMAN /tr|H3BQN4|H3BQN4_HUMAN /tr|H3BUH7|H3BUH7_HUMAN /tr|J3KPS3|J3KPS3_HUMAN /tr|V9HWN7|V9HWN7_HUMAN /tr|H3BPS8|H3BPS8_HUMAN /	1	C3.29493.29493.3.1.dta	3	2089.1	1	0.0100547	0.024488	11.7219	1	1	696.36
	96	VQALEEANNDLENK	1586.77	null	sp|P35527|K1C9_HUMAN /	1	C3.16364.16364.2.0.dta	2	1586.77	1	0.463118	0.00235	1.481	1	1	793.383
	97	VTDALNATR	960.511	null	sp|P10809|CH60_HUMAN /tr|B3GQS7|B3GQS7_HUMAN /tr|A0A7I2V2X6|A0A7I2V2X6_HUMAN /tr|A0A7I2YQK6|A0A7I2YQK6_HUMAN /tr|A0A7I2V599|A0A7I2V599_HUMAN /tr|B7Z5E7|B7Z5E7_HUMAN /tr|A0A024R3X4|A0A024R3X4_HUMAN /tr|B7Z4F6|B7Z4F6_HUMAN /tr|B7Z597|B7Z597_HUMAN /	1	C3.9234.9234.2.0.dta	2	960.512	1	0.143346	0.001612	1.67827	1	1	480.255
						2	C3.9242.9242.2.0.dta	2	960.512	1	0.244915	0.001607	1.67307	1	1	480.255
	98	VVIGMDVAASEFFR	1540.78	null	sp|P06733|ENOA_HUMAN /tr|A0A2R8Y6G6|A0A2R8Y6G6_HUMAN /tr|E2DRY6|E2DRY6_HUMAN /tr|A0A024R4F1|A0A024R4F1_HUMAN /	1	C3.32790.32790.2.0.dta	2	1540.79	1	0.171684	0.003805	2.46952	1	1	770.391
	99	YEELQITAGR	1179.6	null	sp|P04264|K2C1_HUMAN /sp|P04259|K2C6B_HUMAN /tr|H6VRG3|H6VRG3_HUMAN /tr|H6VRF8|H6VRF8_HUMAN /tr|H6VRG1|H6VRG1_HUMAN /tr|H6VRF9|H6VRF9_HUMAN /tr|H6VRG0|H6VRG0_HUMAN /tr|H6VRG2|H6VRG2_HUMAN /	1	C3.17671.17671.2.0.dta	2	1179.6	1	0.00282412	0.002567	2.17616	1	1	589.8
	100	YVELFLNSTAGASGGAYEHR	2142.02	null	sp|P31943|HNRH1_HUMAN /tr|H0YB39|H0YB39_HUMAN /tr|A0A384MEJ3|A0A384MEJ3_HUMAN /tr|G8JLB6|G8JLB6_HUMAN /	1	C3.23801.23801.2.1.dta	2	2142.03	1	0.000353462	0.007397	3.45327	1	1	1071.01
The annotated spectra of the filtered cross-linked peptides, filtered loop-linked peptides, filtered mono-linked peptides and filtered regular peptides are shown below.

## Sheet: Annotated spectra of Hsp70
				Annotated spectra of the Hsp70 peptides
